# Supplementary material for: VviAGL11 self-regulates and targets hormone- and secondary metabolism-related genes during seed development
Source: Hortic Res. 2022 Jun 10;9:uhac133. doi: 10.1093/hr/uhac133 (PMC9433981; doi:10.1093/hr/uhac133)
Supplement: Web_Material_uhac133 [file web_material_uhac133.zip]

Archive with 17 entries (16 files):
- Web_Material_uhac133/Data S1.xlsx
- Web_Material_uhac133/Data S2.xlsx
- Web_Material_uhac133/Data S3.xlsx
- Web_Material_uhac133/Data S4.xlsx
- Web_Material_uhac133/Data S5.xlsx
- Web_Material_uhac133/Data S6.xlsx
- Web_Material_uhac133/Supplemental Data_clean.docx
- Web_Material_uhac133/Table S1.xlsx
- Web_Material_uhac133/
- Data S1.xlsx
- Data S2.xlsx
- Data S3.xlsx
- Data S4.xlsx
- Data S5.xlsx
- Data S6.xlsx
- Supplemental Data_clean.docx
- Table S1.xlsx
