# Supplementary material for: VviAGL11 self-regulates and targets hormone- and secondary metabolism-related genes during seed development
Source: Hortic Res. 2022 Jun 10;9:uhac133. doi: 10.1093/hr/uhac133 (PMC9433981; doi:10.1093/hr/uhac133)
Supplement: Web_Material_uhac133 [file web_material_uhac133.zip › Web_Material_uhac133/Data S1.xlsx]

## Sheet: Supplemental Data Set S1
Data S1. Differentially expressed genes (DEGs; p<0.05; |FC|>2) between SD and SL varieties at each developmental stage.
					Fluorescence value
ProbeName	Gene ID		Functional annotation	Functional category	cv. Italia samples												cv. Red Globe samples												cv. Thompson Seedless samples												cv. Autumn Royal samples
	V0 annotation	V1 annotation			S1_replicate 1	S1_replicate 2	S1_replicate 3	S2_replicate 1	S2_replicate 2	S2_replicate 3	S3_replicate 1	S3_replicate 2	S3_replicate 3	S4_replicate 1	S4_replicate 2	S4_replicate 3	S1_replicate 1	S1_replicate 2	S1_replicate 3	S2_replicate 1	S2_replicate 2	S2_replicate 3	S3_replicate 1	S3_replicate 2	S3_replicate 3	S4_replicate 1	S4_replicate 2	S4_replicate 3	S1_replicate 1	S1_replicate 2	S1_replicate 3	S2_replicate 1	S2_replicate 2	S2_replicate 3	S3_replicate 1	S3_replicate 2	S3_replicate 3	S4_replicate 1	S4_replicate 2	S4_replicate 3	S1_replicate 1	S1_replicate 2	S1_replicate 3	S2_replicate 1	S2_replicate 2	S2_replicate 3	S3_replicate 1	S3_replicate 2	S3_replicate 3
CUST_12608_PI425248304	GSVIVT01036331001	VIT_18s0001g04530	(-)-germacrene D synthase	Metabolism.Secondary metabolism.Terpenoid metabolism.Terpenoid biosynthesis	43.7226	99.6697	12.797	15.4833	10.805	27.8914	8.99316	13.2804	20.0696	3.3583	7.49324	10.1179	92.6707	35.7918	872.304	5.59276	5.42749	10.2964	3.53029	1.50489	2.12922	139.624	6.65046	3.76161	22.5925	23.3856	32.4095	3.42789	1.89556	11.8495	4.49069	1.5202	1.721	1.545	1.67155	8.20846	5.22331	407.605	10.6448	2.06223	5.28904	12.2686	21.1321	96.7008	83.845
CUST_12600_PI425248304	GSVIVT01036313001	VIT_18s0001g04110	(-)-germacrene D synthase (VvTPS03)	Metabolism.Secondary metabolism.Terpenoid metabolism.Terpenoid biosynthesis	126.319	95.5104	20.8162	5.19681	19.91	25.6169	1.65189	8.39832	7.81907	2.93214	6.0885	7.19241	86.235	96.8238	144.783	10.009	3.17014	3.85821	1.81218	1.49941	2.19994	3.03898	2.10209	6.38387	3.66386	8.84247	10.9502	3.02651	1.8932	14.8828	1.86427	1.9163	1.63571	1.62733	1.59685	6.04448	16.0824	24.6109	11.2967	9.85414	11.5008	17.1383	7.01011	14.6184	9.84511
CUST_12601_PI425248304	GSVIVT01036315001	VIT_18s0001g04120	(-)-germacrene D synthase (VvTPS04)	Metabolism.Secondary metabolism.Terpenoid metabolism.Terpenoid biosynthesis	108.386	126.699	74.3134	46.1415	47.0553	68.1057	213.653	604.4	100.924	54.6625	93.3823	188.482	44.6677	73.0253	302.032	28.9474	14.8269	38.0553	12.2096	1.32245	6.44303	44.3479	30.9975	55.187	1.63424	52.3047	69.3133	3.93898	3.22301	60.9456	5.90936	1.47144	1.57974	4.67396	5.40791	17.3495	34.7458	35.4728	16.5477	19.7342	22.9452	33.7285	40.1611	33.252	15.3856
CUST_12602_PI425248304	GSVIVT01036317001	VIT_18s0001g04170	(-)-germacrene D synthase (VvTPS05)	Metabolism.Secondary metabolism.Terpenoid metabolism.Terpenoid biosynthesis	132.499	108.62	22.2873	6.2678	10.2363	17.9102	6.03455	17.3848	6.58727	3.70648	10.9678	5.96467	72.7892	79.0992	140.566	9.06932	3.65307	10.1395	1.56916	1.38716	2.04326	1.89804	1.31403	1.34605	2.72522	7.69498	11.2055	1.41332	1.82684	8.84795	1.66982	1.43046	1.47725	1.41851	1.45825	2.94667	13.2819	24.0814	8.40886	9.6067	16.664	13.9788	6.80042	20.6229	6.82814
CUST_12605_PI425248304	GSVIVT01036322001	VIT_18s0001g04280	(-)-germacrene D synthase (VvTPS07), Germacrene D Syn	Metabolism.Secondary metabolism.Terpenoid metabolism.Terpenoid biosynthesis	37.0617	82.1475	10.5518	5.87339	9.68223	11.324	3.46839	7.99112	23.9424	6.4204	11.5122	5.50264	104.725	28.2117	653.621	5.66233	1.98059	21.7732	2.14748	1.25371	1.87473	200.691	11.6104	2.45929	21.8508	12.3212	29.6377	2.54241	1.68133	9.6633	1.54335	2.33603	1.62339	4.21491	1.32444	7.28034	6.28925	342.013	6.60926	2.39737	7.84512	12.2477	17.6812	96.4257	79.9315
CUST_12614_PI425248304	GSVIVT01036351001	VIT_18s0001g04990	(-)-germacrene D synthase (VvTPS12), Sesquithujene Syn	Metabolism.Secondary metabolism.Terpenoid metabolism.Terpenoid biosynthesis	109.599	126.245	54.0397	42.3689	22.7759	69.4808	223.321	616.095	93.4343	61.7571	93.1357	201.695	38.993	53.0468	269.931	17.7482	10.2756	36.4935	12.2935	2.45066	2.07805	23.411	22.509	39.4883	2.67387	37.7747	76.9049	1.46699	1.85565	65.4267	3.48591	4.33768	3.91301	1.8945	3.45893	8.8634	26.6446	43.8699	14.9994	18.1867	24.2712	35.1276	39.3629	32.9132	16.0637
CUST_12618_PI425248304	GSVIVT01036361001	VIT_18s0001g05240	(-)-germacrene D synthase (VvTPS14), a-Zingiberene syn	Metabolism.Secondary metabolism.Terpenoid metabolism.Terpenoid biosynthesis	124.573	128.918	58.6519	45.9246	56.7644	70.6953	237.916	682.526	102.616	61.8398	101.137	200.266	35.812	62.836	338.111	17.1362	13.4909	32.3422	9.67605	4.65796	2.88541	40.3719	27.1937	39.7954	2.34194	40.5663	76.9174	2.68287	5.80931	66.3866	8.19495	5.89822	8.03109	4.00771	4.59778	8.67342	29.996	36.0844	17.9826	23.0437	24.5144	32.2364	41.1275	34.7698	19.0113
CUST_12624_PI425248304	GSVIVT01036372001	VIT_18s0001g05450	(-)-germacrene D synthase (VvTPS17)	Metabolism.Secondary metabolism.Terpenoid metabolism.Terpenoid biosynthesis	47.5548	68.4718	9.78338	89.8502	10.7515	107.471	14.6965	86.1945	29.2312	7.6207	9.58548	3.30003	26.8222	7.0714	192.654	1.44016	2.76436	12.8397	4.51607	1.52845	2.67476	73.2764	1.45857	3.25835	3.93844	10.3384	109.989	4.28816	2.30718	7.84764	2.13042	1.532	1.77923	1.74188	1.68368	4.65237	65.0488	233.571	45.5882	10.2539	113.176	10.7767	16.4327	46.4164	22.5568
CUST_12626_PI425248304	GSVIVT01036374001	VIT_18s0001g05470	(-)-germacrene D synthase (VvTPS18)	Metabolism.Secondary metabolism.Terpenoid metabolism.Terpenoid biosynthesis	107.806	120.877	77.0411	19.8404	34.9476	47.0665	204.334	785.186	81.8195	55.4442	105.19	242.467	1.27534	14.134	68.9837	2.4208	1.97718	10.986	1.92671	2.9677	1.88166	5.71213	2.46897	19.3448	1.38922	12.4647	19.8314	2.54909	1.69044	30.3869	1.46081	3.35357	1.78333	3.25429	2.43493	8.2871	34.9306	33.4159	20.2209	16.2043	28.3362	32.1634	15.1247	30.1993	12.4055
CUST_4196_PI425248304	GSVIVT01014324001	VIT_19s0014g02580	(-)-germacrene D synthase (VvTPS23)	Metabolism.Secondary metabolism.Terpenoid metabolism.Terpenoid biosynthesis	154.906	219.01	13.502	9.58088	19.0281	16.942	23.5741	26.235	10.6347	7.68555	10.3077	6.0306	521.174	85.8175	114.112	4.91466	5.28444	10.3953	11.6762	19.5722	18.6513	2.73225	1.96155	5.17031	60.4151	83.4102	420.982	7.99143	2.56972	13.5778	4.41656	3.77864	3.95879	4.19341	5.18983	5.81573	37.5405	25.2765	31.0999	8.33087	11.6033	14.8565	9.09387	15.1352	5.91718
CUST_4197_PI425248304	GSVIVT01014325001	VIT_19s0014g02590	(-)-germacrene D synthase (VvTPS24), Selina-411-diene/Interme deol syn	Metabolism.Secondary metabolism.Terpenoid metabolism.Terpenoid biosynthesis	151.322	211.572	12.2293	9.33967	10.3144	35.0717	25.8294	32.1431	12.4297	6.941	8.46709	7.89628	592.271	202.321	123.512	7.03246	2.45893	13.1064	18.8846	22.5564	20.2172	4.10302	1.57209	10.1745	81.9187	195.408	430.937	9.30389	4.04458	13.7101	3.88786	3.5308	3.36968	6.48769	4.86023	8.25342	35.9559	26.434	26.0382	8.37098	13.523	11.6716	10.0398	29.9985	11.1092
CUST_4298_PI425248304	GSVIVT01014557001	VIT_19s0014g04800	(-)-germacrene D synthase (VvTPS25)	Metabolism.Secondary metabolism.Terpenoid metabolism.Terpenoid biosynthesis	60.6677	92.4095	42.3065	17.729	53.3387	40.7074	105.955	356.267	44.8851	45.8917	79.3298	106.13	12.1897	23.4048	60.0047	64.2072	36.9564	17.6134	63.2493	60.8497	51.8418	4.71202	6.85408	18.692	6.26013	14.0298	59.5058	33.4193	17.1032	34.3469	3.22073	9.95304	4.482	3.32839	4.45006	10.0655	22.0838	60.4113	21.8437	12.4779	26.6282	31.7567	12.4965	44.9121	12.063
CUST_4301_PI425248304	GSVIVT01014566001	VIT_19s0014g04920	(-)-germacrene D synthase (VvTPS27)	Metabolism.Secondary metabolism.Terpenoid metabolism.Terpenoid biosynthesis	37.8824	131.579	11.2734	24.8758	19.9397	25.3908	20.1972	20.2315	6.53448	5.48089	6.00316	3.1001	1.44631	6.3546	26.7554	1.38714	2.41206	25.8424	4.22092	2.2534	2.28887	2.99187	1.45385	6.56671	3.1836	63.4346	261.934	3.45484	1.99375	186.706	1.9674	1.53611	3.1093	2.89847	1.63023	43.2348	51.2904	40.7077	34.0222	30.8299	43.5418	25.6108	16.9841	33.3072	7.99493
CUST_12620_PI425248304	GSVIVT01036367001	VIT_18s0001g05360	(-)-germacrene D synthase (VvTPS30), b-Curcumene syn	Metabolism.Secondary metabolism.Terpenoid metabolism.Terpenoid biosynthesis	63.9438	157.597	22.8733	25.9352	51.1136	47.5379	32.3531	85.9737	27.7406	23.1673	32.6619	13.7397	50.8476	19.4976	195.836	17.9805	12.174	38.01	5.96295	4.97038	2.07633	73.0211	3.32387	12.7772	7.90024	16.8512	43.2982	4.7789	3.34619	36.5635	1.69681	4.13164	2.30269	1.54157	1.72475	12.2178	48.5028	102.828	40.3842	29.5918	36.663	39.6429	23.9872	48.6751	23.8775
CUST_12612_PI425248304	GSVIVT01036345001	VIT_18s0001g04820	(-)-germacrene D synthase, partial/pseudo	Metabolism.Secondary metabolism.Terpenoid metabolism.Terpenoid biosynthesis	5.30635	28.5254	10.9805	6.5623	9.95369	20.0556	6.20108	15.4276	6.6564	21.9797	34.2604	7.41751	2.66777	2.61299	18.416	1.20243	3.99144	8.71812	6.07559	1.51507	2.321	1.92247	1.56552	6.67461	24.7805	28.7225	26.529	39.6736	16.6324	38.2486	20.7482	29.88	17.1067	9.06306	13.9629	16.6501	36.9201	32.6067	30.7744	20.7192	22.3953	45.2931	11.8969	31.1721	12.804
CUST_3202_PI425248043	GSVIVT01014562001	VIT_19s0014g04840	(-)-germacrene D synthase, partial/pseudo	Metabolism.Secondary metabolism.Terpenoid metabolism.Terpenoid biosynthesis	501.445	366.309	37.4301	1030.56	86.5124	1156.97	53.3206	368.363	97.0723	3.07189	8.88499	5.49355	29.6593	20.8616	16.4756	6.28561	4.83425	79.8711	182.079	273.204	199.369	1.70453	1.22854	3.78358	296.936	13.2675	612.7	31.4553	15.9839	31.5174	30.6747	20.7689	24.5655	3.23731	6.95963	4.38164	1679.62	2175.64	1273.9	227.56	1840.84	75.0906	12.3886	104.105	25.5383
CUST_3307_PI425248043	GSVIVT01014893001	VIT_19s0015g02080	(-)-germacrene D synthase, partial/pseudo	Metabolism.Secondary metabolism.Terpenoid metabolism.Terpenoid biosynthesis	97.9667	126.022	8.60976	276.088	20.9134	339.783	8.52429	48.6228	17.6803	2.58865	8.19297	2.39254	1.65274	4.00718	11.4423	1.1865	2.35749	30.2679	10.9498	56.2456	43.1392	1.98192	1.40047	2.58104	21.9938	7.26181	301.799	10.3265	1.98113	20.4615	1.64977	1.47965	3.06219	1.3935	2.1588	1.60729	240.716	1032.82	169.434	47.8165	907.408	19.1713	8.13508	56.564	16.57
CUST_8566_PI425248043	GSVIVT01036307001	VIT_18s0001g04020	(+)-delta-cadinene synthase isozyme A	Diverse functions.Gene family with diverse functions.NBS-LRR superfamily	1949.32	4016.45	571.181	2093.9	3362	1825.32	806.739	2336.22	2329.91	2610.93	6088.08	880.124	995.949	793.488	3105.93	445.908	1090.94	3274.3	258.636	758.364	436.151	313.538	995.32	207.297	508.319	408.811	3066.39	969.944	431.42	3634.5	231.893	890.654	903.062	205.592	436.55	1074.4	1663.58	9079.35	1417	991.256	3778.53	1617.61	1270.86	5798.56	888.609
CUST_12609_PI425248304	GSVIVT01036338001	VIT_18s0001g04690	(+)-delta-cadinene synthase isozyme A	Metabolism.Secondary metabolism.Terpenoid metabolism.Terpenoid biosynthesis	69.0888	95.8109	18.3745	41.7635	42.9007	66.0997	97.73	268.095	67.1512	34.9271	50.758	88.7739	6.35461	22.6121	112.489	5.33328	2.823	42.1688	6.5758	6.10128	2.34908	13.2777	6.72635	59.558	6.7057	51.1393	45.8657	21.9572	10.2966	99.8184	16.9492	18.0142	15.2034	6.96373	13.7355	29.5728	62.1326	61.1919	42.4651	40.411	56.1163	85.2227	54.4861	75.7211	20.3783
CUST_8641_PI425248304	GSVIVT01026835001	VIT_15s0046g03550	(+)-neomenthol dehydrogenase	Metabolism.Secondary metabolism.Terpenoid metabolism.Monoterpenoid metabolism.Monoterpenoid biosynthesis	4449.91	11633.1	753.94	5708.8	7171.27	9539.55	5243.42	11315.1	6553.39	3492.22	4666.79	10289.4	2298.29	3099.61	5408.64	1521.9	1343.1	8661.46	1819.92	2133.29	1826.93	1023.64	921.257	5559.52	1049.07	1497.84	6207.82	2519.39	1918.67	11134.4	1125.29	1578.95	1653.41	1936.75	1418.54	3389.85	3891.83	6734.83	2979.04	3744.64	4087.33	6960.81	10393.6	11397.5	5030.89
CUST_8640_PI425248304	GSVIVT01026833001	VIT_15s0046g03570	(+)-neomenthol dehydrogenase	Metabolism.Secondary metabolism.Terpenoid metabolism.Monoterpenoid metabolism.Monoterpenoid biosynthesis	1317.8	3272.15	122.423	1111.78	586.77	1742.72	1139.53	2500.4	1529.12	552.515	803.627	1369.44	2890.54	1383.98	2384.92	2877	1806.39	1652.67	737.977	654.557	644.076	7634.26	4606.89	3260.96	682.191	632.32	1021.39	1629.21	1030.46	1366.13	1688.86	2945.82	1980.67	2421.61	2326.79	2429.04	778.513	2013.33	578.37	477.441	518.292	1460.96	2055.47	2737.13	580.479
CUST_8639_PI425248304	GSVIVT01026832001	VIT_15s0046g03580	(+)-neomenthol dehydrogenase	Metabolism.Secondary metabolism.Terpenoid metabolism.Monoterpenoid metabolism.Monoterpenoid biosynthesis	1185.52	2374.01	133.719	627.555	388.501	989.509	1105.09	2014.83	683.639	460.827	679.297	1254.82	1271.53	1213.39	1488.49	831.68	547.306	916.494	1147.84	966.272	811.273	838.889	535.677	843.737	620.797	982.705	1109.16	1022.08	651.413	1119.62	492.325	606.204	503.591	1226.74	814.793	802.11	722.664	1081.17	479.642	495.557	421.706	1060.41	790.093	1229.34	256.891
CUST_8638_PI425248304	GSVIVT01026830001	VIT_15s0046g03590	(+)-neomenthol dehydrogenase	Metabolism.Secondary metabolism.Terpenoid metabolism.Monoterpenoid metabolism.Monoterpenoid biosynthesis	1218.23	2271.06	115.99	633.922	494.856	986.595	1102.97	1982.95	664.711	478.758	651.088	1232.62	1362.59	1256.03	1444.58	922.63	507.471	892.632	1233.8	1106.13	818.434	862.596	577.054	930.657	810.797	597.129	1105.57	1079.55	571.482	1099.16	580.788	643.781	503.959	1316.76	888.246	1000.68	723.221	1112.45	482.361	506.596	433.1	1092.47	806.376	1229.35	255.308
CUST_8637_PI425248304	GSVIVT01026829001	VIT_15s0046g03600	(+)-neomenthol dehydrogenase	Metabolism.Secondary metabolism.Terpenoid metabolism.Monoterpenoid metabolism.Monoterpenoid biosynthesis	1347.39	3024.72	230.988	811.558	629.068	1524.71	1328.7	2405.93	825.433	499.929	712.195	1141.26	1905.37	1942.36	2263.14	1184.32	865.635	1365.71	1525.09	1676.06	1420.99	571.552	510.211	1019.59	780.147	1411.93	1228.55	1275.69	720.825	1327.99	596.597	739.506	640.221	1307.48	833.705	1220.85	1178.33	1663.27	901.751	855.276	781.456	2012.82	918.897	1471.03	403.344
CUST_8635_PI425248304	GSVIVT01026826001	VIT_15s0046g03650	(+)-neomenthol dehydrogenase	Metabolism.Secondary metabolism.Terpenoid metabolism.Monoterpenoid metabolism.Monoterpenoid biosynthesis	1197.7	2762.27	167.887	609.437	499.797	904.792	1174.72	1970.39	647.141	311.579	437.408	760.517	1057.45	1343.8	1869.97	788.12	493.242	1016.11	1026.38	913.284	785.311	561.682	365.974	817.662	269.617	750.364	927.762	657.805	359.356	918.822	322.764	364.589	250.128	507.61	382.654	562.949	864.594	1271.28	583.563	484.964	440.462	1263.88	716.42	1156.33	275.669
CUST_12254_PI425248304	GSVIVT01035626001	VIT_04s0008g03380	(13,14) cleavage dioxygenase (CCD8; MAX4) (VvCCD8)	Metabolism.Secondary metabolism.Terpenoid metabolism.Tetraterpenoid metabolism.Tetraterpenoid biosynthesis.Carotenoid biosynthesis	15.746	30.5155	9.20491	8.40221	13.8998	23.2278	8.99994	25.4582	12.0177	7.0574	20.1743	7.94093	3.39007	2.38877	17.1375	1.09666	2.22552	10.5993	1.4254	1.97114	2.09492	23.9553	16.3061	33.2244	2.69106	16.9531	24.6124	7.03265	1.87436	14.9534	1.50891	1.35688	1.37051	2.3002	1.33661	2.51988	7.41876	23.7884	24.0728	2.48221	13.8687	21.0955	12.9068	22.6251	13.9106
CUST_10869_PI425248304	GSVIVT01032110001	VIT_13s0064g00810	(5,6) (5`,6`) (9,10) (9`,10`) cleavage dioxygenase (CCD1) (VvCCD1.1)	Metabolism.Secondary metabolism.Terpenoid metabolism.Tetraterpenoid metabolism.Tetraterpenoid biosynthesis.Carotenoid biosynthesis	1793.47	3255.05	378.187	1560.71	1455.68	2886.82	1012.19	2782.3	1481	590.856	1005.1	2213.42	2108.19	927.691	1965.17	1574.56	1081.58	2510.61	2920.5	3300.72	2114.87	3843.94	4481.44	1471.96	539.198	524.17	861.559	2284.54	1454.93	1097.14	897.035	2563.66	1440.09	6033.48	6126.65	2962.18	483.143	832.875	420.872	350.221	285.522	582.052	277.209	583.742	207.524
CUST_10868_PI425248304	GSVIVT01032103001	VIT_13s0064g00840	(5,6) (5`,6`) (9,10) (9`,10`) cleavage dioxygenase (CCD1) (VvCCD1.2)	Metabolism.Secondary metabolism.Terpenoid metabolism.Tetraterpenoid metabolism.Tetraterpenoid biosynthesis.Carotenoid biosynthesis	1828.39	3288.21	363.093	1492.59	1468.93	3303.35	976.724	2692.95	1497.98	576.64	1045.13	2103.82	1963.27	998.572	2082.45	1604.93	1097.74	2520.34	2797.22	2949.4	2171.84	3999.2	4082.48	1921.04	456.68	513.214	849.577	2150.22	1515.89	1111.37	975.894	2215.02	1316.99	5886.13	5841.17	2936.76	500.539	846.577	418.673	347.56	305.758	680.962	285.77	578.893	205.023
CUST_3489_PI425248063	GSVIVT01036862001	VIT_02s0087g00930	(9,10) (9`,10`) cleavage dioxygenase (CCD4) (VvCCD4b)	Metabolism.Secondary metabolism.Terpenoid metabolism.Tetraterpenoid metabolism.Tetraterpenoid biosynthesis.Carotenoid biosynthesis	86.5661	160.348	15.7142	73.1726	100.933	118.903	28.8529	77.7922	19.0424	88.5416	128.947	331.086	2.07042	58.0033	172.454	1.98407	2.12564	145.507	2.82216	1.39899	2.00167	1.83433	1.29383	4.87134	1.45478	113.068	153.542	15.6929	10.7966	462.547	2.36633	2.11967	2.75531	1.55677	1.44621	113.46	53.8859	70.5835	41.1897	28.4416	21.9783	65.0585	17.4823	30.124	7.83133
CUST_5494_PI425248043	GSVIVT01024318001	VIT_16s0039g01370	(9,10) (9`,10`) cleavage dioxygenase (CCD4) (VvCCD4c)	Metabolism.Secondary metabolism.Terpenoid metabolism.Tetraterpenoid metabolism.Tetraterpenoid biosynthesis.Carotenoid biosynthesis	24.0839	58.545	10.2516	351.862	168.808	524.991	13.8033	51.8451	34.0425	58.8114	108.4	183.877	1.22417	14.6196	17.3662	1.12948	2.04329	412.69	1.44145	1.26945	1.91778	2.00199	1.24863	19.9711	1.33939	23.5214	36.7705	24.7397	17.4441	1697.47	3.31446	5.57696	7.42297	33.9378	26.9759	205.298	23.6794	26.4631	14.4911	200.558	78.027	200.314	32.4659	43.3599	17.2051
CUST_869_PI425248063	GSVIVT01011872001	VIT_01s0011g03730	(myb domain protein 62	Regulation overview.Regulation of gene expression.Regulation of transcription.Transcription factor.MYB family transcription factor	508.496	1217.44	90.8039	4173.15	2912.31	6025.09	687.223	1362.41	1696.04	1.50133	1.7068	5.25003	151.84	308.712	384.05	604.177	411.196	6440.12	75.6874	11.8473	15.066	453.254	143.112	151.106	67.6134	1414.08	2481.69	3169.29	1877.28	8948.23	943.074	1604.36	1351.89	36.743	26.8485	244.652	144.466	223.202	109.05	1086.48	471.327	1522.56	740.779	578.264	115.477
CUST_1918_PI425248043	GSVIVT01008303001	VIT_17s0000g03560	(myb domain protein 62	Regulation overview.Regulation of gene expression.Regulation of transcription.Transcription factor.MYB family transcription factor	18.8677	25.3721	26.904	32.4493	21.5155	57.5403	27.0435	123.755	156.904	2.80714	7.69887	5.38729	15.432	7.87189	19.2398	9.88592	5.94899	22.4826	328.641	401.87	253.352	72.4427	27.8635	14.043	21.0571	43.1355	53.4612	52.2874	23.5477	121.066	142.458	124.491	113.012	44.0624	37.1803	57.4133	11.3811	15.5258	10.6026	17.3259	35.0327	29.9331	137.965	134.442	69.7304
CUST_12469_PI425248304	GSVIVT01035995001	VIT_04s0008g06920	1,2-diacylglycerol 3-beta-galactosyltransferase	Metabolism.Primary metabolism.Lipid metabolism.Glycerolipid metabolism.Glycerolipid biosynthesis	53.0061	67.9674	14.5429	18.2332	10.7685	36.678	49.41	191.992	32.4836	49.3756	121.615	28.9086	31.5997	3.11731	31.5394	19.7724	6.23826	48.3622	43.9909	49.9793	48.3492	17.902	9.08595	3.14636	28.2152	6.46967	78.4876	31.7585	24.863	53.2957	22.3215	40.7552	19.0902	35.0665	39.8886	3.32958	43.8545	180.77	32.7159	41.2449	113.944	139.293	79.0481	233.296	27.5032
CUST_3684_PI425248304	GSVIVT01012838001	VIT_11s0118g00310	1,2-diacylglycerol 3-beta-galactosyltransferase	Metabolism.Primary metabolism.Lipid metabolism.Glycerolipid metabolism.Glycerolipid biosynthesis	19.9013	42.2591	9.70203	41.9788	16.0365	64.4579	10.726	58.4305	15.961	1.5323	7.02763	3.19933	15.9014	8.96038	18.7596	10.4924	12.9984	44.2241	26.2907	18.4663	9.8515	18.0565	24.5797	5.56805	5.04536	17.3478	14.7741	114.632	73.8866	82.0796	14.6811	39.1789	21.3916	14.213	22.3253	33.1897	15.4312	30.0821	11.8597	16.49	7.99274	31.4054	23.0317	104.442	17.6632
CUST_5641_PI425248304	GSVIVT01018040001	VIT_05s0020g04080	1,2-dihydroxy-3-keto-5-methylthiopentene dioxygenase 2	Metabolism.Primary metabolism.Amino acid metabolism.Methionine metabolism	5776.44	8671.75	1459.05	6108.23	3510.57	7491.21	8898.18	18418.4	7586.02	10762.5	13406.3	25828.5	6097.85	4151.93	5579.97	4956.34	3259.08	6246.15	8143.95	8689.89	7210.11	13096.3	10679.2	7571.12	3741.41	5135.8	7106.15	12003.9	6402.43	9715.98	6932.65	9369.65	7877.88	13559.3	10674	8570.56	4407.95	8991.61	3414.85	4417.71	5743.59	7835.41	9399.72	14698.5	4654.8
CUST_5640_PI425248304	GSVIVT01018039001	VIT_05s0020g04070	1,2-dihydroxy-3-keto-5-methylthiopentene dioxygenase 4	Metabolism.Primary metabolism.Amino acid metabolism.Methionine metabolism	57.9747	82.0174	11.5401	46.2379	22.5342	69.6059	106.761	209.404	103.114	181.498	289.274	622.757	244.626	49.5773	109.022	214.895	106.602	126.649	563.821	536.308	493.425	452.552	355.039	279.451	253.54	114.48	165.799	476.149	286.536	283.165	620.965	729.08	567.131	751.988	764.904	354.185	57.775	132.568	43.1675	137.241	116.896	254.948	374.877	583.391	172.563
CUST_1364_PI425248304	GSVIVT01005204001	VIT_00s0265g00050	1,3-beta-glucan synthase	Metabolism.Primary metabolism.Carbohydrate metabolism.Polysaccharide metabolism.Starch and sucrose metabolism	3499.01	7229.4	637.914	1411.54	1266.44	2412.96	2110.7	4675.48	1241.39	527.166	941.905	930.376	5560.59	2609.72	3526.72	2716.82	1713.23	2130.63	4826.77	4439.62	3777.07	923.547	757.047	752.914	3632.75	2928.32	3006.11	3806.75	2379.73	2768.35	1286.57	2300.54	1572.84	786.738	866.814	559.622	3345.41	3805.97	2509.83	1783.79	1629.35	4315.08	1265.5	2409.6	426.887
CUST_6553_PI425248304	GSVIVT01020854001	VIT_12s0028g00400	1,3-beta-glucan synthase	Metabolism.Primary metabolism.Carbohydrate metabolism.Polysaccharide metabolism.Starch and sucrose metabolism	87.6714	157.683	9.712	74.9461	41.7318	114.642	167.96	232.795	55.0376	15.8742	27.4345	30.423	178.815	148.391	179.575	146.696	77.3626	164.035	214.735	197.355	102.141	2.3449	10.0488	10.8094	85.5184	93.6743	117.085	164.653	87.9864	174.414	45.1751	47.5738	32.66	4.99976	9.82334	8.72923	62.2649	122.656	57.2829	129.331	161.542	442.42	45.1141	92.103	36.181
CUST_6403_PI425248304	GSVIVT01020548001	VIT_12s0028g03720	1,3-beta-glucan synthase	Metabolism.Primary metabolism.Carbohydrate metabolism.Polysaccharide metabolism.Starch and sucrose metabolism	1438.34	2858.51	217.001	1015.33	608.003	1378.64	1393.75	2609.14	579.609	211.501	306.439	415.419	698.949	517.148	771.741	533.304	319.063	755.911	1233.75	1074.25	836.285	669.172	487.141	550.821	1068.77	1378.25	1584.99	1136.55	698.47	1199.6	494.387	479.732	435.2	368.37	408.767	510.97	1205.8	2399.78	772.783	865.506	1231.61	2000.18	1201.45	2215.88	404.367
CUST_1805_PI425248304	GSVIVT01007559001	VIT_17s0000g10020	1,3-beta-glucan synthase	Metabolism.Primary metabolism.Carbohydrate metabolism.Polysaccharide metabolism.Starch and sucrose metabolism	124.538	454.782	17.4974	91.7731	85.7222	124.732	18.4655	29.0329	38.6475	12.2002	30.5112	7.61421	95.6746	20.8046	87.9179	82.2468	53.3529	99.1092	61.8508	55.7596	20.4127	21.0162	36.7797	14.9781	23.807	22.0641	18.2435	34.5155	14.8936	34.8548	23.164	44.3652	43.9639	6.8531	15.8014	35.9364	221.63	177.069	214.919	100.274	147.786	81.0742	30.0554	34.7391	16.2604
CUST_211_PI425248304	GSVIVT01000622001	VIT_19s0138g00120	1,3-beta-glucan synthase	Metabolism.Primary metabolism.Carbohydrate metabolism.Polysaccharide metabolism.Starch and sucrose metabolism	327.795	637.55	46.0646	152.605	128.287	255.266	143.928	375.202	107.518	34.4756	76.4143	68.4397	678.183	497.261	1022.17	312.572	201.407	827.296	184.606	167.207	77.0901	38.7621	42.4789	20.9242	146.966	181.376	255.366	236.132	121.065	235.541	77.8758	113.386	81.3829	17.0862	34.0895	40.2971	363.4	283.778	276.729	114.837	174.764	265.667	174.595	189.374	51.9219
CUST_3801_PI425248304	GSVIVT01013272001	VIT_02s0012g00170	1,4-alpha-D-glucan maltohydrolase	Metabolism.Primary metabolism.Carbohydrate metabolism.Polysaccharide metabolism.Starch and sucrose metabolism.Starch biosynthesis catabolism.Starch catabolism	1356.15	217.932	218.019	193.348	59.47	259.859	344.489	443.956	89.9369	16.8269	28.6374	45.613	120.555	84.225	210.931	114.99	64.2834	106.934	7.07872	8.70139	8.0373	149.044	100.139	88.5041	29.1768	238.107	740.803	124.492	59.9022	501.925	28.7146	99.9265	104.657	988.292	664.576	893.318	183.891	533.493	129.648	127.387	697.311	151.25	1103.21	1840.72	329.694
CUST_6171_PI425248304	GSVIVT01019605001	VIT_02s0025g02120	1,4-alpha-D-glucan maltohydrolase	Metabolism.Primary metabolism.Carbohydrate metabolism.Polysaccharide metabolism.Starch and sucrose metabolism.Starch biosynthesis catabolism.Starch catabolism	87.7877	197.763	17.8346	42.265	37.162	73.4883	53.569	145.142	25.8699	36.9161	73.0606	68.7763	101.817	41.0436	69.887	63.6718	40.7366	65.1677	116.1	100.567	90.7014	68.9635	42.2597	41.0034	55.4805	56.9344	70.7062	105.131	69.8204	84.0608	39.892	54.4683	49.1242	77.2445	61.0853	27.7101	76.7938	122.277	74.669	34.2369	44.417	103.564	34.3581	64.0978	15.7253
CUST_5514_PI425248304	GSVIVT01017808001	VIT_05s0020g01910	1,4-alpha-D-glucan maltohydrolase	Metabolism.Primary metabolism.Carbohydrate metabolism.Polysaccharide metabolism.Starch and sucrose metabolism.Starch biosynthesis catabolism.Starch catabolism	2597.09	4147.12	401.238	15099.1	9744.83	22782	10552	40499.5	11086.9	1362.09	1904.51	3876.57	3497.63	964.626	2014.09	4017.48	3662.57	11723.4	11056.8	12151.2	13485.4	8245.76	3033.33	3660.75	3067.29	2189.87	26861.1	11402.1	8245.04	17309.7	1857.71	2665.8	2856.2	1647.66	2170.71	1427.44	2053.56	24903.5	1633.91	7011.83	28987.9	13506.4	31364.4	49722.2	15991.4
CUST_4345_PI425248304	GSVIVT01014681001	VIT_19s0015g00500	1,4-alpha-D-glucan maltohydrolase	Metabolism.Primary metabolism.Carbohydrate metabolism.Polysaccharide metabolism.Starch and sucrose metabolism.Starch biosynthesis catabolism.Starch catabolism	268.727	856.846	41.5779	264.343	192.878	458.584	120.554	344.757	146.751	87.0753	131.282	280.985	250.407	112.769	333.82	195.3	112.653	322.543	241.374	226.575	119.666	186.223	113.193	115.178	174.026	206.54	314.357	815.975	422.035	673.388	195.272	394.769	326.241	167.184	152.842	223.235	398.733	364.929	298.329	232.354	308.942	396.683	222.559	316.01	87.506
CUST_11568_PI425248304	GSVIVT01033801001	VIT_08s0007g03750	1,4-alpha-glucan branching enzyme IIB, chloroplast precursor	Metabolism.Primary metabolism.Carbohydrate metabolism.Polysaccharide metabolism.Starch and sucrose metabolism.Starch biosynthesis catabolism.Starch branching	254.661	600.846	41.9644	259.579	163.576	417.774	248.625	1124.88	315.349	140.048	245.897	209.714	296.774	127.306	211.226	255.274	126.101	166.072	569.591	521.659	392.952	489.076	356.161	438.539	142.44	106.278	200.41	484.974	216.115	256.185	198.931	300.357	233.67	875.684	815.762	644.206	80.2159	206.576	58.1545	79.6698	199.01	152.913	344.125	623.923	93.1346
CUST_2413_PI425248304	GSVIVT01008673001	VIT_18s0001g00060	1,4-alpha-glucan branching enzyme, chloroplast precursor	Metabolism.Primary metabolism.Carbohydrate metabolism.Polysaccharide metabolism.Starch and sucrose metabolism.Starch biosynthesis catabolism.Starch branching	2061.15	3882.59	228.625	826.232	578.132	1050.09	1432.28	3502.67	1065.84	542.262	744.957	512.578	2424.02	1466.61	2969.19	1638.29	911.183	1433.6	2164.23	1708.62	1594.24	534.302	359.041	512.025	660.403	1464.7	2056.95	1094.15	541.841	1097.63	439.09	516.611	412.855	1208.78	1144.35	1472.54	804.992	1568.29	609.709	326.541	279.064	1061.65	274.766	462.657	107.701
CUST_5938_PI425248304	GSVIVT01018923001	VIT_04s0023g02130	1,4-beta-mannan endohydrolase	Metabolism.Primary metabolism.Carbohydrate metabolism.Monosaccharide metabolism.Fructose and mannose metabolism	851.555	3092.3	116.516	331.895	242.941	451.832	383.353	1170.3	454.633	48.1938	76.3349	95.9269	2870.51	811.225	2102.27	1141.29	510.589	815.062	1575.63	1591.82	679.959	213.968	167.815	75.7433	1030.9	589.63	977.968	913.371	472.263	943.602	281.321	355.608	315.775	396.006	469.863	348.5	1280.05	1492.52	869.622	791.628	504.677	1206.38	293.46	516.327	131.825
CUST_10073_PI425248304	GSVIVT01030165001	VIT_08s0058g01460	1,4-beta-mannan endohydrolase	Metabolism.Primary metabolism.Carbohydrate metabolism.Monosaccharide metabolism.Fructose and mannose metabolism	138.035	209.021	10.5847	38.1801	10.6763	52.6723	66.4953	119.484	24.4251	214.97	418.448	14.5822	74.0273	36.9925	96.8101	29.2252	18.991	63.1354	59.4278	73.7067	32.9596	2.0793	7.84549	3.61308	17.6166	73.7624	90.7802	118.083	65.5793	79.3425	40.0644	71.4876	49.7116	368.078	191.616	49.9329	70.7854	122.584	39.9746	149.784	227.534	314.611	306.519	437.148	101.547
CUST_10072_PI425248304	GSVIVT01030163001	VIT_08s0058g01480	1,4-beta-mannan endohydrolase	Metabolism.Primary metabolism.Carbohydrate metabolism.Monosaccharide metabolism.Fructose and mannose metabolism	130.037	185.263	8.95602	81.9183	63.8514	92.47	66.4603	97.216	27.4805	206.117	391.003	6.83583	72.6337	34.3919	85.4076	29.0182	15.7559	88.3619	58.3205	70.2856	32.2768	1.69591	8.00493	3.76495	20.8109	63.3911	85.2527	113.742	65.3893	141.468	47.6671	64.6106	44.9951	363.984	179.129	53.7493	66.4067	125.664	42.6336	159.144	216.274	301.655	303.661	379.94	103.697
CUST_2993_PI425248304	GSVIVT01009746001	VIT_18s0001g12830	1,4-beta-mannan endohydrolase	Metabolism.Primary metabolism.Carbohydrate metabolism.Monosaccharide metabolism.Fructose and mannose metabolism	1788.74	4894.6	317.655	1738.45	1423.79	2813.85	1807.18	6119.14	1990.89	2302.91	4415.17	9173.25	3510.57	1969.7	3776.41	1175.18	1087.08	3361.8	3993.3	3745.62	2054.47	11190.5	7707.92	3972.39	2270.2	3555.5	5053.4	5219.38	3145.79	4104.34	1049.26	1427.8	917.718	4429.39	3182.1	3037.07	2789.11	6502.93	2074.62	3220.98	3010.69	5062.37	2021.67	3490.71	875.555
CUST_3648_PI425248063	GSVIVT01037216001	VIT_18s0089g00140	1,4-beta-mannan endohydrolase	Metabolism.Primary metabolism.Carbohydrate metabolism.Monosaccharide metabolism.Fructose and mannose metabolism	350.357	494.466	40.1293	29.7829	49.2153	63.6911	7.06035	5.54316	4.52733	3.29597	8.16428	2.95743	67.7341	113.835	376.829	13.8419	10.8296	64.5728	11.2676	5.3396	3.01063	2.35456	1.30006	4.29699	25.4696	84.6367	85.2489	90.5659	51.4766	45.9708	2.49493	2.00092	1.47624	6.61834	3.67517	4.39502	57.0942	144.885	45.5749	8.86553	10.5537	43.8843	3.51953	5.44455	2.6441
CUST_3647_PI425248063	GSVIVT01037215001	VIT_18s0089g00160	1,4-beta-mannan endohydrolase	Metabolism.Primary metabolism.Carbohydrate metabolism.Monosaccharide metabolism.Fructose and mannose metabolism	235.003	275.703	30.3064	14.4852	27.3229	25.8075	12.4348	19.3168	10.0062	9.03088	16.863	5.54468	32.0881	19.8971	86.9126	9.82056	5.87517	13.1048	28.578	24.1249	15.5772	10.9928	7.15966	7.60327	18.6049	29.9267	34.7564	23.4079	16.3292	12.4266	4.96309	6.10699	4.67986	14.1011	10.1876	8.78334	27.554	42.1031	23.5315	7.03682	15.4059	14.522	7.58043	13.1546	5.0916
CUST_3646_PI425248063	GSVIVT01037214001	VIT_18s0089g00170	1,4-beta-mannan endohydrolase	Metabolism.Primary metabolism.Carbohydrate metabolism.Monosaccharide metabolism.Fructose and mannose metabolism	154.236	175.579	34.8295	22.4202	42.7177	41.2017	20.3048	49.4885	20.5216	17.4699	35.8288	13.1449	27.9218	33.3185	161.624	12.7605	7.53267	43.9455	18.1107	2.93451	3.03089	3.5825	3.27919	17.5111	26.4443	105.065	98.9677	52.9011	39.1123	44.534	3.5644	3.52213	3.04473	4.73351	3.3684	15.3909	49.4299	72.9316	33.9855	16.5285	24.8571	41.0602	19.4641	30.1013	13.3357
CUST_3645_PI425248063	GSVIVT01037213001	VIT_18s0089g00180	1,4-beta-mannan endohydrolase	Metabolism.Primary metabolism.Carbohydrate metabolism.Monosaccharide metabolism.Fructose and mannose metabolism	111.25	150.053	13.4671	5.14643	21.8899	18.0232	4.52095	4.7419	9.16856	3.67809	16.3737	4.04595	18.3237	25.6131	97.4713	3.52435	3.17328	9.61992	3.24054	1.50829	2.24463	2.40748	1.54761	5.29717	23.1016	68.3992	59.4476	42.1328	22.8834	17.1863	1.71199	1.53917	1.9634	3.80356	1.618	3.30196	15.1106	30.3726	13.3952	4.11556	5.55283	17.8961	3.95984	9.11099	10.7863
CUST_3644_PI425248063	GSVIVT01037212001	VIT_18s0089g00190	1,4-beta-mannan endohydrolase	Metabolism.Primary metabolism.Carbohydrate metabolism.Monosaccharide metabolism.Fructose and mannose metabolism	739.314	1043.14	128.605	87.8069	140.348	170.624	21.7826	44.5187	17.7559	13.8252	18.2289	11.0929	360.917	321.357	1056.62	86.2895	51.3788	187.579	36.4556	29.241	19.1646	2.84311	3.20871	8.51412	49.9262	172.792	228.5	432.223	232.218	131.427	3.57057	5.80492	4.3417	5.15985	3.24071	8.26573	140.344	377.747	118.461	33.0287	31.0717	130.927	13.5232	24.799	11.5164
CUST_3639_PI425248063	GSVIVT01037206001	VIT_18s0089g00250	1,4-beta-mannan endohydrolase	Metabolism.Primary metabolism.Carbohydrate metabolism.Monosaccharide metabolism.Fructose and mannose metabolism	163.618	245.228	12.3286	9.02448	12.5889	24.0061	3.21419	3.27573	2.27887	2.59883	3.39925	2.07282	3.26359	36.9357	132.305	1.51508	2.43417	17.3174	3.6168	1.43794	2.30555	2.04896	1.39842	2.6113	2.52168	40.1817	44.6092	6.81898	3.36319	19.7799	1.83535	1.44186	1.94696	1.49239	1.52177	1.98812	20.7591	67.0022	16.3135	1.94862	5.17962	19.5373	2.18066	3.54397	1.95194
CUST_4857_PI425248304	GSVIVT01015772001	VIT_03s0017g01330	1,4-dihydroxy-2-naphthoate octaprenyltransferase	Metabolism.Primary metabolism.Coenzyme and prosthetic group metabolism.Biosynthesis of derivatives of dehydroquinic acid, shikimic acid and chorismic acid.Ubiquinone biosynthesis	99.5543	312.051	15.7989	40.301	42.6506	73.4552	82.7136	308.83	118.084	21.3588	32.5616	29.6717	65.7282	38.3899	86.0074	51.6905	28.9648	178.305	189.41	153.145	104.354	19.9576	9.9723	19.5765	78.5716	174.011	179.131	122.27	61.9935	192.727	91.125	102.713	81.5085	31.6963	33.1005	33.0696	160.172	219.835	139.611	147.522	204.771	331.079	97.35	191.826	44.33
CUST_5476_PI425248043	GSVIVT01024259001	VIT_16s0039g00570	10-deacetylbaccatin III 10-O-acetyltransferase	Metabolism.Secondary metabolism.Terpenoid metabolism.Diterpenoid metabolism.Diterpenoid biosynthesis.Taxol biosynthesis	346.513	385.023	39.429	151.6	123.518	229.585	63.0842	170.366	83.7416	57.3904	64.9946	75.0015	757.164	201.007	205.679	293.584	163.501	74.9572	80.5612	64.1423	49.0064	125.435	128.614	33.9271	296.784	112.368	121.382	400.407	251.526	150.84	371.373	716.168	569.341	48.2697	73.0894	49.1584	135.524	108.569	101.718	60.4929	38.6553	123.573	85.1215	138.467	56.5669
CUST_8183_PI425248304	GSVIVT01025376001	VIT_06s0004g01160	10-formyltetrahydrofolate synthetase	Metabolism.Primary metabolism.Generation of metabolite precursors and energy.Glyoxylate and dicarboxylate metabolism	1799.15	2617.73	295.638	575.673	654.525	741.563	1438.2	3534.96	870.344	1422.1	2114.54	3834.9	1363.36	1237.43	1174.63	829.504	464.081	1551.96	2047.47	1708.2	1418.78	2158.72	1441.56	2050.69	545.243	958.828	881.864	1147.68	694.894	1305.43	591.581	664.699	487.644	2014.85	1809.72	1405.9	567.992	834.945	408.669	483.304	407.12	1536.38	294.099	687.568	144.962
CUST_6712_PI425248043	GSVIVT01029057001	VIT_05s0051g00670	11,12 9-cis epoxycarotenoid dioxygenase (NCED1) (VvNCED1)	Metabolism.Secondary metabolism.Terpenoid metabolism.Tetraterpenoid metabolism.Tetraterpenoid biosynthesis.Carotenoid biosynthesis	1.97589	11.3795	9.65585	57.4521	9.77832	104.135	1.46392	1.96759	4.0379	300.326	456.793	1.85242	1.2975	2.41866	4.14847	10.5202	6.16775	30.4944	1.52881	1.25612	1.94416	1.71633	2.63641	1.2701	1.37297	7.90018	20.3024	52.3964	34.0842	11.9605	1.45651	6.71953	8.10949	4.93825	3.11947	15.1848	2.17618	4.90631	1.7484	1.61994	167.23	3.79836	1.55466	1.6755	1.50461
CUST_13177_PI425248304	GSVIVT01038080001	VIT_19s0093g00550	11,12 9-cis epoxycarotenoid dioxygenase (NCED3) (VvNCED3)	Metabolism.Secondary metabolism.Terpenoid metabolism.Tetraterpenoid metabolism.Tetraterpenoid biosynthesis.Carotenoid biosynthesis	1160.33	1998.39	237.397	11423.9	4215.46	12189.5	2760.94	15237.5	2856.13	36.5384	82.7867	56.0995	3816.46	377.182	352.887	6905.75	4621.52	5758.3	4327.22	2566.06	4018.51	83.8689	556.167	767.701	8373.83	980.496	15451.3	10672.1	6331.54	8706.64	2796.52	5840.26	4917.74	217.41	544.626	205.427	1046.61	14036	778.376	1871.42	7480.99	6339.64	7714.54	16315.9	4150.43
CUST_68_PI425248063	GSVIVT01000914001	VIT_01s0146g00070	11-beta-hydroxysteroid dehydrogenase	Metabolism.Primary metabolism.Lipid metabolism.Steroid metabolism.C21-Steroid hormone metabolism	863.072	1263.93	109.559	5881.63	3575.01	7744.69	975.258	1060.26	2292.36	4.9976	15.9991	109.472	203.807	80.7583	224.483	234.81	164.306	2630.26	33.4539	21.738	13.2647	599.723	426.299	504.858	69.8837	130.668	280.834	2285.84	1183.56	4323.97	814.964	1353.61	1302.24	786.832	674.075	906.68	348.531	597.081	293.483	799.311	469.47	1535.41	1279.41	804.177	250.891
CUST_69_PI425248063	GSVIVT01000915001	VIT_01s0146g00090	11-beta-hydroxysteroid dehydrogenase	Metabolism.Primary metabolism.Lipid metabolism.Steroid metabolism.C21-Steroid hormone metabolism	2.00786	4.351	10.2516	1.32678	10.233	2.50773	1.49368	2.0342	2.00964	2.10148	1.48826	1.93856	2.14254	1.61123	2.41134	1.44574	2.12703	1.90849	1.5827	1.29003	2.02215	2.25906	1.25907	2.13016	1.35855	1.93492	2.27553	5.07666	4.26919	18.5998	1.60952	1.37222	1.3721	34.8912	25.5715	26.1395	4.45687	2.08706	1.75351	1.67441	3.26633	5.29287	1.315	2.46454	1.55095
CUST_7655_PI425248304	GSVIVT01024343001	VIT_16s0039g01600	11-beta-hydroxysteroid dehydrogenase	Metabolism.Primary metabolism.Lipid metabolism.Steroid metabolism.C21-Steroid hormone metabolism	276.225	376.36	25.6001	1809.52	844.482	2603.17	309.853	337.136	670.715	4.19702	10.2824	32.1484	99.6302	32.8926	68.1224	113.702	85.4513	751.035	18.8324	8.54154	5.57141	226.863	201.525	113.205	27.0967	64.6601	84.4604	979.417	579.804	1289.13	254.874	622.883	543.913	303.366	326.025	180.687	117.186	190.437	82.0388	223.896	125.012	472.483	447.094	286.014	79.0673
CUST_2827_PI425248063	GSVIVT01025927001	VIT_18s0041g02040	12-oxophytodienoate reductase	Metabolism.Primary metabolism.Lipid metabolism.Fatty acid metabolism.Alpha-linolenic acid metabolism	51.4793	61.358	14.5627	22.1705	22.7299	30.7778	38.2256	74.6796	25.8585	31.8005	63.9465	69.125	52.347	44.7315	37.8138	31.6844	28.8572	86.5589	23.5194	27.9591	17.1316	46.7875	23.1677	12.3675	22.5724	36.3009	80.8232	58.074	31.6984	189.679	126.132	144.926	187.218	6.44913	6.514	11.0519	98.439	96.9141	73.3631	39.8386	51.5793	126.238	44.8713	85.4456	27.4618
CUST_2822_PI425248063	GSVIVT01025922001		12-oxophytodienoate reductase	#N/A	44.8557	62.294	9.34317	25.1304	15.2036	44.2501	23.4199	60.5577	20.3874	26.3203	53.5847	50.5856	73.348	29.98	25.5278	67.8426	43.1521	67.7341	20.5302	18.4035	12.4228	119.39	42.0467	13.2336	27.0626	32.4275	56.8485	41.3995	19.1747	156.553	907.928	302.223	300.094	9.62607	6.50195	59.9457	220.477	126.071	186.485	41.1906	51.1368	120.189	34.9802	64.8915	30.9851
CUST_2829_PI425248063	GSVIVT01025930001	VIT_18s0041g02010	12-oxophytodienoate reductase 1	Metabolism.Primary metabolism.Lipid metabolism.Fatty acid metabolism.Alpha-linolenic acid metabolism	257.125	450.728	20.984	117.393	194.234	185.768	224.83	419.596	119.899	180.592	281.63	382.046	14.4005	250.178	229.859	11.4404	10.0266	564.459	8.43138	5.21884	2.36256	19.8237	11.1456	71.6205	7.27974	293.576	447.242	25.1011	13.5257	1021.29	13.8979	33.7247	18.5877	1.5207	2.03823	56.1275	333.995	355.102	243.574	171.437	201.588	372.009	163.707	276.471	103.73
CUST_2824_PI425248063	GSVIVT01025924001	VIT_18s0041g02070	12-oxophytodienoate reductase 1	Metabolism.Primary metabolism.Lipid metabolism.Fatty acid metabolism.Alpha-linolenic acid metabolism	278.425	499.288	26.0548	123.267	220.437	192.096	235.535	460.097	166.793	191.345	286.343	439.834	18.7546	255.789	256.231	11.0429	12.2486	640.188	8.49199	4.51043	3.60879	16.8832	12.6418	76.1794	6.14518	277.189	483.689	28.7304	19.1462	1166.01	14.4906	33.2056	19.6998	1.7118	1.41316	57.3973	375.27	374.141	269.674	183.696	220.596	400.934	173.409	292.764	105.572
CUST_2823_PI425248063	GSVIVT01025923001	VIT_18s0041g02090	12-oxophytodienoate reductase 1	Metabolism.Primary metabolism.Lipid metabolism.Fatty acid metabolism.Alpha-linolenic acid metabolism	101.459	146.62	21.9769	57.9598	49.2825	99.7249	62.3699	139.134	51.8675	62.5694	123.847	131.321	220.432	82.5388	76.9493	175.125	99.6872	190.444	65.2879	60.1511	35.3254	234.471	114.116	33.7833	102.7	92.1547	153.94	132.418	68.6176	398.506	1628.97	945.548	737.619	24.3933	21.5235	175.814	456.897	282.504	406.257	101.048	126.291	285.404	82.841	166.935	73.4051
CUST_2821_PI425248063	GSVIVT01025921001		12-oxophytodienoate reductase 1	#N/A	14.964	26.8978	9.58645	7.35067	10.8735	13.1288	14.5413	30.2588	9.34368	12.0673	23.0013	21.1805	1.54087	13.3549	20.7676	1.49361	2.1803	32.5765	1.87379	2.58898	2.05579	2.63356	1.56103	2.30618	1.34248	13.6241	33.3158	1.79916	1.83859	70.2587	3.80792	1.84649	5.37355	3.01953	1.36783	3.8014	50.5466	49.0245	33.8659	18.967	26.6821	47.618	22.8212	33.904	12.567
CUST_2828_PI425248063	GSVIVT01025929001	VIT_18s0041g02020	12-oxophytodienoate reductase 2	Metabolism.Primary metabolism.Lipid metabolism.Fatty acid metabolism.Alpha-linolenic acid metabolism	336.544	1014.26	62.5171	170.703	250.394	316.209	124.51	158.454	88.0557	83.3099	122.479	43.9676	349.268	82.0709	176.97	246.299	179.871	174.354	264.72	226.523	88.7573	149.358	193.876	71.6409	245.77	147.61	121.363	306.146	184.375	162.591	242.644	462.952	379.969	83.8533	163.575	153.377	582.808	479.648	526.682	403.193	404.049	406.447	93.4694	108.199	58.3473
CUST_2825_PI425248063	GSVIVT01025925001	VIT_18s0041g02060	12-oxophytodienoate reductase 2	Metabolism.Primary metabolism.Lipid metabolism.Fatty acid metabolism.Alpha-linolenic acid metabolism	17.5627	24.3773	9.67549	32.2771	27.4929	39.694	17.1172	14.1961	26.6178	13.9188	15.8181	9.99355	2.13294	9.53418	17.9013	2.55489	3.56196	116.639	1.48439	1.30674	2.06297	16.0294	3.71146	11.5183	1.90291	9.29734	39.3604	7.17765	4.23015	728.013	170.898	27.006	33.4204	2.0541	1.94603	19.6546	210.63	202.926	169.995	60.9156	61.8218	141.389	41.4064	60.4232	41.1347
CUST_2804_PI425248063	GSVIVT01025900001	VIT_18s0041g02270	12-oxophytodienoate reductase 2	Metabolism.Primary metabolism.Lipid metabolism.Fatty acid metabolism.Alpha-linolenic acid metabolism	20.087	54.5945	11.8187	9.04473	11.0266	15.1531	20.2574	39.3379	10.8885	11.4672	18.6151	16.7392	5.36268	7.35857	21.5965	1.772	2.96256	24.0317	1.64745	1.34915	2.46487	3.73567	4.02983	6.63542	2.25738	12.6186	24.838	2.37447	4.77349	52.5582	21.441	10.6239	10.8481	1.45864	1.69398	8.27061	156.152	102.391	112.023	58.1129	49.6112	159.191	35.4271	56.6827	19.5445
CUST_3845_PI425248304	GSVIVT01013387001	VIT_18s0122g01160	12-oxophytodienoate reductase 2	Metabolism.Primary metabolism.Lipid metabolism.Fatty acid metabolism.Alpha-linolenic acid metabolism	6.0784	10.4936	10.104	32.1312	20.7515	43.116	4.62241	5.48577	10.8219	23.4882	46.4285	52.6998	1.8006	2.20384	5.13815	1.56589	2.39291	9.47087	1.85139	1.81236	2.29586	2.87271	4.01937	5.07476	2.3491	5.41764	3.57268	37.606	13.9172	76.6328	2.02166	23.0947	19.389	8.26119	11.1593	10.3769	14.4113	12.1898	13.2947	13.0733	13.7441	15.1748	7.41754	11.4521	6.76939
CUST_3844_PI425248304	GSVIVT01013386001	VIT_18s0122g01170	12-oxophytodienoate reductase 2	Metabolism.Primary metabolism.Lipid metabolism.Fatty acid metabolism.Alpha-linolenic acid metabolism	124.354	176.572	16.9391	365.782	172.144	459.871	88.8098	190.927	135.47	460.164	619.127	1381.59	112.318	55.817	83.2375	98.5219	57.4178	147.874	210.802	190.652	151.096	136.623	103.749	78.709	165.289	150.065	134.605	963.207	526.024	1073.31	472.657	770.216	519.841	367.79	400.965	270.252	160.89	136.281	105.422	161.311	98.5592	341.45	143.156	232.373	86.9252
CUST_4511_PI425248304	GSVIVT01015093001	VIT_11s0016g01230	12-oxophytodienoate reductase 3	Metabolism.Primary metabolism.Lipid metabolism.Fatty acid metabolism.Alpha-linolenic acid metabolism	1151.9	1879.52	89.9006	1307.27	885.889	1916.06	1023.65	2928.61	1300.4	341.257	533.032	869.115	3053.87	694.951	1443.44	2057.72	1454.49	1677.07	2181.62	1959.09	1399.21	1735.77	1636.7	554.564	1914.28	1444.86	2538.86	4624.98	3255.81	2209.05	3257.11	4933.77	3369.18	1608.01	1540.87	949	895.929	1227.86	599.117	1036.53	1428.18	1750.54	2065.94	2891.75	586.349
CUST_2614_PI425248304	GSVIVT01009037001	VIT_18s0001g05720	14-3-3 protein GF14 epsilon (GRF10)	Signaling.Signaling pathway.14-3-3 family interactome	7130.56	12112	569.553	2208.03	2721.78	3334.02	4105.32	8293.56	2371.32	2431.04	4649.24	5609.32	4641.02	4135.82	6763.74	2705.86	2108.98	5261.82	4070.28	4369.24	3339.98	3219.6	3086.06	1959.25	3494.12	3310.41	6881.04	4077.23	2974.17	6814.44	1406.79	3120.44	1938.45	4224.98	4303.88	3676.58	4784.69	7073.73	2895.43	3101.25	2207.47	6025.89	3422.26	5875.08	1139.15
CUST_1144_PI425248063	GSVIVT01012207001	VIT_01s0011g00620	14-3-3 protein GF14 iota (GRF12)	Signaling.Signaling pathway.14-3-3 family interactome	399.023	537.369	36.9967	128.031	187.647	226.271	446.21	1082.22	288.019	112.109	199.993	237.805	370.555	163.107	717.195	299.237	287.533	283.081	470.928	489.561	568.551	184.414	239.252	128.485	291.433	480.568	654.142	490.561	356.124	366.112	160.839	252.095	177.363	175.747	164.402	72.0063	288.221	522.726	178.621	283.413	189.272	479.307	274.178	509.217	95.3206
CUST_2263_PI425248063	GSVIVT01021210001	VIT_10s0003g01240	14-3-3 protein GF14 iota (GRF12)	Signaling.Signaling pathway.14-3-3 family interactome	269.555	395.047	123.932	312.507	175.043	1224.34	206.259	375.197	235.229	27.1471	67.3628	122.394	14.1841	379.92	286.138	6.68974	2.32957	441.483	9.24657	8.32573	6.50932	8.32955	5.24518	156.865	4.55681	407.785	374.327	11.4397	5.8692	609.837	8.697	9.32447	8.39467	3.57849	4.80693	142.786	262.327	139.297	127.658	178.84	122.163	239.75	204.079	240.109	99.0345
CUST_4130_PI425248304	GSVIVT01014210001	VIT_19s0014g01420	14-3-3 protein GF14 iota (GRF12)	Signaling.Signaling pathway.14-3-3 family interactome	1468.62	2860.39	221.002	904.187	793.414	1609.75	1755.96	4136.31	1099	1004.8	1476.69	1527.99	2287.66	1130.15	1504.66	1689.93	1013.15	1517.61	3300.41	2522.93	2546.82	2232.2	1583.16	1446.97	1886.65	1316.89	2066.39	2563.77	1654.1	2096.07	1808.18	1602.42	1535.87	1508.3	1373.96	884.55	2026.41	3329.82	1454.03	1568.01	1828.34	3081.88	1821.79	3358.67	673.752
CUST_953_PI425248304	GSVIVT01003608001	VIT_00s0199g00190	14-3-3 protein GF14 kappa (GRF8)	Signaling.Signaling pathway.14-3-3 family interactome	5086	10052.8	468.493	2602.72	2933.31	4227.76	6874.96	11675.2	3976.75	1667.71	2550.01	4913.88	6137.66	5897.56	9301.84	3403.28	1921.47	6749.54	5921.03	6471.84	4994.62	2535.1	1829.44	3095.22	3065.77	4897.42	8942.99	4043.2	3264.44	6688.61	1924.99	2328.59	1380.44	1302.97	1345.44	1820.35	4570.44	7899.69	3371.91	4725.78	4317.73	8894.52	5590.35	8730.46	2148.53
CUST_2666_PI425248304	GSVIVT01009141001	VIT_18s0001g07240	14-3-3 protein GF14 kappa (GRF8)	Signaling.Signaling pathway.14-3-3 family interactome	7698.76	16955.7	203.952	3563.6	3577.57	6000.62	8051.29	15874.9	4815.04	2259.12	3889.63	7650.33	2396.51	3594.2	9098.14	1587.56	782.721	7978.97	3067.65	2994.74	2832.41	2968.11	1928.52	4290.14	1343.41	3260.65	8934.55	2206.9	1587.03	7032.95	1323.92	1310.19	891.709	3565.03	2933.93	2547.68	5040.71	10406.9	3183.22	4167.56	4580.93	6693.28	5648.47	9312.27	2163.13
CUST_10390_PI425248304	GSVIVT01031070001	VIT_14s0006g03230	14-3-3 protein GF14 nu (GRF7)	Signaling.Signaling pathway.14-3-3 family interactome	3228.7	5527.77	344.573	4361.6	2887.89	6279.33	3884.66	9108.54	3666.31	1892.64	2736.88	4745.92	5119.24	2103.78	3519.69	3599.98	2743.12	5927.46	4256.36	4942.46	4300.01	3372.93	3500.18	2249.73	4022.91	2499.81	6466.13	10817.8	5925.75	11088.1	5082.49	8695.47	6751.42	3692.66	4171.7	2594.17	3113.26	6866.14	2265.71	3279.12	4340.76	7286.87	6027.23	10676.1	2495.35
CUST_894_PI425248304	GSVIVT01003421001	VIT_07s0191g00090	14-3-3 protein GF14 omega (GRF2)	Signaling.Signaling pathway.14-3-3 family interactome	10398.5	19183.7	1395.77	7274.78	7334.76	10133.7	10702.5	20198.3	7507.19	4175.02	6522.25	5944.47	13925.4	8801.8	10765.9	10503.1	5803.48	13037.7	18682.8	15347.1	13942.4	6097.06	3562.08	3039.58	10488.5	4420.49	16287.1	17417.2	12229.9	12306.9	7535.89	7792.12	4459.59	4274.86	3532.98	1592.58	11611.7	15980.2	7646.8	12823.3	11153.6	15156.7	9872.23	16636.5	4998.49
CUST_2632_PI425248304	GSVIVT01009076001	VIT_18s0001g06330	14-3-3 protein GF14 omega (GRF2)	Signaling.Signaling pathway.14-3-3 family interactome	10602.6	19292	1797.53	7331.21	6480.74	10042.8	11578.8	22489.6	6222.99	2631.24	3871.62	4710.06	15930.5	6691.57	13052.9	11940.6	6366.43	16646.7	14305.1	15357	13331.8	4517.89	3490.43	2188.22	5321.91	5397.32	13602.2	14279	8561.98	11865	4042.44	5291.14	3668.95	2994.34	3247.88	2066.64	6090.46	12842.4	4362.33	6575.65	7562.06	11704.3	4974.3	9088.55	2402.37
CUST_10668_PI425248304	GSVIVT01031662001	VIT_05s0062g01110	15-cis-ζ-carotene isomerase (Z-ISO) (VvZISO1)	Transport overview.Incompletely characterized transport systems.Putative transport protein.Transport sodium	765.901	2006.13	154.755	408.825	549.382	606.657	658.788	3088.68	1296.42	286.281	446.723	700.76	1319.04	831.85	1606.21	884.202	649.776	1134.89	1395.79	1444.44	1105.48	409.172	366.141	618.231	186.159	895.247	1216.37	1389.62	763.732	839.022	417.324	586.726	370.095	429.628	406.017	462.924	752.44	1139.85	596.9	420.064	488.598	1118.54	910.617	1612.75	387.352
CUST_8971_PI425248304	GSVIVT01027580001	VIT_15s0048g01230	1-acylglycerol-3-phosphate O-acyltransferase	Metabolism.Primary metabolism.Lipid metabolism.Glycerolipid metabolism.Glycerophospholipid metabolism.Glycerophospholipid biosynthesis	111.609	248.158	10.2774	118.833	79.8333	215.683	139.342	292.946	131.402	72.1098	101.687	123.523	273.133	99.061	107.046	196.115	121.88	148.459	189.735	191.745	198.508	113.365	159.652	51.4226	219.703	118.753	222.132	443.318	258.686	163.521	133.399	199.685	112.049	140.205	147.058	59.3671	127.727	209.001	106.121	70.4248	88.911	190.017	128.008	196.597	51.8943
CUST_4911_PI425248043	GSVIVT01022193001	VIT_07s0031g01250	1-acylglycerone phosphate reductase	Metabolism.Primary metabolism.Lipid metabolism.Glycerolipid metabolism.Glycerophospholipid metabolism	488.471	873.221	43.4225	336.423	151.138	645.407	389.638	1170.18	180.539	171.627	323.223	479.36	580.409	424.04	749.803	370.31	307.317	290.565	526.855	565.472	1317.06	50.7275	43.7592	12.0663	815.69	472.301	494.639	680.035	482.435	379.038	297.349	206.331	131.911	195.971	276.359	139.857	909.478	1190.91	665.453	177.508	200.11	646.383	126.246	380.56	114.658
CUST_11318_PI425248304	GSVIVT01033326001	VIT_08s0007g08110	1-acyl-sn-glycerol-3-phosphate acyltransferase	Metabolism.Primary metabolism.Lipid metabolism.Glycerolipid metabolism.Glycerophospholipid metabolism.Glycerophospholipid biosynthesis	1572.99	2976.08	229.89	988.742	818.628	1694.28	1718.38	3057.84	1228.09	908.17	1377.02	1704.04	3482.05	1216.48	2055.5	2047.77	1205.27	1450.2	2720.2	2514	1876.65	1429.24	1045.92	745.484	2004.6	1443.1	2032.82	3618.8	1605.7	1922.9	1165.77	1519.78	1163.29	762.962	1069.97	531.688	1499.19	2392.62	1180.5	1069.85	1153.2	2560.53	1431.77	2201.43	505.12
CUST_13005_PI425248304	GSVIVT01037640001	VIT_19s0090g00330	1-acyl-sn-glycerol-3-phosphate acyltransferase	Metabolism.Primary metabolism.Lipid metabolism.Glycerolipid metabolism.Glycerophospholipid metabolism.Glycerophospholipid biosynthesis	37.8954	103.259	12.7559	29.3802	32.2914	33.8442	26.0226	72.4561	31.8126	59.7447	100.691	96.9915	2.56378	1.70339	36.2181	1.93628	2.53633	35.6799	3.78037	12.2637	9.72117	43.2054	37.1662	20.6108	1.59095	3.15756	32.3479	5.21322	7.52055	49.6229	86.372	150.649	69.0104	74.9034	57.7596	28.2975	86.3485	38.8871	21.6977	21.8804	27.1702	41.0103	71.5455	132.642	35.603
CUST_7304_PI425248304	GSVIVT01023612001	VIT_11s0037g00250	1-acyl-sn-glycerol-3-phosphate acyltransferase 1, chloroplast precursor	Metabolism.Primary metabolism.Lipid metabolism.Glycerolipid metabolism.Glycerophospholipid metabolism.Glycerophospholipid biosynthesis	301.637	615.478	38.927	139.143	107.118	182.707	198.772	450.322	178.133	146.168	255.249	286.496	228.499	182.464	292.207	143.743	84.4086	241.755	177.09	119.458	105.453	218.61	111.539	159.05	97.7225	277.588	398.574	224.047	109.648	309.583	179.584	137.536	132.601	201.365	153.088	121.688	309.207	514.445	215.743	170.838	239.768	333.326	395.983	631.624	106.304
CUST_2270_PI425248043	GSVIVT01009645001	VIT_18s0001g11910	1-acyl-sn-glycerol-3-phosphate acyltransferase 4	Metabolism.Primary metabolism.Lipid metabolism.Glycerolipid metabolism.Glycerophospholipid metabolism.Glycerophospholipid biosynthesis	248.085	631.004	15.3241	129.317	145.93	239.041	99.6381	258.077	116.285	64.142	123.79	186.961	153.479	402.717	507.621	68.5586	45.1663	273.919	56.8744	30.6688	20.6292	125.023	60.4814	117.512	23.2739	218.085	218.031	51.8089	39.8903	158.263	10.9649	12.0527	9.75256	35.2423	25.5974	54.9129	251.671	546.872	209.7	117.653	239.303	156.703	224.023	456.922	112.604
CUST_7449_PI425248304	GSVIVT01023935001	VIT_03s0038g03230	1-acyl-sn-glycerol-3-phosphate acyltransferase zeta precursor	Metabolism.Primary metabolism.Lipid metabolism.Glycerolipid metabolism.Glycerophospholipid metabolism.Glycerophospholipid biosynthesis	1684.68	2693.72	189.476	932.363	636.184	1090.27	1066.82	2542.24	1020.9	843.137	1326	1810.16	2052	975.98	1965.65	1102.38	550.814	1756.1	1539.16	1394.65	1200.17	1972.59	1586.56	1135.77	1268.89	1325.43	2476.14	2036.45	1173.11	2298.95	819.795	1163.85	769.873	977.224	920.84	562.939	1362.82	2152.84	858.146	804.024	1054.29	1881.29	1892.89	2920.36	564.931
CUST_45_PI425248063	GSVIVT01000584001	VIT_01s0137g00310	1-aminocyclopropane-1-carboxylate deaminase	Metabolism.Primary metabolism.Organic acid metabolism.Propanoate metabolism	17.4883	110.776	18.1926	8.66238	16.4521	17.4343	2.27388	10.4415	7.82017	1.43606	4.50337	2.03331	15.7165	3.41311	11.9775	11.4872	4.27743	17.5782	38.714	28.6963	4.71556	17.7033	14.5063	14.5287	4.23137	8.981	8.69998	12.0072	4.84851	10.6495	2.54039	6.83456	3.24071	12.589	10.2981	6.09297	15.2659	21.5674	21.0647	5.83259	8.79491	4.707	1.67602	4.07954	1.73725
CUST_164_PI425248304	GSVIVT01000389001	VIT_17s0000g00870	1-aminocyclopropane-1-carboxylate deaminase	Metabolism.Primary metabolism.Organic acid metabolism.Propanoate metabolism	1084.64	1833.32	147.009	477.552	605.513	723.346	797.256	1692.87	513.2	594.185	831.949	1382.09	452.818	663.854	787.943	310.464	173.727	966.948	893.222	748.838	629.625	767.204	473.748	935.73	184.813	619.153	735.377	501.569	302.854	747.637	244.664	292.145	288.735	200.104	221.573	355.123	797.042	1007.07	621.362	1055.97	1005.18	1732.39	978.01	1579.38	371.121
CUST_708_PI425248063	GSVIVT01011670001	VIT_01s0011g05650	1-aminocyclopropane-1-carboxylate oxidase	Metabolism.Primary metabolism.Organic acid metabolism.Propanoate metabolism	488.936	990.954	104.894	2529.03	1205.38	3311.26	644.897	1541.94	1496.84	887.398	1288.11	2777.64	321.908	464.556	716.772	450.76	260.87	2685.31	203.506	161.167	111.3	2328.2	1257.15	2269.08	48.1131	276.444	799.943	2558.5	1459.67	6088.79	763.311	1173.6	938.522	760.072	825.201	2096.89	136.789	359.594	103.563	271.035	194.361	641.93	634.3	804.935	202.425
CUST_3792_PI425248304	GSVIVT01013260001	VIT_02s0012g00360	1-aminocyclopropane-1-carboxylate oxidase	Metabolism.Primary metabolism.Organic acid metabolism.Propanoate metabolism	1060.83	1615.99	174.575	2634.68	2367.84	4487.82	668.989	1080.41	1220	112.787	205.928	615.346	475.63	325.105	612.311	1121.74	542.163	2453.01	366.818	213.652	144.961	1493.98	1253.73	1013.03	296.353	752.359	984.197	2562.86	1501.56	2602.83	1719.07	3423.48	2590.57	1085.02	1115.24	2153.55	979.376	1052.93	756.034	1273.34	679.307	2522.23	1283.4	1340.73	428.733
CUST_3789_PI425248304	GSVIVT01013255001	VIT_02s0012g00400	1-aminocyclopropane-1-carboxylate oxidase	Metabolism.Primary metabolism.Organic acid metabolism.Propanoate metabolism	154.166	202.103	10.3487	104.975	47.1484	144.615	42.4471	96.0379	150.849	59.7506	115.924	291.799	298.232	148.089	357.885	213.732	121.868	255.641	81.6171	55.1776	29.9854	341.454	102.234	39.7755	4.8349	20.4487	60.8483	12.7049	6.34698	37.318	11.0947	5.33517	8.31179	3.16527	1.83051	11.519	205.402	168.179	148.978	88.6015	165.221	95.5709	23.2583	68.9079	21.0131
CUST_3787_PI425248304	GSVIVT01013251001	VIT_02s0012g00450	1-aminocyclopropane-1-carboxylate oxidase	Metabolism.Primary metabolism.Organic acid metabolism.Propanoate metabolism	330.958	679.941	15.4953	580.591	398.493	927.062	495.979	1050.57	669.84	452.226	684.201	1653.99	272.517	428.77	679.347	197.799	104.714	599.65	205.589	179.987	147.124	848.382	459.455	749.665	154.696	502.487	648.579	405.075	198.186	1147.15	797.912	765.567	676.042	140.997	101.159	500.909	457.147	188.762	313.881	321.704	171.42	524.089	346.67	473.125	113.421
CUST_6335_PI425248043	GSVIVT01027757001	VIT_05s0049g00410	1-aminocyclopropane-1-carboxylate oxidase	Metabolism.Primary metabolism.Organic acid metabolism.Propanoate metabolism	114.848	203.064	15.1043	102.918	27.96	154.47	162.834	349.532	146.366	141.157	218.715	360.8	84.0473	55.1296	100.006	109.327	77.7876	69.0839	149.176	142.067	131.87	1422.93	1049.33	392.035	48.0959	40.5205	75.4405	270.34	168.905	284.489	302.348	487.914	383.148	1221.58	1482.75	1053.75	69.7089	100.645	49.5152	32.8314	33.5559	88.4679	146.286	311.678	67.5105
CUST_1815_PI425248063	GSVIVT01018336001	VIT_15s0021g00950	1-aminocyclopropane-1-carboxylate oxidase	Metabolism.Primary metabolism.Organic acid metabolism.Propanoate metabolism	80.2606	107.548	12.8928	64.5822	54.6474	108.142	61.1857	157.634	69.3248	227.098	326.548	595.971	100.697	42.2993	121.608	95.4596	63.7503	82.0824	185.505	185.261	148.181	343.709	322.418	134.368	52.6381	30.761	62.3992	116.598	81.3175	163.002	241.326	300.071	244.707	137.519	176.48	83.7949	54.9998	61.1167	50.0705	77.3799	75.9548	111.224	97.9152	194.382	78.6556
CUST_1814_PI425248063	GSVIVT01018335001	VIT_15s0021g00960	1-aminocyclopropane-1-carboxylate oxidase	Metabolism.Primary metabolism.Organic acid metabolism.Propanoate metabolism	112.66	157.476	9.43145	84.2362	73.82	134.518	84.3131	218.645	88.5616	244.69	374.328	745.518	154.452	58.2277	177.607	146.65	93.0137	109.458	253.086	292.746	229.474	492.435	515.22	159.239	82.3104	43.0026	81.1016	191.948	130.128	198.867	295.08	515.453	340.433	166.647	293.717	89.9067	77.3712	79.9969	63.8581	100.518	93.8012	145.813	125.946	249.455	84.9052
CUST_1388_PI425248043	GSVIVT01006065001	VIT_00s2086g00010	1-aminocyclopropane-1-carboxylate oxidase 1	Metabolism.Primary metabolism.Organic acid metabolism.Propanoate metabolism	11245.7	15781	1939.38	3725.99	4733.61	7056.1	1368.49	2173.89	1391.42	55.3535	90.6178	170.507	14145.2	6375.68	9566.43	11078.4	6445.17	4061.61	631.872	150.854	149.507	2391.34	2385.54	601.764	5736.76	9963.3	8654.49	32166.8	20225.3	2500.81	1791.16	4458.03	3267.95	542.568	653.606	603.554	1990.25	3816.99	1680.45	887.17	571.033	3916.23	1298.53	1757.82	426.272
CUST_10222_PI425248304	GSVIVT01030508001	VIT_12s0059g01380	1-aminocyclopropane-1-carboxylate oxidase 1	Metabolism.Primary metabolism.Organic acid metabolism.Propanoate metabolism	1269.36	1763.94	195.326	598.616	551.462	823.125	979.37	1074.79	363.284	96.4528	145.448	111.954	468.093	97.9557	951.024	230.272	155.448	570.255	309.471	468.111	188.955	469.714	215.974	79.1951	654.411	623.472	1469.57	281.088	150.541	1177.09	2209.26	3833.2	2562.08	457.714	662.794	229.28	866.495	2576.58	707.989	718.902	1636.72	1714.98	3172.1	9242.88	1386.56
CUST_3405_PI425248043	GSVIVT01015220001	VIT_11s0016g02380	1-aminocyclopropane-1-carboxylate oxidase 2	Metabolism.Primary metabolism.Organic acid metabolism.Propanoate metabolism	1467.76	1586.32	252.341	532.193	73.3476	873.092	93.6861	111.966	9.04776	78.7271	121.534	4.43652	2709.63	1240.28	1288.39	1264.33	705.76	900.193	638.14	933.41	1026.14	37.3957	15.5632	8.1181	436.354	437.318	579.185	2031.12	1229.94	1444.51	86.6195	34.8498	20.5968	675.68	199.522	23.7178	61.7544	63.0573	52.1915	96.9119	665.081	260.458	54.5248	155.228	128.877
CUST_6326_PI425248043	GSVIVT01027741001	VIT_05s0049g00280	1-aminocyclopropane-1-carboxylate oxidase homolog 1	Metabolism.Primary metabolism.Organic acid metabolism.Propanoate metabolism	698.549	1666.57	136.704	265.923	537.247	570.911	378.802	2070.88	917.617	319.919	571.759	546.999	538.193	461.192	596.598	290.812	183.96	584.058	419.624	420.324	272.132	469.279	322.275	267.283	567.993	1191.53	1173.15	964.387	611.147	900.238	887.57	1153.01	847.384	778.045	857.429	989.207	1274.77	1689.22	1076.96	903.347	908.957	2126.07	1225.45	2660.77	554.996
CUST_9051_PI425248304	GSVIVT01027744001	VIT_05s0049g00300	1-aminocyclopropane-1-carboxylate oxidase homolog 1	Metabolism.Primary metabolism.Organic acid metabolism.Propanoate metabolism	101.66	223.821	16.4376	61.742	96.0111	94.1806	51.1866	256.014	113.787	50.1727	85.2175	51.5278	26.0106	31.7124	91.9697	16.0897	5.09504	99.3101	10.9168	10.0396	10.6951	36.4774	40.7612	62.6104	1.76775	36.7454	132.326	8.20894	6.16755	131.703	18.4635	65.2253	40.6876	25.9662	25.9027	82.6786	115.678	188.897	83.47	76.93	89.1722	166.002	177.085	309.892	59.6313
CUST_6337_PI425248043	GSVIVT01027761001	VIT_05s0049g00430	1-aminocyclopropane-1-carboxylate oxidase homolog 1	Metabolism.Primary metabolism.Organic acid metabolism.Propanoate metabolism	25.5689	84.268	9.95675	6.2838	25.1128	11.4236	23.4066	76.2808	17.929	63.772	106.809	8.13074	56.9507	33.8883	36.4484	13.286	4.14501	17.6772	51.5654	41.8919	23.6011	51.123	43.7974	14.4425	4.91844	23.7909	27.6283	14.7081	4.53389	36.0107	72.7151	92.2078	62.7031	10.2329	10.9981	35.6709	17.9305	44.1505	10.8858	12.3495	34.5118	23.0912	13.1217	23.7474	4.18687
CUST_6490_PI425248043	GSVIVT01028299001	VIT_07s0005g03060	1-aminocyclopropane-1-carboxylate oxidase homolog 1	Metabolism.Primary metabolism.Organic acid metabolism.Propanoate metabolism	586.794	2186.33	93.859	637.317	244.61	938.471	1120.27	2083.18	528.738	471.873	645.718	39.7674	10555.1	3474.34	2423.41	4082.03	2531.04	4100.33	3798.38	3461.62	3272.49	7.14993	7.47295	20.1398	5052.26	3163.43	3186.56	5273.45	2963.08	2062.08	771.582	1033.28	736.893	12.3785	72.1637	25.6828	5316.51	2265.99	3852.57	4002.1	3855.44	5380.82	368.401	667.4	135.428
CUST_753_PI425248304	GSVIVT01002708001	VIT_00s0840g00010	1-aminocyclopropane-1-carboxylate synthase	Metabolism.Primary metabolism.Organic acid metabolism.Propanoate metabolism	10.9453	33.0024	10.9879	21.0445	28.9743	30.7372	36.6908	70.9559	32.341	6.22968	9.41725	4.95211	2.16752	2.96026	13.33	1.56234	2.28388	15.0898	38.2023	37.4885	19.5736	4.69717	82.6803	5.00221	2.91777	8.4891	15.2179	6.8135	3.47027	25.1595	55.9962	50.7183	33.4378	1.38946	2.24833	11.2216	14.631	29.7512	10.1795	12.1993	35.083	141.553	13.8541	19.0734	4.17987
CUST_1211_PI425248304	GSVIVT01004571001	VIT_00s1437g00010	1-aminocyclopropane-1-carboxylate synthase	Metabolism.Primary metabolism.Organic acid metabolism.Propanoate metabolism	12.4674	41.0166	13.7989	21.8999	14.4765	31.2149	39.7963	75.1505	34.9644	3.04449	11.1729	6.74507	1.30073	4.13614	18.4758	1.26614	2.79444	16.3222	32.5024	30.6948	17.6736	2.89102	83.7135	5.55295	2.4956	7.36526	14.3574	6.39389	4.32688	25.43	65.0937	41.8224	28.0366	1.36623	1.88589	3.65605	26.2128	29.4267	11.9579	12.9571	39.3857	120.923	14.4072	16.625	6.16414
CUST_1277_PI425248043	GSVIVT01005455001	VIT_00s1764g00010	1-aminocyclopropane-1-carboxylate synthase	Metabolism.Primary metabolism.Organic acid metabolism.Propanoate metabolism	38.8919	141.44	11.1006	24.5884	36.3875	58.4569	28.4954	103.826	29.6876	18.3012	33.5234	26.3327	6.32533	20.0017	60.4577	3.58409	2.75794	71.6893	8.2766	2.90166	3.32555	4.80734	2.44026	20.0059	5.56616	18.9772	70.5515	2.89754	3.14386	70.4834	7.79524	6.38964	3.34734	19.174	14.6181	27.065	42.3065	61.4135	36.0843	20.9842	30.3671	43.102	17.2971	44.1882	9.3941
CUST_6072_PI425248304	GSVIVT01019414001	VIT_02s0025g00360	1-aminocyclopropane-1-carboxylate synthase	Metabolism.Primary metabolism.Organic acid metabolism.Propanoate metabolism	122.986	208.009	22.8919	399.335	175.414	697.003	265.135	681.418	194.1	43.4759	80.6292	80.9389	371.828	191.21	230.466	524.006	244.183	444.537	193.505	115.459	478.017	123.148	95.9163	230.387	636.424	211.527	582.405	748.598	385.532	809.631	2625.55	2006.15	1752.56	43.8451	50.0967	117.985	178.192	295.448	133.49	140.525	275.139	506.721	146.753	289.259	68.9965
CUST_2002_PI425248063	GSVIVT01019920001	VIT_02s0025g04980	1-aminocyclopropane-1-carboxylate synthase	Metabolism.Primary metabolism.Organic acid metabolism.Propanoate metabolism	127.884	355.779	27.4164	89.1605	80.7213	120.148	81.4244	171.126	56.7291	113.79	157.26	85.2466	10.3063	67.1281	127.694	8.13752	5.96468	123.861	31.9967	31.5675	19.5683	70.2109	40.8526	100.005	8.90985	83.3947	124.542	19.812	7.40227	147.135	10.3986	16.2877	11.9507	101.762	79.546	128.039	178.636	162.544	108.041	79.1949	86.0183	126.057	84.0033	92.6594	28.4455
CUST_5777_PI425248304	GSVIVT01018494001	VIT_16s0022g02010	1-aminocyclopropane-1-carboxylate synthase	Metabolism.Primary metabolism.Organic acid metabolism.Propanoate metabolism	130.782	428.462	25.9446	60.2532	72.366	110.721	80.7405	329.488	110.913	57.2194	114.593	107.106	16.0304	119.598	174.044	6.13079	4.45506	152.071	16.6438	9.5011	3.49443	15.7899	7.40355	90.6574	11.2172	129.789	282.778	24.9102	11.7328	230.027	9.54511	11.796	1.77063	17.3857	4.04218	101.304	112.757	260.389	101.086	61.6093	93.9547	172.293	128.994	210.556	29.9143
CUST_2073_PI425248043	GSVIVT01008900001	VIT_18s0001g03300	1-aminocyclopropane-1-carboxylate synthase	Metabolism.Primary metabolism.Organic acid metabolism.Propanoate metabolism	2879.7	4567.1	767.155	2189.8	2039.42	3780.79	3862.56	8014.11	2843.3	878.834	1390.31	1939.94	4499.57	1708.29	2973.12	3030.41	1973.86	3764.15	5009.03	5635.03	4322.82	2292.93	1785.64	575.797	3012.71	1458.18	4724.21	7237.13	4050.44	4560.91	3533.02	5247.35	3483.9	1123.13	1225.7	781.387	2754.61	3846.65	2179.33	2555.3	2693.03	5801.55	2931.93	5827.14	1369.79
CUST_2747_PI425248304	GSVIVT01009284001	VIT_18s0001g08520	1-aminocyclopropane-1-carboxylate synthase	Metabolism.Primary metabolism.Organic acid metabolism.Propanoate metabolism	54.422	89.655	18.3414	61.63	73.9907	90.9119	100.392	164.516	95.9681	43.1276	35.0217	17.3066	2.21337	25.1131	33.9106	26.2278	12.3114	75.4292	36.4385	28.7329	5.98031	2.35137	2.18987	23.3597	1.44786	27.0604	53.6064	77.387	41.4144	65.0095	13.0321	58.7744	36.8297	6.6211	2.73811	15.0092	42.9147	54.1135	22.7753	39.9764	37.9411	49.9149	29.3064	27.7282	11.4253
CUST_5431_PI425248304	GSVIVT01017665001	VIT_05s0020g00590	1-cys peroxiredoxin	Metabolism.Primary metabolism.Amino acid metabolism.Aromatic amino acid metabolism.Phenylalanine metabolism.Phenylalanine biosynthesis	46.7012	225.267	115.443	112.672	136.056	169.076	29.9543	126.001	56.3939	5588.42	7406.07	38.0036	2.51854	22.6338	85.0236	2.16969	2.22663	117.964	3.14324	1.98365	2.09092	11.6941	403.558	61.5978	1.59929	28.2508	72.0112	40.9539	26.9692	75.0085	24.6096	65.6268	66.1061	2.50071	3.07	24.9141	72.9618	112.359	79.2678	32.8633	60.272	66.3461	41.4103	68.2428	24.4793
CUST_5432_PI425248304	GSVIVT01017666001	VIT_05s0020g00600	1-cys peroxiredoxin	Metabolism.Primary metabolism.Amino acid metabolism.Aromatic amino acid metabolism.Phenylalanine metabolism.Phenylalanine biosynthesis	184.693	320.655	88.1512	327.998	290.17	510.55	177.438	310.455	226.206	13911.2	17534	135.565	6.06642	80.8311	167.101	6.65857	3.56558	245.186	6.719	3.64603	2.48016	35.0588	2000.79	144.332	2.48672	61.6437	179.059	189.885	129.353	249.373	106.976	347.361	264.781	9.21931	21.4719	68.5779	135.141	273.779	104.533	132.794	169.441	219.4	157.169	269.401	80.7365
CUST_1903_PI425248304	GSVIVT01007752001	VIT_17s0000g08390	1-deoxy-D-xylulose 5-phosphate reductoisomerase, chloroplast	Metabolism.Primary metabolism.Lipid metabolism.Steroid metabolism.Steroid biosynthesis	452.264	776.845	53.7057	295.499	211.614	362.068	412.049	1205.74	365.654	87.158	124.768	209.601	1157.93	336.257	571.566	658.822	310.591	654.258	2047.6	1510.81	1690.47	529.651	332.016	181.304	473.138	490.927	724.399	1179.65	853.511	490.279	711.688	795.345	564.157	553.364	483.03	135.034	260.135	409.779	152.561	230.948	362.704	510.615	479.959	671.228	115.781
CUST_3717_PI425248043	GSVIVT01016842001	VIT_09s0002g02050	1-deoxy-D-xylulose 5-phosphate synthase	Metabolism.Primary metabolism.Lipid metabolism.Steroid metabolism.Steroid biosynthesis	18.711	96.1595	10.3362	9.3742	31.5817	30.5841	23.8328	29.1402	14.552	3.87462	17.1299	9.02566	122.638	20.3891	49.6529	97.5444	68.6362	68.3135	117.217	118.394	73.3889	15.6657	26.758	14.0808	72.4346	36.9759	52.0236	130.596	66.0119	38.1356	38.0215	76.1406	57.118	13.2808	11.6328	11.8149	132.958	128.286	95.6476	63.753	103.619	111.445	33.0063	68.696	16.205
CUST_1326_PI425248063	GSVIVT01013194001	VIT_02s0012g00960	1-deoxy-D-xylulose-5-phosphate synthase	Metabolism.Primary metabolism.Lipid metabolism.Steroid metabolism.Steroid biosynthesis	35.124	270.501	13.9134	16.6388	59.6404	45.0178	33.7774	97.7226	26.7314	5.97462	39.1642	12.4575	110.112	28.6889	71.5321	89.986	68.6712	78.907	112.137	99.8932	66.8779	14.7512	26.7514	15.845	52.6439	41.5185	73.5611	109.964	60.5989	59.3912	29.5261	71.9468	50.8835	10.2556	12.6755	12.1957	145.035	191.498	139.274	70.5841	127.175	131.684	38.4395	80.5807	21.9028
CUST_9664_PI425248304	GSVIVT01029169001	VIT_11s0052g01240	1-deoxy-D-xylulose-5-phosphate synthase	Metabolism.Primary metabolism.Lipid metabolism.Steroid metabolism.Steroid biosynthesis	12.5364	32.2667	10.0508	9.19852	34.963	17.2758	14.9401	37.7593	14.6929	27.0886	45.0848	7.57751	1.29206	9.90617	16.9316	3.96385	1.99029	14.3061	3.17293	3.58505	2.04458	1.857	2.29435	7.7775	3.60599	7.15971	17.8293	6.13613	2.99668	19.163	1.74745	2.39443	1.27521	3.25159	3.21075	4.91589	17.15	28.8206	15.2718	14.4565	20.706	16.8775	10.3299	26.9028	12.6551
CUST_9636_PI425248304	GSVIVT01029112001	VIT_11s0052g01730	1-deoxy-D-xylulose-5-phosphate synthase	Metabolism.Primary metabolism.Lipid metabolism.Steroid metabolism.Steroid biosynthesis	123.876	111.13	19.6476	90.5844	69.4322	186.106	26.4048	72.1501	54.812	10.236	22.6547	8.41499	475.373	238.239	148.595	27.7588	10.253	360.811	58.2402	134.501	36.6008	33.435	4.6471	13.4259	244.058	532.258	648.518	485.743	261.228	132.704	554.981	183.925	137.955	22.3358	56.6358	63.8502	1493.83	250.847	1134.51	1324.07	2653.22	203.393	98.2323	331.357	77.611
CUST_9634_PI425248304	GSVIVT01029109001	VIT_11s0052g01780	1-deoxy-D-xylulose-5-phosphate synthase	Metabolism.Primary metabolism.Lipid metabolism.Steroid metabolism.Steroid biosynthesis	78.4385	80.7455	11.8542	58.0607	74.189	114.326	25.1823	56.0136	56.1987	11.4765	21.1091	7.05763	258.243	138.744	72.3299	10.9967	10.6062	189.253	43.4764	82.6999	23.7437	13.7342	5.7391	13.9477	149.773	295.538	364.815	288.524	152.177	100.219	342.217	120.831	94.1708	15.8684	27.2423	45.357	807.342	147.847	609.409	743.363	1314.33	121.807	78.3273	204.578	53.8687
CUST_1086_PI425248304	GSVIVT01003955001	VIT_00s0218g00110	1-deoxy-D-xylulose-5-phosphate synthase, chloroplast precursor	Metabolism.Primary metabolism.Lipid metabolism.Steroid metabolism.Steroid biosynthesis	535.505	715.347	86.6192	59.6427	42.4	92.678	178.84	408.96	98.243	26.0086	41.4064	42.6196	298.944	210.031	281.013	71.724	52.3609	238.686	193.185	175.058	146.127	15.5022	12.9143	21.0279	131.486	129.009	203.025	81.0332	41.3924	192.954	70.5729	52.9874	36.5353	23.2553	26.5465	34.0415	90.4679	72.2728	71.6782	71.5457	66.7792	58.8996	21.925	45.1115	18.4784
CUST_12348_PI425248304	GSVIVT01035799001	VIT_04s0008g04970	1-deoxy-D-xylulose-5-phosphate synthase, chloroplast precursor	Metabolism.Primary metabolism.Lipid metabolism.Steroid metabolism.Steroid biosynthesis	552.435	991.226	98.0365	204.024	223.526	242.184	393.276	728.365	193.336	181.314	285.229	214.884	515.838	335.064	693.672	387.04	233.886	487.708	488.04	383.894	362.272	150.765	112.78	115.517	126.454	351.531	634.212	608.337	265.343	277	112.527	83.2455	83.658	151.455	137.753	155.809	225.673	348.201	163.803	84.6555	64.9411	366.541	51.6495	113.464	33.4066
CUST_5528_PI425248304	GSVIVT01017832001	VIT_05s0020g02130	1-deoxy-D-xylulose-5-phosphate synthase, chloroplast precursor (VvDXS)	Metabolism.Primary metabolism.Lipid metabolism.Steroid metabolism.Steroid biosynthesis	4622.05	9571.44	746.142	14531.7	7150.36	15586.5	4429.71	15823	7374.18	1499.62	2224.89	3407.58	4231.56	2263.13	4007.09	4507.02	3076.47	9042.55	3446.61	3008.93	3462.27	1742.54	1291.79	1418.07	3911.74	4560.29	11994.7	15591.9	9672.86	11821.5	4175.04	9837.34	7742.94	1420.52	1717.74	1898.79	6063.58	9720.82	4268.49	4343.54	5437.5	7423.28	8287.9	11930.2	2611.63
CUST_782_PI425248063	GSVIVT01011764001	VIT_01s0011g04790	1-phosphatidylinositol-3-phosphate 5-kinase	Metabolism.Primary metabolism.Carbohydrate metabolism.Monosaccharide metabolism.Inositol phosphate metabolism	376.831	908.017	46.6268	295.19	239.466	496.344	362.389	816.855	165.103	75.6489	115.238	119.82	394.974	135.519	247.328	280.647	140.17	362.062	456.662	370.149	297.5	223.636	129.923	75.8556	293.535	306.575	444.961	458.958	199.582	374.841	135.171	257.701	216.087	63.5858	91.7397	40.6456	309.682	757.007	267.031	248.644	440.065	725.818	395.53	885.02	139.998
CUST_4983_PI425248304	GSVIVT01016674001	VIT_09s0002g00380	1-phosphatidylinositol-3-phosphate 5-kinase	Metabolism.Primary metabolism.Carbohydrate metabolism.Monosaccharide metabolism.Inositol phosphate metabolism	324.937	600.85	25.7459	239.814	138.212	321.297	279.586	835.908	221.892	214.351	278.334	404.944	388.22	86.6899	298.01	278.827	152.765	248.637	658.621	477.499	469.356	712.842	475.165	155.958	211.462	158.635	304.915	580.916	319.462	352.981	280.659	486.342	363.323	416.431	342.326	102.18	185.981	303.468	115.02	89.6311	120.938	225.626	312.31	273.033	91.3946
CUST_4457_PI425248304	GSVIVT01015004001	VIT_11s0016g00360	1-phosphatidylinositol-3-phosphate 5-kinase	Metabolism.Primary metabolism.Carbohydrate metabolism.Monosaccharide metabolism.Inositol phosphate metabolism	1814.06	4214.82	385.743	2650.52	2500.75	5062.53	1868.96	4765.89	2892.1	1467.22	2219.87	4674.46	1151.01	615.227	1640.92	746.185	553.629	3056.04	882.427	783.367	505.111	559.296	669.752	1679.43	580.43	1200.52	2253.93	1274.12	724.241	4041.59	477.424	989.806	840.911	665.274	869.137	935.534	1721.57	2452.37	1476.41	1524.37	1472.37	2955.29	4130.08	4845.32	2114.04
CUST_3484_PI425248063	GSVIVT01036852001	VIT_18s0086g00710	1-phosphatidylinositol-3-phosphate 5-kinase	Metabolism.Primary metabolism.Carbohydrate metabolism.Monosaccharide metabolism.Inositol phosphate metabolism	669.259	1365.39	126.55	3371.79	2276.18	5269.23	731.106	2741.43	2044.62	481.664	816.075	1137.18	970.553	355.698	687.399	847.279	421.688	1913.11	858.276	832.8	667.787	1362.86	1073.59	960.05	686.496	554.837	1361.52	3796.96	2198.44	2988.72	843.709	1671.81	1161.12	932.419	1043.23	604.179	605.614	1290.42	511.884	683.378	618.136	1192.17	1383.2	2558.3	842.502
CUST_7841_PI425248304	GSVIVT01024734001	VIT_06s0004g06650	1-phosphatidylinositol-4,5-bisphosphate phosphodiesterase	Metabolism.Primary metabolism.Carbohydrate metabolism.Monosaccharide metabolism.Inositol phosphate metabolism	27.2683	39.1499	10.3156	6.17006	19.5672	16.001	6.94327	21.2575	3.44631	40.2697	63.8331	32.9883	58.4424	47.5332	33.9044	18.8545	10.0819	25.8344	12.8507	27.2143	7.19715	46.8253	40.5489	9.93861	93.7343	56.6001	35.6404	54.5487	32.8142	50.2745	66.8706	68.7458	35.1706	9.70263	10.4223	4.31705	70.0818	64.9093	49.1435	51.7122	37.0593	175.17	22.5145	51.4291	12.6052
CUST_2539_PI425248304	GSVIVT01008898001	VIT_18s0001g03290	1-phosphatidylinositol-4-phosphate 5-kinase	Metabolism.Primary metabolism.Carbohydrate metabolism.Monosaccharide metabolism.Inositol phosphate metabolism	1533.26	4224.08	186.492	698.5	606.293	1071.69	912.67	2883.18	616.76	304.991	432.871	501.942	3361.77	2251.28	3188.92	1412.3	784.799	2020.93	943.33	1013.22	132.245	269.181	230.874	335.453	1169.2	3689.56	2509.75	1916.63	938.549	2647.13	150.296	451.535	363.963	244.153	287.623	446.896	881.128	2850.11	525.666	1289.31	1010.83	1936.61	717.176	1896.65	424.77
CUST_11152_PI425248304	GSVIVT01032957001	VIT_14s0068g00830	2,3,4,5-tetrahydropyridine-2,6-dicarboxylate N-succinyltransferase	Metabolism.Primary metabolism.Amino acid metabolism.Lysine metabolism	4883.41	11034.9	854.934	4258.61	2764.55	6799.34	5146.39	9571.31	6203.09	752.083	1279.48	1397.57	6744.97	6309.24	9203.19	6574.66	2575.3	4808.55	3942.88	2631.93	2192.75	1010.44	847.23	2318.87	4233.34	10395.8	10327.4	5579.99	2193.71	5903.36	1920.28	2824.87	2425.35	1302.72	1364.56	2459.26	4567.85	8605.86	3431.73	2986.34	3975.19	8073.43	5206.72	6358.33	1122.36
CUST_12672_PI425248304	GSVIVT01036480001	VIT_14s0083g00480	2,3-biphosphoglycerate-independent phosphoglycerate mutase	Metabolism.Primary metabolism.Carbohydrate metabolism.Glycolysis Gluconeogenesis	100.865	174.961	10.001	31.7304	41.7629	38.2214	43.116	123.76	30.4292	88.6661	174.79	59.4094	106.371	68.8036	91.1606	53.7558	30.6733	50.5468	75.8272	71.697	32.7186	70.2505	51.0533	37.838	58.738	51.03	68.4935	72.3333	31.8712	69.48	62.4239	65.6575	66.1013	55.194	50.1569	51.0888	95.5382	172.692	85.7507	55.0107	71.1234	115.918	60.4269	168.452	37.0335
CUST_2591_PI425248304	GSVIVT01008997001	VIT_18s0001g05060	2,3-bisphosphoglycerate-dependent phosphoglycerate mutase	Metabolism.Primary metabolism.Carbohydrate metabolism.Glycolysis Gluconeogenesis	437.902	518.111	65.8883	152.843	117.881	214.931	782.639	977.524	127.037	165.279	247.945	506.769	494.585	525.252	311.286	260.35	161.837	348.526	557.109	471.324	399.858	165.001	106.436	93.9534	239.185	282.962	273.106	219.02	135.745	281.305	238.395	217.275	148.061	38.4305	46.7614	69.6868	272.298	539.339	218.16	473.81	320.998	1274.36	160.603	359.367	110.25
CUST_9916_PI425248304	GSVIVT01029842001	VIT_08s0056g00200	2,3-bisphosphoglycerate-independent phosphoglycerate mutase	Metabolism.Primary metabolism.Carbohydrate metabolism.Glycolysis Gluconeogenesis	3082.93	3887.18	759.328	1165.5	1494.89	2258.32	4212.71	9637.75	2111.35	2062.36	3760.93	7789.17	2352.6	3253.65	2725.99	1599.67	1174.57	3831.49	5051.26	5227.45	3958.91	3224.42	2535.8	5439.27	1238.75	2122.58	1872.29	2247.25	1241.27	3534.54	1594.77	1533.21	1230.31	4583.37	3691.83	5177.61	1986.53	3418.52	1605.35	3228.36	2501.72	9401.88	2149.76	5965.41	1462.16
CUST_8035_PI425248304	GSVIVT01025133001	VIT_06s0004g03300	2',3'-cyclic-nucleotide 3'-phosphodiesterase	Metabolism.Primary metabolism.Protein metabolism and modification.Protein synthesis.Translation	164.305	353.175	14.1939	62.4321	64.4454	86.4527	119.168	229.864	34.7478	63.0788	102.775	122.605	224.495	66.312	158.876	202.262	91.0761	98.8506	232.881	214.404	158.328	62.8537	68.1303	36.6941	166.477	93.04	137.732	254.41	151.171	113.068	73.6768	112.153	82.9653	126.64	160.451	111.151	139.332	228.306	115.878	109.513	146.083	242.295	55.5766	110.469	30.2322
CUST_4590_PI425248304	GSVIVT01015231001	VIT_11s0016g02480	2,3-diketo-5-methylthio-1-phosphopentane phosphatase	Unclassified	188.606	427.929	15.3517	160.342	126.741	265.614	261.482	379.738	143.238	55.4077	103.933	156.828	203.54	131.652	318.457	119.59	80.9166	234.303	158.589	131.083	108.472	88.8973	58.2144	46.0414	88.5157	190.402	392.178	349.313	211.075	429.16	143.668	194.049	120.847	66.1919	60.3742	84.6405	80.1717	173.882	61.1339	81.1552	80.898	212.45	324.097	404.812	70.6629
CUST_6725_PI425248043	GSVIVT01029110001	VIT_11s0052g01770	20S proteasome subunit alpha 2	Metabolism.Primary metabolism.Protein metabolism and modification.Proteolysis.cytoplasmic and nuclear protein degradation.Ubiquitin-mediated proteolysis.Proteasome	3066.07	6263.39	349.36	2176.68	1954.84	2497.43	2860.92	4833.8	1290.69	1306.56	1897.17	3344.02	2117.93	2846.81	3505.13	1484.95	1044.42	3377.3	2326.96	2132.53	1804.11	1397.56	773.138	1506.19	878.309	1918.2	2832.9	2268.42	1213.77	3533.85	963.036	864.747	1147.05	837.477	530.586	1209.45	2805.75	3941.88	2048.83	2881.24	2737.03	4067.95	1758.8	3345.92	1043.31
CUST_2446_PI425248304	GSVIVT01008737001	VIT_18s0001g00810	24-methylenesterol C-methyltransferase 2	Metabolism.Primary metabolism.Lipid metabolism.Steroid metabolism.Steroid biosynthesis	3445.97	5022.1	639.197	1350.5	1747.56	2582.33	5622.86	7811.34	2181.81	1001.98	1624.5	1420.54	6817.59	2547.61	3163.81	3888.17	2387.35	2528	8144.11	7842.62	7299.99	1142.24	957.797	647.056	2468.14	2030.05	3160.71	4676.05	2889.22	3025.08	2672.67	3611.14	1906.2	1320.31	1362.45	565.438	2039.88	2938.74	1640.03	2688.33	1745.26	4643.42	2296.65	3716.06	812.26
CUST_10894_PI425248304	GSVIVT01032155001	VIT_13s0064g00440	24-sterol C-methyltransferase	Metabolism.Primary metabolism.Lipid metabolism.Steroid metabolism.Steroid biosynthesis.Sterol biosynthesis	620.043	1017.43	65.3775	203.544	246.312	457.91	1018.91	1564.23	344.187	171.665	244.491	205.042	2369.85	2377.28	2732.56	1307.86	792.062	2523.23	3737.82	3368.68	2271.04	48.5691	35.4405	58.3738	1204.37	1687.38	2388.01	1934.82	1018.38	2782.3	1288.05	1068.97	752.697	376.399	295.657	303.106	1300.97	2027.78	1068.74	1738.95	1877.69	3998.25	1249.89	2308.27	479.825
CUST_6282_PI425248043	GSVIVT01027561001	VIT_15s0048g01430	24-sterol C-methyltransferase	Metabolism.Primary metabolism.Lipid metabolism.Steroid metabolism.Steroid biosynthesis.Sterol biosynthesis	369.496	697.773	40.0673	124.786	179.09	298.997	560.234	834.165	232.549	106.963	172.933	122.85	1195.17	1348.33	1275.05	796.245	469.916	1159.91	1920.19	1463.62	1275.71	27.098	22.0378	38.9517	1136.4	521.497	1334.78	1505.55	760.629	1457.4	855.847	680.436	583.38	235.411	177.106	199.352	1041.91	1479.72	898.936	1327.6	1220.95	2936.17	919.56	1665.89	366.619
CUST_11296_PI425248304	GSVIVT01033285001	VIT_08s0007g08470	24-sterol C-methyltransferase	Signaling.Hormone Signaling.Auxin Signaling.Auxin transport	61.5485	144.459	17.1084	50.8591	31.5853	71.9555	211.53	765.008	191.8	11.8014	5.38763	7.72943	82.7689	63.9151	64.567	52.6066	29.7192	259.301	443.316	363.464	344.982	15.8293	6.06012	7.35405	25.8342	39.8174	37.547	37.7816	22.4328	96.0739	65.8283	73.4383	45.7592	13.8678	19.0146	12.5431	16.6075	31.476	9.60829	108.128	142.067	129.207	99.1707	172.839	37.8922
CUST_6655_PI425248304	GSVIVT01021141001	VIT_10s0003g00530	28 kDa heat- and acid-stable phosphoprotein	Unknown	10593.2	17849.7	1348.76	5764.51	4610.36	10619.8	6317.42	10161.3	5417.28	2345.4	3901.62	8338.63	12277.7	1393.85	11854.5	4148.37	6872.87	8871.35	7241.41	9880.57	7316.54	5287.78	10265.8	1097	5524.86	1935.43	9874.12	13037.1	9315.44	7652.44	3720.36	6629.92	3815.07	2318.3	6289.41	711.931	6914.35	8019.21	5268.56	4781.68	4554.51	7375.02	4931.49	7478.24	2234.46
CUST_10182_PI425248304	GSVIVT01030433001	VIT_12s0059g00690	2-alkenal reductase	Unclassified	20.5233	63.0271	25.6795	5.95019	21.496	20.5485	8.87987	15.0362	2.71381	19.436	29.7488	231.058	2.13737	7.69644	15.3172	1.48186	2.5933	19.0413	1.87803	1.49602	2.36819	2.44016	1.4393	2.95257	2.84433	11.1405	21.2473	19.9166	8.86182	32.8814	2.13151	2.1583	4.31722	1.70374	1.99106	3.08169	18.383	26.9376	10.6162	9.15399	12.2826	17.8509	3.23754	9.75767	8.86979
CUST_4370_PI425248043	GSVIVT01019415001	VIT_02s0025g00380	2-C-methyl-D-erythritol 2,4-cyclodiphosphate synthase, chloroplast	Metabolism.Primary metabolism.Lipid metabolism.Steroid metabolism.Steroid biosynthesis	1683.66	2771.01	209.356	3248.9	1683.52	5116.34	1727.96	4152.27	1660.95	1314.24	1809	3598.37	3580.92	1479.96	1971.01	2933.64	1347.25	3269.82	3519.43	4438.71	3494.86	2297.34	1691.37	1200.4	2814.75	1227.93	2867.36	4876.45	2733.91	2797.18	2328.14	3113.47	2352.86	1540.96	1687.29	1651.68	1789.42	3561.41	1658.45	1668.62	2526.49	3476.87	3074.84	4637.68	1332.86
CUST_11639_PI425248304	GSVIVT01033933001	VIT_08s0007g02490	2-cys peroxiredoxin BAS1, chloroplast precursor	Metabolism.Primary metabolism.Amino acid metabolism.Aromatic amino acid metabolism.Phenylalanine metabolism.Phenylalanine biosynthesis	3736.95	5983.12	550.575	2001.56	2036.28	4075.04	5489.84	10977.9	4506.58	1180.97	2054.1	3281.35	5467.46	2503.45	3494.22	4027.5	2726.61	4009.82	7720.17	8798.03	8225.27	2596.38	2693.9	2115.96	4164.87	3016.23	4742.5	7169.33	4278.61	4724.07	3948.54	5232.62	3597.19	2043.36	2275.61	1942.21	3861.88	5081.98	2903.26	4564.15	3997.46	6844.87	4613.19	8856.73	1994.96
CUST_4938_PI425248304	GSVIVT01016093001	VIT_09s0018g01610	2-dehydropantoate 2-reductase	Metabolism.Primary metabolism.Coenzyme and prosthetic group metabolism.Pantothenate and CoA metabolism.Pantothenate and CoA biosynthesis	352.645	523.467	48.4791	126.058	144.428	198.207	406.387	710.482	215.281	95.8151	147.213	171.115	465.391	241.895	334.168	292.923	196.705	313.794	639.717	576.187	439.563	243.019	187.306	64.0926	279.061	268.776	343.627	638.16	400.877	315.147	370.938	476.406	314.979	268.689	277.447	135.307	335.033	431.452	244.787	288.447	283.84	596.362	187.144	418.25	88.3521
CUST_9304_PI425248304	GSVIVT01028271001	VIT_07s0005g02810	2Fe-2S-binding	Unclear	445.34	1030.82	69.8786	245.171	213.139	332.653	272.736	720.598	152.881	99.105	148.444	124.935	971.447	250.052	389.338	551.634	324.372	375.852	450.702	479.787	418.757	211.561	268.534	111.252	456.517	391.957	587.711	1005.75	525.049	395.182	199.851	469.817	333.039	158.106	263.221	139.844	324.177	650.836	287.566	196.074	250.772	554.611	197.558	400.817	59.0225
CUST_8988_PI425248304	GSVIVT01027601001	VIT_15s0048g00990	2'-hydroxy isoflavone/dihydroflavonol reductase	Metabolism.Secondary metabolism.Phenylpropanoid metabolism.Flavonoid metabolism.Isoflavonoid metabolism.Isoflavonoid biosynthesis	81.3676	186.451	10.6494	132.227	99.7721	194.294	39.2974	79.0205	29.5356	158.308	228.167	443.422	77.3088	77.6347	134.99	41.3819	36.202	490.342	116.744	106.314	94.664	1129.22	685.786	1262.14	22.7296	115.349	151.309	202.524	103.449	910.677	225.359	312.358	226.776	393.258	332.456	346.429	119.598	162.505	74.2913	271.001	187.085	255.298	790.744	738.551	184.382
CUST_8987_PI425248304	GSVIVT01027600001	VIT_15s0048g01010	2'-hydroxy isoflavone/dihydroflavonol reductase	Metabolism.Secondary metabolism.Phenylpropanoid metabolism.Flavonoid metabolism.Isoflavonoid metabolism.Isoflavonoid biosynthesis	118.679	163.533	11.93	122.376	75.4154	160.793	36.5488	58.6176	35.0865	368.962	499.485	1249.42	73.2253	105.081	152.237	79.143	58.19	449.957	78.0825	64.1034	62.8934	941.943	737.715	1013.92	11.8791	32.8768	95.5815	155.492	85.1519	672.436	92.0888	151.317	151.853	195.448	157.624	222.849	97.3344	103.406	62.7181	254.777	162.839	279.641	530.054	495.104	115.012
CUST_5365_PI425248304	GSVIVT01017445001	VIT_09s0002g08060	2-hydroxyacid dehydrogenases, D-isomer specific	Metabolism.Primary metabolism.Generation of metabolite precursors and energy.Glyoxylate and dicarboxylate metabolism	305.389	524.951	139.197	178.528	532.95	362.889	239.356	433.626	255.147	237.429	367.328	110.631	182.436	270.184	255.909	108.531	59.3272	259.065	83.4946	77.6764	48.3279	31.8686	64.0179	92.2661	330.484	421.846	449.804	311.386	183.923	441.851	109.364	97.5829	98.5636	29.8233	68.8349	99.2574	466.01	724.259	409.661	446.209	315.049	846.144	184.772	370.064	101.943
CUST_3945_PI425248304	GSVIVT01013566001	VIT_05s0124g00400	2-isopropylmalate synthase B	Metabolism.Primary metabolism.Amino acid metabolism.Valine, leucine, and isoleucine metabolism.Valine, leucine, and isoleucine biosynthesis	433.538	937.055	56.3822	299.183	277.996	374.878	699.386	1950.36	328.467	115.406	178.115	210.961	787.059	288.327	449.166	588.783	306.399	443.906	1546.44	1118.69	855.672	489.055	265.297	131.298	668.666	397.468	679.427	1094.08	611.76	671.504	679.756	544.422	410.544	332.678	258.885	141.372	392.551	891.953	258.031	400.186	539.08	960.103	302.715	680.718	124.731
CUST_266_PI425248304	GSVIVT01000761001	VIT_07s0141g00830	2-keto-3-deoxygluconokinase pfkB-type carbohydrate kinase	Metabolism.Primary metabolism.Carbohydrate metabolism.Monosaccharide metabolism.Monosaccharide catabolism.Pentose-phosphate shunt	35.5927	89.4996	9.57251	10.4158	9.7366	18.3255	14.2493	50.4831	12.4829	12.7657	20.2186	10.7929	61.7095	16.6584	25.1951	32.4328	18.1279	23.3698	76.3409	54.0048	41.5556	49.9511	32.0298	6.69367	52.9332	29.3426	36.3637	59.5256	39.8224	35.042	48.2868	40.4264	30.6473	48.8466	48.7107	17.7459	38.1018	68.5193	29.681	16.2094	20.58	41.0264	14.3419	49.0236	11.098
CUST_4853_PI425248304	GSVIVT01015759001	VIT_03s0017g01240	2-nitropropane dioxygenase	Metabolism.Cellular metabolism.Nitrogen and sulfur metabolism.Nitrogen metabolism	242.925	541.468	35.3084	175.068	136.539	366.401	282.703	858.456	255.27	185.789	319.828	445.868	1011.21	348.132	647.384	574.976	395.356	620.878	881.94	1021.77	837.546	402.019	393.352	166.319	96.5123	76.7327	72.1186	355.831	228.279	254.07	105.616	264.897	159.891	150.81	200.73	44.6787	53.1291	59.9027	46.0155	54.1595	45.1295	140.796	50.8069	117.643	20.4706
CUST_819_PI425248063	GSVIVT01011812001	VIT_01s0011g04340	2OG-Fe(II) oxygenase	Metabolism.Cellular metabolism.Oxidation reduction.2OG-Fe(II) oxygenase superfamily	286.951	620.19	23.0049	192.768	94.5229	267.637	146.223	314.651	129.799	87.3768	113.053	81.5032	331.494	171.55	303.885	200.554	131.903	339.469	169.175	149.219	141.612	99.6442	89.3001	83.7894	172.567	296.482	411.839	496.243	286.388	369.047	119.636	226.716	155.485	114.422	119.105	99.1489	289.548	379.64	160.098	138.898	146.785	316.913	203.017	197.883	50.2952
CUST_4838_PI425248304	GSVIVT01015703001	VIT_03s0017g00830	2OG-Fe(II) oxygenase	Metabolism.Cellular metabolism.Oxidation reduction.2OG-Fe(II) oxygenase superfamily	9.11134	9.69149	13.4468	42.3112	15.4748	52.8436	44.6446	224.9	179.945	1303.65	1673.51	2050.23	8.13485	4.14146	13.5242	22.4536	6.75331	11.0645	21.5158	23.2906	21.2405	4150.8	2222.95	2996.81	21.2551	16.177	46.8508	105.386	57.3868	200.201	382.597	524.076	508.88	1414.35	1197.67	1085.79	7.26918	18.8643	9.92989	24.8239	23.4342	35.9063	852.967	910.008	254.643
CUST_5863_PI425248304	GSVIVT01018788001	VIT_04s0023g03300	2OG-Fe(II) oxygenase	Metabolism.Cellular metabolism.Oxidation reduction.2OG-Fe(II) oxygenase superfamily	219.906	380.387	23.959	115.593	105.338	159.597	85.0692	337.003	107.473	80.9384	163.246	138.178	193.771	144.559	182.295	126.617	98.3275	216.394	185.708	146.263	97.5144	274.394	167.581	151.464	81.3814	104.611	210.18	250.253	108.482	208.308	79.2174	115.763	103.127	163.343	142.813	106.426	128.089	225.899	79.4784	57.9536	66.7519	159.951	117.019	295.867	38.8871
CUST_3323_PI425248304	GSVIVT01011068001	VIT_07s0104g00660	2OG-Fe(II) oxygenase	Metabolism.Cellular metabolism.Oxidation reduction.2OG-Fe(II) oxygenase superfamily	89.5214	140.037	10.3636	14.4965	12.9013	24.4907	56.5511	92.3789	15.2772	20.9954	37.6433	26.2675	147.002	86.6671	86.7657	44.0783	22.3343	49.1826	104.622	86.3884	64.7737	22.7279	23.9014	10.4621	59.0713	98.8956	99.9503	66.9639	33.2289	75.0152	91.5235	81.4649	64.0253	11.5494	15.5705	15.959	61.9391	64.2825	46.3641	51.0459	21.4724	121.961	36.5089	72.8323	18.2737
CUST_10106_PI425248304	GSVIVT01030225001	VIT_08s0058g00940	2OG-Fe(II) oxygenase	Metabolism.Cellular metabolism.Oxidation reduction.2OG-Fe(II) oxygenase superfamily	175.211	358.968	23.325	89.5418	111.557	133.84	173.666	579.379	167.507	91.8204	138.452	151.357	182.175	89.1137	121.592	150.595	85.3585	117.853	286.189	278.887	216.702	320.199	261.897	143.379	170.889	116.769	153.55	198.553	127.021	166.908	170.57	180.806	161.153	146.784	177.427	83.8434	165.804	294.993	127.953	109.367	141.841	322.592	237.11	484.147	103.231
CUST_5003_PI425248304	GSVIVT01016708001	VIT_09s0002g00770	2OG-Fe(II) oxygenase	Metabolism.Cellular metabolism.Oxidation reduction.2OG-Fe(II) oxygenase superfamily	855.017	2050.81	203.104	489.043	508.666	796.997	656.692	1458.14	529.409	244.593	374.987	782.737	2155.06	874.292	1216.17	1691.13	1015.11	938.488	1627.65	1600.41	995.724	760.755	647.584	408.453	1154.85	833.287	1089	2062.77	1153.2	1032.8	813.33	1147.25	817.327	954.908	984.73	491.506	1187.8	1200.54	860.405	615.396	559.387	1559.73	1170.39	2004.51	545.387
CUST_7084_PI425248304	GSVIVT01022921001	VIT_12s0034g01810	2OG-Fe(II) oxygenase	Metabolism.Cellular metabolism.Oxidation reduction.2OG-Fe(II) oxygenase superfamily	275.902	473.88	30.9658	204.168	110.2	276.139	225.504	326.996	99.0218	167.841	219.06	39.6541	721.847	267.841	316.312	543.58	304.411	356.641	219.029	261.93	342.743	142.442	167.087	46.1084	589.768	301.33	629.567	662.552	347.577	404.073	220.8	246.016	171.187	113.569	124.358	150.352	381.174	869.538	315.552	222.737	399.966	735.829	448.757	803.283	170.463
CUST_2221_PI425248304	GSVIVT01008354001	VIT_17s0000g03110	2OG-Fe(II) oxygenase	Metabolism.Cellular metabolism.Oxidation reduction.2OG-Fe(II) oxygenase superfamily	288.313	408.589	19.0121	154.073	77.618	274.51	298.47	204.624	79.4467	55.6409	78.9224	84.1199	451.197	155.114	287.78	290.812	133.527	255.295	336.22	366.932	323.343	153.696	125.761	108.287	188.703	177.897	333.196	470.595	290.22	317.12	101.158	231.373	148.783	81.3909	67.2614	77.9312	269.365	321.39	177.024	267.651	201.154	560.53	147.54	174.414	49.6646
CUST_1021_PI425248063	GSVIVT01012061001	VIT_01s0011g02020	2-oxo acid dehydrogenase, lipoyl-binding site	Metabolism.Primary metabolism.Carbohydrate metabolism.Glycolysis Gluconeogenesis.Glycolysis	100.51	297.606	10.194	67.9847	165.297	97.9192	89.4691	152.671	58.9223	61.8614	86.5835	55.8698	60.0328	33.4066	78.6653	54.6435	39.1471	81.196	103.612	87.9616	47.5335	115.662	75.4583	48.9475	59.2519	55.7543	98.8909	108.899	68.4875	104.634	69.2232	117.903	108.946	69.6175	73.2412	49.7783	133.332	203.005	118.426	83.0393	80.1972	112.116	47.794	78.3572	35.3524
CUST_8688_PI425248304	GSVIVT01026933001	VIT_15s0046g02510	2-oxo acid dehydrogenase, lipoyl-binding site	Metabolism.Primary metabolism.Carbohydrate metabolism.Glycolysis Gluconeogenesis.Glycolysis	242.643	428.413	29.5985	84.2792	92.3841	100.913	173.905	390.624	86.4172	82.7209	158.404	84.6773	464.77	143.363	239.383	241.226	153.595	227.264	365.96	301.963	258.494	189.426	193.031	61.8201	185.52	168.444	339.537	367.539	139.949	295.231	119.397	227.234	146.448	149.887	229.025	114.334	151.477	338.801	96.0708	86.3359	109.239	418.889	211.413	532.856	35.0026
CUST_8636_PI425248304	GSVIVT01026827001	VIT_15s0046g03620	2-oxo acid dehydrogenase, lipoyl-binding site	Metabolism.Primary metabolism.Carbohydrate metabolism.Glycolysis Gluconeogenesis.Glycolysis	91.2055	161.648	29.1625	50.1572	41.6035	75.8936	34.4778	66.2124	41.5237	35.9814	85.5397	25.2654	251.232	79.909	150.334	203.624	156.612	146.914	124.16	178.296	77.9846	61.8082	116.633	33.186	116.454	51.7656	109.447	176.146	72.7187	103.713	48.2599	168.168	118.613	37.4296	62.7808	53.1216	157.861	263.97	157.227	72.2509	118.515	134.213	64.3094	170.758	37.9185
CUST_309_PI425248063	GSVIVT01010139001	VIT_01s0010g00840	2-oxoglutarate decarboxylase	Metabolism.Primary metabolism.Amino acid metabolism.Glutamate metabolism	39.159	73.1395	10.6346	36.4391	30.2859	53.4822	56.6942	136.696	41.2856	19.285	34.0191	18.6886	82.0599	29.3346	70.0951	54.5403	30.5634	89.7185	88.2853	72.595	66.6005	16.4346	12.759	11.6658	80.954	49.0941	104.926	91.0839	51.3196	128.094	49.4067	75.4727	63.7864	12.928	20.1934	17.226	76.1026	106.752	65.7626	123.527	157.585	222.78	78.2593	168.646	35.2096
CUST_1742_PI425248063	GSVIVT01016597001	VIT_13s0019g00510	2-oxoglutarate dehydrogenase E1 component	Metabolism.Primary metabolism.Generation of metabolite precursors and energy.Citric acid cycle	550.67	933.489	75.8111	323.441	473.498	436.168	489.698	1392.29	389.522	420.546	572.422	529.484	609.833	286.967	350.339	582.99	280.556	339.092	1063.22	932.041	648.08	714.165	579.221	346.897	509.714	374.572	438.692	943	540.27	446.729	582.099	852.954	810.957	459.335	513.871	312.301	565.42	847.595	467.229	565.527	624.027	997.286	620.473	1013.69	350
CUST_3636_PI425248304	GSVIVT01012696001	VIT_10s0116g01480	2-oxoglutarate dehydrogenase E2 subunit	Metabolism.Primary metabolism.Generation of metabolite precursors and energy.Citric acid cycle	778.92	1263.23	115.141	255.892	244.438	372.87	561.52	1347.06	306.875	399.714	664.279	846.992	687.159	411.956	610.643	490.787	310.446	568.512	1182.57	1109.27	910.899	1166.38	695.37	481.122	373.856	375.031	584.335	782.439	439.179	637.48	425.721	485.469	355.95	1022.58	846.766	482.189	411.878	793.892	270.389	329.642	393.205	1058.06	532.231	1096.42	172.206
CUST_1406_PI425248043	GSVIVT01006111001	VIT_00s2349g00010	2-oxoglutarate/malate carrier protein, Mitochondrial	Transport overview.Electrochemical Potential-driven Transporters.Porters.Mitochondrial Carrier.Mitochondrial dicarboxilate Carrier	59.4004	121.668	10.3518	39.8919	52.0279	77.923	31.9713	74.4219	47.8629	30.3989	59.5133	27.6291	82.2857	34.881	53.3468	66.7137	39.2502	40.9338	66.3898	95.2595	40.0968	33.95	44.0243	23.2619	48.4968	37.3559	62.849	103.284	53.986	49.3584	30.414	80.9073	69.7595	36.5647	71.2669	41.8659	61.1465	74.0852	36.9368	29.3232	28.6911	61.0487	53.6674	77.3207	32.0634
CUST_2673_PI425248304	GSVIVT01009152001	VIT_18s0001g07320	2-oxoglutarate/malate carrier protein, Mitochondrial	Transport overview.Electrochemical Potential-driven Transporters.Porters.Mitochondrial Carrier.Mitochondrial dicarboxilate Carrier	9052.51	13085.6	1298.65	9022.57	823.437	15737.6	4987.2	8686.75	1136.11	561.601	864.259	54.2675	24982.5	14682.2	6966.02	17699.4	12428.2	6811.28	12428.9	10769.5	53184.4	93.3163	231.624	676.121	19821.2	2507.8	9310.63	859.601	428.292	1646.2	9387.86	3844.91	2896.29	187.577	745.26	4162.77	19005.3	17042.2	15701.2	1153.62	3322.04	9779.47	3014.85	6012.88	891.083
CUST_4462_PI425248043	GSVIVT01019718001	VIT_02s0025g03190	2-oxoglutarate-dependent dioxygenase	Metabolism.Cellular metabolism.Oxidation reduction	95.2478	221.811	10.0211	45.1666	51.0731	63.784	106.494	114.146	22.2007	23.9992	46.074	34.7121	1.31821	53.3166	124.532	1.16896	2.03323	128.734	8.16097	4.61167	1.93898	2.7035	1.8232	11.5929	3.31466	33.3156	109.569	2.47536	1.73887	116.75	1.49813	2.97938	3.0575	3.30202	3.20778	4.64943	101.226	154.919	70.4376	61.3942	109.533	191.674	54.7312	102.72	38.2763
CUST_8430_PI425248043	GSVIVT01035794001	VIT_04s0008g04920	2-oxoglutarate-dependent dioxygenase	Metabolism.Cellular metabolism.Oxidation reduction	19911.7	20497.4	4935.35	22795.5	26924.2	36160.4	23806.5	26842.5	11263.3	815.699	1087.82	2897.34	31267.1	35151.8	55005.6	22442.4	11298.7	42941.5	11521.7	9010.67	5589.11	23552.5	13005.4	11353	17448.6	52188.3	74299.8	96916.2	59323.7	52409.1	17235	26876.9	19423.1	6655.65	7948.98	11224.8	16013.8	31407.8	13330.1	15477.6	13725.2	42560	21872.1	32396.9	10082.9
CUST_6324_PI425248043	GSVIVT01027734001	VIT_05s0049g00220	2-oxoglutarate-dependent dioxygenase	Metabolism.Cellular metabolism.Oxidation reduction	50.7834	182.865	9.83612	23.4407	39.3983	49.1489	35.13	158.149	55.5623	27.3782	57.6046	43.0562	29.9434	22.6973	47.3916	14.43	10.336	44.5842	112.337	35.8129	69.255	30.2339	22.5569	39.0707	61.6093	56.4834	106.721	76.8628	43.3322	125.998	73.1475	76.6166	61.123	52.3771	58.0565	77.0694	95.2753	135.422	80.8677	56.1957	71.7416	133.215	123.747	248.409	51.7369
CUST_6325_PI425248043	GSVIVT01027738001	VIT_05s0049g00260	2-oxoglutarate-dependent dioxygenase	Metabolism.Cellular metabolism.Oxidation reduction	145.604	456.528	35.884	104.447	132.779	164.195	81.579	351.687	126.573	108.801	130.957	135.154	40.2782	83.7592	130.789	25.3218	20.9118	166.034	27.6893	43.8259	24.9737	364.204	253.119	200.812	27.8104	208.422	292.957	167.687	95.4663	314.394	161.306	272.363	299.464	75.6995	90.9879	242.091	200.711	360.821	156.132	130.3	173.528	377.445	531.752	778.683	157.864
CUST_6332_PI425248043	GSVIVT01027752001	VIT_05s0049g00360	2-oxoglutarate-dependent dioxygenase	Metabolism.Cellular metabolism.Oxidation reduction	34.6501	110.154	9.90995	19.2992	9.93144	28.208	17.1104	47.4258	13.8301	8.12065	10.2401	8.5707	24.5487	27.99	63.477	6.03024	2.52314	26.6205	6.37999	1.27158	2.09031	40.919	26.1981	16.5921	15.795	41.4548	39.8102	45.7998	17.0318	86.1607	46.0537	96.0016	70.3859	51.7758	79.4494	187.417	22.4172	31.4251	23.2417	16.006	19.2413	39.6474	56.376	56.9945	18.694
CUST_6333_PI425248043	GSVIVT01027753001	VIT_05s0049g00370	2-oxoglutarate-dependent dioxygenase	Metabolism.Cellular metabolism.Oxidation reduction	28.4322	110.285	18.462	25.7707	11.2657	33.6808	34.8025	57.2133	17.4222	1.92579	5.43591	4.75426	5.94446	3.26918	44.0326	2.11786	2.76149	39.1346	16.0262	12.1643	12.8602	2.77674	4.05765	3.53064	2.69441	11.3756	66.7942	12.2928	7.30194	69.3626	10.1836	16.8777	13.5852	2.88862	1.69913	7.80205	52.453	71.4625	32.0363	29.5162	19.0621	51.0584	44.2016	63.617	11.7924
CUST_3809_PI425248043	GSVIVT01017174001	VIT_09s0002g05280	2-oxoglutarate-dependent dioxygenase	Metabolism.Cellular metabolism.Oxidation reduction	426.411	459.813	93.5991	26.7218	128.538	68.4486	372.863	517.879	217.021	1.52935	2.69923	1.9084	47.6761	21.6922	32.4852	20.0568	12.7105	28.5713	298.337	232.08	148.542	2.59497	1.27605	5.29183	15.0303	209.252	98.5474	420.469	223.233	74.1658	52.0207	77.7744	51.8284	1.34657	1.45324	3.73492	10.3456	5.04827	5.68185	23.8069	5.09554	44.6264	37.3203	55.7638	10.8263
CUST_3812_PI425248043	GSVIVT01017179001	VIT_09s0002g05310	2-oxoglutarate-dependent dioxygenase	Metabolism.Cellular metabolism.Oxidation reduction	67.3706	528.054	17.2913	34.7193	65.0306	88.9858	71.3236	465.644	102.577	18.0487	79.651	39.4572	5.55702	25.6615	110.214	6.40252	2.76736	79.4449	11.4238	7.80638	1.98746	3.237	5.29817	11.0647	3.68024	20.8713	232.225	6.41419	5.3567	259.385	1.71836	4.94714	7.99621	5.72744	2.11938	52.3888	82.4735	213.612	96.174	46.5577	97.2032	95.9347	33.2508	113.187	28.2705
CUST_3814_PI425248043	GSVIVT01017183001	VIT_09s0002g05350	2-oxoglutarate-dependent dioxygenase	Metabolism.Cellular metabolism.Oxidation reduction	13.7108	25.5702	20.6423	9.13708	10.4014	15.5723	32.6556	55.5433	42.1328	6.02531	5.74181	2.05991	401.881	291.701	445.646	99.5747	51.1716	188.7	405.645	418.559	284.819	2.74337	2.98833	4.03624	3.53024	9.42117	11.5071	1.36728	1.77383	17.9957	1.93815	1.43146	1.43055	1.37797	6.96556	4.60711	223.398	185.277	175.024	258.573	172.016	450.621	185.093	315.913	65.8689
CUST_8544_PI425248304	GSVIVT01026470001	VIT_04s0044g01490	2-oxoisovalerate dehydrogenase alpha subunit, mitochondrial precursor	Metabolism.Primary metabolism.Amino acid metabolism.Valine, leucine, and isoleucine metabolism.Valine, leucine, and isoleucine catabolism	220.923	768.472	41.3471	156.663	146.518	242.876	69.549	137.087	65.9218	102.285	114.306	66.7908	703.524	181.444	358.016	473.435	295.934	148.687	156.805	140.039	127.068	56.5468	32.248	26.2524	348.906	216.242	226.216	477.809	278.644	107.096	37.7358	41.3634	30.1115	3.72565	3.95819	9.98088	176.326	167.594	140.867	58.4131	45.2218	115.525	15.4363	21.0356	15.372
CUST_10614_PI425248304	GSVIVT01031525001	VIT_06s0061g00280	2-phosphoglycerate kinase	Metabolism.Primary metabolism.Carbohydrate metabolism.Glycolysis Gluconeogenesis.Glycolysis	228.242	355.656	20.8171	111.076	27.3465	161.461	166.194	470.711	103.809	544.893	755.543	695.079	563.468	149.923	275.836	301.205	177	201.502	609.14	797.627	668.392	551.47	591.187	192.656	527.888	269.799	383.374	518.667	333.267	317.136	318.017	341.208	242.449	76.4381	94.9025	45.5104	339.113	346.39	235.095	182.77	155.479	372.844	238.12	697.647	157.401
CUST_8344_PI425248304	GSVIVT01025713001	VIT_08s0040g01610	2-phosphoglycerate kinase	Metabolism.Primary metabolism.Carbohydrate metabolism.Glycolysis Gluconeogenesis.Glycolysis	100.004	437.607	27.0666	76.7236	126.023	116.503	146.714	365.257	113.951	24.0382	48.2751	38.2904	69.5728	87.5969	117.957	45.2189	26.9164	185.251	102.72	92.4042	66.3807	40.3109	34.5056	38.5107	25.378	105.067	93.1891	126.849	54.2447	117.804	26.0984	37.3419	32.9278	20.3128	20.7578	31.7785	75.5739	106.275	50.8918	29.4224	46.0778	119.603	16.6115	39.5795	18.3509
CUST_4048_PI425248304	GSVIVT01014047001	VIT_16s0013g02100	2-phosphoglycerate kinase	Metabolism.Primary metabolism.Carbohydrate metabolism.Glycolysis Gluconeogenesis.Glycolysis	361.661	741.425	68.644	172.158	135.215	276.488	302.411	548.241	197.733	73.9509	131.319	208.519	361.649	214.443	382.87	227.322	133.48	289.316	351.66	202.434	200.574	487.962	282.303	300.258	169.889	152.025	382.609	284.567	156.472	278.949	149.748	150.965	118.859	388.696	328.006	183.075	235.315	411.37	191.926	169.015	172.635	331.635	229.841	386.954	77.6793
CUST_1447_PI425248304	GSVIVT01005836001	VIT_00s0301g00050	3'(2') 5'-bisphosphate nucleotidase	Metabolism.Cellular metabolism.Nitrogen and sulfur metabolism.Sulfur metabolism	984.527	1516.14	177.73	287.836	269.162	376.054	332.197	857.905	267.366	146.645	210.216	292.761	829.714	1134.14	1437.93	498.609	278.978	591.057	461.423	363.75	241.781	807.556	464.42	516.269	323.84	492.103	1036.65	501.309	301.88	686.18	215.777	224.232	191.673	171.343	189.917	248.529	654.543	776.635	441.901	250.727	346.163	590.869	282.598	562.108	89.6144
CUST_4235_PI425248304	GSVIVT01014412001	VIT_19s0014g03380	3'(2') 5'-bisphosphate nucleotidase	Metabolism.Cellular metabolism.Nitrogen and sulfur metabolism.Sulfur metabolism	244.412	401.423	49.2082	119.048	113.867	177.74	109.667	317.074	85.9153	85.9436	116.153	140.791	221.204	250.563	307.268	155.623	91.2337	265.947	267.777	209.9	191.632	73.9282	44.4442	97.6749	131.564	299.737	236.852	223.861	111.75	222.238	166.794	113.268	75.0511	90.8494	74.3509	156.107	233.941	297.607	180.714	109.164	133.711	305.584	102.518	314.306	74.2823
CUST_966_PI425248304	GSVIVT01003661001	VIT_00s0203g00060	3'(2'),5'-bisphosphate nucleotidase	Metabolism.Cellular metabolism.Nitrogen and sulfur metabolism.Sulfur metabolism	50.4771	108.503	12.2993	20.373	15.1509	38.8687	30.7077	74.5157	23.7075	7.49262	15.7151	16.2189	41.9522	31.5324	51.5892	23.6844	18.6596	47.8822	39.0077	22.9938	17.0666	25.9819	21.4895	18.9122	13.3569	41.1121	64.7676	27.5235	21.2062	50.4194	9.78886	18.8964	9.88967	26.4925	19.4892	13.9598	60.0395	104.364	42.5985	29.6088	37.6748	95.3194	23.306	49.9596	6.60274
CUST_5508_PI425248304	GSVIVT01017797001	VIT_05s0020g01840	3,8-divinyl protochlorophyllide a 8-vinyl reductase	Metabolism.Primary metabolism.Cofactor metabolism.Tetrapyrrole metabolism.Chlorophyll metabolism.Chlorophyll biosynthesis	69.5951	105.064	9.2406	20.8443	34.7891	34.8794	65.9911	184.109	62.6822	29.797	45.8646	26.0566	77.9093	28.3796	32.2653	62.7387	37.2135	59.6549	166.27	176.197	81.1755	49.1362	46.6205	17.2666	77.0359	51.0924	103.305	130.695	67.7732	79.8599	62.2507	149.192	86.6878	62.7272	52.2783	23.0621	97.1073	158.723	77.0881	103.271	77.1069	128.334	91.8553	228.435	79.5475
CUST_1245_PI425248043	GSVIVT01005286001	VIT_07s0141g00930	33 kDa secretory protein	Unknown	5.70205	18.3354	10.3596	5.63002	9.65801	5.35123	2.75675	9.53501	4.04952	1.6647	6.2898	1.85185	4.7042	2.38916	13.1628	4.88936	4.49806	5.76463	2.89865	4.5492	3.59239	24.2346	11.8058	2.59384	1.95774	3.42528	6.41434	10.48	5.62743	11.1216	77.4976	106.175	76.9991	2.3064	1.32056	3.63338	3.75657	10.3175	1.91572	5.6686	7.04586	7.90356	8.7451	14.7363	6.09973
CUST_12096_PI425248304	GSVIVT01035336001	VIT_04s0008g00650	3'-5' exonuclease domain-containing protein	Metabolism.Primary metabolism.Nucleobase, nucleoside, nucleotide, nucleic acid metabolism.Nucleic acid metabolism.DNA metabolism	5403.44	10055.6	763.21	4065.45	3489.8	6061.88	6326.21	13880.4	6040.03	1893.11	2929.53	6498.83	6755.52	3913.09	7370.08	4824.55	3143.68	6141.15	6336.98	5621.42	4726.8	5615.03	4001.75	5205.36	5641.9	5672.02	9248.53	8268.12	4962.45	8526.93	3790.28	5406.96	4313.07	2838.56	3135.79	2392.5	5236.38	9566.02	3858.9	3781.88	5702.76	9229.05	5313.2	8835.41	1860.51
CUST_5915_PI425248043	GSVIVT01025807001	VIT_08s0040g00710	3'-5' exonuclease domain-containing protein	Metabolism.Primary metabolism.Nucleobase, nucleoside, nucleotide, nucleic acid metabolism.Nucleic acid metabolism.DNA metabolism	673.547	1675.56	279.439	173.365	357.41	428.272	446.39	743.171	308.662	144.175	290.43	537.08	331.767	355.068	609.143	109.322	75.4863	451.739	272.541	312.372	173.382	106.054	104.152	267.129	19.1364	318.66	684.672	94.5048	50.9839	563.978	36.6985	36.4849	22.9669	21.7912	25.9376	146.208	180.419	312.284	166.042	213.818	222.359	339.819	227.005	399.477	209.752
CUST_5122_PI425248304	GSVIVT01016906001	VIT_09s0002g02690	3'-5' exonuclease domain-containing protein	Metabolism.Primary metabolism.Nucleobase, nucleoside, nucleotide, nucleic acid metabolism.Nucleic acid metabolism.DNA metabolism	852.212	1626.41	97.2559	643.73	453.347	913.878	977.221	1227.37	502.887	460.876	638.251	572.309	1880.28	382.554	955.874	1170.1	704.984	596.238	1022.79	1000.24	1224.47	445.225	351.397	210.034	1450.78	570.814	868.826	1517.17	911.245	648.663	526.256	590.841	329.23	253.175	232.992	100.302	1097.91	1063.05	677.758	731.207	707.596	979.283	559.754	639.093	191.47
CUST_13354_PI425248304	GSVIVT01038590001	VIT_16s0098g01500	3'-5' exonuclease domain-containing protein	Metabolism.Primary metabolism.Nucleobase, nucleoside, nucleotide, nucleic acid metabolism.Nucleic acid metabolism.DNA metabolism	109.782	196.261	11.3038	53.0577	56.9387	61.3427	167.921	110.56	37.5205	30.2404	67.6414	62.4234	89.5301	74.3012	101.067	60.8457	44.7275	105.289	59.2227	84.2974	112.844	40.9117	39.5984	24.0742	58.4504	151.17	129.601	65.4038	46.7421	172.871	69.4813	52.9429	29.8921	52.2801	53.3584	21.3024	121.347	177.275	77.2965	60.4254	110.036	304.685	105.877	259.961	21.4225
CUST_10456_PI425248304	GSVIVT01031212001	VIT_14s0060g01450	3'-5' exoribonuclease	Metabolism.Primary metabolism.Nucleobase, nucleoside, nucleotide, nucleic acid metabolism.Nucleic acid metabolism.DNA metabolism	282.014	676.782	56.309	152.352	227.879	339.65	182.224	260.11	91.5928	23.8768	47.5303	37.9582	398.548	151.881	365.745	339.789	162.428	175.911	447.898	393.896	340.003	89.6062	72.0329	52.5936	243.546	266.321	368.351	524.46	302.362	145.535	81.0829	171.323	121.245	25.7976	34.6999	21.7979	284.118	277.816	228.541	91.6119	67.4032	185.698	32.3955	57.7973	18.1238
CUST_1309_PI425248063	GSVIVT01013094001	VIT_02s0012g01900	3-beta hydroxysteroid dehydrogenase	Metabolism.Primary metabolism.Lipid metabolism.Steroid metabolism.C21-Steroid hormone metabolism	1225.4	2444.06	165.346	897.151	708.128	1172.59	1021.34	2226.43	813.521	721.006	1052.33	2146.69	1268.44	1127.5	1543	799.888	554.3	1756.32	1439.7	1178.64	780.322	1241.35	728.786	919.804	504.762	851.106	1550.4	1592.62	773.386	2553.45	629.821	852.452	613.007	666.781	664.311	814.197	949.058	1304.72	613.452	731.179	729.549	1569.95	989.368	1618.48	342.517
CUST_2434_PI425248063	GSVIVT01021427001	VIT_10s0003g03090	3-beta hydroxysteroid dehydrogenase	Metabolism.Primary metabolism.Lipid metabolism.Steroid metabolism.C21-Steroid hormone metabolism	343.95	688.888	39.7799	97.8722	70.7561	191.192	261.361	515.93	120.916	306.324	524.607	682.045	495.269	222.248	370.969	271.294	193.333	413.833	661.434	730.401	676.46	546.418	743.308	794.778	219.028	216.01	209.65	362.832	243.254	379.129	176.971	299.84	196.612	452.825	546.867	303.956	305.071	337.498	222.904	301.44	227.939	543.804	174.229	279.951	54.3069
CUST_10489_PI425248304	GSVIVT01031272001	VIT_14s0060g00820	3-beta hydroxysteroid dehydrogenase	Metabolism.Primary metabolism.Lipid metabolism.Steroid metabolism.C21-Steroid hormone metabolism	417.166	1236.31	41.4183	307.21	216.142	357.965	388.884	1765.3	702.807	102.124	148.066	194.911	343.102	323.437	532.948	259.391	153.155	472.899	534.416	478.031	468.432	530.39	307.667	330.651	235.829	463.375	1182.76	347.31	183.54	698.306	231.37	280.225	230.043	677.385	520.314	436.962	1131.1	2330.75	763.169	452.027	1282.89	1173.45	1762.68	3199.79	507.192
CUST_8631_PI425248304	GSVIVT01026821001	VIT_15s0046g03700	3-beta hydroxysteroid dehydrogenase	Metabolism.Primary metabolism.Lipid metabolism.Steroid metabolism.C21-Steroid hormone metabolism	617.501	1063.76	83.9561	280.195	231.323	432.288	662.025	1058.13	318.732	111.327	196.421	208.279	407.577	374.316	599.593	240.522	187.001	548.421	458.487	485.037	488.962	141.135	129.815	183.179	139.829	190.114	438.18	322.566	181.145	349.091	102.424	141.427	128.568	104.322	155.603	116.235	323.851	477.661	228.619	243.449	256.234	432.625	133.759	261.161	60.0832
CUST_11753_PI425248304	GSVIVT01034152001	VIT_08s0007g00530	3-beta hydroxysteroid dehydrogenase/isomerase protein	Metabolism.Primary metabolism.Lipid metabolism.Steroid metabolism.C21-Steroid hormone metabolism	2600.14	4382.81	207.406	2347.17	2115.63	2756.74	3088.56	7409.93	2069.16	867.89	1352.34	2280.09	3010.42	1507.66	2985.75	2493.13	1275.89	3266.78	920.185	3171.01	3003.66	1801.63	1541.93	1948.98	1477.63	1130.01	4069.61	4500.59	2722.23	3858.44	1052.04	2108.32	1608.92	2351.73	2292.09	2231.72	2427.21	5324.85	2033.99	2038.25	2471.65	3789.38	2602.36	4531.69	1065.75
CUST_6804_PI425248304	GSVIVT01022064001	VIT_07s0031g00060	3-beta-glucuronosyltransferase	Metabolism.Primary metabolism.Carbohydrate metabolism.Monosaccharide metabolism.Pentose glucuronate interconversion	386.393	540.403	69.6255	194.777	170.714	287.073	395.461	904.766	185.163	443.433	880.662	578.235	301.347	266.674	416.516	208.815	121.803	334.308	405.586	342.264	423.308	320.623	241.224	239.527	257.921	390.713	714.863	415.721	243.118	425.534	226.928	270.904	216.706	189.314	216.34	204.187	209.97	605.331	133.21	159.966	243.821	449.99	463.816	893.372	95.5926
CUST_12183_PI425248304	GSVIVT01035499001	VIT_04s0008g02200	3-beta-hydroxy-delta5-steroid dehydrogenase	Metabolism.Primary metabolism.Lipid metabolism.Steroid metabolism.C21-Steroid hormone metabolism	368.744	799.759	32.0974	192.175	244.077	260.668	404.317	741.391	214.998	118.775	201.372	154.345	214.329	225.218	320.419	154.128	89.5527	260.393	419.189	348.947	356.639	89.1501	57.2176	91.4157	151.397	262.358	358.875	291.207	156.211	427.258	325.407	177.937	159.744	87.6871	62.2107	92.8984	329.484	546.058	308.127	376.1	467.286	649.91	278.761	540.421	120.546
CUST_3870_PI425248304	GSVIVT01013425001	VIT_18s0122g00710	3-beta-hydroxy-delta5-steroid dehydrogenase	Metabolism.Primary metabolism.Lipid metabolism.Steroid metabolism.C21-Steroid hormone metabolism	3004.65	5261.15	508.822	1182.48	1162.7	1391.59	2685.28	6790.4	2217.93	667.523	921.864	979.942	2724.43	1897.16	2803.23	1566.17	1132.15	3454.24	3120.53	3085.23	1864.2	990.76	733.389	595.375	799.99	2088.84	2710.05	2621.42	1503.63	3183.28	1904.18	2955.24	1970.79	888.822	1066.37	1227.13	1573.86	2038.13	988.035	1181.94	811.819	2495.2	1905.29	3593.76	782.715
CUST_5831_PI425248304	GSVIVT01018732001	VIT_04s0023g03820	3-dehydroquinate synthase	Metabolism.Primary metabolism.Amino acid metabolism.Aromatic amino acid metabolism.Aromatic amino acid biosynthesis	1565.38	2217.51	198.857	534.892	466.632	768.914	2187.76	5943.62	1054.62	940.068	1274.86	1823.61	2258.87	741.478	1549.89	1069.49	733.221	1436.52	2725.53	3525.09	2840.03	957.919	890.291	420.264	1031.21	653.734	1404.54	1692.56	1100.44	2373.49	1066.82	1461.8	1053.58	557.776	654.358	253.007	1044.59	955.382	687.862	1632.24	969.558	4102.7	1140.32	2449.98	521.53
CUST_3447_PI425248304	GSVIVT01011374001	VIT_14s0108g00350	3-dehydroquinate synthase	Metabolism.Primary metabolism.Amino acid metabolism.Aromatic amino acid metabolism.Aromatic amino acid biosynthesis	356.688	1006.35	92.0142	205.911	309.821	379.057	380.291	884.768	348.618	188.056	600.507	189.124	275.351	216.138	463.096	177.609	136.915	360.146	399.105	436.804	354.119	95.5336	118.276	97.5581	315.093	425.637	455.338	545.716	352.988	760.763	431.946	629.719	424.271	179.702	196.368	284.115	263.293	793.948	251.712	304.118	509.632	507.863	252.028	704.755	142.204
CUST_12775_PI425248304	GSVIVT01036737001	VIT_19s0085g00720	3-deoxy-8-phosphooctulonate synthase.	Metabolism.Primary metabolism.Carbohydrate metabolism.Oligosaccharide metabolism.Glycan metabolism.Lipopolysaccharide biosynthesis	209.538	358.789	29.2356	96.0027	18.4591	147.018	223.407	399.285	105.822	44.2199	74.4303	107.637	367.51	131.186	197.842	229.821	129.442	219.702	443.709	444.314	545.12	113.033	91.2343	65.609	271.64	169.741	242.988	409.044	293.241	272.506	249.915	251.313	184.869	193.21	161.834	76.4642	118.487	182.432	86.6733	135.27	131.094	327.572	131.659	213.646	54.756
CUST_1625_PI425248304	GSVIVT01006634001	VIT_00s0391g00070	3-deoxy-D-arabino-heptulosonate 7-phosphate synthase	Metabolism.Primary metabolism.Amino acid metabolism.Aromatic amino acid metabolism.Aromatic amino acid biosynthesis	7373.51	8571.18	688.536	4215.1	3601.94	5147.63	33820.8	68508.4	10704.9	3495.92	5228.68	7811.98	6280.55	6014.34	3709.7	2637.92	1405.48	5745.55	19399.3	15732.8	14931.2	684.493	734.26	814.752	2948.57	5714.22	6859.26	4887.12	2394.35	12583.9	6551.55	7613.32	6029.93	449.276	781.334	906.626	4496.28	4802.76	3202.53	13710.9	11276.4	33432.5	6351.42	15574.7	2743.15
CUST_1173_PI425248304	GSVIVT01004278001	VIT_00s1217g00010	3-deoxy-D-arabino-heptulosonate 7-phosphate synthase	Metabolism.Primary metabolism.Amino acid metabolism.Aromatic amino acid metabolism.Aromatic amino acid biosynthesis	1694.1	3356.38	224.43	814.112	684.943	1151.4	725.468	2459.72	1093.05	1114.67	1535.62	2038.14	1781.81	1335.75	2419.63	1458.55	884.077	1900.4	1450.65	1343.16	1187.85	1572.7	1385.18	1604.81	318.597	1119.33	1352.66	1348.27	835.215	1294.53	348.61	490.164	424.9	1335.53	1266.95	2061.32	837.919	1220.38	651.04	438.071	404.756	1083.98	178.745	431.782	168.939
CUST_2627_PI425248304	GSVIVT01009070001	VIT_18s0001g06250	3-deoxy-D-arabino-heptulosonate 7-phosphate synthase	Metabolism.Primary metabolism.Amino acid metabolism.Aromatic amino acid metabolism.Aromatic amino acid biosynthesis	2642.3	3586.91	455.918	680.674	705.424	1187.67	4219.17	13861.1	1710.93	2000.81	3152.21	3546.31	2981.46	1782.68	2357.65	1734.74	1054.35	1938.98	3520.09	3205.53	2713.23	1136.02	1009.27	820.431	1867.09	1558.5	4604.59	2980.58	1816.66	3177.18	2995.1	4279.16	2924.46	882.266	1123.9	662.688	2200.71	4763.04	1521.92	2067.75	2158.2	6816.17	3196.41	7981.42	1424.27
CUST_11546_PI425248304	GSVIVT01033751001	VIT_08s0007g04140	3-deoxy-D-manno-octulosonic-acid transferase	Metabolism.Primary metabolism.Carbohydrate metabolism.Oligosaccharide metabolism.Glycan metabolism.Lipopolysaccharide biosynthesis	159.894	382.985	12.3375	109.539	34.7639	180.629	174.101	390.27	96.5401	46.3704	78.9727	77.0782	103.619	83.8889	165.294	62.119	33.4982	170.68	128.853	88.3078	100.784	43.9009	20.3134	42.8005	73.2868	182.435	224.635	150.699	86.3755	250.031	111.326	62.0641	74.2512	48.9784	56.0861	58.9246	100.131	183.442	70.2455	81.4131	107.58	331.837	129.53	186.655	23.217
CUST_4210_PI425248304	GSVIVT01014351001	VIT_19s0014g02840	3-deoxy-manno-octulosonate cytidylyltransferase	Metabolism.Primary metabolism.Carbohydrate metabolism.Oligosaccharide metabolism.Glycan metabolism.Lipopolysaccharide biosynthesis	1456.83	3042.02	271.461	1420.51	976.972	1806.4	1042.11	1713.7	629.677	1313.78	1941.22	3102.43	1151.06	614.909	1032.48	630.487	484.288	628.389	983.192	774.352	679.958	1020.04	777.95	645.816	861.635	820.104	1232.39	1855.5	886.017	1031.03	951.502	1023.42	981.99	1309.84	1040.41	703.616	1010.62	1434.42	799.5	926.043	914.871	1122.68	841.735	1057.32	345.029
CUST_7406_PI425248304	GSVIVT01023852001	VIT_03s0038g04100	3-hydroxy-3-methylglutaryl-coenzyme A reductase 3	Metabolism.Primary metabolism.Lipid metabolism.Steroid metabolism.Steroid biosynthesis	1562.12	2535.08	257.044	883.712	361.774	1456.71	810.802	2214.23	543.43	261.182	403.671	208.362	3798.68	984.525	1423.6	2438.99	1167.76	1012.42	2232.72	1883.56	4825.87	1021.9	898.893	340.506	4199.88	1137.48	2148	1815.17	972.097	960.963	1156.88	1087.61	845.55	686.104	983.463	419.769	2507.04	2963.9	1848.69	839.406	1204.44	1939.69	963.932	1704.07	265.844
CUST_8530_PI425248304	GSVIVT01026444001	VIT_04s0044g01740	3-hydroxy-3-methylglutaryl-coenzyme A reductase 3	Metabolism.Primary metabolism.Lipid metabolism.Steroid metabolism.Steroid biosynthesis	612.652	1747.81	94.9415	561.137	788.968	813.755	171.514	295.496	121.756	60.1017	93.6543	20.3195	665.427	341.415	1169.72	643.571	416.436	840.674	45.597	41.3398	17.6076	21.654	62.9925	26.8533	194.383	528.739	430.254	808.629	421.542	415.562	28.2894	118.954	110.915	31.4556	103.395	36.7803	401.943	619.349	307.09	208.754	152.034	575.26	83.7591	127.243	30.1696
CUST_3878_PI425248304	GSVIVT01013435001	VIT_18s0122g00610	3-hydroxy-3-methylglutaryl-coenzyme A reductase 3	Metabolism.Primary metabolism.Lipid metabolism.Steroid metabolism.Steroid biosynthesis	1684	2893.43	278.398	900.196	1414.27	1379.82	1319.46	2458.27	876.019	124.641	214.354	316.154	2381.34	900.517	1475.86	1858.8	923.476	1781.25	3316.21	2330.72	2102.69	286.643	155.091	78.4375	1491.04	1173.08	1816.46	2321.86	1305.62	1316.67	1342.43	1972.27	1377.68	170.572	201.517	109.122	1618.3	1981.89	1288.02	1426.98	1248.95	2785.32	1378.75	2036.28	480.968
CUST_8207_PI425248043	GSVIVT01034981001	VIT_05s0077g00860	3-hydroxybutyryl-CoA dehydratase	Metabolism.Primary metabolism.Organic acid metabolism.Butanoate metabolism	1587.5	2695.13	222.254	1682.9	1066.18	1682.61	1137.76	2457.69	1191.48	1219.97	1558.91	1996.05	2301.05	1069.06	1539.63	1401.23	743.583	2056.05	1151.24	1159.35	961.259	1415.96	920.607	1085.63	1282.18	1596.81	2329.1	3246.93	1682.99	2726.93	1116.91	1363.37	1291.72	630.25	624.813	686.03	1155.79	2081.95	843.159	1067.56	1353.07	2156.62	2581.68	3826.08	1058.44
CUST_4188_PI425248304	GSVIVT01014304001	VIT_19s0014g02370	3-hydroxybutyryl-CoA dehydrogenase	Metabolism.Primary metabolism.Organic acid metabolism.Butanoate metabolism	1379.66	2869.32	228.932	843.34	554.901	1176.73	622.176	1496.53	800.217	506.005	792.167	871.722	1122.46	634.313	1196.46	700.764	358.229	748.582	651.322	517.655	398.292	1207.48	665.781	374.086	1040.13	1202.69	2097.36	2302.07	1369.45	1664.98	905.595	1492.6	911.196	1185	943.178	624.159	1282.56	1927.46	1021.42	676.549	781.251	1250.18	1572.91	2085.5	539.843
CUST_1385_PI425248043	GSVIVT01006061001	VIT_00s2081g00010	3-hydroxyisobutyrate dehydrogenase	Metabolism.Primary metabolism.Amino acid metabolism.Valine, leucine, and isoleucine metabolism.Valine, leucine, and isoleucine catabolism	439.732	1044.27	81.6539	239.126	372.075	383.252	373.362	1053.78	325.66	158.31	312.898	453.031	34.5517	725.408	688.16	16.662	21.076	509.395	70.9982	61.1502	57.8448	17.7673	14.1834	241.722	6.49492	249.78	337.328	24.4485	15.5483	282.253	1.55126	9.15139	12.8235	21.8289	10.8641	208.383	165.233	369.57	155.615	122.593	138.918	228.485	194.702	335.706	85.3134
CUST_2609_PI425248063	GSVIVT01021668001	VIT_10s0003g05040	3-hydroxyisobutyrate dehydrogenase	Metabolism.Primary metabolism.Amino acid metabolism.Valine, leucine, and isoleucine metabolism.Valine, leucine, and isoleucine catabolism	631.319	1384.03	79.2772	576.563	510.45	1006.26	733.186	1347.29	1203.42	120.698	176.088	285.55	883.104	460.067	1100.22	563.551	370.118	692.463	658.901	666.955	663.496	1188.19	883.505	886.094	427.158	838.091	1192.18	1699.84	1011.49	1230.62	622.346	1258.48	844.973	128.392	161.127	277.891	432.648	624.513	318.691	360.055	322.401	877.814	693.92	879.97	157.401
CUST_2285_PI425248304	GSVIVT01008461001	VIT_17s0000g02140	3-hydroxyisobutyrate dehydrogenase	Metabolism.Primary metabolism.Amino acid metabolism.Valine, leucine, and isoleucine metabolism.Valine, leucine, and isoleucine catabolism	860.117	1845.77	134.644	1976.75	1159.93	2928.12	478.942	1176.95	750.002	78.0736	103.518	137.476	744.753	426.264	839.047	761.208	414.998	1990.84	601.494	488.635	392.974	4394.02	2788.72	1593.14	459.908	535.633	693.009	3354.17	1960.56	3121.52	666.805	1535.76	1163.3	724.287	672.479	188.22	394.673	722.013	288.382	436.042	385.607	1015.84	378.919	492.046	111.535
CUST_12453_PI425248304	GSVIVT01035966001	VIT_04s0008g06610	3-hydroxyisobutyryl-CoA hydrolase	Metabolism.Primary metabolism.Amino acid metabolism.Valine, leucine, and isoleucine metabolism.Valine, leucine, and isoleucine catabolism	256.865	549.434	10.7165	222.445	178.645	362.364	228.566	469.766	107.64	55.9725	95.2494	97.4167	61.2831	3.47754	259.979	14.2147	37.958	262.617	35.6893	76.5725	85.7939	3.0309	15.2179	3.19449	12.2973	4.22955	229.647	74.2855	98.0805	216.816	12.1465	54.1515	12.0467	8.47303	47.0609	3.67334	226.129	259.208	168.447	193.354	259.438	421.009	112.647	198.316	47.901
CUST_4711_PI425248304	GSVIVT01015428001	VIT_11s0016g04290	3-hydroxyisobutyryl-CoA hydrolase	Metabolism.Primary metabolism.Amino acid metabolism.Valine, leucine, and isoleucine metabolism.Valine, leucine, and isoleucine catabolism	2195.52	4166.77	191.792	1254.4	985.292	2000.88	2118.2	4152.43	1465.76	828.46	1137.38	1293.03	5221.9	3305.41	4533.97	3199.68	1676.61	3617.19	4519.89	4750.88	3847.91	1611.78	1119.17	1470.78	1652.96	1579.87	3470.06	3303.23	1909.78	2867.05	1886.72	2098.76	1426.29	1604.86	1389.75	1106.75	1968.97	3452.26	1618.38	1910.53	2220.84	3851.54	2376.27	3793.57	1032.37
CUST_6548_PI425248304	GSVIVT01020843001	VIT_12s0028g00590	3-hydroxyisobutyryl-CoA hydrolase	Metabolism.Primary metabolism.Amino acid metabolism.Valine, leucine, and isoleucine metabolism.Valine, leucine, and isoleucine catabolism	3551.68	4117.79	402.302	910.173	1338.17	1343.64	9477.11	18972.4	3757.34	1228.54	1977.03	3197.55	3340.7	1920.07	2546.3	1214.31	838.539	3726.11	7401.79	8405.73	6835.29	641.956	510.186	299.935	1041.47	1098.79	1804.19	1876.23	1120.2	4811.35	3494.47	4431.22	2847.52	182.546	391.107	331.09	2460.54	1981.73	1582.78	7018.2	4097.65	12507.4	2726.91	7144.02	1636.53
CUST_8851_PI425248304	GSVIVT01027333001	VIT_13s0047g00390	3-hydroxyisobutyryl-CoA hydrolase	Metabolism.Primary metabolism.Amino acid metabolism.Valine, leucine, and isoleucine metabolism.Valine, leucine, and isoleucine catabolism	18.5563	276.258	9.85391	6.32606	35.2904	13.7597	3.83417	3.66322	1.64804	2.36772	1.65692	1.88401	1.28093	105.916	83.4026	1.15992	2.04973	41.6705	1.58848	1.27968	1.93279	1.73626	1.22566	1.61292	1.36309	73.288	75.4618	1.83853	1.73279	31.457	1.49814	1.35271	2.10935	1.83481	1.33479	1.85833	52.4599	237.713	35.8983	29.2063	91.3882	28.4654	1.30485	1.68841	1.66018
CUST_8848_PI425248304	GSVIVT01027318001	VIT_13s0047g00500	3-hydroxyisobutyryl-CoA hydrolase	Metabolism.Primary metabolism.Amino acid metabolism.Valine, leucine, and isoleucine metabolism.Valine, leucine, and isoleucine catabolism	269.924	165.937	21.4985	325.138	117.979	526.556	47.1793	43.4609	100.827	73.6524	116.194	654.875	79.0898	51.5392	167.498	99.2167	68.7021	40.8087	10.3288	5.73187	2.44742	27.1815	34.9954	148.309	37.0366	29.1758	69.3088	201.191	105.849	167.614	24.8388	55.7116	35.2596	203.893	191.383	131.273	134.317	573.268	129.023	65.6189	56.0974	89.7042	61.1258	71.0022	23.2077
CUST_5719_PI425248304	GSVIVT01018212001	VIT_15s0021g02240	3-hydroxyisobutyryl-CoA hydrolase	Metabolism.Primary metabolism.Amino acid metabolism.Valine, leucine, and isoleucine metabolism.Valine, leucine, and isoleucine catabolism	347.017	838.234	48.0028	216.795	186.124	333.471	414.897	453.365	131.56	72.9145	120.925	173.344	311.987	169.977	260.727	240.349	136.08	145.54	444.026	437.273	308.092	265.968	212.317	100.14	235.42	226.698	279.876	553.152	305.967	287.681	189.082	281.289	189.622	170.453	186.03	136.62	232.173	178.005	164.27	185.296	106.943	337.463	66.9286	96.6144	31.046
CUST_8850_PI425248304	GSVIVT01027327001	VIT_13s0047g00410	3-hydroxyisobutyryl-coenzyme A hydrolase	Metabolism.Primary metabolism.Amino acid metabolism.Valine, leucine, and isoleucine metabolism.Valine, leucine, and isoleucine catabolism	602.404	1590.8	49.8244	298.969	258.228	345.939	157.164	90.2328	40.9587	26.9204	32.9846	193.308	8.53231	622.86	1647.64	5.01052	3.68274	579.871	4.74513	3.74403	2.09268	2.98022	3.21652	23.7675	2.28866	12.7303	1242.07	21.3105	5.83319	521.857	2.15949	1.44507	1.85035	3.3593	2.00982	19.3722	1078.55	1510.02	872.113	546.542	534.274	695.963	23.4459	30.9048	15.0684
CUST_9115_PI425248304	GSVIVT01027922001	VIT_05s0049g01980	3-isopropylmalate dehydratase large subunit 2	Metabolism.Primary metabolism.Amino acid metabolism.Valine, leucine, and isoleucine metabolism.Valine, leucine, and isoleucine biosynthesis	417.236	963.278	59.0789	702.352	414.243	1024.45	629.363	1759.15	590.685	780.312	1119.01	1578.82	518.106	278.44	432.459	388.481	232.136	1029.86	639.105	594.976	526.96	1317.18	1017.67	1526.38	425.733	488.52	894.656	1461.14	757.166	3091.61	889.89	1643.18	1247.87	1589.47	1681.93	2491.46	628.473	1438.24	499.717	520.942	752.401	1870.03	1445.02	2244.11	433.646
CUST_9983_PI425248304	GSVIVT01029978001	VIT_08s0056g01640	3-isopropylmalate dehydratase large subunit 2	Metabolism.Primary metabolism.Amino acid metabolism.Valine, leucine, and isoleucine metabolism.Valine, leucine, and isoleucine biosynthesis	976.337	1969.66	131.089	701.361	457.743	1010.37	1265.89	3868.34	1129.19	747.188	1101.89	1473.37	1588.65	652.037	923.442	1000.08	624.382	1092.58	1609.96	1724.86	1364.78	1486.27	1364.23	948.092	926.55	946.471	1242.16	1940.84	1019.47	2369.7	1237.95	1851.55	1300.02	1538.3	1898.3	1236.57	906.755	2078.62	747.993	925.145	1132.44	3259.6	1754.34	3081.78	573.175
CUST_1767_PI425248304	GSVIVT01007403001	VIT_00s0551g00010	3-isopropylmalate dehydratase, small subunit	Metabolism.Primary metabolism.Amino acid metabolism.Valine, leucine, and isoleucine metabolism.Valine, leucine, and isoleucine biosynthesis	9351.06	14497.7	1536.12	5439.17	4327.45	9016.84	11247.2	26236.7	9230.83	5860.89	8484.46	15174.3	12221.9	9857.34	13589	8834.41	5020.76	13844.3	13389.9	15802.8	10939	11303.8	9899.84	11379.3	8132.22	12418.4	17683.1	17203.4	8846.25	19454	7416.39	15180.4	10783.4	7325.48	9593.47	10727.9	5376.96	7286.17	4193.98	4782.37	5480.97	11462.8	6117.53	12636	2905.44
CUST_7113_PI425248304	GSVIVT01023010001	VIT_12s0034g01080	3-isopropylmalate dehydrogenase 2, chloroplast precursor	Metabolism.Primary metabolism.Amino acid metabolism.Valine, leucine, and isoleucine metabolism.Valine, leucine, and isoleucine biosynthesis	1008.85	2260.83	182.384	623.154	595.414	870.346	1206.01	2487.37	653.655	433.533	670.708	972.507	1286.98	1160.11	1303.63	889.253	498.67	1348.57	2628.89	2237.36	1795.35	983.579	557.904	669.001	549.721	668.769	997.805	1168.12	612.998	1093.35	631.544	528.348	466.83	472.113	409.277	470.12	550.362	943.923	437.206	601.184	514.78	1203.18	561.599	1040.8	244.393
CUST_6245_PI425248304	GSVIVT01019741001	VIT_02s0025g03380	3-ketoacyl-CoA reductase 3	Unclear	2245.43	5432.37	283.402	2423.99	1375	2840.83	3529.7	5659.32	1786.43	745.774	1111.89	1444.7	3024.1	2095.87	3422.94	2184.72	835.13	2395.07	2736.23	3255.84	2583.29	1150.12	947.977	815.652	1809.83	2293.15	2958.3	4892.9	2480.67	3523.54	1842.85	3042.12	2375.73	966.414	944.608	1247.85	2481.61	4372.93	1949.6	2719.85	2633.75	4269.83	3450.39	5840.47	1708.9
CUST_10383_PI425248304	GSVIVT01031042001	VIT_14s0006g02990	3-ketoacyl-CoA synthase	Unclear	68.8553	83.9126	8.92849	27.3095	42.7068	44.5392	47.9007	142.2	33.7511	48.7641	100.127	86.9285	66.9394	46.2989	85.6459	34.3828	22.9637	70.331	32.7512	50.3916	25.1038	7.74784	13.174	5.29732	70.1396	172.258	187.347	215.607	92.6935	139.442	79.9008	205.892	146.088	61.6065	155.798	62.4367	91.4928	99.468	64.7217	59.3064	24.392	135.765	29.0369	94.0536	20.3991
CUST_4171_PI425248043	GSVIVT01018539001	VIT_16s0022g01570	3-ketoacyl-CoA synthase	Unclear	1022.94	2217.86	167.196	201.308	322.488	488.008	22.3627	16.8901	15.5758	15.9854	22.6517	2.10402	1456.59	264.519	313.637	534.62	297.023	327.172	3.41999	1.42268	2.46971	1.99196	1.37182	1.66833	683.673	1065.9	818.19	508.115	279.008	350.588	9.91212	37.3097	28.751	1.54339	1.58155	2.03879	2741.53	1463.62	1820.16	973.928	496.937	1806.76	1.40824	1.89121	1.6902
CUST_5791_PI425248304	GSVIVT01018538001	VIT_16s0022g01580	3-ketoacyl-CoA synthase	Unclear	138.221	399.324	17.3416	15.8638	57.0344	64.933	4.7795	12.638	16.2285	12.8043	20.8066	8.52251	36.4448	50.1537	105.494	8.69428	13.6583	71.7063	1.80952	1.62714	2.10403	2.68886	1.36422	3.01825	46.3075	155.724	322.453	105.459	73.1476	187.307	2.98046	8.45961	6.28978	1.48285	1.50626	2.50433	295.905	387.593	203.348	124.368	114.453	246.121	5.55529	16.3214	17.2395
CUST_5069_PI425248043	GSVIVT01022919001	VIT_12s0034g01840	3-ketoacyl-CoA synthase 7	Unclear	28.453	78.5168	10.7057	18.085	31.91	24.8092	20.2961	73.6172	26.812	18.4933	40.3655	13.0425	2.25678	19.0103	34.4098	2.20816	2.83732	23.0213	2.52034	3.84417	2.48422	2.57092	2.86362	3.1307	1.73866	3.49846	35.4019	1.66718	2.14939	37.372	2.66357	4.75887	1.93191	2.48434	2.88606	11.1409	26.1547	81.9216	17.1048	20.1403	34.717	26.4148	22.1559	46.8323	8.2334
CUST_9616_PI425248304	GSVIVT01029062001	VIT_05s0051g00720	3-ketoacyl-CoA thiolase PED1	Metabolism.Primary metabolism.Lipid metabolism.Fatty acid metabolism.Fatty acid biosynthesis.Fatty acid elongation	291.423	606.414	52.9679	451.545	358.682	481.795	140.635	388.82	188.931	525.206	789.969	594.539	382.563	138.875	349.959	338.608	219.131	436.89	240.014	245.32	166.555	1473.04	970.832	686.481	297.057	193.397	543.745	482.343	356.344	579.377	157.341	384.846	277.294	523.989	495.872	338.937	271.285	726.105	227.926	151.013	198.125	277.274	325.175	479.842	118.125
CUST_9424_PI425248304	GSVIVT01028557001	VIT_07s0005g05610	3-ketoacyl-CoA thiolase PED1	Metabolism.Primary metabolism.Lipid metabolism.Fatty acid metabolism.Fatty acid biosynthesis.Fatty acid elongation	158.168	183.851	14.4455	108.393	51.0637	170.44	68.0002	196.028	61.3656	185.071	354.902	719.997	96.5464	39.0778	59.847	73.476	34.0378	87.0425	122.498	93.5846	65.8096	215.972	129.44	167.135	70.9504	57.5318	72.3225	154.779	101.968	132.294	117.396	142.004	123.751	119.837	61.8199	20.7658	51.1647	68.6525	47.6274	22.849	31.7564	74.3755	41.4746	205.433	53.7865
CUST_12794_PI425248304	GSVIVT01036786001	VIT_19s0085g00260	3-mercaptopyruvate sulfurtransferase.	Metabolism.Primary metabolism.Amino acid metabolism.Cysteine metabolism	3468.69	5737.32	574.33	1573.8	1519.43	2300.42	4255.73	8973.83	2317.37	1635.66	2333.49	3687.85	4187.26	4233.93	5137.6	2926.38	1572.86	4206.74	5046.75	5166.75	3481.7	2138.18	1870.4	2789.32	1490.31	3281	4682.44	4150.89	2055.11	3937.51	1354.95	2794.28	1823.47	1631.56	1713.13	2037.42	2008.75	3606.76	1365.09	1309.43	1283.93	3582.01	1711.42	3259.64	678.206
CUST_8237_PI425248304	GSVIVT01025496001	VIT_06s0004g00190	3-methyl-2-oxobutanoate dehydrogenase	Metabolism.Primary metabolism.Amino acid metabolism.Valine, leucine, and isoleucine metabolism.Valine, leucine, and isoleucine catabolism	338.202	787.843	44.7523	289.73	195.376	478.067	423.843	729.148	296.834	218.999	327.172	634.471	353.16	220.784	378.482	219.967	148.114	318.944	343.012	316.851	313.984	237.629	154.142	231.679	185.919	305.027	328.266	428.163	279.018	414.564	271.63	305.524	221.253	148.663	114.857	113.338	192.189	311.682	142.772	148.997	127.553	440.922	289.455	461.803	110.03
CUST_3124_PI425248304	GSVIVT01009978001	VIT_18s0001g14980	3-methyl-2-oxobutanoate dehydrogenase	Metabolism.Primary metabolism.Amino acid metabolism.Valine, leucine, and isoleucine metabolism.Valine, leucine, and isoleucine catabolism	178.029	406.722	19.3545	1379.89	820.417	1764.43	284.598	2104.3	1122.07	94.7307	146.179	291.571	337.455	111.607	234.441	390.735	226.143	1232.74	754.694	836.893	544.095	871.962	711.286	324.721	274.662	372.038	851.707	2706.79	1668.22	2055.05	759.452	1934.22	946.629	305.62	387.1	281.213	292.278	641.294	184.377	351.708	960.781	734.639	1866.21	2101.11	454.183
CUST_8711_PI425248304	GSVIVT01026967001	VIT_15s0046g02170	3-methyl-2-oxobutanoate hydroxy-methyl-transferase	Metabolism.Primary metabolism.Coenzyme and prosthetic group metabolism.Pantothenate and CoA metabolism.Pantothenate and CoA biosynthesis	1098.81	1918.62	191.467	297.225	322.48	430.578	1065.48	3002.73	455.286	276.266	484.933	512.221	1220.18	995.73	1310.1	561.653	281.387	658.937	860.663	774.592	651.995	456.508	281.848	379.849	256.803	900.671	1548.61	500.181	223.012	511.949	152.081	198.168	154.696	55.7098	102.328	82.6256	385.78	603.937	259.766	95.9214	123.005	490.582	420.475	716.197	106.972
CUST_414_PI425248304	GSVIVT01001194001	VIT_07s0151g00460	3-methylcrotonyl-CoA carboxylase	Metabolism.Primary metabolism.Amino acid metabolism.Valine, leucine, and isoleucine metabolism.Valine, leucine, and isoleucine catabolism	203.844	544.013	19.3157	166.779	154.315	249.958	196.425	665.99	327.709	74.0045	110.577	130.162	227.381	92.8968	292.59	157.683	93.876	272.122	249.005	218.46	254.24	523.629	298.094	230.682	153.199	192.469	304.166	379.795	207.484	425.029	161.309	229.695	184.147	70.7158	78.5089	66.8808	196.602	329.815	137.192	158.671	169.193	445.189	276.854	458.874	159.497
CUST_427_PI425248304	GSVIVT01001254001	VIT_00s0153g00060	3-methylcrotonyl-CoA carboxylase, biotin-carrier domain	Metabolism.Primary metabolism.Amino acid metabolism.Valine, leucine, and isoleucine metabolism.Valine, leucine, and isoleucine catabolism	67.7927	175.429	18.4447	75.8036	70.3066	112.887	40.2279	108.423	82.5714	29.6269	72.9639	34.5545	145.55	36.9499	63.5283	107.356	77.974	71.7126	93.7648	144.785	65.7352	220.779	233.655	69.9409	94.444	33.9821	51.0053	188.6	69.4858	99.327	56.0435	246.489	175.692	22.0294	36.6781	26.3389	146.365	215.091	159.182	116.706	169.549	114.467	79.8629	190.581	46.402
CUST_6474_PI425248043	GSVIVT01028257001	VIT_07s0005g02670	3-N-debenzoyl-2-deoxytaxol N-benzoyltransferase	Metabolism.Secondary metabolism.Terpenoid metabolism.Diterpenoid metabolism.Diterpenoid biosynthesis.Taxol biosynthesis	146.792	282.156	35.8065	27.0398	38.0358	45.0186	39.4548	123.539	56.3468	39.1001	71.5763	146.992	246.81	143.126	301.845	98.2986	63.4958	121.548	40.5645	42.9382	16.2581	8.44908	12.6759	5.44368	25.4624	98.4435	90.3106	59.2566	23.2023	50.4423	16.8303	25.2591	22.1064	1.45712	5.85397	6.24088	85.2832	109.538	68.1359	52.3916	77.9019	269.075	22.3505	31.4007	11.4398
CUST_7564_PI425248304	GSVIVT01024163001	VIT_03s0038g00820	3-oxo-5-alpha-steroid 4-dehydrogenase, C-terminal	Signaling.Hormone Signaling.Brassinosteroid Signaling.Brassinosteroid metabolism.Brassinosteroid biosynthesis	68.0487	527.473	30.8317	62.3454	128.987	182.945	58.8713	266.413	243.124	86.1202	369.626	450.956	33.803	54.4611	155.222	21.473	15.6305	174.585	10.5312	12.6084	9.20111	5.76546	7.72485	69.3101	5.25832	37.0323	85.8321	39.1334	20.2335	88.7819	9.40306	40.5592	32.1017	3.28206	3.00889	42.6642	97.0783	268.503	217.496	60.6352	145.295	128.457	49.2188	208.791	105.771
CUST_5875_PI425248304	GSVIVT01018810001	VIT_04s0023g03100	3-oxo-5-alpha-steroid 4-dehydrogenase, C-terminal	Signaling.Hormone Signaling.Brassinosteroid Signaling.Brassinosteroid metabolism.Brassinosteroid biosynthesis	138.741	382.224	35.4925	155.458	105.075	256.456	87.6936	209.004	129.926	130.879	179.644	211.97	404.442	88.4204	156.829	292.303	164.591	166.14	251.183	249.096	219.772	314.265	317.46	155.953	409.356	164.878	245.993	658.204	413.436	186.568	254.518	423.663	304.255	244.908	279.829	103.712	237.79	308.824	195.072	85.8414	122.901	202.571	190.636	290.25	105.088
CUST_456_PI425248063	GSVIVT01010352001	VIT_01s0010g02670	3-oxoacyl-[acyl-carrier-protein] reductase, chloroplast	Metabolism.Primary metabolism.Lipid metabolism.Fatty acid metabolism.Fatty acid biosynthesis.Unsaturated fatty acid biosynthesis	237.088	312.067	15.1878	81.1276	71.6035	168.505	454.619	762.292	129.096	150.44	261.978	538.765	176.29	117.342	292.859	112.992	71.0167	194.782	450.948	519.034	549.133	47.525	45.3046	75.3807	174.926	74.2019	183.276	159.567	105.845	301.248	172	111.185	100.864	59.9662	61.3085	58.2459	154.146	215.27	109.781	198.018	173.293	541.199	137.231	307.582	52.302
CUST_11349_PI425248304	GSVIVT01033388001	VIT_08s0007g07520	3-oxoacyl-[acyl-carrier-protein] reductase, chloroplast	Metabolism.Primary metabolism.Lipid metabolism.Fatty acid metabolism.Fatty acid biosynthesis.Unsaturated fatty acid biosynthesis	4388.72	11561	347.257	9892.06	8425.16	18575	3697.92	9183.12	12290.2	1160.63	1777.36	3657.64	10267.5	3483.16	7348.21	7727.36	5105.42	9414.25	1146.21	1724.88	1242.52	7643.02	4609.95	8808.23	610.698	4624.34	4978.78	10483	5496.9	17378	7186.66	13249	10872.8	1089.26	1137.64	3856.25	568.733	1292.87	399.217	853.848	608.98	3596.13	2402.64	2683.36	716.038
CUST_7856_PI425248043	GSVIVT01033387001	VIT_08s0007g07530	3-oxoacyl-[acyl-carrier-protein] reductase, chloroplast	Metabolism.Primary metabolism.Lipid metabolism.Fatty acid metabolism.Fatty acid biosynthesis.Unsaturated fatty acid biosynthesis	114.186	145.26	9.96031	95.2583	110.285	113.193	263.588	804.162	447.089	376.598	511.996	1633.56	171.823	84.3183	121.611	240.774	124.914	184.554	335.349	344.969	226.233	1265.58	804.548	690.664	75.9961	83.6733	240.605	283.278	183.618	331.835	549.841	1099.43	718.201	1017.31	979.533	1179.85	44.051	130.146	32.7463	85.7374	96.4343	163.223	1539.35	2227.84	564.433
CUST_2299_PI425248304	GSVIVT01008491001	VIT_17s0000g01840	3-oxoacyl-[acyl-carrier-protein] reductase, chloroplast	Metabolism.Primary metabolism.Lipid metabolism.Fatty acid metabolism.Fatty acid biosynthesis.Unsaturated fatty acid biosynthesis	607.131	1217.03	98.675	176.048	239.282	260.432	617.736	1401.46	263.924	188.524	306.592	358.714	746.049	447.567	570.998	456.809	203.501	429.353	751.14	736.3	688.448	179.629	195.3	164.168	462.629	447.268	406.021	570.052	361.793	487.554	267.568	359.713	243.231	181.936	240.206	253.965	433.961	548.99	286.183	343.332	298.84	807.132	205.635	429.783	72.6691
CUST_6150_PI425248304	GSVIVT01019565001	VIT_02s0025g01730	3-oxoacyl-[acyl-carrier-protein] synthase	Metabolism.Primary metabolism.Lipid metabolism.Fatty acid metabolism.Fatty acid biosynthesis	372.464	903.559	95.5687	146.711	263.292	252.426	407.97	999.97	232.261	161.877	357.324	299.542	15.3708	261.62	477.823	7.27598	4.98786	437.513	10.8625	10.9328	13.1493	6.89525	6.6403	152.798	22.3202	327.387	511.704	18.6745	9.92432	506.919	6.94439	6.05208	5.7337	10.7655	4.09396	178.562	335.839	653.569	256.794	292.59	373.801	797.035	195.091	546.038	99.2198
CUST_3376_PI425248063	GSVIVT01034678001	VIT_13s0074g00160	3-oxoacyl-[acyl-carrier-protein] synthase	Metabolism.Primary metabolism.Lipid metabolism.Fatty acid metabolism.Fatty acid biosynthesis	259.512	551.83	23.5656	117.876	147.571	198.547	214.617	491.935	157.625	92.933	127.333	158.825	125.609	48.0688	93.458	73.219	51.3796	65.255	109.106	101.966	76.8902	48.4055	38.9632	49.3739	149.964	115.671	166.92	278.327	148.557	174.281	158.075	209.544	142.724	167.067	142.242	85.7054	104.642	133.196	80.7942	79.3656	82.578	158.295	55.2893	85.8599	22.6909
CUST_1246_PI425248304	GSVIVT01004779001	VIT_00s0233g00060	3-oxoacyl-[acyl-carrier-protein] synthase 3 A, chloroplast precursor	Metabolism.Primary metabolism.Lipid metabolism.Fatty acid metabolism.Fatty acid biosynthesis	418.971	776.257	48.8442	271.768	226.749	490.096	471.349	1109.99	305.524	228.856	375.1	565.929	881.294	292.931	543.258	526.088	340.536	577.412	1083.09	1205.45	1003.37	637.917	509.428	344.259	703.187	476.433	656.614	1090.97	707.01	771.856	472.279	846.983	575.144	386.218	374.049	194.672	432.435	720.378	333.297	411.428	495.972	958.116	560.019	1079.46	188.121
CUST_431_PI425248304	GSVIVT01001278001	VIT_02s0154g00140	3-oxoacyl-[acyl-carrier-protein] synthase 3 A, chloroplast precursor	Metabolism.Primary metabolism.Lipid metabolism.Fatty acid metabolism.Fatty acid biosynthesis	526.957	1051.02	76.6598	341.015	306.355	566.245	627.213	1454.49	364.877	295.823	505.681	690.679	736.726	499.257	677.29	487.74	305.083	682.39	1019.05	1029.15	953.79	587.725	426.331	510.508	610.846	654.057	798.429	961.808	587.237	844.429	658.509	665.22	483.097	386.445	349.171	319.951	416.46	782.648	331.096	380.518	519.955	949.137	539.23	1041.98	202.886
CUST_10240_PI425248304	GSVIVT01030537001	VIT_12s0059g01660	3-oxoacyl-[acyl-carrier-protein] synthase II	Metabolism.Primary metabolism.Lipid metabolism.Fatty acid metabolism.Fatty acid biosynthesis	371.437	1150.77	40.2849	158.004	192.851	321.197	290.102	517.396	168.982	90.9648	175.377	57.2302	134.087	108.743	265.963	102.808	55.6305	194.43	255.136	258.936	191.996	38.3747	46.643	36.1369	199.802	289.827	248.394	336.21	159.668	306.594	145.054	299.674	263.547	42.3738	63.5483	54.5046	513.526	567.678	491.492	372.01	341.86	644.099	117.01	216.602	50.9294
CUST_5899_PI425248043	GSVIVT01025755001	VIT_08s0040g01190	3-oxoacyl-reductase, chloroplast precursor	Metabolism.Primary metabolism.Lipid metabolism.Fatty acid metabolism.Fatty acid biosynthesis.Unsaturated fatty acid biosynthesis	524.588	798.306	91.3964	338.15	270.257	464.207	767.598	1399.79	444.956	2596.81	4015.24	5840.23	563.592	519.783	482.442	457.417	202.033	663.26	932.697	688.944	556.614	3277.59	1613.11	2798.48	283.801	462.617	586.37	930.852	445.07	1110.68	630.527	598.844	499.575	1581.93	1058.15	623.545	440.305	635.828	327.598	429.029	572.035	1196.92	1161.51	1862.26	458.729
CUST_3371_PI425248063	GSVIVT01034673001	VIT_13s0074g00100	3-phosphoinositide-dependent protein kinase	Signaling.Signaling pathway.TOR Signaling pathway	1011.85	2537.45	122.986	1594.89	1542.8	1764.83	856.094	2610.76	1241.22	285.406	446.647	440.432	1062.56	468.647	1432.8	1072.7	560.615	1873.59	1341.25	1117.8	805	738.324	518.188	385.24	734.551	1201.34	2200.14	2369.75	1229.99	1809.9	1055.96	1338.26	1110.33	283.48	225.616	218.156	899.578	1976.27	749.745	507.598	896.308	1328.3	1458.51	2669.28	411.13
CUST_113_PI425248304	GSVIVT01000235001	VIT_07s0130g00080	3-phosphoinositide-dependent protein kinase-1	Signaling.Signaling pathway.Protein kinase	56.128	127.71	10.4295	20.6021	10.4127	44.2531	59.125	127.043	43.6779	26.6047	43.2896	53.6834	135.116	58.5308	86.9018	85.3408	56.8131	63.523	106.863	119.962	108.92	63.3233	46.2725	42.1511	90.5493	77.6062	89.7526	146.704	81.2302	84.5356	56.2103	64.8288	53.6986	50.1456	47.0679	36.1052	66.9917	96.6948	47.8143	38.0079	30.8954	134.211	70.5338	124.671	21.1921
CUST_1964_PI425248304	GSVIVT01007867001	VIT_17s0000g07310	3-phosphoserine phosphatase, chloroplast precursor	Metabolism.Primary metabolism.Amino acid metabolism.Glycine, serine, and threonine metabolism	727.047	969.18	105.859	261.277	224.876	435.906	932.216	1297.27	225.355	211.241	384.44	710.197	339.708	785.13	794.036	188.068	155.522	582.104	813.343	549.91	441.106	135.73	104.468	162.402	206.169	658.713	592.734	513.503	314.991	958.905	514.429	400.123	280.386	267.396	204.082	517.449	479.19	709.469	353.149	703.507	597.73	1903.46	582.539	1081.5	229.087
CUST_9026_PI425248304	GSVIVT01027673001	VIT_15s0048g00350	3-phosphoshikimate 1-carboxyvinyltransferase, chloroplast precursor	Metabolism.Primary metabolism.Amino acid metabolism.Aromatic amino acid metabolism.Aromatic amino acid biosynthesis	1980.33	3279.6	340.24	848.307	947.391	1145.98	2838.02	6674.88	1195.15	618.461	918.375	866.759	2191.51	1107.35	1332.23	1348.88	830.593	1328.67	3860.47	3619.03	2388.17	1147.95	958.156	596.74	981.708	1225.37	1741.81	2257.92	1732.22	2036.66	1857.69	3097.52	2237.9	625.288	768.772	610.456	1171.9	1450.61	814.451	1552.69	998.852	4107.82	924.332	2061.19	440.908
CUST_4131_PI425248304	GSVIVT01014211001	VIT_19s0014g01430	3-phosphoshikimate 1-carboxyvinyltransferase, chloroplast precursor	Metabolism.Primary metabolism.Amino acid metabolism.Aromatic amino acid metabolism.Aromatic amino acid biosynthesis	70.6105	203.587	10.3103	25.7053	33.9869	58.7726	45.1858	168.002	41.6098	12.5719	20.963	17.6936	143.174	52.3357	104.545	75.6947	37.7234	105.912	124.651	100.327	60.4294	38.0092	32.4787	28.87	56.2892	73.6069	80.1099	115.446	62.0089	75.4775	35.2156	70.2009	30.4977	17.3381	17.3974	18.5877	78.0379	133.428	59.2852	48.6386	64.9029	120.085	18.4399	53.8994	16.3205
CUST_1395_PI425248043	GSVIVT01006088001	VIT_00s2215g00010	4,5-DOPA dioxygenase extradiol	Metabolism.Primary metabolism.Amino acid metabolism.Aromatic amino acid metabolism.Tyrosine metabolism	476.276	792.907	26.2417	745.308	477.937	797.176	592.494	1567.71	577.472	314.292	459.168	526.768	309.136	288.912	575.91	201.496	145.479	756.127	256.269	261.1	157.788	395.389	222.053	173.662	230.648	484.04	1396.01	840.116	526.689	1369.35	332.517	387.602	352.384	197.016	260.965	224.472	822.188	2029.67	494.188	417.509	1415	878.448	2837.51	5931.57	1372.22
CUST_81_PI425248043	GSVIVT01000251001	VIT_07s0130g00250	4,5-DOPA dioxygenase extradiol	Metabolism.Primary metabolism.Amino acid metabolism.Aromatic amino acid metabolism.Tyrosine metabolism	1352.21	2366.55	297.385	2038.83	1505.34	2513.64	2076.95	5112.91	1950.07	1269.51	1683.37	3254.39	1617.47	1152.88	1261.49	1188.67	621.402	1314.7	1907.02	2117.07	1632.38	2002.08	1487.15	923.392	968.463	1154.81	1975.22	3013.93	1918.74	2291.32	1529.81	2430.87	1707.68	874.277	1224.53	694.825	1695.7	3366.75	1246.82	1523.49	2278.31	3326.17	5263.74	8929.15	3276.8
CUST_7827_PI425248043	GSVIVT01033293001	VIT_08s0007g08410	4,5-DOPA dioxygenase extradiol	Metabolism.Primary metabolism.Amino acid metabolism.Aromatic amino acid metabolism.Tyrosine metabolism	528.154	942.357	107.196	831.942	590.305	1053.03	636.004	1850.97	779.862	331.57	519.744	671.032	340.148	328.151	663.881	262.254	148.569	934.872	297.3	323.154	320.902	443.139	265.089	256.939	108.9	223.327	1574.44	938.24	591.272	1534.68	354.716	429.086	259.726	225.034	202.388	274.634	934.687	2348.85	591.86	464.107	1626.23	1080.31	3278.11	6613.97	1697.97
CUST_4175_PI425248043	GSVIVT01018548001	VIT_16s0022g01490	4,5-DOPA dioxygenase extradiol	Metabolism.Primary metabolism.Amino acid metabolism.Aromatic amino acid metabolism.Tyrosine metabolism	446.057	935.376	51.8877	668.992	487.685	955.962	570.202	2293.33	842.135	320.862	589.711	772.709	179.921	196.748	707.118	128.139	109.067	852.209	223.88	241.476	234.948	283.026	152.027	119.586	137.252	184.04	1542.59	596.563	351.084	1429.1	69.0255	240.861	194.624	153.223	97.642	141.689	722.479	2233.7	526.504	393.136	1352.89	1148.14	2683.98	6887.56	1528.27
CUST_4173_PI425248043	GSVIVT01018544001	VIT_16s0022g01520	4,5-DOPA dioxygenase extradiol	Metabolism.Primary metabolism.Amino acid metabolism.Aromatic amino acid metabolism.Tyrosine metabolism	289.073	554.822	20.5311	405.319	292.268	437.447	326.641	965.883	321.433	148.16	258.839	256.043	144.956	101.504	365.923	103.828	64.3814	493.229	98.4248	116.132	112.385	164.828	95.4734	71.8535	144.987	183.885	983.581	462.74	321.363	970.764	134.621	198.791	175.876	104.621	130.309	93.1241	503.228	1267.78	268.427	237.538	945.931	469.258	1678.15	3896.29	742.092
CUST_6889_PI425248304	GSVIVT01022223001	VIT_07s0031g01540	4-alpha-glucanotransferase	Metabolism.Primary metabolism.Carbohydrate metabolism.Polysaccharide metabolism.Starch and sucrose metabolism.Starch biosynthesis catabolism.Starch branching	287.946	711.275	63.9984	212.461	196.479	392.779	225.42	794.441	263.013	75.2148	148.937	161.793	363.746	149.045	310.927	281.072	204.629	271.936	300.35	336.46	259.549	21.1391	37.9411	76.3318	178.126	214.284	392.959	387.09	200.158	371.021	166.382	367.668	333.827	104.976	190.297	227.381	244.972	492.978	222.925	228.452	292.721	342.397	225.071	508.506	91.0709
CUST_8399_PI425248304	GSVIVT01025810001	VIT_08s0040g00670	4-alpha-glucanotransferase	Metabolism.Primary metabolism.Carbohydrate metabolism.Polysaccharide metabolism.Starch and sucrose metabolism.Starch biosynthesis catabolism.Starch branching	48.2527	105.098	10.031	18.9729	10.7553	43.0747	47.7285	128.596	55.8297	1.47557	5.94675	3.76444	23.0008	14.2471	39.974	9.25346	9.31754	39.8422	10.1174	16.949	6.43501	2.60167	3.38093	15.7622	1.69668	4.3544	16.3432	2.89384	2.24359	17.518	2.26297	1.96843	2.07123	2.13327	3.02362	8.35915	10.909	6.1926	4.51968	2.76417	2.62608	4.91976	4.07324	5.29569	1.80806
CUST_12275_PI425248304	GSVIVT01035658001	VIT_04s0008g03730	4-amino-4-deoxychorismate lyase	Metabolism.Primary metabolism.Coenzyme and prosthetic group metabolism.Folate metabolism	839.229	1350.01	187.875	216.796	211.399	370.554	137.381	270.055	120.427	201.363	257.158	178.789	993.9	627.706	938.712	535.292	262.367	506.227	443.834	442.726	295.158	355.8	314.986	191.538	332.08	92.6228	560.164	642.718	323.336	549.862	124.953	220.265	156.295	169.073	242.225	410.578	376.306	413.049	278.318	115.179	117.335	271.454	126.734	127.948	39.8615
CUST_4176_PI425248304	GSVIVT01014284001	VIT_19s0014g02170	4-amino-4-deoxychorismate lyase	Metabolism.Primary metabolism.Coenzyme and prosthetic group metabolism.Folate metabolism	243.231	460.803	19.8503	541.661	342.619	861.317	322.479	1302.64	595.064	313.484	454.955	1328.9	657.039	154.614	377.555	781.021	425.54	635.227	608.467	592.757	581.366	2934.92	1566.49	2124.45	414.131	387.004	966.078	2405.15	1251.44	2747.9	1395.62	2256.39	1815.94	398.278	563.913	629.183	177.155	702.957	121.908	257.321	676.715	671.37	1788.03	1992.11	502.408
CUST_548_PI425248063	GSVIVT01010497001	VIT_01s0010g03720	4-coumarate:CoA ligase	Metabolism.Secondary metabolism.Phenylpropanoid metabolism.Phenylpropanoid biosynthesis	16.2797	48.0509	49.2933	41.7191	46.1698	52.296	53.3231	56.2662	18.9992	4.77972	9.33078	5.9845	10.4642	10.5441	15.0887	8.16217	8.84023	155.656	26.3405	31.0744	36.9267	3.15441	1.53967	3.66825	9.36984	15.5786	10.834	12.8317	6.34227	30.2117	5.57724	2.36062	2.23054	4.19684	1.41437	5.11367	70.5873	51.6216	56.8223	59.8275	31.8231	67.5603	6.66871	10.0659	7.30642
CUST_461_PI425248063	GSVIVT01010358001	VIT_01s0010g02740	4-coumarate-CoA ligase	Metabolism.Secondary metabolism.Phenylpropanoid metabolism.Phenylpropanoid biosynthesis	435.265	994.564	90.2221	211.435	181.948	290.403	427.205	1395.47	313.279	108.813	162.743	131.167	318.219	453.064	768.405	230.502	130.229	535.925	349.565	332.901	263.257	20.7743	20.6557	19.5097	78.0456	534.852	539.161	506.526	278.127	350.653	245.667	248.023	202.638	21.3436	37.9519	94.3157	482.721	519.19	356.477	301.947	220.586	1016.81	120.628	313.523	77.8069
CUST_6269_PI425248304	GSVIVT01019771001	VIT_02s0025g03660	4-coumarate-CoA ligase	Metabolism.Secondary metabolism.Phenylpropanoid metabolism.Phenylpropanoid biosynthesis	689.789	1027.32	91.3665	591.798	374.698	976.049	438.298	1041.83	325.461	253.849	356.757	468.239	1479.44	288.161	413.362	950.889	579.992	650.891	730.686	614.221	944.802	457.985	340.615	175.593	1886.1	217.239	1532.17	477.11	294.712	520.117	598.134	683.733	454.734	146.642	211.79	85.2113	948.9	1176.49	743.193	276.574	539.007	868.435	518.148	1316.23	298.472
CUST_610_PI425248063	GSVIVT01011541001	VIT_02s0109g00250	4-coumarate-CoA ligase	Metabolism.Secondary metabolism.Phenylpropanoid metabolism.Phenylpropanoid biosynthesis	11.6491	19.8714	11.1042	9.45775	12.5919	11.0306	13.4762	14.0459	4.38721	17.0344	26.1189	48.4799	24.6245	17.5145	28.416	19.2514	11.4321	19.7567	25.8535	14.6245	14.8446	7.77536	13.5922	21.1107	5.84946	7.11056	7.94729	11.1705	7.35323	15.4777	7.10648	4.87304	4.58387	12.3095	9.45991	13.3191	9.11708	14.2386	8.36681	15.8013	14.1922	35.2353	7.71379	6.7804	6.3853
CUST_8360_PI425248043	GSVIVT01035535001	VIT_04s0008g02550	4-coumarate-CoA ligase	Metabolism.Secondary metabolism.Phenylpropanoid metabolism.Phenylpropanoid biosynthesis	678.241	1245.03	124.435	386.861	372.079	568.254	583.041	1299.25	515.933	532.694	798.067	537.701	1181.37	324.794	803.752	686.212	400.647	699.192	936.746	802.962	535.25	673.589	582.811	210.167	507.37	100.586	996.899	1103.98	551.93	756.904	487.644	790.737	573.667	483.916	519.414	285.423	562.824	1182.12	421.878	285.302	307.068	873.827	961.186	1654.74	287.651
CUST_10607_PI425248304	GSVIVT01031500001	VIT_06s0061g00450	4-coumarate-CoA ligase	Metabolism.Secondary metabolism.Phenylpropanoid metabolism.Phenylpropanoid biosynthesis	1348.76	2044.25	270.331	1892.16	1241.25	2649	1124.34	4440.44	2096.06	919.279	1450.76	3269.72	1482.54	616.011	1109.66	975.013	609.872	1380.01	3120.33	3084.9	3033.92	4098.91	2717.2	1825.75	1290.26	1014.1	1564.16	3997.4	2381.09	3438.68	2412.46	3598.26	2607.96	1084.1	1248.3	848.163	822.256	1448.39	702.153	761.139	1127.41	1369.22	2440.33	4110.57	931.762
CUST_579_PI425248304	GSVIVT01001827001	VIT_14s0171g00300	4-coumarate-CoA ligase	Metabolism.Secondary metabolism.Phenylpropanoid metabolism.Phenylpropanoid biosynthesis	90.496	162.763	9.95049	47.9727	72.9066	82.9104	199.172	927.425	413.6	172.486	253.975	543.156	131.845	103.861	161.357	90.4464	72.437	318.078	776.842	771.336	519.276	355.206	353.943	488.225	84.2691	198.947	191.643	816.238	455.634	377.909	319.961	933.659	549.89	230.628	231.223	183.145	130.363	123.924	95.5721	186.303	132.619	480.633	321.841	558.073	133.342
CUST_9576_PI425248304	GSVIVT01028940001	VIT_16s0050g00390	4-coumarate-CoA ligase	Metabolism.Secondary metabolism.Phenylpropanoid metabolism.Phenylpropanoid biosynthesis	939.772	2277.7	173.005	5271.63	4325.83	12316.1	461.39	2677.51	1966.84	747.557	1243.52	964.404	2218.02	285.977	654.374	3012.21	1397.27	5216.22	252.464	149.761	198.126	1864.6	2300.74	1229.69	1123.19	571.851	3626.01	10928.6	5639.99	3718.44	1268.59	2445.68	1952.64	1640.77	2324.58	937.062	609.98	4199.48	553.838	1061.75	2395.13	1956.56	3242.27	5654.24	2630.54
CUST_9672_PI425248304	GSVIVT01029182001	VIT_11s0052g01110	4-coumarate-CoA ligase 1	Metabolism.Secondary metabolism.Phenylpropanoid metabolism.Phenylpropanoid biosynthesis	6.07069	8.65715	9.7359	2.62871	9.87749	8.52243	4.92019	16.7037	5.33613	8.84899	13.1623	24.1201	1.74551	5.09549	5.35285	2.70901	2.0251	4.90282	2.24362	1.26808	1.94979	79.8905	27.4607	7.47758	1.26489	3.22321	4.75305	8.10749	4.62772	17.8327	2.11868	6.44503	4.06497	1.32023	2.92681	4.22968	4.42454	3.01413	1.80484	2.06391	4.9921	7.13001	4.43691	11.9459	3.10215
CUST_9673_PI425248304	GSVIVT01029183001	VIT_11s0052g01090	4-coumarate-CoA ligase 2	Metabolism.Secondary metabolism.Phenylpropanoid metabolism.Phenylpropanoid biosynthesis	2690.34	2660.25	229.594	702.406	598.602	1131.47	5289.43	12716.5	2343.27	3445.35	5728.22	4141.02	1657.38	1947.71	1363.09	898.162	577.382	1563.27	6621.31	5610.09	5086.09	763.6	737.203	722.403	725.02	1680.34	1811.17	1380.51	822.187	2550.82	1911.06	1589.14	1340.68	698.478	861.218	294.82	1949.69	1702.75	1338.26	3469.74	2060.03	8216.21	2449.54	6487.6	1070.16
CUST_2304_PI425248304	GSVIVT01008498001	VIT_17s0000g01790	4-coumarate-CoA ligase 2	Metabolism.Secondary metabolism.Phenylpropanoid metabolism.Phenylpropanoid biosynthesis	193	548.363	28.067	87.3213	80.9888	96.7892	170.541	437.118	82.4424	179.796	309.083	339.441	575.251	314.446	370.776	320.212	197.797	237.578	401.199	438.656	358.698	237.535	223.852	324.059	186.767	213.732	192.97	290.669	137.049	238.253	73.8631	110.375	100.735	74.0208	79.5866	134.548	173.481	215.023	131.702	110.634	79.73	305.362	82.4857	157.61	26.896
CUST_7682_PI425248304	GSVIVT01024400001	VIT_16s0039g02040	4-coumarate-CoA ligase 3	Metabolism.Secondary metabolism.Phenylpropanoid metabolism.Phenylpropanoid biosynthesis	3827.69	3238.67	596.697	529.145	719.378	955.005	6422.94	11460.8	1084.29	2811.82	4704.89	5278.58	1430.79	3375.6	1180.35	477.15	265.381	1630.44	4729.38	4110.11	3414.1	254.172	940.047	487.123	589.286	1088.28	595.619	922.277	423.678	2045.61	1773.01	1871.95	1267.96	113.218	167.843	314.169	1132.71	596.546	884.501	1781.72	949.986	9756.98	854.586	3930.12	515.425
CUST_12899_PI425248304	GSVIVT01037382001	VIT_06s0009g02320	4-diphosphocytidyl-2-C-methyl-D-erythritol kinase, chloroplast precursor	Metabolism.Primary metabolism.Lipid metabolism.Steroid metabolism.Steroid biosynthesis	837.695	1405.06	153.312	303.042	316.35	484.721	623.697	1296.88	448.883	323.009	505.133	819.581	1009.47	496.081	774.28	445.346	299.082	712.245	786.435	874.762	773.675	561.621	606.649	371.623	460.945	472.752	661.877	1032.12	472.69	797.497	360.105	660.948	468.189	443.825	534.602	490.546	493.596	516.991	362.4	378.708	337.278	983.69	599.67	902.224	166.499
CUST_7153_PI425248304	GSVIVT01023131001	VIT_12s0035g01950	4-diphosphocytidyl-2-C-methyl-D-erythritol synthase	Metabolism.Primary metabolism.Lipid metabolism.Steroid metabolism.Steroid biosynthesis	426.391	799.028	46.2341	183.215	123.137	305.305	396.921	511.066	114.32	125.378	141.581	249.878	486.288	216.781	385.48	250.507	166.479	369.951	460.582	447.44	273.978	272.86	231.219	115.176	421.944	391.2	495.235	740.257	463.245	423.74	640.712	911.266	554.795	278.12	244.375	202.859	894.523	725.357	564.709	477.489	405.839	763.645	531.979	619.647	147.226
CUST_4776_PI425248043	GSVIVT01021052001	VIT_05s0029g00220	4F5 protein	Unclear	831.796	1400.93	128.054	514.863	577.407	841	1139.03	2214.95	834.618	493.979	648.513	1114.84	935.253	653.396	1261.44	775.366	605.448	865.644	736.4	956.659	721.849	619.316	842.601	682.195	428.879	756.175	1085.06	1117.43	638.819	1030.8	439.58	826.859	953.04	734.492	1035.55	854.025	414.111	857.506	334.285	351.465	322.033	999.192	833.441	1170.86	281.331
CUST_10774_PI425248304	GSVIVT01031908001	VIT_03s0063g02030	4-hydroxy-3-methylbut-2-enyl diphosphate reductase	Metabolism.Primary metabolism.Lipid metabolism.Steroid metabolism.Steroid biosynthesis	6109.51	9475.27	820.165	4862.12	3118.06	6783.07	4631.32	12471	5116.02	7838.61	11464.2	26857.4	4878.54	3413.66	5199.89	2546.11	1346.45	6080.84	7328.77	5872.99	6131.9	7642.24	4081.41	5698.59	2974.82	3906.52	6822.15	5731.19	3345.83	6245.17	4319.59	4622.43	3512.53	5898.66	3974.79	5039.07	4188.98	6144.91	2972.77	3311.81	4280.35	6786.48	5695.32	8647.26	1871.55
CUST_1301_PI425248063	GSVIVT01013079001	VIT_02s0012g01990	4-hydroxyphenylpyruvate dioxygenase	Metabolism.Primary metabolism.Amino acid metabolism.Aromatic amino acid metabolism.Tyrosine metabolism.Tyrosine catabolism	1833.97	3353.76	121.609	2189.42	1426.21	3270.4	1773.64	5659.87	2765.71	835.912	1010.85	2154.81	1387.43	819.179	2225.85	715.792	315.858	2402.42	894.45	886.77	979.319	579.251	407.725	1211.98	662.914	1323.58	4490.82	2166.52	1056.41	4097.52	722.116	1420.5	1172.19	426.082	634.132	861.815	1218.8	2232.22	745.41	1024.69	980.42	2287	3714.66	4663.41	905.251
CUST_4705_PI425248043	GSVIVT01020837001	VIT_12s0028g00710	4-hydroxyphenylpyruvate dioxygenase	Metabolism.Primary metabolism.Amino acid metabolism.Aromatic amino acid metabolism.Tyrosine metabolism.Tyrosine catabolism	1677.85	3356.68	280.549	2575.15	1766.25	4526.96	1926.48	6764.68	3355.6	833.72	1148.15	2273.51	4047.54	1139.31	2514.24	2363.93	1470.45	2743.55	2827.29	2745.53	2875.15	1808.37	1266.45	1628.73	2213.02	1403.08	4566.42	5383.75	2657.27	4534.45	1914.99	3647.97	3056.87	1135.84	1479.64	1133.32	1334.03	2833.39	1124.65	1201	1557.72	2958.11	3772.93	5518.62	1095.14
CUST_10699_PI425248304	GSVIVT01031729001	VIT_03s0063g00300	4-methyl-5-thiazole monophosphate biosynthesis protein	Unclassified	189.259	367.568	15.9009	78.6078	20.9765	98.4858	137.238	312.755	87.084	99.1291	140.586	131.216	132.653	160.891	189.762	86.1176	43.7985	197.984	147.793	109.083	74.4076	143.786	94.9479	105.417	72.233	182.04	200.515	210.178	98.5134	199.058	115.005	90.7029	64.7782	129.388	95.8145	112.848	121.294	265.547	106.495	88.9602	127.666	340.008	103.869	266.907	61.6413
CUST_4136_PI425248304	GSVIVT01014220001	VIT_19s0014g01520	4-methyl-5-thiazole monophosphate biosynthesis protein	Unclassified	1702.79	3614.97	171.543	918.149	898.239	1227.16	1333.46	3669.72	1157.1	1277.98	1624.75	2622	4495.83	1103.03	2313.55	1968.3	1897.29	1860.48	2519.3	2801.1	2377.38	1732.49	2197.05	1188.05	1069.54	1128.28	1906.5	2507.16	1314.09	1058.41	664.961	1292.02	953.505	1926.9	2290.81	1398.14	831.938	2145.53	576.657	403.174	450.703	1112.33	703.223	1219.42	192.656
CUST_916_PI425248304	GSVIVT01003477001	VIT_00s0194g00110	4-nitrophenylphosphatase	Metabolism.Primary metabolism.Generation of metabolite precursors and energy.Glyoxylate and dicarboxylate metabolism	85.5959	204.668	21.6066	238.699	95.3867	349.218	64.2878	194.09	115.391	42.056	53.0221	91.7911	171.917	54.2593	91.8766	108.229	52.5698	194.602	108.521	117.34	82.4915	141.073	96.9723	31.9398	97.8958	69.6775	111.044	490.86	285.278	225.751	82.7604	156.539	118.39	98.0499	83.2464	31.337	123.396	189.138	92.2208	81.7767	116.887	208.254	235.26	298.146	93.7488
CUST_1401_PI425248304	GSVIVT01005385001	VIT_00s1674g00010	4-nitrophenylphosphatase	Metabolism.Primary metabolism.Generation of metabolite precursors and energy.Glyoxylate and dicarboxylate metabolism	425.84	920.575	184.775	423.494	436.183	566.147	367.114	910.636	443.901	334.903	388.297	294.502	131.024	256.675	413.83	100.385	61.4166	419.976	198.737	203.663	174.251	115.845	78.1335	268.036	120.472	360.4	475.911	244.172	123.551	504.381	84.6233	175.879	141.152	132.418	162.976	280.392	446.428	607.393	363.206	331.442	337.031	524.878	451.188	720.845	146.03
CUST_2837_PI425248063	GSVIVT01025946001	VIT_18s0041g01870	4-Phosphopantetheine adenylyltransferase	Metabolism.Primary metabolism.Coenzyme and prosthetic group metabolism.Pantothenate and CoA metabolism	27.7378	117.642	10.2108	12.3163	19.8093	21.7695	14.48	51.272	11.3562	4.68643	14.6518	2.99351	9.26055	15.5386	46.9606	4.12203	3.29893	31.8326	2.71122	3.94264	4.33415	2.20531	1.85496	5.00711	1.83233	12.5547	31.9522	2.20958	2.80967	27.9572	2.14413	2.62713	1.82094	2.04306	1.87436	5.19643	32.8737	45.0754	25.4942	15.3132	21.4284	24.8896	8.07427	15.8719	3.6848
CUST_5046_PI425248304	GSVIVT01016776001	VIT_09s0002g01470	4-phosphopantetheinyl transferase sfp	Unclassified	744.406	2233.9	141.057	632.844	617.462	1070.92	695.399	1743.14	883.054	200.019	274.18	235.201	325.008	659.914	1305.19	275.406	153.283	1243.97	627.244	455.036	308.594	484.6	232.264	625.856	145.778	877.62	976.804	548.113	262.682	1093.8	362.78	431.327	412.922	229.704	196.532	519.325	870.168	905.271	751.623	604.404	548.717	1107.23	833.574	1216.21	319.232
CUST_7351_PI425248304	GSVIVT01023720001	VIT_11s0037g01040	5' nucleotidase	Metabolism.Primary metabolism.Nucleobase, nucleoside, nucleotide, nucleic acid metabolism.Nucleotide metabolism.Purine metabolism	337.069	676.83	52.5766	210.684	173.839	309.853	361.092	477.805	160.292	136.167	197.846	243.541	226.351	192.48	281.885	144.597	77.8123	271.573	289.469	254.724	194.524	120.806	113.155	213.139	81.7592	179.518	166.212	227.116	101.3	195.324	87.7895	97.3013	71.1871	58.7471	62.6873	79.0528	188.021	286.206	163.871	168.756	193.131	350.728	111.851	200.612	51.116
CUST_2973_PI425248304	GSVIVT01009713001	VIT_18s0001g12510	5' nucleotidase	Metabolism.Primary metabolism.Nucleobase, nucleoside, nucleotide, nucleic acid metabolism.Nucleotide metabolism.Purine metabolism	423.9	983.535	42.4282	222.904	239.741	352.525	364.366	904.033	181.852	132.12	199.295	187.238	574.135	396.779	500.348	299.683	159.385	481.281	1119.8	1244.17	1051.04	159.657	205.32	96.3658	150.291	281.139	353.758	613.881	281.808	410.616	149.1	284.282	205.494	832.54	732.428	261.192	163.52	279.238	127.419	89.1784	121.757	281.292	69.7999	119.272	20.8617
CUST_9129_PI425248304	GSVIVT01027968001	VIT_07s0005g00070	5,10-methylenetetrahydrofolate dehydrogenase-5	Metabolism.Primary metabolism.Generation of metabolite precursors and energy.Glyoxylate and dicarboxylate metabolism	1990.65	3899.87	310.238	1252.53	404.502	1887.43	2593.57	6051.53	2076.24	1013.39	1506.23	3017.5	3767.04	1825.97	3238.01	1278.31	1666.44	2821.3	3088.11	3908.63	3209.32	2166.85	2100.09	1402.66	1718.51	1812.44	2562.38	2908.63	2002.62	3046.72	1743.81	2533.07	1740.22	1148.04	1586.96	1507.81	1615.4	2301.17	1045.48	1649.96	1698.9	3811.14	2499.72	4483.16	785.39
CUST_13199_PI425248304	GSVIVT01038136001	VIT_05s0094g00430	5'-3' exonuclease	Metabolism.Primary metabolism.Nucleobase, nucleoside, nucleotide, nucleic acid metabolism.Nucleic acid metabolism.RNA metabolism	319.292	612.317	26.4953	139.131	83.4202	246.421	273.123	304.892	77.825	75.4264	113.244	146.815	316.765	250.748	289.053	208.98	100.629	206.691	266.978	224.848	198.137	125.828	86.2262	19.5521	207.607	261.627	268.566	333.492	157.027	260.575	199.12	214.791	140.275	72.4118	66.0747	91.2304	211.567	262.014	168.342	209.657	157.82	429.318	131.151	188.051	41.9366
CUST_3301_PI425248063	GSVIVT01034499001	VIT_18s0072g00910	5'-3' exonuclease	Metabolism.Primary metabolism.Nucleobase, nucleoside, nucleotide, nucleic acid metabolism.Nucleic acid metabolism.RNA metabolism	70.6262	167.212	9.99771	43.3099	47.0701	59.0637	77.955	110.498	37.1843	19.506	36.2122	34.4591	57.2453	32.2685	55.5546	40.932	29.6897	43.1374	75.3045	61.9131	59.2643	56.9394	33.6875	26.1206	24.0428	42.1298	67.801	43.0748	26.053	55.1669	32.335	34.3011	28.8991	55.1629	35.9609	42.5711	100.432	154.359	85.0573	86.4177	109.717	117.012	62.7019	98.5892	24.0297
CUST_12487_PI425248304	GSVIVT01036052001	VIT_06s0080g01170	5'-3' exoribonuclease 2	Metabolism.Primary metabolism.Nucleobase, nucleoside, nucleotide, nucleic acid metabolism.Nucleic acid metabolism.RNA metabolism.RNA catabolism	104.644	233.155	51.2974	59.0005	90.3352	120.226	81.7669	183.577	86.4811	66.6986	115.573	205.192	2.19566	25.5532	100.784	1.38863	2.45689	91.9565	2.52615	2.85566	2.34617	2.1103	2.3728	98.7718	3.31332	53.3451	91.5056	5.01546	2.08627	123.691	1.65882	1.53511	1.48081	3.99404	4.23235	95.8857	81.4606	103.744	72.4121	45.4653	59.7031	91.2355	52.5975	83.4265	29.3807
CUST_6934_PI425248043	GSVIVT01029930001	VIT_08s0056g01090	5'-3' exoribonuclease 2	Metabolism.Primary metabolism.Nucleobase, nucleoside, nucleotide, nucleic acid metabolism.Nucleic acid metabolism.RNA metabolism.RNA catabolism	209.223	641.221	36.121	102.841	142.741	124.72	54.087	93.0935	65.0694	55.0071	117.464	42.007	162.098	83.3515	145.384	110.65	73.1392	233.775	79.8333	72.6465	36.5399	57.7925	73.7971	45.4726	83.065	83.371	139.563	120.397	44.4989	195.194	61.3167	158.09	139.379	68.4725	82.4841	115.088	272.747	472.877	234.758	91.6102	198.527	147.761	74.8422	177.714	59.3823
CUST_3065_PI425248304	GSVIVT01009879001	VIT_18s0001g14020	5'-3' exoribonuclease 2	Metabolism.Primary metabolism.Nucleobase, nucleoside, nucleotide, nucleic acid metabolism.Nucleic acid metabolism.RNA metabolism.RNA catabolism	383.355	726.699	48.0452	148.6	85.0886	160.251	116.286	450.223	121.541	75.8081	171.008	78.8622	369.078	255.889	425.524	180.656	91.7994	410.062	134.991	138.805	125.127	175.245	115.202	115.385	161.378	307.784	469.44	361.919	177.238	430.201	75.9472	120.029	78.0088	148.128	162.427	130.877	212.391	521.599	102.758	92.9228	134.958	295.159	189.483	428.384	49.3327
CUST_1215_PI425248304	GSVIVT01004634001	VIT_00s1490g00010	5'-adenylylsulfate reductase (APR1)	Metabolism.Cellular metabolism.Nitrogen and sulfur metabolism.Sulfur metabolism.Sulfate assimilation	704.581	2152.91	135.552	253.84	279.055	464.387	1149.02	2687.31	338.76	113.552	214.667	119.418	410.104	434.925	619.11	237.053	123.058	569.184	622.864	604.055	660.911	114.723	117.139	46.6123	116.213	495.835	794.962	340.066	193.314	475.977	308.388	755.3	528.174	81.4636	162.473	117.976	255.964	523.403	192.572	134.811	222.588	488.925	369.213	1897.65	193.842
CUST_3648_PI425248304	GSVIVT01012712001	VIT_10s0116g01650	5'-adenylylsulfate reductase (APR1)	Metabolism.Cellular metabolism.Nitrogen and sulfur metabolism.Sulfur metabolism.Sulfate assimilation	712.659	2162.97	136.74	261.406	327.065	539.76	1223.1	2673.78	345.181	124.842	214.27	121.697	369.155	514.721	648.864	213.629	164.145	555.412	594.686	639.572	687.148	122.8	115.241	66.0846	126.136	749.371	824.07	355.18	204.239	477.41	463.474	790.379	555.225	105.74	181.48	169.852	267.723	532.472	209.714	130.274	233.058	522.109	378.645	1925.46	202.083
CUST_709_PI425248304	GSVIVT01002375001	VIT_00s0704g00020	5-alpha-taxadienol-10-beta-hydroxylase	Metabolism.Secondary metabolism.Terpenoid metabolism.Diterpenoid metabolism.Diterpenoid biosynthesis	63.323	87.6255	9.81088	11.7343	14.2219	16.5246	21.2975	49.8596	26.0556	8.13983	15.1051	20.9772	26.0043	12.4184	29.1546	14.3124	5.54302	10.6316	11.2637	11.5561	8.2864	1.71357	2.26429	1.3527	30.9542	57.324	60.724	76.0639	41.2557	36.184	34.0075	51.4265	40.7981	31.0478	37.7011	12.0338	88.8581	75.2542	63.06	122.645	61.3921	150.009	227.644	307.869	57.1334
CUST_710_PI425248304	GSVIVT01002376001	VIT_00s0704g00030	5-alpha-taxadienol-10-beta-hydroxylase	Metabolism.Secondary metabolism.Terpenoid metabolism.Diterpenoid metabolism.Diterpenoid biosynthesis	55.462	78.0436	10.2023	11.2647	10.2847	16.6314	16.8314	35.4336	18.5959	4.75395	9.99574	14.1541	18.4436	15.154	33.5939	10.4097	4.91229	9.44537	13.7394	9.57799	6.20655	2.47324	1.28062	2.75985	19.5281	45.3429	52.4508	57.051	29.8175	30.2117	29.4713	35.2099	29.8403	21.9062	19.1628	9.63097	79.5369	53.7066	45.5872	106.428	54.0397	124.798	196.44	263.041	47.3075
CUST_8864_PI425248043	GSVIVT01037623001	VIT_19s0090g00170	5-alpha-taxadienol-10-beta-hydroxylase	Metabolism.Secondary metabolism.Terpenoid metabolism.Diterpenoid metabolism.Diterpenoid biosynthesis	116.438	189.313	38.0578	68.7868	53.2028	86.0924	101.162	213.634	58.4687	54.0603	93.9291	58.9999	2.14815	3.56923	95.8073	1.71003	8.30399	104.558	3.03525	2.2988	7.329	19.2769	31.7726	5.09107	5.80353	3.71091	97.2697	4.18354	3.55526	102.6	2.26727	6.03218	5.82134	12.6948	24.3144	3.7863	130.269	119.784	89.9986	103.513	83.5541	127.676	78.4368	140.684	38.849
CUST_6028_PI425248304	GSVIVT01019077001	VIT_04s0023g00680	5-amino-6-(5-phosphoribosylamino)uracil reductase	Metabolism.Primary metabolism.Coenzyme and prosthetic group metabolism.Riboflavin metabolism	292.999	905.406	36.5041	223.109	209.304	350.871	285.28	842.263	314.939	171.037	267.529	393.953	380.115	190.592	438.735	256.959	157.057	434.787	484.037	467.034	320.923	346.079	319.566	278.079	137.088	232.586	255.266	492.798	309.178	480.08	171.521	309.23	194.518	222.994	222.014	208.323	197.239	212.523	155.63	129.971	108.371	323.182	138.338	207.284	51.2869
CUST_3469_PI425248304	GSVIVT01011409001	VIT_14s0108g00730	5'-aminoimidazole ribonucleotide synthetase	Metabolism.Primary metabolism.Nucleobase, nucleoside, nucleotide, nucleic acid metabolism.Nucleotide metabolism.Purine metabolism	364.028	1171.18	46.8774	99.525	149.769	196.156	198.327	576.089	162.507	63.4527	122.468	109.606	185.83	157.252	347.927	132.468	81.1381	300.867	233.73	126.212	74.5598	106.562	81.4862	79.047	65.0413	162.587	257.543	149.901	85.002	170.665	80.9592	94.606	98.2265	64.8002	59.8509	66.1192	195.985	373.469	151.083	72.7733	83.2719	320.157	95.6932	198.581	42.1941
CUST_1342_PI425248304	GSVIVT01005136001	VIT_00s0259g00150	5'-AMP-activated protein kinase beta-2 subunit	Metabolism.Primary metabolism.Lipid metabolism.Fatty acid metabolism.Fatty acid biosynthesis	1220.23	2561.61	204.046	342.989	490.989	642.467	569.197	1102.53	391.602	320.873	576.937	706.882	1156.48	1147.27	1541.9	846.361	416.425	749.144	811.011	597.927	393.512	262.245	173.213	267.999	508.164	1086.35	1259.92	946.323	426.759	756.818	369.307	506.777	396.757	351.997	353.574	560.043	691.199	930.386	564.029	389.699	312.684	975.961	277.923	418.468	115.428
CUST_12915_PI425248304	GSVIVT01037416001	VIT_06s0009g01930	5'-AMP-activated protein kinase beta-2 subunit	Metabolism.Primary metabolism.Lipid metabolism.Fatty acid metabolism.Fatty acid biosynthesis	5921.12	14491.4	663.621	8282.51	6515.7	12232.5	5718.41	15303	8369.05	1680.81	2588.46	3802.15	10171.9	5113.19	11507.4	6867.02	3665.66	11051.2	6235.32	6356.79	4534.67	9478.18	5784.96	9805.7	5552.27	7747.57	13774.6	10178.9	5016.54	11462.9	2476.74	4999.01	3380.31	1332.35	1486.78	746.578	6903.36	14556.9	5142.06	5495.1	7842.55	10183.9	11702.2	13396.8	3213.82
CUST_5987_PI425248304	GSVIVT01019004001	VIT_04s0023g01400	5-azacytidine resistance	Response to stimulus.Stress response.Biotic stress response	796.894	1884.13	68.5688	366.632	455.264	613.771	711.519	1717.16	440.705	230.9	382.392	419.288	1482.01	612.901	931.453	1020.03	572.01	779.713	1622	1365.68	1195.75	901.795	652.214	520.108	905.064	665.708	901.728	1216.83	634.628	780.053	651.143	645.108	464.811	587.247	605.776	419.486	760.471	1438.24	615.246	571.609	609.686	1536.61	630.865	1069.2	212.611
CUST_1818_PI425248043	GSVIVT01007904001	VIT_17s0000g07010	5-azacytidine resistance	Response to stimulus.Stress response.Biotic stress response	856.396	3118.78	179.274	748.436	430.52	1171.02	570.041	337.943	157.016	296.385	479.306	539.449	704.811	263.726	933.858	409.802	342.128	394.993	698.464	495.344	373.055	578.371	375.994	372.952	182.545	347.607	229.486	619.013	254.014	486.146	441.607	446.177	371.459	221.696	188.328	854.807	1137.57	961.945	959.271	722.467	716.926	907.706	287.837	246.326	136.245
CUST_2150_PI425248063	GSVIVT01020126001	VIT_01s0026g01100	5-formyltetrahydrofolate cycloligase	Metabolism.Cellular metabolism.One-carbon metabolism	67.856	306.695	10.649	20.5534	19.8976	41.7082	26.2289	65.5763	26.8896	14.058	30.5218	35.4127	91.2178	18.6371	62.4727	54.7824	31.7513	49.3284	95.0901	100.522	25.8867	34.132	58.9851	18.9731	30.6508	41.6988	33.9573	78.8696	26.6131	36.8576	23.548	72.778	60.2323	28.874	45.8753	26.485	62.5189	54.2257	49.6042	16.6321	10.9689	33.1798	12.6223	19.2215	6.36876
CUST_3607_PI425248043	GSVIVT01015967001	VIT_09s0018g00380	5-formyltetrahydrofolate cycloligase	Metabolism.Cellular metabolism.One-carbon metabolism	56.0222	152.963	12.0814	33.7762	34.9692	82.0689	52.3035	152.575	64.1685	43.136	75.2451	150.868	50.8505	66.2912	66.7616	39.019	14.9954	53.9194	42.5205	39.626	31.4144	61.4534	43.1802	96.2762	23.9139	96.4953	68.9974	54.0189	24.9983	52.8149	11.2105	16.3211	16.0549	18.5164	14.9156	40.1475	35.7361	93.3761	40.2689	21.0343	29.8581	84.9262	39.6687	82.7611	17.5423
CUST_2088_PI425248304	GSVIVT01008095001	VIT_17s0000g05350	5-formyltetrahydrofolate cycloligase	Metabolism.Cellular metabolism.One-carbon metabolism	441.944	784.517	129.786	288.989	324.752	454.252	435.734	723.916	277.154	202.8	328.79	364.968	269.073	426.614	472.098	200.814	100.868	483.822	305.125	317.327	248.4	214.524	188.3	399.825	202.611	466.888	448.008	360.062	176.371	566.853	251.606	321.775	256.449	107.499	152.451	287.274	538.282	665.162	426.841	444.531	341.784	860.822	429.321	624.929	168.181
CUST_3344_PI425248063	GSVIVT01034559001	VIT_18s0072g00300	5-formyltetrahydrofolate cycloligase	Metabolism.Cellular metabolism.One-carbon metabolism	263.772	691.57	20.5695	162.5	162.94	181.133	129.102	336.588	142.546	273.532	381.073	589.456	199.38	138.627	284.879	144.065	98.4332	263.005	135.502	126.274	116.372	165.875	133.304	233.552	82.3969	121.028	226.487	269.342	139.93	176.005	51.7663	67.2016	66.5956	73.3304	67.9406	98.1725	158.379	278.2	92.9432	52.9385	74.3903	150.248	79.9398	120.463	36.3923
CUST_5336_PI425248304	GSVIVT01017353001	VIT_09s0002g07190	5-hydroxyisobutyryl-coenzyme A hydrolase	Metabolism.Primary metabolism.Amino acid metabolism.Valine, leucine, and isoleucine metabolism.Valine, leucine, and isoleucine catabolism	67.0789	142.235	10.1044	45.5922	21.2772	54.0417	67.6811	131.775	40.4944	50.1356	101.139	205.25	88.1556	53.3795	62.624	50.5785	31.5941	49.9074	81.086	63.3386	57.7825	131.455	74.6408	115.894	39.9958	89.7501	130.2	111.071	62.1042	129.599	61.1749	81.058	66.5083	66.5991	62.3364	84.4108	71.7205	104.417	50.1899	62.9353	64.7988	126.32	87.019	142.948	30.4153
CUST_12954_PI425248304	GSVIVT01037511001	VIT_06s0009g01080	5-methyltetrahydropteroyltriglutamate--homocysteine S-methyltransferase	Metabolism.Primary metabolism.Amino acid metabolism.Methionine metabolism	792.292	1431.17	67.7242	267.3	355.424	279.566	724.086	1944.43	274.901	333.549	571.778	380.023	562.067	408.952	562.804	292.294	226.274	553.494	614.685	654.764	485.676	156.315	126.498	130.646	168.458	483.284	551.857	569.139	275.659	428.599	131.474	131.82	142.417	201.145	186.281	231.299	261.981	622.738	174.699	215.065	296.647	735.705	141.358	436.269	62.189
CUST_9980_PI425248304	GSVIVT01029971001	VIT_08s0056g01570	5-methyltetrahydropteroyltriglutamate--homocysteine S-methyltransferase	Metabolism.Primary metabolism.Amino acid metabolism.Methionine metabolism	2600.63	4189.97	680.089	659.158	909.859	1024.64	2173.98	5470.11	761.807	1101.11	2098.82	1199.05	2113.76	650.959	1893.94	1174.71	657.254	1583.35	3322.01	2712.98	2327.44	958.579	801.277	414.654	1041.1	1283.62	1459.38	1517.68	742.093	1241.95	786.338	983.356	630.021	1688.17	1777.98	1190.58	758.117	1574.95	620.25	713.892	859.407	2168.25	341.605	1273.47	186.017
CUST_5451_PI425248304	GSVIVT01017695001	VIT_05s0020g00880	5-nucleotidase	Metabolism.Primary metabolism.Carbohydrate metabolism.Monosaccharide metabolism.Inositol phosphate metabolism	645.94	1620.15	96.0025	794.633	502.261	932.652	809.549	2045.73	742.491	248.105	378.702	511.509	705.068	501.876	980.303	572.693	447.493	1056.29	835.011	774.618	646.147	580.783	357.382	609.109	344.048	596.187	1007.23	1275.56	645.986	1439.75	831.5	1027.37	1022.7	253.948	219.118	441.185	527.202	824.45	370.85	434.865	716.252	936.103	931.295	1839.5	329.211
CUST_5059_PI425248304	GSVIVT01016798001	VIT_09s0002g01650	5'-nucleotidase surE	Metabolism.Primary metabolism.Nucleobase, nucleoside, nucleotide, nucleic acid metabolism.Nucleotide metabolism.Purine metabolism	324.498	620.559	35.5054	230.993	299.373	405.959	234.61	646.747	203.066	131.933	219.369	165.13	459.417	149.723	224.55	359.443	207.55	229.116	539.599	419.702	294.151	321.66	239.632	114.969	496.654	259.633	400.142	795.622	433.014	474.807	343.054	685.608	501.316	376.86	432.431	220.364	460.64	720.933	395.246	336.724	358.372	648.64	254.904	518.854	131.631
CUST_5607_PI425248304	GSVIVT01017967001	VIT_05s0020g03370	5-nucleotidase surE	Metabolism.Primary metabolism.Carbohydrate metabolism.Monosaccharide metabolism.Inositol phosphate metabolism	1445.33	3184.29	371.52	719.65	880.156	1267.47	1554.57	3917.94	1065.62	873.649	1562.79	2155.22	1257.61	1354.7	1894.33	870.388	504.104	1600.55	1523.07	1539.9	1199.66	543.355	499.739	1099.69	710.165	1255.75	1540.58	1263.32	724.82	1795.82	737.735	1055.03	633.143	628.073	609.725	704.364	1115.48	1591.11	1002.52	868.667	960.479	2653.59	834.887	2081.27	439.102
CUST_11784_PI425248304	GSVIVT01034203001	VIT_08s0007g00060	5-oxoprolinase	Metabolism.Primary metabolism.Coenzyme and prosthetic group metabolism.Peptide derived compounds biosynthesis.Glutathione metabolism	507.694	942.526	79.8576	290.486	272.199	417.927	495.497	1593.02	537.787	416.129	592.379	544.309	469.519	359.47	396.255	290.396	138.151	438.846	744.229	702.139	493.724	1062.81	701.414	517.863	322.542	513.883	641.357	579.051	309.861	731.762	799.81	1009.34	754.929	474.228	558.091	716.145	643.105	971.761	511.11	365.503	279.368	1125.08	1059.1	2165.25	525.846
CUST_13258_PI425248304	GSVIVT01038261001	VIT_05s0094g01490	6,7-dimethyl-8-ribityllumazine synthase, chloroplast precursor	Metabolism.Primary metabolism.Coenzyme and prosthetic group metabolism.Riboflavin metabolism.Riboflavin biosynthesis	412.089	775.926	132.314	183.756	197.107	447.546	488.153	1065.07	317.743	255.919	404.387	645.638	573.006	377.984	338.961	570.493	298.404	322.564	865.747	971.71	779.582	730.744	588.605	680.976	314.241	381.743	249.926	617.226	366.888	308.611	347.29	485.186	353.773	468.979	431.784	433.097	420.804	660.554	419.007	438.115	330.871	983.398	328.318	661.257	216.719
CUST_5284_PI425248304	GSVIVT01017239001	VIT_09s0002g05990	6-4 photolyase	Signaling.Signaling pathway.Circadian clock Signaling	119.941	56.3261	11.6213	48.3552	28.6585	88.7182	24.1127	34.4884	20.3574	16.604	27.1064	16.3508	62.911	32.5917	60.36	75.6451	37.6309	45.6546	39.9323	50.5447	60.103	5.69251	4.51316	5.88333	24.1899	39.3787	48.993	132.25	61.2946	67.0791	43.4308	43.1131	30.8314	44.6861	31.2207	11.0827	33.6127	59.7837	33.1301	30.1556	32.5906	73.1252	34.791	53.1642	22.2908
CUST_8854_PI425248304	GSVIVT01027342001	VIT_13s0047g00360	6-hydroxyisobutyryl-coenzyme A hydrolase	Metabolism.Primary metabolism.Amino acid metabolism.Valine, leucine, and isoleucine metabolism.Valine, leucine, and isoleucine catabolism	1862.85	4187.7	288.127	673.935	634.946	1160.02	411.465	219.087	41.2484	3.89261	5.43586	7.21719	6850.19	4530.2	5600.91	2517.43	1540.83	1981.98	419.886	212.939	253.823	1.92819	3.4587	1.61524	2548.16	2894.45	4381.24	2200.16	1111.52	1675.06	79.6573	48.7988	38.7004	1.38785	5.05616	1.93323	5281.44	3997.15	3397.16	2181.37	1781.7	2591.47	8.31496	18.8622	12.2368
CUST_2375_PI425248043	GSVIVT01010552001	VIT_16s0100g01210	6-phospho 3-hexuloisomerase	Metabolism.Primary metabolism.Carbohydrate metabolism.Monosaccharide metabolism.Monosaccharide catabolism.Pentose-phosphate shunt	650.958	1678.74	140.343	350.269	440.842	593.155	486.178	1963.02	1093.63	470.1	728.15	1219.13	343.265	454.121	1015.23	382.705	223.059	825.894	423.37	418.07	322.353	360.357	287.019	473.511	133.029	513.072	954.577	562.039	251.774	1518.07	711.058	1144.4	893.649	107.717	195.006	893.606	488.175	715.291	339.714	460.433	396.272	908.73	1406.54	2110.98	504.367
CUST_3016_PI425248063	GSVIVT01026761001	VIT_15s0045g01120	6-phosphofructokinase	Metabolism.Primary metabolism.Carbohydrate metabolism.Glycolysis Gluconeogenesis	768.263	1672.23	129.316	601.337	501.961	1267.39	1038.92	1661.98	875.878	386.979	606.884	924.638	2103.55	1000.46	1558.72	1101.27	783.906	833.741	1649.88	1814.82	1287.13	1290.49	1348.48	936.37	773.339	1196.6	1338.37	2267.87	1200.56	1365.87	929.026	1706.94	1211.4	712.689	786.137	997.23	862.656	992.743	775.386	898.084	923.687	1596.81	1170.46	1721.52	479.933
CUST_12086_PI425248304	GSVIVT01035322001	VIT_04s0008g00520	6-phosphofructokinase	Metabolism.Primary metabolism.Carbohydrate metabolism.Monosaccharide metabolism.Fructose and mannose metabolism	698.194	1205.07	92.8237	954.05	399.687	1186.26	906.97	2529.83	517.775	363.133	584.91	705.577	1461.87	402.773	811.151	993.671	684.907	1059.03	5775.16	7301.34	5375.67	909.587	1010.87	425.294	1319.69	645.153	1105.18	4169.61	1814.84	2436.78	1206.05	1903.7	1387.99	2952.25	2984.85	969.228	1090.77	2010.63	892.348	1286.12	2515.28	2483.65	1101.88	2297.97	667.235
CUST_738_PI425248304	GSVIVT01002583001	VIT_00s0780g00010	6-phosphofructokinase 2	Metabolism.Primary metabolism.Carbohydrate metabolism.Monosaccharide metabolism.Fructose and mannose metabolism	719.305	1757.01	79.3918	1456.54	998.714	1692.19	1590.92	4931.11	1780.23	1106	1684.54	2013.6	2189.28	470.104	1066.64	2453.28	1549.48	2590.57	4595.8	4468.2	3954.17	3036.36	2882.94	1817.29	2522.06	1111.37	3555.92	5976.51	3041.8	3429.74	2470.51	3083.43	1744.72	1240.6	1517.96	658.302	2007.27	3741.27	1128.59	2068.95	3221.36	3201.27	3119.36	7464.59	1641.5
CUST_3881_PI425248304	GSVIVT01013442001	VIT_18s0122g00510	6-phosphofructokinase, pyrophosphate dependent	Metabolism.Primary metabolism.Carbohydrate metabolism.Monosaccharide metabolism.Fructose and mannose metabolism	242.542	638.63	63.4761	77.2906	244.559	282.283	418.421	1283.29	296.976	139.928	469.843	276.045	467.18	156.831	253.8	344.434	148.356	160.74	564.437	633.17	602.743	169.825	219.644	143.845	169.171	136.07	178.194	298.256	149.815	204.05	155.302	175.094	133.278	289.581	268.397	107.697	81.5727	319.323	107.702	146.974	147.438	427.45	57.8022	321.601	68.7575
CUST_5100_PI425248304	GSVIVT01016871001	VIT_09s0002g02340	6-phosphogluconate dehydrogenase	Metabolism.Primary metabolism.Carbohydrate metabolism.Monosaccharide metabolism.Monosaccharide catabolism.Pentose-phosphate shunt	90.7625	351.631	19.996	54.1959	152.788	94.6312	62.9379	144.83	70.8834	22.6516	55.0927	41.1472	47.2506	59.6946	117.002	29.7543	25.1017	64.8138	52.8974	58.018	52.5882	24.4939	21.0939	20.1036	29.5884	37.1937	78.7042	47.3066	19.5167	64.2063	14.8595	21.0483	20.8686	16.09	17.4804	24.2028	97.4844	176.572	108.173	47.4851	82.4939	74.9319	45.0526	100.928	18.2336
CUST_3426_PI425248043	GSVIVT01015299001	VIT_11s0016g03100	6-phosphogluconate dehydrogenase	Metabolism.Primary metabolism.Carbohydrate metabolism.Monosaccharide metabolism.Monosaccharide catabolism.Pentose-phosphate shunt	53.6745	86.4695	10.969	52.4868	56.8644	89.8867	43.7946	121.288	38.5546	84.5705	168.146	224.235	84.0618	76.0173	82.8911	51.3102	19.5147	110.888	79.4113	76.8526	56.4637	37.1566	49.3001	54.0677	32.3127	38.1171	69.4581	149.011	115.604	73.9836	26.3178	57.7516	32.2391	34.3361	29.4398	23.9099	29.8001	48.2729	18.3706	25.1353	18.3032	60.7817	34.2195	73.4679	18.1078
CUST_1351_PI425248304	GSVIVT01005166001	VIT_00s0262g00110	6-phosphogluconate dehydrogenase, decarboxylating	Metabolism.Primary metabolism.Carbohydrate metabolism.Monosaccharide metabolism.Monosaccharide catabolism.Pentose-phosphate shunt	34.573	84.4754	36.7506	24.9152	36.2311	75.2095	17.1524	50.9789	40.0845	20.6991	45.6431	19.2897	2.85757	16.3823	30.2939	1.70753	2.32096	47.3134	9.43774	4.70269	3.01906	29.1502	18.4183	24.9465	2.7672	16.2427	33.6469	9.49289	1.97062	67.5698	26.4142	38.8112	38.9601	5.04865	4.83505	25.7779	38.6533	54.663	33.4465	21.8465	55.8091	41.7026	31.7255	65.3078	31.512
CUST_1173_PI425248063	GSVIVT01012236001	VIT_01s0011g00250	6-phosphogluconolactonase	Metabolism.Primary metabolism.Carbohydrate metabolism.Monosaccharide metabolism.Monosaccharide catabolism.Pentose-phosphate shunt	518.181	1253.56	79.0086	440.435	512.077	852.874	838.315	1775.81	832.475	230.612	385.693	418.655	778.264	384.381	562.699	490.657	271.48	980.127	881.534	1070	773.149	536.572	347.577	249.471	251.541	237.056	452.029	1017.07	595.649	1410.18	298.212	620.303	364.382	413.902	328.435	188.758	295.734	399.964	226.154	172.106	104.605	636.594	256.091	474.135	135.137
CUST_9157_PI425248043	GSVIVT01038616001	VIT_16s0098g01200	6-phosphogluconolactonase	Metabolism.Primary metabolism.Carbohydrate metabolism.Monosaccharide metabolism.Monosaccharide catabolism.Pentose-phosphate shunt	1871.41	2770.05	226.794	888.118	697.701	1415.53	2102.54	4310.54	1220.03	3212.63	4464.7	9522.14	2978.93	1018.92	1482.37	1938.69	1254.7	1304.99	2802.85	3260.46	2520.81	2294.07	2123.54	1569.81	1974.52	1738.85	2371.02	4244.76	2605.88	2148.75	3188.31	3333.71	2264.34	6066.97	5117.94	3277.17	1321.53	1769.25	932.804	1173.12	1166.92	2421.62	1640.04	2531.39	747.444
CUST_9818_PI425248304	GSVIVT01029543001	VIT_09s0054g00930	7-dehydrocholesterol reductase	Metabolism.Primary metabolism.Lipid metabolism.Steroid metabolism.Steroid biosynthesis	2414.76	4784.29	248.316	1157.27	1017.75	1504.72	3126.41	5378.17	1974.9	2095.51	2877.47	4718.09	1342.45	2115.08	3657.34	1150.24	728.02	2506.12	2202.62	2015.32	1896.56	953.094	668.918	1663.22	1018.65	2403.92	3526.14	1867.99	1008.49	3660.63	2208.41	2029.29	1948.53	1137.41	927.759	1340.95	2119.46	4065.1	1282.97	1664.79	1798.9	3608.3	3785.03	6653.2	1364.34
CUST_5380_PI425248304	GSVIVT01017497001	VIT_09s0002g08460	8-amino-7-oxononanoate synthase	Metabolism.Primary metabolism.Coenzyme and prosthetic group metabolism.Biotin metabolism	41.857	102.349	9.93649	20.3286	13.5452	38.3971	28.3587	55.888	17.6355	7.94782	10.6995	7.46848	42.9875	39.9784	53.583	26.3598	13.7683	45.0638	31.993	22.3772	25.2683	16.259	11.1702	16.0694	23.7009	38.1084	51.9591	34.7644	21.8632	43.6739	24.8947	24.9241	22.596	17.732	16.3214	14.5601	52.5989	66.7261	42.6091	30.2497	23.1361	84.4429	24.8176	44.9649	8.03011
CUST_2058_PI425248043	GSVIVT01008832001	VIT_18s0001g02200	8-oxoguanine-DNA glycosylase (OGG1)	Metabolism.Primary metabolism.Nucleobase, nucleoside, nucleotide, nucleic acid metabolism.Nucleic acid metabolism.DNA metabolism.DNA recombination and repair.repair.Base excision repair	2724.15	3981.84	659.235	2638.85	1977.37	3995.91	1216.67	1481.14	2114.56	2537.39	2429.16	1166.75	859.206	3237.33	2661.35	559.223	295.594	3465.69	656.949	740.233	552.06	279.199	271.007	1949.06	451.227	2670.45	2874.49	897.916	470.949	4377.77	298.723	403.072	308.813	233.998	287.256	2535.52	3051.5	5821.06	2361.31	2111.88	4415.52	1906.67	2205.56	2968.73	1442.61
CUST_2495_PI425248063	GSVIVT01021507001	VIT_10s0003g03750	9-cis-epoxycarotenoid dioxygenase 2 (NCED2) (VvNCED2)	Metabolism.Secondary metabolism.Terpenoid metabolism.Tetraterpenoid metabolism.Tetraterpenoid biosynthesis.Carotenoid biosynthesis	303.955	865.316	38.695	1313.67	831.109	1692.35	1316.15	7926.29	823.739	62.7366	100.976	91.5517	1012.97	95.8755	151.331	1199.07	723.041	2149.87	1706.13	1127.43	2484.73	286.201	300.719	304.81	1677.38	1131.82	5854.04	2435.42	1359.13	5682.82	1637.17	3751.28	2274.74	138.723	218.55	161.29	575.053	3128.17	297.67	2305.38	5670.65	3866.14	2192.91	5663.96	946.225
CUST_1160_PI425248304	GSVIVT01004124001	VIT_00s0227g00130	A/G-specific adenine glycosylase	Metabolism.Primary metabolism.Nucleobase, nucleoside, nucleotide, nucleic acid metabolism.Nucleic acid metabolism.DNA metabolism.DNA recombination and repair.repair.Base excision repair	94.0193	138.677	16.4879	48.3812	53.7651	74.8155	118.197	190.858	50.8685	32.3305	43.0887	48.4787	195.501	45.9975	96.7254	111.424	110.273	87.804	167.007	197.001	139.436	18.0428	20.7837	9.73741	142.97	39.7345	77.2368	195.133	116.861	99.0065	50.059	88.8373	56.6559	42.2608	42.391	10.6298	124.613	135.764	95.7311	112.78	105.606	170.072	56.5153	85.0495	27.9731
CUST_9065_PI425248043	GSVIVT01038286001	VIT_05s0094g01680	A/G-specific adenine glycosylase	Metabolism.Primary metabolism.Nucleobase, nucleoside, nucleotide, nucleic acid metabolism.Nucleic acid metabolism.DNA metabolism.DNA recombination and repair.repair.Base excision repair	185.375	271.275	9.95252	98.0531	80.2886	117.067	209.499	367.373	85.805	37.1387	72.0564	77.8662	151.784	136.169	205.902	102.361	61.0968	201.379	169.663	167.649	107.059	15.9938	13.0934	19.5321	98.1285	107.989	161.216	159.657	76.8515	204.999	59.4661	65.9024	64.9993	40.7032	29.0899	28.3693	231.059	310.798	175.545	173.233	192.471	378.932	102.442	160.916	38.7263
CUST_3812_PI425248304	GSVIVT01013291001	VIT_00s0120g00060	AAA-type ATPase	Diverse functions.Gene family with diverse functions.AAA-type ATPase domain family	81.7414	216.745	12.6667	38.4411	44.2141	59.9996	30.7295	102.404	38.7681	34.2103	87.9258	33.7602	87.4378	35.1664	74.0538	64.7455	49.0554	62.5101	55.1486	49.1381	24.2747	17.5439	40.7565	14.368	38.936	40.1071	53.1878	79.3528	33.2959	59.7151	28.8735	47.6324	38.8577	21.7432	28.8805	24.4178	72.4856	168.179	70.8089	46.414	65.8105	84.5878	25.5963	70.4551	16.0304
CUST_3813_PI425248304	GSVIVT01013292001	VIT_00s0120g00070	AAA-type ATPase	Diverse functions.Gene family with diverse functions.AAA-type ATPase domain family	87.5221	197.405	12.685	19.6226	19.4856	38.5027	45.0002	64.8809	25.0978	22.9042	44.3287	41.9983	64.4372	53.8367	87.3696	36.9121	32.72	83.4256	44.6668	35.0818	22.6342	11.9688	25.8534	13.8657	17.6776	31.3381	57.1332	48.7358	23.6469	68.4177	14.1371	25.4778	21.324	11.4235	16.2431	28.5534	73.7223	65.4143	57.0523	42.9136	39.0202	122.213	22.2943	47.5218	15.1123
CUST_601_PI425248304	GSVIVT01001871001	VIT_00s0173g00040	AAA-type ATPase	Diverse functions.Gene family with diverse functions.AAA-type ATPase domain family	548.743	1102.88	127.753	213.134	225.873	338.981	299.494	629.153	181.542	426.725	560.091	242.078	385.489	249.422	383.71	304.569	163.118	342.725	240.704	278.02	114.813	109.25	168.391	95.9713	169.963	155.754	276.224	339.136	161.058	272.833	105.639	265.182	150.395	61.1027	111.555	105.268	346.491	359.39	292.512	262.526	202.081	482.757	127.102	221.144	76.7049
CUST_602_PI425248304	GSVIVT01001872001	VIT_00s0173g00070	AAA-type ATPase	Diverse functions.Gene family with diverse functions.AAA-type ATPase domain family	182.845	461.958	50.6235	73.7242	81.8364	118.878	94.7848	153.516	79.3117	65.9286	135.425	89.8173	125.942	142.554	204.568	97.6008	64.1568	191.264	64.5132	63.6531	25.6157	42.564	58.3331	53.2556	45.2374	55.5202	160.276	70.5115	27.7424	158.741	27.8137	55.5541	45.2359	21.9191	35.4943	62.4653	175.975	264.25	124.012	85.467	117.812	199.015	96.6286	207.256	78.8468
CUST_943_PI425248304	GSVIVT01003592001	VIT_00s0198g00170	AAA-type ATPase	Diverse functions.Gene family with diverse functions.AAA-type ATPase domain family	230.485	435.016	31.7383	62.7446	61.5911	105.779	95.9079	154.008	39.8672	63.3835	117.162	98.0232	324.879	111.073	196.575	241.655	143.885	159.765	193.327	209.151	102.641	88.8569	138.367	42.161	112.615	129.596	126.593	274.791	123.769	125.396	99.5276	191.475	125.902	53.5072	95.5734	46.8447	159.953	184.273	151.101	121.63	103.022	242.972	40.5177	115.67	35.7486
CUST_1055_PI425248304	GSVIVT01003880001	VIT_00s0213g00020	AAA-type ATPase	Diverse functions.Gene family with diverse functions.AAA-type ATPase domain family	72.3083	220.042	24.9928	42.157	99.3003	58.0345	38.8583	100.357	47.5731	45.0516	95.9084	31.9736	71.3174	37.6497	75.5137	61.1102	43.7504	70.1565	58.1917	44.7782	26.3387	22.3053	39.1765	22.2849	39.8239	43.4776	61.8743	64.7449	27.6834	74.6236	29.8711	38.1084	37.7655	21.8231	27.4983	27.3769	66.106	194.364	67.9711	48.7307	78.7515	84.3525	35.6455	90.6261	17.791
CUST_474_PI425248063	GSVIVT01010372001	VIT_01s0010g02870	AAA-type ATPase	Diverse functions.Gene family with diverse functions.AAA-type ATPase domain family	791.156	1661.26	75.4427	387.448	319.566	564.446	467.269	907.084	381.521	86.7663	158.774	93.1522	390.861	164.846	472.555	237.121	163.174	305.942	201.731	200.465	110.679	75.1961	76.3972	30.8629	131.588	177.068	279.746	458.834	250.505	272.87	132.615	335.029	196.596	45.2285	59.236	47.7966	314.595	670.624	258.377	204.614	161.929	383.516	340.334	627.086	126.239
CUST_475_PI425248063	GSVIVT01010373001	VIT_01s0010g02880	AAA-type ATPase	Diverse functions.Gene family with diverse functions.AAA-type ATPase domain family	285.203	657.109	54.0815	123.413	117.941	223.58	173.089	399.723	180.373	29.7564	57.6707	31.5626	134.421	155.051	308.14	88.6337	53.6372	175.561	79.0464	61.809	50.4159	378.068	242.504	145.06	38.8188	106.104	191.159	191.102	115.333	170.851	52.5071	100.405	90.2529	20.4363	24.4204	44.065	112.711	256.912	89.291	75.3672	54.2622	151.34	118.225	193.393	48.2972
CUST_1000_PI425248063	GSVIVT01012038001	VIT_01s0011g02220	AAA-type ATPase	Diverse functions.Gene family with diverse functions.AAA-type ATPase domain family	466.276	927.73	99.4293	207.282	260.864	392.433	370.875	772.754	261.796	265.5	413.449	331.945	306.289	302.731	466.854	291.982	135.089	461.799	311.925	302.718	223.181	345.316	245.95	335.803	241.941	367.711	577.054	475.99	250.808	567.704	205.636	251.036	206.232	195.097	189.104	250.839	408.924	821.545	346.217	279.915	313.177	912.799	413.913	782.834	203.944
CUST_1251_PI425248063	GSVIVT01012969001	VIT_02s0012g03040	AAA-type ATPase	Diverse functions.Gene family with diverse functions.AAA-type ATPase domain family	457.848	959.756	101.187	182.746	192.835	292.219	241.606	550.052	153.613	411.043	539.228	219.048	397.085	211.296	309.982	281.785	158.689	266.346	237.745	257.05	113.976	106.666	161.344	80.4282	169.571	162.825	222.763	330.901	159.469	229.441	115.282	251.968	143.096	66.3932	105.638	93.0064	273.842	293.558	243.772	213.222	166.02	397.286	82.2217	154.01	52.9517
CUST_1250_PI425248063	GSVIVT01012968001	VIT_02s0012g03050	AAA-type ATPase	Diverse functions.Gene family with diverse functions.AAA-type ATPase domain family	94.4053	292.142	21.3813	24.0335	34.9114	49.6428	34.833	79.4788	26.5154	31.9124	63.9481	30.0294	83.8869	67.3199	121.333	63.6517	49.4063	70.2814	53.4819	37.5669	19.8134	19.692	30.0209	22.6572	27.9582	60.2602	68.7364	57.2902	24.3357	45.485	16.7706	25.3856	21.8275	10.9452	18.7765	33.0086	87.3757	140.069	72.4093	34.2401	49.4881	76.188	25.8378	71.0056	11.5116
CUST_1245_PI425248063	GSVIVT01012956001	VIT_02s0012g03240	AAA-type ATPase	Diverse functions.Gene family with diverse functions.AAA-type ATPase domain family	172.639	284.748	30.889	80.4156	69.5648	119.273	59.251	63.8035	37.7735	48.2828	97.3356	62.7878	133.058	52.0712	102.229	90.4458	72.9152	107.038	69.8641	85.8829	35.9332	20.5719	51.6509	21.288	78.123	55.1649	76.9433	134.119	59.5453	90.4503	31.8871	79.8068	50.1317	20.3582	36.7073	27.5271	146.317	186.329	131.892	133.922	121.495	149.5	35.5132	81.7808	28.3035
CUST_1244_PI425248063	GSVIVT01012955001	VIT_02s0012g03250	AAA-type ATPase	Diverse functions.Gene family with diverse functions.AAA-type ATPase domain family	69.9037	239.483	13.3389	25.2299	44.3416	59.2109	22.5375	50.2698	14.9652	14.8753	26.8007	21.59	7.29381	24.5904	63.9272	3.86131	6.81362	53.0746	7.23015	5.46858	2.5161	4.21094	2.30953	24.2196	3.79832	23.1421	30.5075	8.68131	3.66648	33.598	3.68791	5.03521	3.51771	2.8764	3.0904	14.4778	44.2667	43.6637	38.5908	24.0827	24.0002	57.2711	10.4638	23.4414	7.27419
CUST_3591_PI425248043	GSVIVT01015905001	VIT_03s0017g02320	AAA-type ATPase	Diverse functions.Gene family with diverse functions.AAA-type ATPase domain family	195.518	439.495	11.4983	47.8668	111.807	106.892	124.507	335.994	87.144	70.1858	129.282	212.216	456.045	269.486	356.307	239.452	120.74	238.384	368.134	332.701	130.498	406.106	281.147	402.773	264.057	537.877	431.711	551.118	277.456	327.282	233.625	328.072	246.001	183.079	185.46	172.991	315.635	464.453	245.884	197.92	146.113	389.757	279.139	541.246	127.601
CUST_5956_PI425248304	GSVIVT01018945001	VIT_04s0023g01900	AAA-type ATPase	Diverse functions.Gene family with diverse functions.AAA-type ATPase domain family	416.178	759.553	52.2818	99.6243	95.921	131.305	235.637	418.928	106.432	64.0074	87.2392	90.4878	306.035	160.426	369.629	206.836	113.32	313.061	152.828	121.333	103.789	175.946	172.095	109.31	120.816	236	406.026	275.436	137.902	311.772	83.9245	102.7	68.3271	215.138	235.219	147.276	293.506	498.046	171.633	196.364	186.358	447.572	171.705	261.844	44.0303
CUST_11814_PI425248304	GSVIVT01034307001	VIT_09s0070g00810	AAA-type ATPase	Diverse functions.Gene family with diverse functions.AAA-type ATPase domain family	521.434	1081.83	127.688	207.314	238.266	315.965	297.785	620.015	171.125	423.456	595.253	266.408	434.774	252.644	418.194	322.643	174.525	342.353	244.741	282.919	122.125	109.852	179.594	114.241	172.253	239.77	279.944	367.177	176.905	282.244	133.26	265.815	169.745	65.7018	113.119	127.314	343.998	362.176	242.269	274.987	203.266	440.505	124.493	222.858	67.8449
CUST_11815_PI425248304	GSVIVT01034308001	VIT_09s0070g00820	AAA-type ATPase	Diverse functions.Gene family with diverse functions.AAA-type ATPase domain family	166.915	277.236	19.0369	76.5111	67.6981	116.246	57.9045	61.4189	38.3302	48.4128	96.0032	61.6729	143.948	37.2842	134.844	100.942	70.4064	106.364	67.627	89.8509	30.9408	20.5993	48.1309	29.3447	87.5416	73.2673	77.2929	135.559	63.58	92.3375	39.7524	85.3703	52.6054	24.5049	34.2782	28.7111	144.44	187.868	149.833	132.571	120.234	147.582	40.3789	81.9094	27.6817
CUST_11818_PI425248304	GSVIVT01034323001	VIT_09s0070g01030	AAA-type ATPase	Diverse functions.Gene family with diverse functions.AAA-type ATPase domain family	105.655	242.935	9.43933	22.0893	12.2189	40.0466	43.4735	70.2453	19.7882	27.3	42.337	49.2597	73.9079	74.2025	93.9476	60.8404	36.396	92.8576	54.7049	42.2685	26.21	26.9099	24.4994	29.6125	24.5787	85.1384	65.2565	53.2854	25.5992	72.0913	27.1345	31.1366	26.8615	13.4889	21.6913	32.2417	69.6378	71.8896	76.7195	43.8449	49.4267	167.185	24.076	49.9059	14.0265
CUST_1270_PI425248304	GSVIVT01004814001	VIT_10s0116g00260	AAA-type ATPase	Diverse functions.Gene family with diverse functions.AAA-type ATPase domain family	573.86	933.92	67.1967	219.802	297.256	298.402	337.788	862.065	309.217	391.025	566.119	550.092	1188.74	561.788	859.179	651.352	506.576	711.413	1002.93	1139.53	718.629	913.683	747.243	424.614	876.625	590.818	975.391	1464	868.407	946.618	612.121	1262.8	604.76	501.742	621.156	411.471	916.731	1310.16	675.375	638.597	726.191	1436.87	635.925	1196.66	295.46
CUST_1272_PI425248304	GSVIVT01004817001	VIT_10s0116g00330	AAA-type ATPase	Diverse functions.Gene family with diverse functions.AAA-type ATPase domain family	554.082	933.643	53.8346	218.589	285.555	293.971	332.816	889.686	321.529	377.942	559.946	564.686	1281.94	559.044	966.548	753.417	525.015	689.642	945.752	1148.35	754.195	903.998	729.415	483.174	890.779	652.052	993.837	1470.87	885.561	928.698	649.792	1246.54	816.438	527.763	614.93	375.108	917.78	1341.53	664.158	651.876	707.427	1444.64	641.642	1179.04	305.986
CUST_4689_PI425248304	GSVIVT01015385001	VIT_11s0016g03900	AAA-type ATPase	Diverse functions.Gene family with diverse functions.AAA-type ATPase domain family	922.314	1764.64	139.74	1993.48	975.507	3343.1	1152.7	2035.91	579.075	461.361	761.101	478.651	985.198	498.805	1071.17	813.009	619.833	2309.12	760.679	958.672	1063.54	461.959	637.466	462.302	936.089	831.788	2198.72	4322.66	2443.72	3755.77	1282.25	2018.51	1445.29	941.602	1195.34	700.133	1152.33	2346.21	863.449	764.492	1375.46	1743.36	1584.17	2981.6	503.679
CUST_6749_PI425248043	GSVIVT01029202001	VIT_11s0052g00970	AAA-type ATPase	Diverse functions.Gene family with diverse functions.AAA-type ATPase domain family	2452.09	3647.12	289.937	1154.1	1556.06	1660.72	1460.56	6378.3	1799.14	894.736	1001.85	296.095	4150.6	1532.47	2453.75	2913.79	1422.35	1585.02	2808.54	3369.5	1694.95	585.472	687.898	309.835	2589.37	2478.79	1572.59	4034.24	2642.41	1272.84	1641.46	2661.61	1971	2832.07	2004.17	2121.6	1849.35	1052.74	1602.76	1194.22	305.5	1015.24	1050.45	1016.3	600.571
CUST_5208_PI425248043	GSVIVT01023333001	VIT_12s0035g00350	AAA-type ATPase	Diverse functions.Gene family with diverse functions.AAA-type ATPase domain family	10.0761	30.5324	9.28779	1.68719	9.94716	20.3298	7.28301	53.6051	26.7109	4.10358	8.61263	15.906	2.53523	6.31146	11.3556	3.44126	2.08389	14.6173	2.85311	4.45528	3.79409	103.174	53.1024	39.2129	1.24237	11.4871	11.5007	9.057	2.25253	40.9277	9.64647	36.0931	33.9147	62.8493	63.9046	103.237	10.2025	7.89925	12.2352	3.99806	6.19667	9.90574	24.5252	62.4492	9.61676
CUST_7221_PI425248304	GSVIVT01023330001	VIT_12s0035g00360	AAA-type ATPase	Diverse functions.Gene family with diverse functions.AAA-type ATPase domain family	246.32	882.263	56.7101	192.748	525.306	255.62	193.627	693.902	201.496	89.8023	237.429	106.183	3.21403	45.9501	345.829	4.07329	3.0584	254.06	3.12672	2.697	2.55165	15.9215	11.9253	25.7896	3.07335	66.9733	341.606	8.03021	3.0914	294.295	7.63122	8.93456	8.09966	13.8423	13.8506	36.8222	266.617	455.182	149.611	217.411	272.118	189.197	248.672	273.483	71.1029
CUST_11084_PI425248304	GSVIVT01032554001	VIT_14s0066g02060	AAA-type ATPase	Diverse functions.Gene family with diverse functions.AAA-type ATPase domain family	37.5375	81.8637	9.9557	52.5816	50.2862	100.976	35.3531	118.032	40.5084	24.6321	53.6013	15.3088	5.64504	13.382	24.1606	2.54707	2.43691	25.6693	12.6599	8.0438	3.85579	6.21446	7.35981	5.21054	26.726	17.2699	142.248	7.98754	11.7371	41.3632	80.4056	83.609	132.293	7.80401	3.14059	11.0417	255.705	359.673	201.583	47.8681	208.497	150.245	168.815	657.41	164.341
CUST_7698_PI425248043	GSVIVT01032556001	VIT_14s0066g02070	AAA-type ATPase	Diverse functions.Gene family with diverse functions.AAA-type ATPase domain family	68.2886	83.9786	23.2251	140.692	39.1859	200.825	47.0597	136.732	40.1529	6.77203	13.5591	21.2093	32.1402	9.74982	7.04289	11.639	4.99345	33.6158	15.0728	14.7652	34.4202	13.6212	21.2559	7.02191	756.188	37.0682	273.504	51.1044	15.5507	78.869	1591.04	2069.83	2104.85	7.32499	6.15778	9.83618	477.602	777.066	339.428	95.2015	392.486	345.8	397.195	1675.09	326.909
CUST_11085_PI425248304	GSVIVT01032557001	VIT_14s0066g02100	AAA-type ATPase	Diverse functions.Gene family with diverse functions.AAA-type ATPase domain family	103.901	146.041	31.3875	221.142	61.6388	286.989	81.531	252.478	67.0171	16.0547	39.6527	8.69003	56.6576	10.8069	23.7598	5.7285	11.2671	83.2562	16.8519	19.0773	50.7815	9.55202	34.0995	4.48999	1390.28	58.5914	554.334	67.1205	37.0109	165.071	2221.22	3954.04	2380.64	9.67027	13.5597	20.5466	1121.24	1405.55	685.51	183.291	965.95	597.044	787.734	2754.92	628.034
CUST_7699_PI425248043	GSVIVT01032558001	VIT_14s0066g02110	AAA-type ATPase	Diverse functions.Gene family with diverse functions.AAA-type ATPase domain family	5.97595	10.3577	8.94834	10.7256	34.1435	23.8844	3.82111	5.38444	3.23888	1.31716	1.48322	2.76477	1.23642	1.46267	2.51054	1.154	2.18901	11.1849	1.53765	1.2794	2.05847	6.02641	1.25011	2.34195	1.33493	2.18854	13.9137	1.27886	3.92423	11.9756	29.8143	36.2172	24.923	1.51849	1.35389	2.46158	36.5587	56.7793	33.3528	6.40734	46.0059	17.2824	39.4035	97.11	27.0075
CUST_6243_PI425248043	GSVIVT01027397001	VIT_15s0048g02990	AAA-type ATPase	Diverse functions.Gene family with diverse functions.AAA-type ATPase domain family	491.299	705.495	58.4282	1868.75	688.055	2202.21	173.367	574.224	265.422	388.203	553.228	849.998	791.699	477.044	435.395	809.634	439.714	969.136	752.352	581.456	2777.34	1020.52	914.885	929.18	2110.8	625.647	813.452	3569.65	1819.86	2145.28	3303.05	3401.36	2752.36	732.64	1260.76	922.252	1061.23	2044.55	830.734	480.913	580.97	502.757	616.138	1223.77	433.609
CUST_926_PI425248304	GSVIVT01003526001	VIT_16s0039g00030	AAA-type ATPase	Diverse functions.Gene family with diverse functions.AAA-type ATPase domain family	59.5196	180.866	9.50046	14.9531	15.4556	36.8569	21.6996	39.3448	9.31264	8.31567	19.5133	11.7833	77.0302	27.3499	59.8786	60.8842	44.3161	36.6493	38.9289	29.7959	13.6527	15.776	28.4278	11.2152	23.7618	30.3014	40.0664	47.4362	24.1586	21.8456	13.7159	26.0449	18.3656	10.1638	15.0275	14.2474	69.7583	97.5794	51.2857	16.2685	24.5114	43.5886	17.6211	40.5816	2.97318
CUST_7684_PI425248304	GSVIVT01024407001	VIT_16s0039g02110	AAA-type ATPase	Diverse functions.Gene family with diverse functions.AAA-type ATPase domain family	125.669	259.736	10.2529	37.8809	46.9455	90.6235	108.338	243.153	64.5592	26.636	48.4484	52.554	172.327	68.1985	110.028	115.828	60.3324	113.121	241.191	195.91	221.521	155.836	122.277	59.1281	112.017	83.3223	136.286	166.37	115.012	99.5821	114.648	103.969	75.6166	140.618	117.787	89.561	165.886	226.089	139.506	146.618	112.116	241.068	82.5371	150.837	60.1871
CUST_9507_PI425248304	GSVIVT01028792001	VIT_16s0050g01830	AAA-type ATPase	Diverse functions.Gene family with diverse functions.AAA-type ATPase domain family	155.428	236.376	12.8795	206.26	181.896	159.73	366.564	961.897	233.335	150.197	240.391	241.544	185.199	151.397	237.388	105.114	109.177	474.17	443.86	583.36	460.533	154.577	194.187	86.0803	145.044	123.715	246.549	337.621	169.397	802.58	319.905	509.553	542.477	280.199	230.83	207.954	133.902	252.526	82.4642	369.237	687.947	771.355	684.247	1389.85	226.103
CUST_9505_PI425248304	GSVIVT01028790001	VIT_16s0050g01850	AAA-type ATPase	Diverse functions.Gene family with diverse functions.AAA-type ATPase domain family	335.83	404.268	39.0264	422.221	312.267	366.626	878.335	1879.53	534.214	393.146	512.357	584.721	454.408	416.833	405.533	373.393	264.895	877.071	1696.61	1631.98	1405.43	667.393	530.424	262.961	419.401	327.542	396.3	1015.75	491.401	1364.78	1160.24	1620.44	1504.99	923.057	696.099	553.918	221.576	356.07	149.394	633.096	1089.01	1351.37	1104.25	2166.79	386.758
CUST_1845_PI425248304	GSVIVT01007643001	VIT_17s0000g09320	AAA-type ATPase	Diverse functions.Gene family with diverse functions.AAA-type ATPase domain family	325.176	606.642	60.9859	276.928	252.844	393.348	522.572	548.873	123.02	23.8285	41.5846	18.1345	658.452	451.682	400.033	462.624	258.292	696.97	468.138	476.034	449.227	3.46325	7.15978	9.50135	287.64	312.805	256.912	557.579	325.643	474.528	138.202	114.211	82.8145	3.78905	14.4284	10.8156	431.34	446.313	307.087	499.913	311.647	846.224	67.4565	177.137	45.4358
CUST_4172_PI425248304	GSVIVT01014274001	VIT_19s0014g02080	AAA-type ATPase	Diverse functions.Gene family with diverse functions.AAA-type ATPase domain family	1208.01	2566.37	227.715	747.106	936.099	1132.61	805.399	2813.56	836.293	513.484	864.487	724.844	875.233	1159.25	1748.37	707.186	409.817	1582.33	1232.61	860.444	608.518	920.182	571.606	741.377	513.974	1514.68	1800.61	1479.69	837.984	1756.06	581.334	773.999	569.315	525.93	455.993	840.454	1367.77	2013.73	941.458	857.901	927.767	1971.11	1194.34	2107.92	465.062
CUST_507_PI425248043	GSVIVT01001953001	VIT_19s0176g00020	AAA-type ATPase	Diverse functions.Gene family with diverse functions.AAA-type ATPase domain family	128.881	115.128	15.7328	16.0027	9.9678	31.3493	49.19	175.614	40.7529	53.7595	102.749	147.4	34.712	89.0911	71.0108	9.73761	5.42541	100.825	89.4704	97.3852	97.9161	133.996	58.1606	85.2319	16.2075	17.5858	34.53	6.06528	2.06536	112.877	49.954	18.6292	16.9627	101.272	83.133	66.6763	28.9861	30.6714	16.8734	34.8905	34.7894	63.782	155.339	440.936	51.6606
CUST_2321_PI425248304	GSVIVT01008524001	VIT_17s0000g01550	AAA-type ATPase	Regulation overview.Regulation of gene expression.Regulation of transcription.Transcription factor.FHA family transcription factor	981.928	2036.99	123.431	520.487	345.472	612.133	768.308	2065.41	632.888	623.618	967.659	802.864	962.903	625.585	1303.3	664.265	409.286	1030.29	826.151	841.757	860.761	556.693	519.54	559.484	611.754	886.879	1383.12	1124.72	516.16	1200.07	381.991	545.755	491.205	422.896	442.083	380.293	761.137	1367.81	560.192	446.531	550.667	1428.59	849.893	1437.74	263.533
CUST_927_PI425248304	GSVIVT01003527001		AAA-type ATPase	#N/A	38.3102	91.1889	10.3316	16.0085	18.5388	31.0733	15.0693	21.065	11.5337	9.37034	18.2478	20.9428	25.4586	46.04	35.6541	15.6593	18.2429	35.2588	13.6155	12.1149	5.49303	8.44443	10.7456	13.2966	6.17877	41.6512	29.8768	21.9778	6.65717	29.7974	6.67456	9.88471	17.1308	4.76109	7.31581	25.5836	42.4739	44.4482	39.3087	15.8402	21.7614	32.801	13.9038	25.2629	10.456
CUST_12986_PI425248304	GSVIVT01037607001		AAA-type ATPase	#N/A	122.132	242.522	10.9669	55.9045	32.5303	93.3487	42.9419	49.9115	25.2229	36.4927	72.6813	39.7718	93.9693	16.7888	76.0113	28.8508	50.0176	87.5452	45.2568	62.3075	22.1278	5.07381	32.7752	9.54675	57.0754	16.1743	58.6608	62.8899	39.7358	73.9832	22.2011	46.564	36.5603	10.26	23.1437	3.53855	118.727	148.835	109.941	99.1383	100.495	122.279	19.3226	59.0425	17.3388
CUST_1054_PI425248304	GSVIVT01003879001	VIT_00s0213g00010	AAA-type ATPase family	Diverse functions.Gene family with diverse functions.AAA-type ATPase domain family	124.612	250.085	26.0428	39.9261	19.5377	51.5287	49.1508	82.2208	32.686	39.7324	67.9494	51.969	115.007	80.4092	119.732	74.4411	52.3662	99.5664	54.9371	55.0364	32.5137	24.3282	38.1241	30.1669	43.4549	80.8245	71.4663	92.9207	39.744	74.5321	28.0639	51.6103	29.9651	14.5968	25.8234	32.4898	89.8627	103.093	88.1958	63.3087	72.0276	146.288	24.391	59.7671	14.1849
CUST_9628_PI425248304	GSVIVT01029095001	VIT_05s0051g00970	AAA-type ATPase family	Diverse functions.Gene family with diverse functions.AAA-type ATPase domain family	58.5862	132.108	9.63881	7.94205	9.77291	20.5038	28.3562	45.2349	12.1231	15.7929	28.3362	21.1843	38.2284	30.7352	56.8015	28.4259	19.5177	47.522	21.6547	22.6386	14.5718	10.0212	11.0407	12.3791	13.2455	27.227	33.6154	34.0439	14.0074	39.7028	4.1418	11.3278	13.7867	7.04326	8.72263	18.4447	41.1862	38.8289	31.4974	25.2651	25.7947	64.1256	10.5533	26.364	4.75226
CUST_2083_PI425248304	GSVIVT01008088001	VIT_17s0000g05420	AAA-type ATPase family	Diverse functions.Gene family with diverse functions.AAA-type ATPase domain family	14.6403	31.8449	10.7316	8.56277	15.8512	17.7122	6.45475	12.9876	13.2925	7.46518	13.2607	3.80226	15.6427	14.1784	35.5204	28.3425	18.9016	15.2453	4.8337	2.51684	3.43721	6.78723	3.6325	4.59455	2.91708	7.80184	18.1618	11.8602	5.95656	13.2129	5.56746	8.25618	6.41504	4.08662	4.70555	17.0107	10.5456	22.5922	12.2476	8.49541	16.2155	14.842	11.6381	16.522	14.5585
CUST_3274_PI425248304	GSVIVT01010963001	VIT_07s0104g01610	AAA-type ATPase PEX6	Metabolism.Secondary metabolism.Iba metabolism	265.566	633.082	31.8114	148.521	89.8047	202.104	109.83	339.062	134.544	116.412	172.404	120.533	245.334	157.038	295.261	148.348	99.7397	301.396	145.783	109.725	104.759	153.813	105.765	114.482	79.6791	175.94	261.106	249.717	110.254	280.353	58.1865	98.5539	80.8228	103.936	105.497	120.506	165.803	254.733	127.367	98.0854	89.3636	248.131	113.96	196.075	41.5237
CUST_10331_PI425248304	GSVIVT01030877001	VIT_14s0006g01740	AAR2 protein	Metabolism.Primary metabolism.Nucleobase, nucleoside, nucleotide, nucleic acid metabolism.Nucleic acid metabolism.RNA metabolism.RNA processing.mRNA processing.mRNA splicing	617.895	1189.78	91.3895	281.684	269.661	473.806	416.527	737.605	219.056	400.267	623.213	430.6	1107.58	1020.5	1225.82	243.191	358.496	1027.05	806.005	710.317	607.852	452.953	429.84	482.051	561.556	1130.46	1067.61	962.717	562.358	1092.29	467.399	500.718	429.033	364.001	349.988	487.185	479.188	617.949	402.794	386.783	422.582	835.282	260.769	497.691	100.791
CUST_4890_PI425248304	GSVIVT01015910001	VIT_03s0017g02360	AarF domain containing kinase	Signaling.Signaling pathway.Protein kinase	160.505	277.928	15.9855	90.5661	90.0442	147.29	124.524	248.669	88.4103	57.3321	72.0465	90.9902	208.24	107.099	156.692	156.971	73.9114	175.209	216.362	190.407	179.649	81.865	88.373	61.6735	113.574	132.51	164.564	228.485	131.48	151.941	78.032	122.07	93.5053	113.476	128.831	48.5626	98.32	178.691	71.2631	70.7105	83.5308	153.318	108.6	173.599	34.5366
CUST_12201_PI425248304	GSVIVT01035536001	VIT_04s0008g02560	AarF domain containing kinase	Signaling.Signaling pathway.Protein kinase	595.876	1216.42	70.5453	304.007	210.101	352.825	261.638	715.888	241.118	344.1	562.223	437.376	653.937	444.861	545.215	376.501	203.118	477.851	389.93	377.193	247.893	243.441	213.76	141.09	323.227	286.436	487.453	554.886	278.545	581.496	213.68	297.188	224.194	311.807	380.264	307.052	429.215	751.797	308.161	207.674	364.991	595.881	272.911	475.816	92.3178
CUST_12214_PI425248304	GSVIVT01035556001	VIT_04s0008g02740	AarF domain containing kinase	Signaling.Signaling pathway.Protein kinase	132.373	368.507	33.6503	64.3011	81.6951	108.074	86.1316	240.372	66.1988	55.8023	118.173	112.53	59.3272	51.0023	115.022	58.1726	40.8321	118.678	91.2478	79.8393	67.5842	58.5295	50.9615	45.5742	84.3544	101.709	164.77	104.619	36.0623	179.617	115.92	114.276	161.764	70.2397	85.6978	86.9877	123.897	311.281	108.581	79.2641	162.536	183.044	179.188	482.421	86.0496
CUST_6722_PI425248043	GSVIVT01029100001	VIT_05s0051g01080	AarF domain containing kinase	Signaling.Signaling pathway.Protein kinase	65.9202	140.284	10.3543	25.926	23.779	31.4291	44.2329	108.641	23.0775	41.4174	65.7217	33.7542	13.4247	39.5249	51.0706	8.17815	5.26238	44.0959	13.3777	11.9997	8.7571	3.79566	5.15761	15.783	15.4352	84.6023	106.811	41.2224	25.0919	103.586	24.3598	23.0347	20.1586	6.61768	7.52904	14.0078	42.5434	93.9475	21.1174	33.9912	41.7231	81.8681	42.9643	87.5089	14.3589
CUST_206_PI425248304	GSVIVT01000514001	VIT_05s0136g00140	AarF domain containing kinase	Signaling.Signaling pathway.Protein kinase	665.823	928.178	140.927	188.766	194.106	305.203	288.704	721.656	272.199	266.874	380.276	466.696	679.015	318.191	424.015	381.317	249.851	477.26	518.116	553.421	377.173	407.417	429.187	244.686	264.669	281.72	448.75	534.852	251.29	377.427	212.788	414.979	275.894	660.874	832.409	271.024	329.99	499.098	261.309	317.619	340.959	775.738	382.705	717.563	114.651
CUST_9278_PI425248304	GSVIVT01028229001	VIT_07s0005g02430	AarF domain containing kinase	Signaling.Signaling pathway.Protein kinase	358.321	809.411	74.5852	191.741	157.641	298.49	300.441	546.849	228.644	148.101	247.167	264.563	174.263	195.982	383.921	119.731	64.039	297.971	164.341	153.68	134.298	114.458	80.2951	184.976	110.191	287.645	477.428	229.039	114.389	384.64	92.6817	76.6341	79.5384	157.404	127.588	162.112	355.602	585.702	276.465	197.604	379.183	453.541	302.095	461.685	94.2532
CUST_9088_PI425248043	GSVIVT01038367001	VIT_07s0095g00800	AarF domain containing kinase	Signaling.Signaling pathway.Protein kinase	70.8971	162.949	36.4359	26.1982	59.0938	37.9003	26.9962	38.4325	10.8417	11.247	15.5989	10.8836	8.83293	11.4243	28.8922	6.89578	5.23477	32.2694	6.08411	12.1344	5.70103	5.37793	2.79855	13.2122	5.30456	30.6341	41.5211	20.2204	11.9424	40.4125	4.69683	6.88861	6.40026	1.90433	1.52324	8.82084	88.7845	69.015	67.7971	37.9257	41.9956	55.3444	16.4609	35.4043	10.0068
CUST_10038_PI425248304	GSVIVT01030099001	VIT_12s0057g01140	AarF domain containing kinase	Signaling.Signaling pathway.Protein kinase	57.5915	156.161	14.6871	31.3656	21.4648	54.5061	35.2693	119.758	26.2325	58.5055	102.595	103.437	53.7953	30.1329	50.7097	37.2347	23.3746	43.221	107.901	72.2917	64.4613	34.4914	28.2959	33.0444	51.9109	62.471	91.7198	88.9602	40.0584	118.822	65.7631	84.6205	43.3129	50.1429	46.4226	59.5642	48.678	116.716	40.1931	56.3373	87.6268	138.801	63.3464	161.605	23.056
CUST_10039_PI425248304	GSVIVT01030104001	VIT_12s0057g01150	AarF domain containing kinase	Signaling.Signaling pathway.Protein kinase	25.691	46.1652	10.5572	13.4001	10.034	19.9422	13.8831	37.7688	14.2476	24.6387	30.8325	20.1809	7.78852	8.70605	11.6455	7.6995	10.1057	16.7507	20.5904	12.6362	17.2578	7.17538	8.43038	9.93552	12.5258	11.7907	26.6097	20.1367	12.2366	38.1167	15.0569	14.0527	13.8163	9.32798	5.9232	13.4328	20.822	40.257	13.1143	22.2476	37.4096	43.6147	20.1956	47.2272	9.81537
CUST_10040_PI425248304	GSVIVT01030106001	VIT_12s0057g01160	AarF domain containing kinase	Signaling.Signaling pathway.Protein kinase	214.113	297.389	27.2897	100.029	81.3796	156.68	40.1132	85.4	55.5774	200.135	487.301	288.813	125.483	70.7077	125.263	116.352	93.1737	100.453	90.5262	103.861	45.856	65.6724	142.236	67.4169	128.492	84.4036	155.451	169.84	49.4414	229.625	101.309	218.466	197.114	67.5189	103.234	33.1614	228.249	345.583	217.704	213.469	349.643	193.217	90.5434	203.346	56.3753
CUST_1505_PI425248063	GSVIVT01016296001	VIT_13s0019g04130	AarF domain containing kinase	Signaling.Signaling pathway.Protein kinase	176.442	455.876	21.1632	65.4047	74.7349	104.919	130.332	298.677	54.6523	73.8889	111.914	101.063	244.201	151.506	253.732	169.656	102.151	152.073	198.994	170.605	166.02	74.0497	66.9138	43.2283	106.002	140.913	147.656	179.073	100.301	141.274	65.5382	92.9542	67.4049	53.7052	84.554	85.5269	198.844	309.325	143.311	87.9952	114.795	300.438	93.5025	143.663	22.179
CUST_3232_PI425248063	GSVIVT01032832001	VIT_13s0067g00720	AarF domain containing kinase	Signaling.Signaling pathway.Protein kinase	156.233	346.548	20.8774	117.922	100.763	215.089	137.924	316.493	87.489	64.3066	108.168	165.388	157.601	75.1885	205.147	136.549	88.2294	164.222	218.686	169.647	134.465	151.826	117.52	65.5185	100.781	121.813	198.815	204.487	116.724	206.242	92.2458	126.751	96.3382	159.184	117.312	65.0173	211.706	266.052	161.021	144.254	166.441	298.485	110.351	219.398	60.7787
CUST_1793_PI425248304	GSVIVT01007537001	VIT_17s0000g10260	AarF domain containing kinase	Signaling.Signaling pathway.Protein kinase	230.355	544.866	16.6401	49.2489	59.0627	69.4526	89.0568	261.301	74.7375	36.6049	59.8987	73.0704	123.343	108.206	149.567	76.7465	38.5553	124.457	136.163	79.3118	71.1494	72.7371	37.0621	39.3653	73.0689	178.235	194.149	144.557	67.4727	137.271	149.903	145.251	120.601	183.438	171.94	92.4816	173.052	251.154	130.384	79.6256	74.0144	223.538	104.064	181.455	26.6102
CUST_3083_PI425248063	GSVIVT01032656001	VIT_13s0067g03210	AarF domain containing kinase 1	Signaling.Signaling pathway.Protein kinase	507.673	1311.35	57.6845	456.475	356.085	634.689	415.776	771.384	285.413	359.161	517.95	696.218	553.951	363.278	782.353	393.426	225.49	658.362	442.86	344.887	307.385	853.51	476.242	487.718	257.35	426.732	795.454	657.959	373.26	572.435	204.495	253.189	213.741	463.952	422.657	474.768	646.702	917.677	478.066	306.978	307.91	547.808	351.793	470.131	129.889
CUST_3975_PI425248304	GSVIVT01013666001	VIT_18s0001g01620	AarF domain containing kinase 1	Signaling.Signaling pathway.Protein kinase	139.079	421.377	16.248	90.5398	114.38	169.671	37.45	71.7865	45.381	30.3682	65.005	43.6016	143.64	80.483	126.773	109.033	81.8477	147.958	61.4494	88.2823	28.5389	61.051	86.4518	39.3024	84.9111	106.072	116.734	205.51	103.04	133.981	33.0874	146.112	109.63	83.8554	116.32	69.8788	117.582	216.946	134.211	50.9368	48.7515	131.691	28.033	55.1604	17.9413
CUST_412_PI425248043	GSVIVT01001582001	VIT_00s0163g00020	AarF domain-containing kinase ABC1	Signaling.Signaling pathway.Protein kinase	189.242	445.534	11.0009	54.7087	118.144	84.982	84.314	150.453	34.3938	39.0336	77.1225	46.2898	49.5449	66.9212	90.9395	54.4042	17.6753	99.8227	94.4042	48.6472	27.6321	30.1497	17.4938	37.3795	49.6348	116.517	150.893	76.0245	31.0772	137.961	40.706	72.656	63.1645	17.7944	21.09	31.5372	195.54	222.873	171.669	93.4538	114.777	189.298	52.604	118.633	27.8404
CUST_12479_PI425248304	GSVIVT01036033001	VIT_04s0008g07310	AarF domain-containing kinase ABC1	Signaling.Signaling pathway.Protein kinase	156.766	482.094	12.8918	50.3417	64.8147	87.4352	73.2251	126.808	41.9495	53.4858	95.874	48.8926	95.2075	77.3435	130.412	52.6474	35.0734	115.968	159.282	93.5439	73.0498	81.7326	47.1946	75.7781	79.6234	168.965	111.635	110.917	68.8272	101.871	90.2422	84.9121	57.8777	86.865	72.0611	82.6142	235.085	236.319	205.401	107.14	104.471	211.575	80.4548	97.7183	26.117
CUST_8161_PI425248304	GSVIVT01025344001	VIT_06s0004g01430	ABA glucosidase	Signaling.Hormone Signaling.ABA Signaling.ABA metabolism.ABA biosynthesis	3.97912	9.65415	9.43858	2.30453	14.8246	4.72823	6.77155	3.04705	2.19582	2.24649	3.78959	1.9595	2.41079	2.47461	5.05265	1.19571	2.18568	2.09998	5.41857	1.28066	2.042	139.78	36.9149	157.409	1.34349	4.91194	5.50587	2.55168	2.02318	2.80589	2.02929	2.06906	1.85539	1.95187	1.36562	2.02476	6.06805	7.61657	8.33677	2.34917	5.28527	4.05325	3.36033	4.11006	4.55941
CUST_8160_PI425248304	GSVIVT01025343001	VIT_06s0004g01440	ABA glucosidase	Signaling.Hormone Signaling.ABA Signaling.ABA metabolism.ABA biosynthesis	4.60489	8.03561	16.1423	1.54899	10.1655	5.31326	2.13619	2.27312	1.75244	1.36965	1.8993	2.05553	2.83048	2.29918	3.08695	1.58743	2.12669	1.87566	1.5594	1.90278	2.03778	572.788	243.344	361.664	1.34268	1.79228	3.41899	1.58219	2.35343	3.36968	1.76741	1.38361	1.7469	1.34302	1.84626	1.61777	6.91252	5.28319	2.81966	2.4292	2.40189	1.89667	2.06133	3.59136	1.9161
CUST_2245_PI425248304	GSVIVT01008398001	VIT_17s0000g02680	ABA glucosidase	Signaling.Hormone Signaling.ABA Signaling.ABA metabolism.ABA biosynthesis	2219.01	5021.49	442.586	2172.13	1304.06	3186.3	2195.53	3529.96	1275.72	12735	16769.3	30.3379	4907.82	2358.9	2869.76	4417.69	2372.32	1975.6	957.673	634.381	637.458	61.8584	25.3493	11.9341	923.493	729.223	707.585	1372.25	541.066	554.291	354.264	400.275	321.84	9.56274	17.6644	4.86994	3288.57	5000.91	2320.3	2204.45	3551.15	4516.43	3387.12	5688.83	1308.81
CUST_4351_PI425248304	GSVIVT01014694001	VIT_19s0015g00640	ABA hypersensitive germination (AHG)2	Metabolism.Primary metabolism.Nucleobase, nucleoside, nucleotide, nucleic acid metabolism.Nucleic acid metabolism.RNA metabolism.RNA catabolism	161.761	364.135	11.1059	73.0672	58.8414	111.919	124.138	276.596	81.1731	57.7486	78.6277	92.426	132.719	119.934	178.097	103.264	54.0352	135.846	116.875	78.5921	67.0268	77.812	53.0476	44.4827	74.2755	201.657	186.816	194.418	93.9467	169.436	121.432	98.5636	88.3071	82.9051	66.7142	74.0469	192.026	271.903	156.706	127.108	124.881	253.321	207.243	302.115	71.5344
CUST_622_PI425248304	GSVIVT01001940001	VIT_13s0175g00120	ABA-responsive element-binding protein 3 (AREB3) (VvABF-3), Basic Leucine Zipper Transcription Factor (VvbZIP34)	Signaling.Hormone Signaling.ABA Signaling.ABA-mediated Signaling pathway	4009.46	7679.56	595.813	1642.07	1300.21	2467.81	2596.89	5971.51	1392.86	1654.26	2522.26	2145.76	4686.12	1847.84	4601.93	2380.21	1966.94	3217.56	3205.36	3346.33	2112.93	1691.69	1852	897.721	4255.76	2569.96	5573.92	5019.82	2597.3	4595.16	2283.6	2780.36	2311.93	1307.98	1291.82	1143.78	4083.55	7385.88	2891.54	2190.98	2414.39	4741.05	2797.81	4927.33	1011.38
CUST_12924_PI425248304	GSVIVT01037434001	VIT_06s0009g01790	ABA-responsive element-binding protein 3 (AREB3) (VvABF-4), Basic Leucine Zipper Transcription Factor (VvbZIP18)	Signaling.Hormone Signaling.ABA Signaling.ABA-mediated Signaling pathway	228.445	642.456	34.9007	92.162	97.5537	157.114	184.564	395.895	126.807	71.8692	105.843	123.504	452.042	161.584	309.313	289.733	155.724	253.108	495.864	474.661	321.399	201.365	138.149	68.2109	238.02	170.664	199.461	344.826	200.683	210.247	193.122	186.268	129.376	119.472	90.0323	63.8684	204.573	269.794	196.028	133.025	142.767	376.557	98.0213	121.574	31.3493
CUST_7807_PI425248043	GSVIVT01033216001	VIT_04s0069g01150	ABA-responsive element-binding protein 3 (AREB3), Basic Leucine Zipper Transcription Factor (VvbZIP11)	Signaling.Hormone Signaling.ABA Signaling.ABA-mediated Signaling pathway	1493.71	2803.48	59.4239	578.329	824.881	662.865	961.115	2036.68	557.511	708.605	931.143	705.548	799.774	874.256	1679.32	833.058	514.085	1258.89	1012.31	810.52	685.523	686.255	470.589	470.966	814.744	695.821	2139.65	1126.6	772.029	1725.41	638.199	676.629	537.878	374.028	374.697	551.875	1392.57	2730.8	945.01	711.324	769.868	1571.04	1094.26	1798.73	397.278
CUST_3118_PI425248304	GSVIVT01009970001	VIT_18s0001g14890	ABA-responsive element-binding protein 3 (AREB3), Basic Leucine Zipper Transcription Factor (VvbZIP49)	Signaling.Hormone Signaling.ABA Signaling.ABA-mediated Signaling pathway	153.811	918.635	64.303	158.969	693.286	180.172	143.091	843.569	312.206	189.471	474.209	120.247	28.1264	113.491	261.98	15.4499	15.1891	207.104	36.8787	28.8497	16.5011	24.2952	25.3509	53.4273	7.95601	85.66	261.665	29.332	6.01924	238.478	21.2556	24.6167	28.8144	17.252	19.2307	97.5082	156.61	728.877	129.481	112.75	271.262	160.082	156.043	373.624	102.644
CUST_3264_PI425248043	GSVIVT01014739001	VIT_19s0015g01020	ABA-responsive element-binding protein ABF2, Basic Leucine Zipper Transcription Factor (VvbZIP53)	Signaling.Hormone Signaling.ABA Signaling.ABA-mediated Signaling pathway	13.6623	21.17	17.2266	4.49472	11.163	15.4457	7.27758	13.8004	7.82953	155.313	59.6076	21.4852	354.512	101.668	513.856	228.977	118.681	178.664	94.7048	85.5107	73.7757	78.9286	50.5444	66.5862	1.50693	195.626	8.16222	1.59809	2.23225	6.68244	3.41585	1.57071	1.70178	1.84651	2.85879	3.45408	12.4025	16.3387	11.8241	2.46112	6.57155	9.72826	6.89495	2.04361	10.6675
CUST_11637_PI425248304	GSVIVT01033929001	VIT_08s0007g02530	ABA-responsive protein (HVA22) HVA22J	Signaling.Hormone Signaling.ABA Signaling.ABA-mediated Signaling pathway	37.5873	34.6046	9.58328	16.4394	59.5075	29.0923	9.70702	21.2882	15.7749	9.09422	8.99948	6.81791	44.9467	14.0336	92.9513	315.864	186.533	19.2018	58.466	53.125	30.3207	8.31201	11.1787	1.31737	40.1757	93.2233	55.6201	167.461	100.741	50.2801	31.871	47.6493	34.4452	3.87113	6.64997	6.80836	17.4956	29.5294	15.648	35.0395	25.9448	34.6585	24.0251	19.909	20.118
CUST_7556_PI425248304	GSVIVT01024117001	VIT_03s0038g01370	ABA-responsive protein (HVA22)HVA22H	Signaling.Hormone Signaling.ABA Signaling.ABA-mediated Signaling pathway	46.5888	171.697	13.3129	57.5864	81.5115	127.163	30.5651	93.9044	49.0591	106.103	193.397	31.4033	185.64	81.5127	259.137	208.183	129.61	145.701	44.0508	64.6999	46.8963	6.21311	5.44586	23.3518	14.4848	220.38	110.298	78.9477	41.9811	73.1644	3.26819	3.38199	1.76053	1.54022	5.34243	4.79484	40.4624	77.0559	38.0066	56.546	73.3587	45.8028	19.9659	48.7907	19.8382
CUST_3071_PI425248304	GSVIVT01009889001	VIT_18s0001g14100	ABA-responsive protein (HVA22)HVA22H	Signaling.Hormone Signaling.ABA Signaling.ABA-mediated Signaling pathway	568.894	1606.57	41.5471	414.093	380.237	585.411	827.039	2468.42	969.785	338.849	525.517	347.609	506.057	286.597	911.536	463.968	345.66	1236.35	1088.1	1154.86	1264.56	169.838	145.218	73.9275	273.114	277.359	990.674	695.318	437.781	937.478	260.544	411.309	263.686	88.0536	144.623	67.5749	706.38	689.258	465.265	557.353	675.574	1200.53	1532.78	1628.92	306.102
CUST_3586_PI425248304	GSVIVT01012543001	VIT_03s0038g01600	ABA-responsive protein (HVA22a)	Signaling.Hormone Signaling.ABA Signaling.ABA-mediated Signaling pathway	685.189	1574.6	90.487	609.723	204.046	1268	342.506	834.881	246.418	25.7883	56.0494	44.5068	6.95454	79.9332	149.485	1.84215	14.5711	316.641	30.6733	30.1483	77.8005	4.86484	2.57343	32.8905	141.555	283.16	770.303	89.1773	51.6653	525.701	165.732	40.8905	88.3173	16.7176	26.7225	80.6694	2013.85	4735.57	1377.25	404.781	1346.47	896.055	666.867	1407.64	370.225
CUST_3587_PI425248304	GSVIVT01012547001	VIT_03s0038g01650	ABA-responsive protein (HVA22a)	Signaling.Hormone Signaling.ABA Signaling.ABA-mediated Signaling pathway	1138.69	1546.87	98.3179	1116.59	428.732	1573.96	546.623	1179.19	533.376	28.6718	46.5465	31.0555	485.146	144.041	126.218	452.271	360.193	324.596	432.684	404.298	1443.84	105.339	109.151	331.923	1870.51	254.855	954.655	596.902	291.463	439.311	2695.57	1417.72	1244.24	231.312	423.802	310.103	3205.98	5658.28	2470.48	572.424	1128.16	849.85	780.71	1750.55	1185.14
CUST_2039_PI425248304	GSVIVT01008026001	VIT_17s0000g05990	ABA-responsive protein (HVA22a)	Signaling.Hormone Signaling.ABA Signaling.ABA-mediated Signaling pathway	4440.83	8057.4	812.022	2578.82	1698.53	3655.63	3748.7	6031.65	2553.09	1128.44	1593.81	2217.51	5792.65	4295.37	6941.53	4696.5	2578.59	3225.02	3375.21	3173.96	2738.22	1149.95	999.418	1230.15	3339.32	6375.26	6694.83	5725.54	3081.03	2887.45	2303.23	2874.48	2607.76	884.173	809.611	1875.38	3528.31	7538.22	2676.47	2101.27	1755.88	5558.7	3266.61	4254.49	1169.24
CUST_2703_PI425248304	GSVIVT01009203001	VIT_18s0001g07780	ABA-responsive protein (HVA22a)	Signaling.Hormone Signaling.ABA Signaling.ABA-mediated Signaling pathway	167.547	362.826	15.8039	130.602	106.519	198.81	105.183	126.976	103.081	48.8319	89.943	62.2867	147.988	47.0809	75.3797	121.071	68.2296	73.9217	133.221	150.934	77.2128	90.4477	83.1293	36.6497	151.233	60.216	82.4934	160.294	79.505	56.7281	85.9242	168.072	128.083	75.2558	93.4699	66.8458	515.329	320.717	492.641	146.541	103.33	116.44	84.435	100.219	63.6742
CUST_2069_PI425248063	GSVIVT01020012001	VIT_01s0026g02190	ABA-responsive protein (HVA22c)	Signaling.Hormone Signaling.ABA Signaling.ABA-mediated Signaling pathway	227.332	241.605	52.4679	157.973	103.329	201.255	83.5322	189.449	121.692	14.4607	30.7234	38.0699	85.2773	102.898	84.6679	79.5231	42.7211	143.154	495.064	703.337	378.057	285.134	165.166	89.4399	92.1372	46.6898	92.8016	114.392	64.9243	105.881	321.591	373.727	247.875	283.517	467.498	453.625	71.0555	298.519	57.525	112.3	248.357	203.654	194.252	270.628	111.479
CUST_209_PI425248043	GSVIVT01000808001	VIT_12s0142g00440	ABA-responsive protein HVA22F	Signaling.Hormone Signaling.ABA Signaling.ABA-mediated Signaling pathway	199.592	277.026	30.8386	112.919	85.8916	166.389	131.773	125.305	51.2306	37.1078	64.4136	74.0137	73.6485	109.574	163.908	122.041	37.419	176.121	120.537	101.569	49.5629	2.34137	9.03079	33.8263	36.2863	73.5286	201.701	48.7426	27.2215	160.291	70.2995	83.7219	71.4235	3.99061	5.76453	27.7302	104.677	266.901	83.6364	66.2058	165.132	234.583	76.1323	97.481	57.535
CUST_9702_PI425248304	GSVIVT01029255001	VIT_11s0052g00540	ABC protein 3 ATNAP3 non-intrinsic	Transport overview.Macromolecule transport.Multidrug transport.Multidrug ABC transport	645.313	1427.98	58.1004	1681.11	836.607	1749.92	868.273	2530.51	1491.22	610.559	689.694	224.143	1938.82	1684.11	2068.36	1138.09	871.732	2477.89	1596.96	1522.4	1148.61	1026.7	842.595	244.132	443.476	800.043	1920.33	2844.86	1256.59	2619.99	2005.99	2245.6	1707.88	1597.89	2176.94	1897.19	1534.18	1962.55	1097.13	473.861	1449.17	1177.71	7635.45	9338.33	2905.71
CUST_4868_PI425248304	GSVIVT01015822001	VIT_03s0017g01730	ABC protein 6 non-intrinsic	Transport overview.Macromolecule transport.Multidrug transport.Multidrug ABC transport	16.6755	44.8297	21.4714	14.7817	23.665	23.7566	16.274	34.1093	19.1444	13.4973	20.2984	13.3088	3.73538	11.8844	16.3105	3.94978	2.60828	14.3135	6.73692	3.58262	2.40261	6.19015	4.63743	15.4796	2.90071	16.2227	18.7741	6.13282	3.01883	14.6766	2.40253	2.57922	6.52598	3.09029	3.82776	12.9072	22.5435	32.5914	20.5041	14.3383	14.5687	20.5952	12.9054	21.2739	7.83965
CUST_4869_PI425248304	GSVIVT01015823001	VIT_03s0017g01750	ABC protein 6 non-intrinsic	Transport overview.Macromolecule transport.Multidrug transport.Multidrug ABC transport	4.93524	28.4824	10.6618	5.09088	10.5888	11.8084	3.53829	12.2	5.3373	23.6546	30.6799	25.7391	1.4773	3.56093	6.40426	1.32273	2.12621	7.70039	3.77163	1.3515	2.03349	2.02369	1.50196	17.5504	1.39654	6.43919	12.4193	1.36614	1.79896	10.8338	1.66587	1.41413	1.45456	2.02917	1.45078	3.3708	18.6872	16.1014	6.53914	2.8827	6.55448	7.5658	2.52636	6.52365	3.15061
CUST_11282_PI425248304	GSVIVT01033258001	VIT_08s0007g08730	ABC Transporter (VvAOH1 - VvABCA1)	Transport overview.Macromolecule transport.Multidrug transport.Multidrug ABC transport	690.56	1515.03	97.5854	802.918	450.725	1090.87	446.937	1350.91	529.959	245.468	382.969	140.082	567.757	313.736	771.134	434.979	246.491	714.399	343.985	335.62	199.681	423.516	370.089	195.873	367.75	485.993	707.058	1331.04	676.014	1118.01	332.904	807.011	598.686	257.204	383.346	393.288	658.355	1054.47	576.177	379.396	432.422	745.719	961.344	1606.1	324.069
CUST_2045_PI425248304	GSVIVT01008040001	VIT_17s0000g05860	ABC Transporter (VvATH1 - VvABCA2)	Transport overview.Macromolecule transport.Multidrug transport.Multidrug ABC transport	544.521	1032.25	103.45	402.341	228.719	549.429	323.399	753.483	324.024	96.7589	162.633	144.413	746.406	359.665	523.446	490.263	267.29	790.483	779.694	565.626	465.019	262.652	186.895	125.697	539.898	595.58	1097.69	435.067	220.299	669.838	438.427	419.926	365.676	151.248	191.074	228.524	651.298	1651.04	514.939	438.252	931.034	1204.32	1250.32	2854.29	785.415
CUST_2046_PI425248304	GSVIVT01008042001	VIT_17s0000g05850	ABC Transporter (VvATH2 - VvABCA3)	Transport overview.Macromolecule transport.Multidrug transport.Multidrug ABC transport	214.055	256.623	16.7642	153.329	56.2777	230.379	83.95	297.309	113.961	196.992	311.477	501.281	74.9139	54.812	112.733	61.5668	51.7312	204.648	27.1589	38.7773	81.2741	202.102	294.434	254.863	51.558	115.501	169.617	69.5409	46.2568	229.345	55.9074	71.3564	59.6168	149.598	214.589	603.93	186.215	338.462	167.308	57.2461	143.268	136.266	818.392	1624.15	253.806
CUST_2806_PI425248063	GSVIVT01025902001	VIT_18s0041g02240	ABC Transporter (VvATH3 - VvABCA4)	Transport overview.Macromolecule transport.Multidrug transport.Multidrug ABC transport	260.763	983.99	46.2658	119.062	124.588	256.111	195.33	334.556	114.953	30.9605	44.4949	35.6974	3593.26	2495.38	3298.16	2076.58	1300.72	1990.04	919.342	683.611	809.41	24.8107	133.294	31.8807	1515.39	2077.82	1822.77	1813.13	1099.02	1146.93	359.637	468.056	346.665	11.5465	24.9815	41.7845	1864.69	2293.72	1391.27	666.957	614.913	2415.54	296.274	493.86	108.668
CUST_11600_PI425248304	GSVIVT01033860001	VIT_08s0007g03180	ABC Transporter (VvATH4 - VvABCA5)	Transport overview.Macromolecule transport.Multidrug transport.Multidrug ABC transport	22.3333	103.276	11.6869	7.78063	11.1331	23.7907	9.75414	36.7295	5.67515	12.2431	34.8024	3.6187	1.36469	10.0554	32.6267	1.94181	2.18323	28.9316	1.75539	1.44525	2.15614	2.73034	1.5659	3.04447	1.41161	12.9777	42.4786	1.47668	1.85215	28.4879	1.83376	1.49324	1.58562	1.73545	3.35243	2.91649	23.0629	54.1101	21.4297	12.0712	19.3542	30.6836	12.6146	24.0766	2.5027
CUST_7738_PI425248304	GSVIVT01024527001	VIT_06s0004g08350	ABC Transporter (VvATM1 - VvABCB20)	Transport overview.Macromolecule transport.Multidrug transport.Multidrug ABC transport	309.776	494.695	43.6902	157.492	146.099	248.922	356.589	642.909	166.322	178.696	264.797	125.638	321.465	185.706	254.273	159.559	97.0136	208.783	219.322	225.798	153.752	111.224	112.395	67.0832	140.464	273.987	457.404	438.754	219.461	338.912	118.515	190.212	150.628	116.953	154.75	118.69	215.043	445.045	164.704	159.333	147.667	480.985	194.446	295.736	69.6385
CUST_160_PI425248063	GSVIVT01001694001	VIT_18s0166g00320	ABC Transporter (VvGCN1 - VvABCF1)	Transport overview.Macromolecule transport.Multidrug transport.Multidrug ABC transport	74.4833	160.268	9.83125	51.5434	23.3764	90.9237	115.542	116.389	39.4825	59.1904	85.5443	71.4362	16.6443	49.9146	63.839	6.41349	7.19255	73.3179	10.7347	11.0909	9.40414	15.6462	10.29	82.9324	9.65731	53.1944	113.441	18.5636	10.1051	72.7441	8.79101	9.04682	6.35083	11.7468	9.72832	45.0335	75.6323	130.716	62.111	37.1674	54.1883	71.0368	163.016	162.233	25.8488
CUST_6175_PI425248304	GSVIVT01019609001	VIT_02s0025g02160	ABC Transporter (VvGCN2 - VvABCF2)	Transport overview.Macromolecule transport.Multidrug transport.Multidrug ABC transport	397.94	690.786	53.4932	145.96	144.038	221.868	289.376	690.827	199.168	172.987	286.277	237.814	412.873	169.245	275.83	274.687	173.695	292.069	429.611	473.029	325.003	338.187	319.259	205.565	256.266	227.537	298.539	414.308	193.48	387.434	229.853	410.276	292.966	303.515	314.745	213.72	368.795	594.058	270.579	263.267	252.581	703.839	328.435	613.988	127.286
CUST_6895_PI425248304	GSVIVT01022235001	VIT_07s0031g01640	ABC Transporter (VvGCN3 - VvABCF3)	Transport overview.Macromolecule transport.Multidrug transport.Multidrug ABC transport	1052.41	2210.39	161.315	707.859	805.121	1064.63	993.672	2722.94	1144.55	349.945	563.963	873.611	1755.68	981.757	1806.09	1429.12	733.736	1855.9	2274.54	1718.73	1578.88	1404.97	762.661	390.128	840.589	879.375	1795.5	1922.22	1154.31	1162.25	795.669	851.608	657.705	2263.89	1526.62	584.741	1365.88	1652.21	1144.3	862.496	970.635	1519.29	1247.08	2349.41	439.563
CUST_10609_PI425248304	GSVIVT01031505001	VIT_06s0061g00410	ABC Transporter (VvGCN4 - VvABCF4)	Transport overview.Macromolecule transport.Multidrug transport.Multidrug ABC transport	336.715	523.505	33.593	243.436	254.072	362.135	259.937	576.126	228.178	411.729	631.795	775.701	422.839	143.535	279.441	308.761	177.583	334.282	788.024	577.055	519.088	2643.42	1294.79	1000.73	398.498	122.915	430.749	515.212	353.675	337.444	408.93	311.211	271.58	1805.74	1077.22	365.623	444.706	802.444	327.161	272.639	272.614	445.902	341.98	570.922	152.431
CUST_3467_PI425248063	GSVIVT01034906001	VIT_18s0076g00380	ABC Transporter (VvGCN5 - VvABCF5)	Transport overview.Macromolecule transport.Multidrug transport.Multidrug ABC transport	31.6172	99.6028	9.23536	19.6512	43.3593	30.557	17.9035	38.6109	17.4857	14.9237	29.6382	17.1641	1.27989	11.7957	32.9559	1.12582	2.54779	37.0091	5.38041	1.75689	2.50621	2.71259	1.69874	14.0634	1.81906	10.9786	31.2298	1.5034	1.95296	28.6755	2.23909	1.50349	1.96767	3.5665	1.38482	8.90717	27.7551	53.7195	21.5818	17.8987	30.7287	21.7716	25.3238	53.8461	15.8983
CUST_9299_PI425248304	GSVIVT01028256001	VIT_07s0005g02660	ABC Transporter (VvMDR14 - VvABCB14)	Transport overview.Macromolecule transport.Multidrug transport.Multidrug ABC transport	34.5875	97.0554	13.4127	24.9959	21.9577	33.9968	14.4508	34.1199	25.0488	16.1591	25.7371	18.4059	19.3039	21.8876	23.9095	9.28008	4.26987	16.2873	12.374	8.2203	3.96478	128.614	69.7086	22.6316	6.23443	14.1175	24.1819	15.8332	5.95044	49.8994	14.5513	29.4642	23.2855	33.3015	65.4224	15.3391	37.5945	95.276	32.9116	9.34521	15.7262	28.2062	63.97	302.692	100.533
CUST_11123_PI425248304	GSVIVT01032898001	VIT_14s0068g00210	ABC Transporter (VvMDR16 - VvABCB16)	Transport overview.Macromolecule transport.Multidrug transport.Multidrug ABC transport	86.2757	226.984	9.62957	13.7126	22.7774	28.2083	8.77934	19.4916	11.6105	12.0252	12.5732	7.38476	284.28	129.228	142.304	127.024	86.2124	57.5509	8.23367	5.9456	3.59351	7.01592	3.99518	5.45774	24.0403	20.8932	28.6997	18.0454	12.0604	15.8731	75.9363	114.09	120.824	5.29025	6.95001	9.94214	24.4441	54.7359	18.5962	9.54589	18.5783	30.9805	11.8515	24.0798	7.576
CUST_11490_PI425248304	GSVIVT01033645001	VIT_08s0007g05060	ABC Transporter (VvMDR17 - VvABCB17)	Transport overview.Macromolecule transport.Multidrug transport.Multidrug ABC transport	283.187	471.118	10.1128	64.4428	75.9464	91.2903	131.406	281.621	33.8381	6.24623	9.34522	6.00164	203.753	196.613	372.966	117.721	73.1412	129.235	132.187	103.702	97.7054	17.1754	16.8939	13.211	97.4357	266.75	260.213	201.475	70.0691	189.11	54.9898	71.9964	73.4757	38.6441	29.9198	45.3247	208.836	265.998	113.288	124.994	83.6811	293.248	56.4367	124.287	15.234
CUST_12800_PI425248304	GSVIVT01036801001	VIT_19s0085g00060	ABC Transporter (VvMDR18 - VvABCB18)	Transport overview.Macromolecule transport.Multidrug transport.Multidrug ABC transport	12.5356	2.89201	14.1459	4.24391	9.71183	10.8856	6.37143	7.73128	5.08803	435.924	584.344	76.0898	1.23178	1.46271	7.11222	1.79896	2.14275	3.30789	2.762	1.2737	2.01285	1.77938	1.24747	1.32933	1.33821	13.0405	12.8478	6.6756	1.80818	5.43398	1.53438	1.35243	1.33784	1.29833	1.34944	1.47149	4.00158	10.7987	5.64971	8.14313	9.29832	9.34378	4.10986	18.4387	4.93817
CUST_1821_PI425248304	GSVIVT01007586001	VIT_17s0000g09760	ABC Transporter (VvMDR2 - VvABCB2)	Transport overview.Macromolecule transport.Multidrug transport.Multidrug ABC transport	7.76731	23.5902	12.3279	279.207	263.736	533.086	28.26	87.7201	205.372	2.59458	10.6911	6.28355	1.38052	2.78702	2.51566	2.02728	2.34214	98.5398	1.86308	1.39155	2.21895	9.27812	13.2766	9.04848	2.66926	2.79147	8.41648	194.231	112.683	72.4017	49.8345	117.869	89.952	3.72971	1.46661	4.14215	6.1829	10.8521	8.90753	9.64909	17.6033	26.2565	36.2392	30.5254	18.1243
CUST_3101_PI425248304	GSVIVT01009946001	VIT_18s0001g14660	ABC Transporter (VvMDR3 - VvABCB3)	Transport overview.Macromolecule transport.Multidrug transport.Multidrug ABC transport	18.0014	89.2307	11.2231	9.69676	9.92432	14.3533	9.22278	21.0418	9.69912	1.60714	2.53815	1.85948	7.48336	3.58008	18.1655	1.96951	2.12396	13.2035	18.2735	33.9468	3.16017	1.82025	1.53157	2.41479	3.37387	10.3164	22.9464	3.60519	1.75772	17.0134	4.60008	5.86116	5.49149	1.98762	2.69347	3.22112	27.6726	34.0623	27.3062	14.2356	17.1163	25.8995	8.41746	11.8066	5.16938
CUST_3452_PI425248304	GSVIVT01011381001	VIT_14s0108g00430	ABC Transporter (VvMDR4 - VvABCB4)	Transport overview.Macromolecule transport.Multidrug transport.Multidrug ABC transport	406.254	894.307	46.4267	62.3195	48.3747	67.5809	101.032	184.884	33.1561	56.0788	84.9303	20.7837	989.666	265.745	642.643	337.746	206.211	139.045	141.019	89.7635	101.658	276.785	150.842	116.832	385.286	237.968	390.434	234.381	106.874	114.494	30.5853	35.3	26.6857	232.747	211.769	178.359	661.852	996.099	347.044	170.004	160.713	298.124	39.4509	67.9971	15.4805
CUST_3729_PI425248304	GSVIVT01013125001	VIT_02s0012g01660	ABC Transporter (VvMDR5 - VvABCB5)	Transport overview.Macromolecule transport.Multidrug transport.Multidrug ABC transport	259.464	482.012	30.9769	429.242	300.558	535.386	117.646	450.931	451.019	107.648	166.448	423.192	257.793	56.3245	129.513	275.571	148.167	180.431	267.879	312.928	246.123	115.31	168.797	54.1397	316.587	120.291	192.683	1035.01	530.643	487.71	470.175	973.183	712.863	468.283	451.495	195.776	172.485	174.986	149.33	128.914	118.553	227.627	156.707	180.527	66.0545
CUST_4322_PI425248304	GSVIVT01014625001	VIT_19s0014g05420	ABC Transporter (VvMDR6 - VvABCB6)	Transport overview.Macromolecule transport.Multidrug transport.Multidrug ABC transport	143.455	550.535	12.7169	185.401	100.706	220.117	271.453	322.487	175.154	78.1918	109.214	59.758	24.4114	117.454	294.408	12.3563	12.5981	194.004	25.2308	18.7218	19.2712	9.73266	10.0932	67.6098	11.8947	184.033	166.109	18.7426	13.8416	131.289	17.0441	16.1647	14.1069	16.0426	9.0074	116.051	385.511	377.717	309.238	126.412	327.814	215.255	192.334	195.048	68.3781
CUST_4639_PI425248304	GSVIVT01015306001	VIT_11s0016g03160	ABC Transporter (VvMDR7 - VvABCB7)	Transport overview.Macromolecule transport.Multidrug transport.Multidrug ABC transport	23.1225	74.4158	17.3535	13.2533	22.9689	39.952	19.4898	50.3016	13.9231	9.00787	18.612	10.8921	9.02144	16.5139	24.8042	3.43633	3.12395	22.3364	3.54636	2.40413	1.97614	2.93616	3.05353	9.03666	1.44424	15.9346	21.0902	2.02717	3.62972	25.0892	9.85565	9.39321	11.7513	1.38352	1.32641	9.9492	24.8501	46.6361	25.8909	14.9793	26.3834	27.9257	11.015	22.2184	5.8772
CUST_1757_PI425248063	GSVIVT01016617001	VIT_13s0019g00310	ABC Transporter (VvMDR8 - VvABCB8)	Transport overview.Macromolecule transport.Multidrug transport.Multidrug ABC transport	120.863	248.861	15.4765	68.7289	55.0546	110.128	61.0711	107.5	47.5816	47.8697	115.352	35.4041	23.8126	35.9443	84.9827	13.7508	26.8634	88.0705	17.713	22.2653	10.1898	13.7874	17.1108	25.295	64.0616	50.0684	136.654	100.163	42.6381	106.472	34.2294	67.0845	72.4805	24.247	37.9472	38.8124	185.248	409.974	190.506	91.2552	189.46	129.809	77.5893	214.005	48.0412
CUST_5001_PI425248304	GSVIVT01016706001	VIT_09s0002g00750	ABC Transporter (VvMDR9 - VvABCB9)	Transport overview.Macromolecule transport.Multidrug transport.Multidrug ABC transport	6.03476	49.9152	18.7464	10.9939	9.60655	19.9543	49.7642	138.882	16.9591	63.2232	90.3324	5.6951	14.4762	2.88386	10.6182	20.4261	11.658	22.4042	13.9194	23.3026	10.3592	6.75033	7.33261	3.70767	7.32864	7.58629	57.9528	5.04944	2.65768	31.6856	3.29126	5.72394	2.62057	1.25614	6.41616	2.76838	19.5757	91.2589	25.6028	31.9075	125.094	46.6657	54.8255	62.9619	6.17824
CUST_433_PI425248063	GSVIVT01010326001	VIT_01s0010g02440	ABC Transporter (VvMRP1 - VvABCC1)	Transport overview.Macromolecule transport.Multidrug transport.Multidrug ABC transport	343.773	850.148	51.4538	201.848	173.723	265.554	106.933	186.459	50.2909	3.64912	9.03492	1.91347	548.576	553.053	1188.95	271.036	190.023	402.33	42.0267	27.7862	15.1695	192.718	149.176	70.6492	283.669	722.55	775.183	393.136	179.934	271.407	118.791	144.97	111.423	3.59471	9.45214	17.2379	402.437	615.154	266.982	120.118	133.181	655.431	218.122	193.95	37.2004
CUST_1853_PI425248063	GSVIVT01018403001	VIT_15s0021g00220	ABC Transporter (VvMRP10 - VvABCC10)	Transport overview.Macromolecule transport.Multidrug transport.Multidrug ABC transport	475.704	947.083	58.5603	147.57	106.728	195.358	219.16	496.564	112.531	120.779	237.52	310.133	278.952	212.521	152.579	102.931	54.0141	151.162	192.142	132.186	88.575	84.8086	103.482	217.627	138.333	139.706	158.086	132.952	67.8775	138.909	82.5425	214.545	128.659	936.496	861.122	437.18	106.058	89.0305	76.993	49.6211	40.0518	74.5222	35.7585	102.321	14.3439
CUST_6101_PI425248304	GSVIVT01019469001	VIT_02s0025g00930	ABC Transporter (VvMRP12 - VvABCC12)	Transport overview.Macromolecule transport.Multidrug transport.Multidrug ABC transport	1183.25	3073.77	163.395	419.728	441.711	667.542	394.587	771.105	200.844	22.8691	33.6847	22.6484	452.721	659.263	2173.82	256.146	146.182	549.723	390.293	275.574	217.893	12.3141	12.5807	21.8807	484.718	1849.24	2624.09	754.958	397.616	531.298	157.83	146.648	120.651	12.1505	10.0165	16.1449	3037.77	5302.19	2135.67	838.53	582.586	1775	260.55	216.632	79.8729
CUST_6102_PI425248304	GSVIVT01019471001	VIT_02s0025g00950	ABC Transporter (VvMRP13 - VvABCC13)	Transport overview.Macromolecule transport.Multidrug transport.Multidrug ABC transport	1144.87	2840.28	107.55	398.033	329.454	543.947	385.972	700.743	182.535	23.8518	36.5761	19.7454	509.317	654.418	2098.84	290.282	164.683	526.522	397.844	286.401	236.254	14.0107	13.3163	19.0516	493.8	1808.08	2499.54	803.969	422.058	511.476	175.845	147.446	127.87	11.3587	15.2595	16.1983	2934.52	4803.26	1918.37	785.635	519.243	1685.59	260.279	192.574	74.0453
CUST_6103_PI425248304	GSVIVT01019473001	VIT_02s0025g00970	ABC Transporter (VvMRP14 - VvABCC14)	Transport overview.Macromolecule transport.Multidrug transport.Multidrug ABC transport	367.866	940.361	42.9013	124.444	169.36	201.41	189.031	295.014	103.446	38.8364	91.0407	24.255	266.746	255.732	870.54	168.383	95.9033	223.44	300.92	219.72	152.321	13.9812	12.086	10.755	223.643	407.488	980.476	230.385	107.518	230.445	57.3582	50.9851	50.0632	15.6945	15.8824	22.0499	696.956	1575.37	457.39	228.552	183.403	406.006	74.137	64.7462	30.4792
CUST_6105_PI425248304	GSVIVT01019476001	VIT_02s0025g00990	ABC Transporter (VvMRP16 - VvABCC16)	Transport overview.Macromolecule transport.Multidrug transport.Multidrug ABC transport	524.448	1262.91	49.8661	178.498	215.048	251.692	227.016	345.297	109.637	23.7667	35.3706	23.6902	270.093	272.627	1012.05	148.378	100.045	261.225	289.875	209.603	157.119	8.87	7.93993	15.2833	217.536	494.94	1133.14	271.13	131.527	257.367	60.9107	53.5386	53.8817	15.5573	16.006	10.1729	1196.4	2160.3	721.538	352.255	237.298	532.756	111.846	90.4898	43.5831
CUST_2558_PI425248063	GSVIVT01021589001	VIT_10s0003g04390	ABC Transporter (VvMRP17 - VvABCC17)	Transport overview.Macromolecule transport.Multidrug transport.Multidrug ABC transport	6300.93	10837.5	600.454	5251.33	2777.56	5149.1	3744.57	7974.89	2683.47	862.375	1143.07	1720.16	5228.27	4864.8	8906.85	4165.14	2295.47	4543.99	3869.43	2876.96	2921.55	3240	2649.5	2579.82	3095.09	4978.83	8588.09	5695.25	3293.54	6462.38	2604	3606.52	2858.31	2335.62	2813.1	3422.16	5422.7	7418.62	3256.24	3434.4	4134.49	7206.74	4107.29	4992.65	992.245
CUST_2561_PI425248063	GSVIVT01021593001	VIT_10s0003g04450	ABC Transporter (VvMRP18 - VvABCC18)	Transport overview.Macromolecule transport.Multidrug transport.Multidrug ABC transport	179.785	491.848	26.7802	66.7172	131.596	143.15	51.9569	80.6273	88.9037	19.784	75.054	55.6409	27.0536	134.685	223.405	14.5856	25.0128	198.375	14.574	16.6586	9.65771	8.49566	11.299	53.2408	10.3645	136.905	217.049	27.0828	10.0459	226.716	10.5367	23.4821	35.9956	10.5727	14.4787	124.253	190.03	594.114	228.108	93.5851	261.491	180.812	87.3276	213.705	66.4487
CUST_2562_PI425248063	GSVIVT01021594001	VIT_10s0003g04460	ABC Transporter (VvMRP19 - VvABCC19)	Transport overview.Macromolecule transport.Multidrug transport.Multidrug ABC transport	30.3428	120.089	9.42168	16.0197	11.9228	20.6581	11.7279	65.1934	8.72183	3.46154	10.9836	5.86708	9.08067	18.4659	77.7136	1.85088	2.09985	45.3097	7.12522	9.18116	2.95884	3.03856	3.02526	5.9689	7.30332	26.7317	79.408	6.01387	2.2889	59.157	5.6365	7.99178	5.02113	3.83641	11.0611	13.656	32.9985	114.724	20.6532	15.5643	51.1178	48.0806	23.9025	48.8038	10.127
CUST_4323_PI425248304	GSVIVT01014628001	VIT_19s0015g00010	ABC Transporter (VvMRP2 - VvABCC2)	Transport overview.Macromolecule transport.Multidrug transport.Multidrug ABC transport	146.586	302.621	11.4381	287.775	126.949	279.378	82.1419	200.519	98.2511	94.8413	156.267	367.632	112.044	88.506	295.805	79.6138	50.9105	334.384	124.842	114.743	86.7286	203.531	121.302	44.3314	99.3889	309.31	510.727	309.627	157.313	665.316	278.309	503.258	317.39	326.025	441.587	407.194	516.42	927.406	322.368	272.979	608.984	633.17	1834.21	5597.34	714.552
CUST_2563_PI425248063	GSVIVT01021595001	VIT_10s0003g04470	ABC Transporter (VvMRP20 - VvABCC20)	Transport overview.Macromolecule transport.Multidrug transport.Multidrug ABC transport	177.709	230.898	31.4288	166.868	141.1	289.217	168.638	478.139	226.205	7.12632	15.404	19.5237	152.309	170.031	246.728	136.291	77.1114	355.349	204.274	134.874	97.3351	136.376	67.8253	60.2474	105.667	164.901	254.613	168.509	95.5124	457.894	215.233	213.87	174.031	164.459	223.366	289.497	172.98	316.507	114.482	133.414	253.801	242.203	169.812	293.313	47.6351
CUST_9144_PI425248304	GSVIVT01027990001	VIT_07s0005g00260	ABC Transporter (VvMRP21 - VvABCC21)	Transport overview.Macromolecule transport.Multidrug transport.Multidrug ABC transport	125.725	385.426	16.4378	429.636	282.845	555.789	65.1397	141.133	135.441	62.7784	94.7938	10.8865	359.868	75.0195	154.033	161.125	82.9481	986.007	32.2399	20.123	16.0372	234.3	170.009	51.1382	109.431	62.7053	158.273	790.859	375.939	1753.35	475.841	892.845	691.488	625.572	864.063	708.862	204.18	606.51	174.828	113.907	210.73	396.568	237.541	608.451	133.454
CUST_9384_PI425248304	GSVIVT01028440001	VIT_07s0005g04460	ABC Transporter (VvMRP22 - VvABCC22)	Transport overview.Macromolecule transport.Multidrug transport.Multidrug ABC transport	185.977	316.202	33.5608	80.1449	77.0357	134.28	226.205	596.118	109.112	230.861	428.588	263.37	140.878	167.884	175.252	68.8749	49.5283	210.584	166.244	142.604	134.941	133.877	105.327	159.702	76.704	242.973	243.269	136.584	69.7407	261.827	65.8173	91.4286	83.2283	99.4074	89.679	101.852	132.123	337.068	91.7053	93.5103	174.308	315.658	204.297	626.879	61.8116
CUST_9488_PI425248304	GSVIVT01028744001	VIT_16s0050g02280	ABC Transporter (VvMRP25 - VvABCC25)	Transport overview.Macromolecule transport.Multidrug transport.Multidrug ABC transport	150.56	362.493	44.7396	30.3329	17.9753	49.2969	115.817	197.781	27.9126	7.15509	9.17649	7.08958	68.6247	112.127	143.616	24.2451	11.3853	136.022	36.4614	31.7225	11.1196	2.88777	2.03276	2.76017	16.3701	50.1241	74.9261	14.4532	10.0095	61.2876	16.2731	8.42677	7.56723	3.05791	2.07353	4.96344	49.4424	66.0326	41.2616	82.5718	86.9096	89.9954	13.9602	22.3956	7.99308
CUST_13084_PI425248304	GSVIVT01037789001	VIT_19s0090g01870	ABC Transporter (VvMRP26 - VvABCC26)	Transport overview.Macromolecule transport.Multidrug transport.Multidrug ABC transport	548.293	1428.59	104.603	394.057	309.658	461.874	233.772	493.687	219.038	128.609	209.231	380.204	158.072	497.433	1011.49	152.885	72.8496	624.464	155.309	137.655	87.5775	417.318	189.251	72.6902	203.929	803.987	872.064	393.277	212.605	932.661	459.241	642.743	640.492	444.145	616.67	570.394	1113.08	1522.97	847.116	453.564	702.838	1002.98	1702.34	4702.55	711.17
CUST_4324_PI425248304	GSVIVT01014629001	VIT_19s0015g00020	ABC Transporter (VvMRP3 - VvABCC3)	Transport overview.Macromolecule transport.Multidrug transport.Multidrug ABC transport	274.255	614.837	43.8509	490.268	279.851	523.969	170.891	445.822	214.755	155.001	258.819	613.115	273.587	234.803	492.164	208.304	112.788	596.963	265.39	227.28	179.545	444.462	251.908	92.8696	323.701	553.972	835.309	662.897	376.841	1087.78	794.647	1230.36	976.138	666.305	1003.44	726.898	874.767	1563.74	634.135	494.899	1083.92	1149.16	2939	8386.82	1194.95
CUST_4326_PI425248304	GSVIVT01014631001	VIT_19s0015g00040	ABC Transporter (VvMRP4 - VvABCC4)	Transport overview.Macromolecule transport.Multidrug transport.Multidrug ABC transport	257.088	604.269	38.3683	470.887	257.366	508.614	166.308	457.106	228.225	149.465	255.763	585.496	278.208	235.4	514.555	208.825	115.698	578.297	237.782	227.421	150.283	427.671	235.377	102.059	352.201	679.841	782.791	648.096	348.161	1023.6	880.002	1134.51	1047.8	674.133	1004.25	807.16	837.753	1555.08	596.802	449.701	1032.7	1072.01	2731.12	7842.22	1246.24
CUST_4327_PI425248304	GSVIVT01014632001	VIT_19s0015g00050	ABC Transporter (VvMRP5 - VvABCC5)	Transport overview.Macromolecule transport.Multidrug transport.Multidrug ABC transport	270.997	599.632	36.3528	504.051	251.847	538.468	168.348	446.604	221.296	156.849	267.17	609.562	286.852	234.251	521.537	212.973	112.344	598.407	280.163	245.28	172.718	453.641	257.604	77.9681	333.975	435.322	844.287	685.588	369.868	1125.47	920.938	1154.8	1064.94	724.181	999.155	807.655	891.27	1530.61	619.779	504.644	1065.74	1128.13	2899.72	8498.39	1232.29
CUST_4897_PI425248304	GSVIVT01015960001	VIT_09s0018g00310	ABC Transporter (VvMRP7 - VvABCC7)	Transport overview.Macromolecule transport.Multidrug transport.Multidrug ABC transport	155.973	394.758	19.7954	86.1278	64.3355	106.199	137.998	241.466	49.2155	13.256	23.6642	8.78787	183.145	48.5139	142.299	89.3501	50.5464	61.4967	78.2723	75.7097	40.2654	13.5722	11.3403	1.89608	96.0444	33.6498	43.987	38.7686	22.2538	59.1602	21.5783	30.3553	20.3747	3.5334	11.5812	4.80163	70.9309	137.962	60.4486	52.9234	114.578	110.785	37.2536	67.6802	5.99862
CUST_5106_PI425248304	GSVIVT01016879001	VIT_09s0002g02430	ABC Transporter (VvMRP8 - VvABCC8)	Transport overview.Macromolecule transport.Multidrug transport.Multidrug ABC transport	1349.4	3700.61	189.402	276.025	278.045	381.531	672.992	753.462	225.739	691.107	1210.16	2964.91	2022.87	1370.83	1504.17	748.842	407.965	1041.4	597.757	480.759	314.275	1364.47	1105.73	1310.78	848.165	1132.14	1105.54	717.24	399.594	941.558	226.659	258.593	218.597	835.815	922.225	947.88	2118.88	1866.42	1391.17	734.709	692.931	1688.81	433.837	667.599	118.194
CUST_5107_PI425248304	GSVIVT01016880001	VIT_09s0002g02440	ABC Transporter (VvMRP9 - VvABCC9)	Transport overview.Macromolecule transport.Multidrug transport.Multidrug ABC transport	1610.89	4900.17	268.79	314.868	291.342	488.814	796.006	1012.14	297.364	485.452	888.424	1922.29	2227.28	1171.11	2082.53	894.495	480.778	1065.16	616.314	483.256	314.011	693.895	470.644	847.288	865.239	1382.43	1098.45	742.566	401.176	822.196	162.186	154.358	139.116	422.25	438.672	631.754	2282.08	2157.47	1423.63	736.664	741.276	1569.2	354.409	589.492	99.8249
CUST_3234_PI425248304	GSVIVT01010853001	VIT_05s0102g01210	ABC Transporter (VvNAP1 - VvABCI1)	Transport overview.Macromolecule transport.Multidrug transport.Multidrug ABC transport	545.648	989.461	55.7803	427.362	367.864	803.112	849.682	2226.2	785.511	458.788	701.78	1189.89	1859.34	446.01	812.719	1239.7	575.41	659.968	2827.88	2428.28	2268.67	3094.47	2402.73	1283.54	1186.01	415.567	921.412	1645.85	949.285	833.996	958.497	1343.53	773.59	881.478	893.449	345.953	322.577	525.771	291.399	267.22	273.294	639.538	438.018	775.641	167.495
CUST_2812_PI425248043	GSVIVT01013180001	VIT_02s0012g01060	ABC Transporter (VvNAP3 - VvABCI3)	Transport overview.Macromolecule transport.Multidrug transport.Multidrug ABC transport	361.699	633.523	37.6045	96.3423	83.0101	129.622	225.467	665.038	159.95	111.95	214.383	191.372	341.19	271.591	351.978	200.893	120.969	293.961	409.831	363.462	263.19	230.863	145.283	149.818	145.576	247.849	316.658	254.189	146.747	239.533	122.067	173.888	113.414	176.82	160.512	114.932	215.032	383.145	171.186	130.074	141.235	322.04	146.47	377.333	51.4193
CUST_5547_PI425248304	GSVIVT01017866001	VIT_05s0020g02460	ABC Transporter (VvNAP4 - VvABCI4)	Transport overview.Macromolecule transport.Multidrug transport.Multidrug ABC transport	206.911	527.475	40.281	165.73	103.815	202.248	170.894	317.465	102.311	171.187	244.563	268.767	194.435	138.548	228.177	142.332	99.2025	282.709	123.556	130.298	98.6009	74.3246	67.0502	78.0225	112.089	209.929	323.81	275.287	148.014	386.649	83.6067	124.072	85.3879	60.8261	71.0432	91.7082	227.381	370.697	183.286	139.327	174.155	407.467	131.421	181.468	48.763
CUST_6041_PI425248304	GSVIVT01019131001	VIT_04s0023g00290	ABC Transporter (VvNAP5 - VvABCI5)	Transport overview.Macromolecule transport.Multidrug transport.Multidrug ABC transport	148.51	276.804	22.328	68.9344	54.0284	94.3716	108.796	203.497	55.3976	89.6558	155.959	126.138	209.609	83.5075	127.549	135	77.6566	123.803	208.226	193.979	184.834	204.106	152.628	72.5647	142.403	113.698	165.439	292.459	141.411	170.289	134.12	155.451	105.308	97.8389	109.917	83.5642	101.52	155.072	77.7184	74.1632	80.9667	171.366	122.111	224.623	31.6747
CUST_10495_PI425248304	GSVIVT01031286001	VIT_14s0060g00720	ABC Transporter (VvNAP6 - VvABCI6)	Metabolism.Primary metabolism.Nucleobase, nucleoside, nucleotide, nucleic acid metabolism.Nucleic acid metabolism.RNA metabolism.RNA catabolism	738.876	1467.01	139.524	797.842	472.03	1117.6	1036.04	3044.71	716.144	306.401	458.378	763.021	575.759	615.862	991.203	550.112	433.688	1519.7	323.151	367.452	346.382	186.414	193.209	523.962	461.416	1171.62	3840.62	745.096	570.346	1371.6	269.618	324.358	269.724	299.539	223.054	398.205	809.663	2662.77	640.617	1126.19	1868.12	2529.78	1451.04	3629.22	927.139
CUST_4727_PI425248304	GSVIVT01015456001	VIT_11s0016g04540	ABC Transporter (VvPDR1 - VvABCG31)	Transport overview.Macromolecule transport.Multidrug transport.Multidrug ABC transport	1073.07	2659.95	91.4929	422.476	473.296	595.885	630.27	1010.35	289.659	69.2302	98.8484	215.345	1143.84	386.757	1187.33	618.219	345.881	911.145	717.852	610.359	379.708	15.0182	21.3137	7.85535	822.321	623.338	1246.49	1040.97	537.154	1074.96	290.857	718.102	503.237	35.2258	91.9711	66.9271	1744.25	1475.39	1164.84	982.968	927.709	1927.45	275.296	657.893	119.128
CUST_5255_PI425248304	GSVIVT01017187001	VIT_09s0002g05400	ABC Transporter (VvPDR10 - VvABCG40)	Transport overview.Macromolecule transport.Multidrug transport.Multidrug ABC transport	992.46	2165.18	199.209	1180	583.828	2346.45	746.008	2626.49	736.769	95.7244	199.828	238.555	343.884	173.208	511.573	245.051	203.574	571.446	61.4676	58.6516	276.754	282.278	163.748	353.217	2720.99	1046.48	3535.32	668.894	427.891	2590.19	1234.29	715.818	587.847	109.084	109.766	373.505	1837.36	4605.68	1333.69	1151.85	5689.06	1780.05	1688.63	7461.11	1431.93
CUST_5256_PI425248304	GSVIVT01017188001	VIT_09s0002g05410	ABC Transporter (VvPDR11 - VvABCG41)	Transport overview.Macromolecule transport.Multidrug transport.Multidrug ABC transport	753.656	1746.58	143.437	655.851	543.126	1327.96	448.526	1554.15	781.696	100.691	225.934	365.306	219.379	145.166	591.606	143.941	159.065	665.679	93.7623	60.6934	74.754	1107.01	547.615	616.812	535.786	771.272	2866.44	938.356	543.803	2309.45	1012.79	1139.65	1041.43	324.945	292.398	324.523	1075.55	2268.8	760.948	628.69	2498.74	1352.34	1912.11	5281.17	1087.38
CUST_5260_PI425248304	GSVIVT01017196001	VIT_09s0002g05490	ABC Transporter (VvPDR12 - VvABCG42)	Transport overview.Macromolecule transport.Multidrug transport.Multidrug ABC transport	1031.15	2167.35	200.675	1232.66	592.804	2307.76	790.059	2611.62	759.472	105.047	196.262	256.716	374.709	223.527	546.669	334.566	236.511	624.589	61.7112	73.9211	328.13	380.845	205.222	664.755	3000.38	1299.27	3708.71	780.192	502.116	2696.18	1185.2	864.344	620.029	125.76	134.151	520.834	1962.73	4762.13	1370.68	1219.49	5791.02	1812.66	1838.29	7149.15	1562.12
CUST_5264_PI425248304	GSVIVT01017201001	VIT_09s0002g05560	ABC Transporter (VvPDR14 - VvABCG44)	Transport overview.Macromolecule transport.Multidrug transport.Multidrug ABC transport	997.61	2766.79	133.836	826.153	819.459	1664.99	579.925	1961.61	981.72	136.889	297.344	476.046	380.766	366.863	954.624	284.9	255.136	913.733	199.498	130.272	111.067	2136.58	952.846	1304.85	919.581	1631.89	3606.55	1596.1	915.453	2939.65	1800.94	2326.85	1662.37	636.562	498.747	906.196	1435.42	3109.45	1095.89	802.905	3554.78	1724.32	2388.51	6628.44	1425.56
CUST_5265_PI425248304	GSVIVT01017202001	VIT_09s0002g05570	ABC Transporter (VvPDR15 - VvABCG45)	Transport overview.Macromolecule transport.Multidrug transport.Multidrug ABC transport	782.719	1460.33	157.837	531.689	449.922	1099.24	348.987	1187.18	398.743	95.5242	205.051	388.789	152.095	160.116	541.734	35.5616	43.6673	569.682	25.459	14.2551	26.8072	314.419	105.347	572.121	188.76	1037.04	2241.1	292.655	164.342	2032.29	366.617	296.776	256.158	122.34	95.6225	488.1	841.248	1682.03	615.483	505.602	1781.22	954.212	1597.39	4402.24	949.665
CUST_5437_PI425248304	GSVIVT01017676001	VIT_05s0020g00680	ABC Transporter (VvPDR17 - VvABCG47)	Transport overview.Macromolecule transport.Multidrug transport.Multidrug ABC transport	639.424	1238.79	191.969	297.283	402.87	603.547	881.333	1984.29	367.141	233.733	345.828	432.462	41.4089	476.108	505.696	25.2485	14.8494	510.121	28.7752	27.6223	24.0376	94.199	61.1734	238.523	28.7503	678.282	646.608	59.1765	31.7788	815.692	65.1787	81.8901	81.4672	50.4325	73.5103	338.557	462.112	708.429	392.714	501.056	346.827	1488.1	926.477	1434.46	368.359
CUST_7849_PI425248304	GSVIVT01024743001	VIT_06s0004g06560	ABC Transporter (VvPDR18 - VvABCG48)	Transport overview.Macromolecule transport.Multidrug transport.Multidrug ABC transport	53.3315	187.437	16.3678	14.9837	44.3645	46.3615	60.1986	615.232	107.835	27.6304	551.939	910.687	49.0422	30.5067	158.571	21.2167	8.85941	50.2077	2.86598	5.80072	3.39946	1.79208	1.46838	25.971	28.0831	88.3235	91.2143	26.8203	16.1201	45.8771	5.83535	3.11437	2.10684	55.4926	47.4841	36.3543	51.0606	116.771	39.5095	30.1478	41.1854	45.3803	19.9579	95.2445	19.5492
CUST_10539_PI425248304	GSVIVT01031377001	VIT_06s0061g01490	ABC Transporter (VvPDR20 - VvABCG50)	Transport overview.Macromolecule transport.Multidrug transport.Multidrug ABC transport	631.242	1920.54	150.582	257.734	482.248	471.017	420.699	1164.65	396.777	218.472	465.205	200.766	220.644	357.105	1170.68	132.524	83.8455	447.572	85.101	82.5178	335.661	364.068	284.248	204.651	388.516	663.671	1030.48	427.542	285.112	812.488	606.843	528.175	394.889	350.235	595.497	680.618	581.892	961.085	421.305	531.778	871.215	1231.75	451.827	801.356	146.866
CUST_10540_PI425248304	GSVIVT01031378001	VIT_06s0061g01480	ABC Transporter (VvPDR21 - VvABCG51)	Transport overview.Macromolecule transport.Multidrug transport.Multidrug ABC transport	673.369	2074.51	120.162	252.946	662.975	482.59	406.952	1238.12	428.786	230.736	488.725	211.028	188.767	444.469	1308.01	132.287	86.9739	453.452	110.748	95.2471	379.502	385.652	327.146	262.461	447.543	841.181	997.299	482.255	295.814	839.651	700.238	601.709	443.529	407.614	644.728	782.734	616.63	963.547	456.633	553.962	888.636	1324.65	462.65	854.73	144.98
CUST_11570_PI425248304	GSVIVT01033804001	VIT_08s0007g03710	ABC Transporter (VvPDR23 - VvABCG53)	Transport overview.Macromolecule transport.Multidrug transport.Multidrug ABC transport	806.267	2463.66	148.792	455.471	787.248	764.52	622.816	1701.09	476.303	280.171	538.718	268.447	204.708	176.704	1161.34	135.88	101.62	740.433	59.8122	45.6542	109.189	300.004	273.08	121.329	221.955	396.748	1215.94	232.147	154.344	1028.36	321.874	357.75	301.674	262.132	483.431	442.366	848.687	1333.5	631.334	644.227	1116.01	1164.54	540.416	810.305	188.433
CUST_11904_PI425248304	GSVIVT01034741001	VIT_13s0074g00660	ABC Transporter (VvPDR24 - VvABCG54)	Transport overview.Macromolecule transport.Multidrug transport.Multidrug ABC transport	240.945	610.323	25.9285	141.261	140.708	213.564	179.038	739.103	337.739	55.8017	53.0871	49.9475	47.5365	54.8354	205.945	32.3797	19.0298	121.759	37.8295	28.8024	73.0679	249.794	224.789	84.3677	95.6474	116.572	242.414	77.8507	62.8215	243.527	345.356	525.505	293.82	740.628	1237.69	1062.41	177.998	331.797	135.073	182.085	324.496	422.454	160.407	314.982	42.6161
CUST_11906_PI425248304	GSVIVT01034745001	VIT_13s0074g00680	ABC Transporter (VvPDR25 - VvABCG55)	Transport overview.Macromolecule transport.Multidrug transport.Multidrug ABC transport	163.402	404.845	21.3299	86.7343	117.64	142.226	122.94	513.281	259.04	18.6167	24.7744	25.4178	18.1341	34.6917	125.869	12.4339	11.8635	84.7358	23.5619	14.3596	34.216	171.407	161.643	84.6927	35.5659	108.614	209.318	40.8723	26.2274	192.949	73.2845	330.614	286.019	593.417	921.112	995.703	130.571	180.893	88.4114	112.34	173.091	310.671	122.767	225.487	31.2228
CUST_11907_PI425248304	GSVIVT01034746001	VIT_13s0074g00690	ABC Transporter (VvPDR26 - VvABCG56)	Transport overview.Macromolecule transport.Multidrug transport.Multidrug ABC transport	246.617	624.189	37.2266	130.794	191.184	210.839	182.252	831.094	393.352	19.7522	49.6814	40.7249	34.9052	48.8884	180.626	24.3153	21.2704	114.337	33.8	26.313	63.6264	273.409	289.891	93.5848	83.2014	143.751	222.86	73.2242	53.3572	241.309	377.574	643.749	449.654	859.447	1494.05	1492.68	198.107	300.877	138.302	159.249	269.595	429.314	148.863	283.574	47.0539
CUST_11908_PI425248304	GSVIVT01034748001	VIT_13s0074g00700	ABC Transporter (VvPDR27 - VvABCG57)	Transport overview.Macromolecule transport.Multidrug transport.Multidrug ABC transport	206.894	625.376	31.6515	101.619	140.826	162.44	128.283	617.226	314.39	20.9145	38.8931	32.1019	8.95013	24.5663	312.15	10.5553	14.0729	124.57	10.2107	34.9761	12.3654	79.3394	152.002	62.3356	1.78559	12.1263	234.45	43.7789	28.0785	203.972	73.7329	346.252	117.272	602.082	464.781	999.685	144.186	184.054	82.5365	91.4142	136.953	279.077	100.228	177.828	29.8049
CUST_12306_PI425248304	GSVIVT01035715001	VIT_04s0008g04230	ABC Transporter (VvPDR28 - VvABCG58)	Transport overview.Macromolecule transport.Multidrug transport.Multidrug ABC transport	7.5671	46.0862	10.1221	9.96075	9.62477	17.6858	11.1857	26.0841	7.25669	43.8055	90.5729	19.7822	1.27532	14.6074	16.2856	3.60694	2.00719	17.7576	6.36191	5.67699	4.71456	5.06428	21.7606	1.34148	1.37485	5.0793	12.4039	11.107	3.88557	13.9349	3.99615	1.48559	2.73533	1.25253	7.98765	8.5358	11.6721	10.6768	6.88663	5.07231	4.23323	9.56291	1.46203	4.18395	1.51355
CUST_12337_PI425248304	GSVIVT01035780001	VIT_04s0008g04790	ABC Transporter (VvPDR29 - VvABCG59)	Transport overview.Macromolecule transport.Multidrug transport.Multidrug ABC transport	129.145	241.35	11.9082	72.1529	72.0272	96.4494	100.289	263.985	80.8624	27.1604	43.0019	36.6709	50.7869	28.1547	193.509	18.3423	11.0249	199.363	54.621	69.4105	29.7569	21.9594	21.6831	43.8092	7.82518	12.8904	211.716	16.5334	4.06353	255.417	29.4585	72.7165	67.0906	4.48897	4.9061	13.2612	103.656	247.523	86.4629	98.7428	251.183	158.478	113.851	187.27	28.4869
CUST_5171_PI425248304	GSVIVT01016991001	VIT_09s0002g03550	ABC Transporter (VvPDR3 - VvABCG33)	Transport overview.Macromolecule transport.Multidrug transport.Multidrug ABC transport	57.3977	101.316	16.4057	24.5479	38.1086	32.0127	14.3574	62.6561	15.0722	9.13863	17.4617	5.10414	30.7267	11.4276	83.8128	17.6886	10.886	26.2447	4.86894	3.07137	2.9862	70.4245	35.694	12.4958	10.6459	20.9067	78.1679	24.6371	16	31.4377	13.1009	19.6946	13.7521	18.4558	16.6935	3.31338	51.9632	123.835	36.8315	12.957	22.1105	28.0946	12.0088	22.0102	12.4359
CUST_12338_PI425248304	GSVIVT01035784001	VIT_04s0008g04820	ABC Transporter (VvPDR30 - VvABCG60)	Transport overview.Macromolecule transport.Multidrug transport.Multidrug ABC transport	75.6628	183.936	28.231	46.5169	30.0556	75.681	35.6103	109.382	24.8748	8.17633	16.1148	12.6601	8.89261	17.0273	56.3361	2.28729	2.30425	41.1497	3.93289	5.61764	2.12687	2.43222	2.7818	23.0725	1.42832	26.4929	125.597	3.25827	1.89663	93.7367	4.67773	9.10703	10.307	1.44069	1.60405	9.00892	84.4686	339.83	49.4033	57.6329	427.828	58.1487	43.9393	212.1	41.9845
CUST_12340_PI425248304	GSVIVT01035786001	VIT_04s0008g04840	ABC Transporter (VvPDR32 - VvABCG62)	Transport overview.Macromolecule transport.Multidrug transport.Multidrug ABC transport	71.8539	177.576	10.2771	42.4021	9.6183	82.6825	39.3031	111.912	21.7216	8.69222	14.4427	7.78442	7.03545	19.9475	59.757	1.16522	1.98927	59.7891	4.97187	4.95623	2.87921	8.02825	1.22662	25.514	1.37542	33.6894	116.976	6.66558	3.89012	86.3541	8.10391	7.73102	13.7646	5.18088	2.34964	11.5715	85.6315	316.127	46.3492	48.6001	445.787	63.1919	38.6078	195.185	38.4689
CUST_12549_PI425248304	GSVIVT01036184001	VIT_06s0080g00040	ABC Transporter (VvPDR33 - VvABCG63)	Transport overview.Macromolecule transport.Multidrug transport.Multidrug ABC transport	89.4957	150.391	10.3363	46.6356	75.1016	69.3489	65.3583	120.074	34.2204	37.9902	41.367	20.4455	11.151	36.3083	90.0231	9.67501	9.73248	82.4853	24.386	18.1679	9.15299	10.1078	10.1692	21.8198	10.7063	46.8007	107.876	15.5813	7.98945	84.1065	17.5321	12.6461	15.6745	13.5355	12.0967	22.5145	122.157	155.209	99.5961	78.279	62.3198	117.193	51.3612	60.9194	32.091
CUST_5173_PI425248304	GSVIVT01016993001	VIT_09s0002g03580	ABC Transporter (VvPDR5 - VvABCG35)	Transport overview.Macromolecule transport.Multidrug transport.Multidrug ABC transport	59.2127	143.137	12.7749	27.3882	33.218	45.3187	20.0323	32.4847	24.8688	2.50321	5.97657	1.91073	62.9571	9.40727	71.37	37.9474	30.5988	40.4002	9.00899	10.2009	5.04864	121.18	99.1762	12.8647	27.6802	11.3852	59.7882	50.2481	26.2999	31.8579	9.79623	81.5101	43.3846	25.5938	38.2959	9.28276	77.1711	105.13	56.0427	20.0914	12.3035	32.3376	7.13578	14.2598	4.18057
CUST_5176_PI425248304	GSVIVT01016998001	VIT_09s0002g03630	ABC Transporter (VvPDR6 - VvABCG36)	Transport overview.Macromolecule transport.Multidrug transport.Multidrug ABC transport	449.609	1481.96	147.587	253.643	467.864	480.556	358.849	727.06	367.94	86.6789	190.361	297.995	17.0028	83.2636	687.298	10.229	4.41515	631.026	13.2032	9.47108	8.34469	3.31239	2.92107	69.5865	24.7024	111.977	796.224	29.3229	14.8989	737.903	6.69814	9.11265	2.44774	4.00622	4.14401	79.1354	511.217	692.689	349.836	262.679	406.64	364.439	300.156	479.458	173.206
CUST_5177_PI425248304	GSVIVT01016999001	VIT_09s0002g03640	ABC Transporter (VvPDR7 - VvABCG37)	Transport overview.Macromolecule transport.Multidrug transport.Multidrug ABC transport	2511.21	4771	507.62	1110.96	1058.34	1951.98	502.773	3060.44	1136.92	28.8573	54.8014	26.4649	2034.51	1330.23	5241.49	1245.38	866.005	1599.84	248.584	224.771	115.207	4745.56	2972.5	1336.25	742.822	3331.58	4574.3	2635.85	1545.41	1654.27	766.408	1705.85	1149.73	1063.49	1546.95	575.741	2449.17	3721.12	1727.94	277.49	217.529	1424.17	114.389	319.336	56.8946
CUST_12753_PI425248304	GSVIVT01036685001	VIT_19s0085g01190	ABC Transporter (VvPMP1 - VvABCD1)	Transport overview.Macromolecule transport.Multidrug transport.Multidrug ABC transport	124.335	309.51	10.3144	42.502	32.2818	52.7224	57.9523	153.092	40.2472	10.8064	17.8181	20.6267	130.727	82.5228	157.977	86.5483	45.3816	94.1548	83.2196	85.3148	61.4561	38.2854	28.0735	29.5878	61.1933	120.901	135.262	104.524	41.3004	90.2282	34.6674	42.5737	43.0884	65.319	73.6525	55.1456	73.0334	132.691	50.6825	41.4778	41.4718	116.806	64.2912	106.415	15.2264
CUST_3498_PI425248063	GSVIVT01036876001	VIT_02s0087g00770	ABC Transporter (VvRLI1 - VvABCE1)	Transport overview.Macromolecule transport.Multidrug transport.Multidrug ABC transport	648.038	1222.5	96.0805	370.527	319.032	526.775	563.046	1283.47	290.021	280.163	548.799	605.908	757.462	496.236	805.621	409.522	264.192	623.446	1057.54	881.657	770.354	857.119	543.709	420.04	377.842	503.514	600.535	697.178	367.753	633.633	396.827	322.205	258.608	765.816	585.23	508.983	514.009	985.465	330.38	346.127	318.862	758.08	331.741	722.59	109.094
CUST_3468_PI425248304	GSVIVT01011408001	VIT_14s0108g00710	ABC Transporter (VvSMC1)	Metabolism.Primary metabolism.Nucleobase, nucleoside, nucleotide, nucleic acid metabolism.Nucleic acid metabolism.DNA metabolism.DNA replication	321.356	547.935	57.0287	110.572	189.363	186.983	300.636	611.516	80.5168	6.23636	19.0819	15.9903	474.303	412.775	388.951	320.995	213.21	620.325	350.068	361.945	292.102	1.89247	1.25581	1.32995	310.732	297.311	320.645	420.641	218.358	447.325	82.6681	78.5994	61.0331	1.30095	7.79643	1.48892	378.803	479.113	300.212	321.407	232.229	1001.96	30.0138	107.649	15.7715
CUST_5822_PI425248304	GSVIVT01018715001	VIT_16s0022g00060	ABC Transporter (VvSMC2)	Cellular process.Cell growth and death	559.823	948.35	62.8321	572.942	455.574	930.057	792.702	1799.02	305.282	2.50472	5.54843	6.6062	1616.72	774.14	1072.48	1033.38	678.359	1570.78	886.261	960.098	779.888	2.52259	1.42029	7.25189	539.142	628.658	868.165	1098.17	497.467	1052.83	151.648	137.05	96.4758	1.67342	17.0113	3.82785	908.374	1099.84	681.773	1048.25	931.561	2229.6	168.97	474.708	86.1704
CUST_1437_PI425248304	GSVIVT01005757001	VIT_00s0291g00100	ABC Transporter (VvTAP1 - VvABCB21)	Transport overview.Macromolecule transport.Multidrug transport.Multidrug ABC transport	52.8283	161.49	11.9599	73.278	44.1314	77.0523	34.4724	101.567	17.1356	76.518	109.569	49.746	62.629	27.3992	47.3102	57.1221	30.0799	101.223	76.8253	60.5823	39.4338	54.9535	56.06	20.5404	60.9726	53.4532	54.4655	220.635	110.603	224.552	70.6591	129.045	121.003	81.3237	77.1538	56.5839	59.9222	107.804	43.9386	29.11	48.316	112.557	39.2646	88.5916	11.0624
CUST_2103_PI425248304	GSVIVT01008121001	VIT_17s0000g05120	ABC Transporter (VvTAP2 - VvABCB22)	Transport overview.Macromolecule transport.Multidrug transport.Multidrug ABC transport	511.684	1015.5	62.3364	509.542	196.574	582.354	308.131	662.04	162.144	225.082	313.877	241.568	305.57	285.286	529.95	222.127	165.773	448.038	168.669	186.427	165.759	105.701	87.6925	179.271	168.456	348.26	503.873	471.289	231.413	510.276	126.453	196.207	187.905	117.902	124.067	152.36	442.601	829.478	332.556	250.871	211.793	544.966	374.924	849.901	167.617
CUST_3154_PI425248304	GSVIVT01010634001	VIT_16s0100g00350	ABC Transporter (VvTAP3 - VvABCB23)	Transport overview.Macromolecule transport.Multidrug transport.Multidrug ABC transport	307.251	796.438	59.8784	234.966	161.486	400.187	133.117	257.215	93.1449	135.508	261.629	204.985	411.057	216.936	431.7	288.358	209.056	397.298	188.863	206.331	124.335	284.757	376.719	192.396	192.353	265.897	262.33	450.285	203.658	486.785	132.096	283.134	243.995	185.162	276.14	165.919	399.634	413.993	438.463	183.462	216.616	381.966	95.2657	203.533	70.4949
CUST_10993_PI425248304	GSVIVT01032404001	VIT_14s0066g00550	ABC Transporter (VvTAP4 - VvABCB24)	Transport overview.Macromolecule transport.Multidrug transport.Multidrug ABC transport	174.679	480.31	29.5566	84.9501	93.5388	124.469	80.7077	231.953	92	12.9521	31.1234	37.6366	114.347	118.521	223.1	79.9474	47.2166	184.525	86.3664	84.8898	49.7484	55.0651	48.3542	50.5005	66.2889	118.967	122.987	97.4744	39.7063	159.528	67.6722	94.1198	94.0083	71.9854	82.6694	73.331	156.081	244.862	134.715	114.028	139.865	256.517	165.056	267.275	46.2465
CUST_141_PI425248063	GSVIVT01001660001	VIT_18s0166g00080	ABC Transporter (VvWBC1 - VvABCG1)	Transport overview.Macromolecule transport.Multidrug transport.Multidrug ABC transport	17.1247	20.7003	20.646	68.6805	11.4057	96.1524	5.00541	8.88812	6.24598	2.10589	2.66354	2.04746	12.2911	5.41813	5.4325	22.791	7.03547	144.328	1.81233	4.47962	2.37562	3.3499	1.39295	5.06329	10.9235	17.9915	63.4904	67.0256	28.1316	54.0751	5.25163	17.5355	6.06115	2.25237	1.57492	2.45866	17.7128	58.1607	15.677	24.9614	53.1288	11.3135	6.67497	4.98579	4.91658
CUST_4230_PI425248304	GSVIVT01014402001	VIT_19s0014g03280	ABC Transporter (VvWBC10 - VvABCG10)	Transport overview.Macromolecule transport.Multidrug transport.Multidrug ABC transport	11.6018	26.8533	9.87062	10.9639	13.166	18.4515	9.04983	21.5392	8.70077	12.4159	20.8711	5.37709	1.94152	4.72131	9.82266	1.66368	2.09865	20.8665	4.17154	1.97524	2.91675	4.32805	2.27898	6.32249	1.38133	7.70431	11.6143	1.491	1.79915	19.9757	3.41673	1.87902	3.21856	2.98434	1.61757	5.88361	10.2216	18.3762	12.6808	5.93592	11.9993	9.27121	11.1794	14.8229	8.55062
CUST_4373_PI425248304	GSVIVT01014733001	VIT_19s0015g00960	ABC Transporter (VvWBC11 - VvABCG11)	Transport overview.Macromolecule transport.Multidrug transport.Multidrug ABC transport	24.5442	113.253	10.8555	22.9027	61.6868	37.1968	28.673	54.8167	36.0687	30.4015	39.5868	14.8114	7.83775	12.1324	42.5976	4.16204	3.88408	39.0243	9.91908	10.3873	2.1827	6.66174	7.69649	6.11185	4.34753	13.549	48.4083	9.92618	4.88121	52.0565	3.43289	8.60746	12.9921	5.93903	10.1171	18.8122	47.9508	99.2157	27.7028	22.3437	67.8082	38.6779	25.8497	39.8835	13.5344
CUST_4854_PI425248304	GSVIVT01015767001	VIT_03s0017g01280	ABC Transporter (VvWBC12 - VvABCG12)	Transport overview.Macromolecule transport.Multidrug transport.Multidrug ABC transport	3.94284	13.3259	12.5271	8.52343	10.4814	13.1201	6.53866	4.55853	3.27679	1.78966	3.16069	2.10163	2.77109	5.37459	9.81869	1.69019	2.27626	26.8371	1.70883	3.45584	2.79839	2.14159	2.29296	1.9622	12.54	110.292	185.951	17.6053	9.00805	509.601	15.757	20.2639	25.4276	8.91694	7.80898	160.3	61.9443	45.6298	51.3117	87.6766	106.827	116.925	19.9697	32.6861	14.3156
CUST_4856_PI425248304	GSVIVT01015771001	VIT_03s0017g01320	ABC Transporter (VvWBC14 - VvABCG14)	Transport overview.Macromolecule transport.Multidrug transport.Multidrug ABC transport	22.7188	44.6532	63.3582	20.7644	83.2163	339.176	8.0076	46.8374	104.19	14.4791	142.285	47.0513	1.62519	118.075	252.76	1.35411	2.53988	163.594	2.5968	3.08907	2.31032	3.84099	1.35688	67.2393	1.55215	54.0168	103.9	2.76151	2.047	338.033	1.95231	1.44711	3.9944	1.53045	1.55011	150.667	74.0536	118.561	193.598	23.6658	101.624	33.2402	28.8904	166.776	118.576
CUST_1464_PI425248063	GSVIVT01016240001	VIT_13s0019g04600	ABC Transporter (VvWBC15 - VvABCG15)	Transport overview.Macromolecule transport.Multidrug transport.Multidrug ABC transport	395.905	680.741	77.7926	248.388	247.289	378.369	443.455	624.669	170.676	39.4532	75.9561	92.0349	301.472	146.765	214.586	247.102	140.588	206.752	353.067	325.873	227.66	124.21	112.291	26.5053	303.974	317.397	395.552	883.082	490.708	566.655	328.958	637.873	425.924	115.778	155.228	116.046	349.815	386.204	256.128	270.641	275.908	547.774	187.658	298.375	74.3482
CUST_4662_PI425248043	GSVIVT01020687001	VIT_12s0028g02360	ABC Transporter (VvWBC16 - VvABCG16)	Transport overview.Macromolecule transport.Multidrug transport.Multidrug ABC transport	15.4918	96.8836	9.5637	3.54967	9.64575	28.3632	10.3086	44.2789	15.6384	1.93536	16.1209	13.819	9.68146	6.34928	51.1459	2.5846	2.19539	32.4207	1.44115	3.64674	2.04769	1.76043	5.66606	3.09602	1.92324	4.25796	40.7994	1.32768	1.83228	26.827	4.83921	9.62909	1.40232	1.32015	3.37331	1.49669	19.2766	41.683	14.8548	6.92696	18.9975	21.0146	8.41436	18.6923	4.6828
CUST_6957_PI425248304	GSVIVT01022346001	VIT_07s0031g02550	ABC Transporter (VvWBC17 - VvABCG17)	Transport overview.Macromolecule transport.Multidrug transport.Multidrug ABC transport	5492.92	9558.9	1214.45	427.862	2131.53	1024.06	8330.32	36641.5	16945.4	116.944	199.256	84.3224	3111.31	3957.62	3138.07	1178.28	675.164	6198.28	11028.5	10603.1	5296.11	776.226	612.843	141.296	949.638	7237.39	6098.24	1238.76	683.216	892.822	1025.26	913.786	646.29	204.33	410.622	39.3495	3435.96	4396	2922.01	3881.99	3900.18	8446.2	7284.17	15495	2504.02
CUST_7034_PI425248304	GSVIVT01022526001	VIT_08s0032g00790	ABC Transporter (VvWBC18 - VvABCG18)	Transport overview.Macromolecule transport.Multidrug transport.Multidrug ABC transport	34.7537	73.0626	10.9634	111.283	70.7104	228.048	2.71405	21.9808	14.4163	1.3808	1.51741	2.05663	163.518	21.6263	40.3262	177.288	106.388	93.7764	5.6419	7.47855	6.61052	1.99737	1.38851	1.55841	235.428	58.7502	318.138	490.708	231.705	71.4038	36.0151	40.0838	38.9972	1.52164	1.57474	1.79015	93.2618	352.22	77.4572	109.228	204.434	88.6103	1.38398	3.32688	1.64499
CUST_7604_PI425248304	GSVIVT01024228001	VIT_16s0039g00010	ABC Transporter (VvWBC19 - VvABCG19)	Transport overview.Macromolecule transport.Multidrug transport.Multidrug ABC transport	2971.78	5056.27	292.22	744.513	675.416	779.094	1275.16	4088.43	705.43	111.719	192.901	360.04	2883.22	1503.92	3415.86	1463.47	943.319	2156.07	1632.92	1251.99	1240.79	115.83	75.8683	72.2567	1770.05	1822.39	4145.66	1437.29	739.496	2420.09	736.947	876.051	759.646	418.063	632.039	404.026	3206.53	6052	1772.67	1508.38	2128.13	3328.43	1739.8	3613.41	465.067
CUST_679_PI425248304	GSVIVT01002136001	VIT_00s0625g00020	ABC Transporter (VvWBC2 - VvABCG2)	Transport overview.Macromolecule transport.Multidrug transport.Multidrug ABC transport	52.9066	103.753	11.1815	32.7616	33.2561	41.2305	32.8984	62.6484	24.891	36.716	31.3391	21.9614	158.766	53.4534	169.684	42.4955	42.6745	49.1489	10.6967	12.3903	8.27596	12.6101	24.2189	15.0263	34.3942	46.0121	120.591	42.6103	28.4881	148.647	133.374	376.4	206.48	26.0701	59.1725	28.9094	97.0288	68.7968	54.7204	45.3189	41.3701	74.0319	134.377	194.178	99.5007
CUST_8099_PI425248304	GSVIVT01025230001	VIT_06s0004g02490	ABC Transporter (VvWBC20 - VvABCG20)	Transport overview.Macromolecule transport.Multidrug transport.Multidrug ABC transport	47.9967	146.943	13.4816	26.3342	40.8165	39.1023	19.8294	55.7123	17.6564	5.99273	11.0219	14.4992	25.6261	32.0754	168.362	42.7069	31.8377	45.8755	5.83902	4.05442	3.58976	2.01285	1.36653	7.9465	12.6405	102.549	136.479	58.6281	23.2127	75.2089	1.93989	6.56286	2.82993	1.45313	2.2761	10.2622	62.2175	75.3945	43.1317	46.3364	41.5058	74.6516	23.0397	25.5396	6.88071
CUST_8281_PI425248304	GSVIVT01025582001	VIT_08s0040g02840	ABC Transporter (VvWBC21 - VvABCG21)	Transport overview.Macromolecule transport.Multidrug transport.Multidrug ABC transport	1952.3	4907.92	725.226	856.52	2295.24	1746.1	2527.24	3458.95	1451.87	776.034	1278.11	1137.76	63.537	1994.01	1832.59	39.7033	60.4199	1746.29	224.409	112.283	93.8774	71.1946	86.6474	781.178	45.968	1813.89	1474.16	110.695	73.9248	1544.96	150.708	58.4444	85.0141	69.1742	71.5082	937.197	1757.44	2594.96	1715.82	2083.09	2516.49	3013.66	1226.76	1674.18	702.012
CUST_8343_PI425248304	GSVIVT01025712001	VIT_08s0040g01620	ABC Transporter (VvWBC22 - VvABCG22)	Transport overview.Macromolecule transport.Multidrug transport.Multidrug ABC transport	31.0898	57.3327	10.1356	29.2663	83.4308	28.1189	22.6225	46.8255	12.1043	1.43766	5.75254	1.8652	25.7965	59.5429	281.571	118.302	77.6816	26.4876	20.4488	16.6108	9.85329	2.29956	1.24008	4.36697	34.4163	443.953	156.292	116.25	60.9846	114.767	27.5112	32.2498	20.0418	3.2954	6.4061	38.073	37.2865	68.4988	27.9072	100.001	61.4379	111.412	34.5234	63.0878	9.47204
CUST_6632_PI425248043	GSVIVT01028809001	VIT_16s0050g01620	ABC Transporter (VvWBC23 - VvABCG23)	Transport overview.Macromolecule transport.Multidrug transport.Multidrug ABC transport	7369.47	12051.2	1028.93	978.168	1838.74	1834.02	14440.3	38418.9	12249.4	71.5241	126.825	156.467	7812.92	8300.39	7208.62	3623.25	2030.4	8778.21	16515.2	15830.2	7830.56	110.403	65.4019	382.964	3340.29	7526.86	8476.41	6096.22	3312.14	8788.13	3881.29	4203.65	2907.06	657.825	903.071	549.664	6119.85	5245.04	4678.73	9075.58	7539.32	13831.4	11821.9	19872.9	3329.36
CUST_10610_PI425248304	GSVIVT01031516001	VIT_06s0061g00350	ABC Transporter (VvWBC24 - VvABCG24)	Transport overview.Macromolecule transport.Multidrug transport.Multidrug ABC transport	1337.98	3780.3	179.162	576.271	601.387	1229.97	1228.19	2027.4	353.017	97.0219	171.773	218.305	2351.72	1250.94	2426.43	1438.48	809.663	1755.89	1856.76	1622.37	1187.48	337.014	279.019	197.578	1360.34	1954.26	2209.39	1770.38	981.245	1469.47	811.436	1151.44	498.975	292.6	340.772	478.686	1975.3	2325.03	1544.78	1284.84	918.377	2711.38	649.138	1032.39	223.879
CUST_10616_PI425248304	GSVIVT01031528001	VIT_06s0061g00260	ABC Transporter (VvWBC25 - VvABCG25)	Transport overview.Macromolecule transport.Multidrug transport.Multidrug ABC transport	2038.89	3160.46	343.743	229.539	157.852	425.644	62.081	147.982	45.7462	5.95	10.8347	1.83921	3183.29	914.114	935.33	1710.41	940.52	432.875	215.422	198.965	169.54	1.91374	1.28677	3.99087	3480.3	1140.39	1387.75	929.689	551.295	478.194	71.9726	121.2	78.809	1.36733	2.69772	37.1168	1701.63	2179.83	1370.73	307.527	417.551	524.862	29.1744	35.3863	14.8416
CUST_10617_PI425248304	GSVIVT01031529001	VIT_06s0061g00230	ABC Transporter (VvWBC26 - VvABCG26)	Transport overview.Macromolecule transport.Multidrug transport.Multidrug ABC transport	190.64	424.261	21.0864	205.433	170.316	225.165	149.582	463.93	166.158	41.3243	47.3085	11.8195	691.035	72.7886	110.678	588.266	316.543	176.627	465.627	354.724	321.294	214.931	160.345	24.4996	633.584	125.994	311.252	786.736	436.374	360.634	470.464	814.346	607.771	492.468	740.844	230.683	341.577	465.79	227.559	176.648	147.629	289.995	181.222	276.037	62.5759
CUST_3055_PI425248063	GSVIVT01032625001	VIT_13s0067g03750	ABC Transporter (VvWBC27 - VvABCG27)	Transport overview.Macromolecule transport.Multidrug transport.Multidrug ABC transport	101.669	27.9933	9.84024	11.6103	11.0984	30.7835	19.4456	3.09604	4.66808	1.33887	2.06918	1.91329	1.23765	1.59589	2.34119	3.42193	2.17236	3.73824	1.49699	1.30853	2.08933	22.8936	16.6141	8.16346	1.26103	4.92543	4.02	15.2026	8.157	92.8531	162.797	200.186	133.437	10.7744	15.1243	47.4539	16.6817	19.4592	13.0559	16.4859	6.38505	30.3961	10.4423	13.4944	2.1663
CUST_3274_PI425248063	GSVIVT01034463001	VIT_18s0072g01220	ABC Transporter (VvWBC28 - VvABCG28)	Transport overview.Macromolecule transport.Multidrug transport.Multidrug ABC transport	538.215	954.651	74.7999	1459.9	891.703	1906.47	758.105	3325.3	715.099	21.803	48.9294	25.7853	1752.86	344.878	608.688	1651.13	826.852	1554.43	399.88	331.837	192.502	94.9313	89.087	121.307	721.813	628.96	3076.47	1852.09	914.837	1598.02	282.396	525.395	292.409	3.64664	10.4563	4.39907	516.893	1721.52	336.873	608.865	1361.05	1901.39	1525.08	4410.79	969.444
CUST_3493_PI425248063	GSVIVT01036869001	VIT_02s0087g00840	ABC Transporter (VvWBC29 - VvABCG29)	Transport overview.Macromolecule transport.Multidrug transport.Multidrug ABC transport	726.178	1383.66	172.046	297.04	421.898	383.359	213.78	449.219	222.475	386.421	560.705	262.368	1024.97	1443.6	1643.83	501.25	227.621	814.876	157.749	143.035	56.583	709.878	607.575	910.896	237.339	1607.57	842.696	418.551	207.293	613.922	166.877	355.877	236.717	64.6307	101.55	316.466	561.081	626.014	368.585	286.043	377.896	811.322	351.507	527.478	177.104
CUST_8776_PI425248043	GSVIVT01037274001	VIT_06s0009g03380	ABC Transporter (VvWBC30 - VvABCG30)	Transport overview.Macromolecule transport.Multidrug transport.Multidrug ABC transport	8.90245	60.3997	9.98061	7.98105	9.8864	16.0837	6.69134	19.4479	5.20788	17.7108	31.1463	1.86652	1.31615	6.79011	15.9549	1.20194	2.00082	13.2793	1.48426	3.80123	1.90726	14.8482	4.16091	4.99567	1.40253	18.7063	35.8432	4.10519	1.71043	47.0421	1.53666	1.36198	1.30499	1.27285	2.39667	12.3329	15.225	24.6781	12.235	5.27718	12.9748	13.0291	6.87842	9.60465	3.37592
CUST_888_PI425248304	GSVIVT01003413001	VIT_07s0191g00010	ABC Transporter (VvWBC5 - VvABCG5)	Transport overview.Macromolecule transport.Multidrug transport.Multidrug ABC transport	64.3764	137.068	11.1403	40.1783	55.6527	53.3438	43.6363	73.8916	35.3048	44.816	58.9452	40.8419	212.563	93.4631	176.978	53.5946	53.5451	59.4545	18.746	15.4758	11.457	22.0727	33.2753	32.6872	34.5972	39.7823	124.746	54.5993	40.4758	149.234	184.27	467.362	244.291	41.2196	76.3939	56.1677	109.177	90.1638	69.2202	56.3483	55.8417	95.8649	149.063	228.931	129.192
CUST_2281_PI425248304	GSVIVT01008456001	VIT_17s0000g02200	ABC Transporter (VvWBC6 - VvABCG6)	Transport overview.Macromolecule transport.Multidrug transport.Multidrug ABC transport	20.1415	79.3979	9.8728	14.7651	25.7315	21.367	21.8338	49.8783	9.843	42.3167	61.091	7.9193	6.60096	9.03564	37.8021	3.17963	2.19306	22.8209	1.50675	1.32161	2.08269	11.8729	3.16129	8.47529	2.12467	6.56301	45.4991	1.33807	2.33811	44.9749	1.5859	1.82223	3.59932	1.38556	1.39447	6.82092	36.0991	61.7857	27.4673	12.7025	27.7771	48.8553	20.0879	24.3915	3.71809
CUST_794_PI425248063	GSVIVT01011781001	VIT_01s0011g04670	ABC Transporter (VvWBC7 - VvABCG7)	Transport overview.Macromolecule transport.Multidrug transport.Multidrug ABC transport	264.11	538.245	27.5716	172.832	159.213	283.879	211.451	462.336	161.137	62.7106	101.07	109.976	455.532	189.188	350.964	321.544	218.011	234.378	186.355	167.353	146.141	47.8788	42.0291	50.0643	278.281	264.387	381.165	441.007	230.407	399.593	165.009	237.912	162.058	144.408	133.821	115.513	245.485	344.765	177.318	188.74	229.943	385.583	193.261	331.52	72.8615
CUST_956_PI425248063	GSVIVT01011981001	VIT_01s0011g02730	ABC Transporter (VvWBC8 - VvABCG8)	Transport overview.Macromolecule transport.Multidrug transport.Multidrug ABC transport	440.44	1663.07	143.947	557.903	900.571	876.818	463.275	1601.76	842.818	444.297	793.782	352.262	46.9765	172.947	777.465	69.4953	41.1889	1263.31	82.722	52.8889	41.6907	103.061	35.7691	159.481	40.4618	277.688	1027.49	1225.19	707.528	1709.11	413.41	1228.93	885.009	27.9317	23.6917	153.471	538.89	922.429	517.935	420.45	783.204	896.678	782.937	1160.85	303.012
CUST_1540_PI425248043	GSVIVT01006613001	VIT_00s0388g00070	ABC transporter B member 14	Transport overview.Macromolecule transport.Multidrug transport.Multidrug ABC transport	35.3499	43.8289	9.78019	12.2239	17.4486	28.179	4.57382	5.04166	6.90269	34.1561	76.5093	1.84616	12.658	1.41987	28.8514	40.2983	26.9128	9.30714	7.77132	9.69962	22.2589	1.72472	1.77496	1.28095	19.8652	21.6076	7.29308	12.6831	6.1068	13.8893	4.46074	5.181	1.27082	1.25069	3.39402	1.7299	87.3703	78.9063	93.7947	19.3816	28.5533	19.3369	3.26124	8.90992	7.96293
CUST_2560_PI425248063	GSVIVT01021591001	VIT_10s0003g04420	ABC transporter C member 11	Transport overview.Macromolecule transport.Multidrug transport.Multidrug ABC transport	14.5702	201.37	9.60332	20.7338	54.3203	37.9815	16.2679	140.568	25.6872	1.83205	10.2511	4.61598	5.50246	7.56591	54.3232	5.74005	4.18854	29.9771	4.93541	3.30871	2.1036	1.98165	1.35588	1.97799	2.30513	5.95905	17.8155	1.93452	1.87764	17.5877	1.98932	9.55053	3.67575	1.34756	1.44581	2.93688	33.2832	71.1481	29.0457	16.4066	49.6912	9.5655	6.31145	11.5512	2.61503
CUST_9475_PI425248304	GSVIVT01028722001	VIT_16s0050g02480	ABC transporter C member 15 (VvABCC1)	Transport overview.Macromolecule transport.Multidrug transport.Multidrug ABC transport	5284.45	13114.4	1234.18	4576.91	3731.52	6742.01	6343.04	24415.7	9667.03	3264.28	4792.68	7583.71	13591.4	4429.87	7444.97	10024.3	6072.18	14258.3	6349.74	8657.66	6242.76	13701.6	12654.4	5943.99	12784.4	6229.81	13586	13233	7455.77	10939.2	4782.42	10666.2	8547.82	7806.31	10802.1	8844.82	11413.4	11618.1	7785.03	5488.98	5736.97	7408.05	4333.51	5777.01	1718.24
CUST_6531_PI425248043	GSVIVT01028457001	VIT_07s0005g04660	ABC transporter C member 9	Transport overview.Macromolecule transport.Multidrug transport.Multidrug ABC transport	60.5589	93.1732	9.63479	33.8946	13.6619	24.798	72.3084	175.114	49.8936	66.8539	91.3374	47.6077	28.4006	28.9321	55.255	1.96791	2.17546	89.7648	6.95185	3.13829	2.02849	3.48511	2.89418	33.9631	2.9311	42.1189	72.9302	1.75581	2.85031	68.3828	3.51976	1.65394	1.40754	3.82865	2.26841	24.056	44.5607	79.9981	33.1015	33.9449	36.6032	70.5367	76.4278	141.978	12.2236
CUST_9397_PI425248304	GSVIVT01028458001	VIT_07s0005g04670	ABC transporter C member 9	Transport overview.Macromolecule transport.Multidrug transport.Multidrug ABC transport	119.006	817.081	97.8057	49.1027	1008.08	300.942	146.802	846.812	299.434	149.951	667.835	252.866	87.987	98.9731	343.302	48.09	36.3428	245.956	125.288	90.5966	89.9301	97.6264	68.2098	108.433	47.8524	142.691	370.991	85.9752	43.123	290.488	53.4053	61.2276	60.0124	73.4965	61.3788	64.9193	88.673	897.978	147.913	59.0415	309.922	302.285	132.697	649.771	105.611
CUST_2969_PI425248063	GSVIVT01026677001	VIT_15s0045g00090	ABC transporter C member 9	Transport overview.Macromolecule transport.Multidrug transport.Multidrug ABC transport	163.661	529.475	27.3558	225.131	256.228	346.093	50.1332	126.736	155.23	95.8243	201.841	265.87	210.322	76.189	197.354	172.218	103.01	315.93	127.618	145.67	42.5875	282.193	223.64	76.1553	310.203	208.701	367.073	487.964	224.919	568.32	701.065	1752.41	1226.57	401.149	859.307	668.819	962.763	1126.07	952.963	527.055	967.298	656.642	2122.27	5503.84	2533.41
CUST_4208_PI425248043	GSVIVT01018633001	VIT_16s0022g00630	ABC transporter E member 1	Transport overview.Macromolecule transport.Multidrug transport.Multidrug ABC transport	350.128	791.74	76.9506	265.469	159.555	429.009	266.084	615.42	369.491	337.694	518.846	908.486	608.078	346.498	492.368	496.007	270.314	434.315	606.286	602.117	385.01	448.51	316.147	324.851	486.318	688.193	762.755	1054.64	550.673	597.707	425.946	581.474	493.579	375.068	288.691	475.963	400.21	643.954	340.974	288.716	239.234	462.161	275.595	329.917	162.572
CUST_813_PI425248304	GSVIVT01003144001	VIT_03s0180g00300	ABC transporter F member 2	Transport overview.Macromolecule transport.Multidrug transport.Multidrug ABC transport	95.2959	284.096	32.308	56.9924	80.8367	87.713	83.8953	157.866	46.0568	36.1346	64.7814	36.8838	7.59051	40.0286	129.947	3.48797	2.30201	81.8488	8.58303	3.41946	2.17247	3.37857	4.54095	25.7171	14.2712	93.3847	137.883	30.5313	14.0316	114.615	15.0176	40.7521	25.8164	9.23492	17.4515	33.558	138.344	184.52	93.0801	50.2356	95.243	101.233	63.8041	99.9783	19.2804
CUST_159_PI425248063	GSVIVT01001693001	VIT_18s0166g00310	ABC transporter F member 4	Transport overview.Macromolecule transport.Multidrug transport.Multidrug ABC transport	487.221	750.29	64.2846	287.682	505.523	391.105	280.297	491.165	298.059	576.443	834.304	519.518	977.67	200.297	304.572	850.165	513.482	402.218	634.943	1131.1	488.748	944.168	1460.9	365.249	636.319	177.541	369.219	971.463	472.193	366.659	472.625	1231.05	762.484	531.368	829.736	287.425	550.777	764.078	481.171	317.607	415.76	452.157	416.652	782.938	431.698
CUST_5252_PI425248304	GSVIVT01017184001	VIT_09s0002g05360	ABC transporter g family pleiotropic drug resistance 12 PDR12	Transport overview.Macromolecule transport.Multidrug transport.Multidrug ABC transport	707.501	1688.24	140.695	883.296	559.09	1755.73	580.873	1891.61	636.972	84.5144	162.318	214.365	266.681	169.549	434.121	273.225	196.134	498.772	54.7895	50.3527	213.287	360.591	206.843	469.486	1943.97	1084.01	2855.8	646.931	390.419	1996.15	1266.1	677.745	592.381	120.771	128.739	427.573	1376.42	3347.04	967.079	876.92	4306.11	1372.59	1508.21	5428.5	1149.61
CUST_5253_PI425248304	GSVIVT01017185001	VIT_09s0002g05380	ABC transporter g family pleiotropic drug resistance 12 PDR12	Transport overview.Macromolecule transport.Multidrug transport.Multidrug ABC transport	840.557	2152.76	145.416	935.284	575.258	1918.58	620.453	1989.62	912.548	120.969	237.702	416.068	365.306	241.415	568.609	411.288	272.615	756.571	147.244	98.5788	168.958	2006.72	886.482	1165.34	1431.02	1586.79	3551.3	1394.77	827.072	2700.72	2119.49	2008.24	1574.62	632.286	544.33	873.53	1428.75	3423.34	1032.6	842.153	4022.28	1655.49	2173.71	6347.51	1431.24
CUST_5254_PI425248304	GSVIVT01017186001	VIT_09s0002g05390	ABC transporter g family pleiotropic drug resistance 12 PDR12	Transport overview.Macromolecule transport.Multidrug transport.Multidrug ABC transport	329.079	810.913	82.7198	340.247	497.594	562.84	93.0578	154.315	160.048	110.769	184.992	111.443	294.416	85.343	158.679	563.609	334.728	330.943	137.545	85.8449	52.4491	763.473	503.986	389.871	345.447	315.11	446.936	389.923	168.529	398.113	1459.13	1785.93	1612.27	209.472	291.033	442.778	679.971	564.662	667.518	175.939	435.404	484.139	433.296	669.423	216.072
CUST_5257_PI425248304	GSVIVT01017190001	VIT_09s0002g05420	ABC transporter g family pleiotropic drug resistance 12 PDR12	Transport overview.Macromolecule transport.Multidrug transport.Multidrug ABC transport	207.999	438.498	53.1971	114.982	94.8965	130.146	106.771	266.951	73.9723	87.8679	163.194	209.459	4.58644	33.6652	275.3	1.83927	3.46918	162.949	12.0974	11.9786	5.81679	3.71804	3.14667	15.393	9.59578	45.9992	432.237	11.1709	5.68579	293.034	7.05499	11.2904	11.4339	3.0232	6.42357	28.8871	161.121	323.058	87.7977	73.1943	128.29	123.824	176.342	253.5	59.3667
CUST_3818_PI425248043	GSVIVT01017194001	VIT_09s0002g05440	ABC transporter g family pleiotropic drug resistance 12 PDR12	Transport overview.Macromolecule transport.Multidrug transport.Multidrug ABC transport	26.3435	51.201	10.4354	30.6862	43.8941	41.7835	13.7185	28.2843	14.3821	14.169	16.474	7.61658	1.2211	5.75557	6.04964	1.49644	4.40975	20.4612	1.42802	1.28847	1.9025	2.73774	1.465	5.2347	7.38638	12.1566	48.0025	9.03934	2.04242	66.45	7.96997	8.07412	19.1704	1.59981	1.79273	31.8809	22.619	84.6065	32.1655	14.0653	52.4832	27.9336	27.5878	91.1484	27.3817
CUST_5261_PI425248304	GSVIVT01017197001	VIT_09s0002g05510	ABC transporter g family pleiotropic drug resistance 12 PDR12	Transport overview.Macromolecule transport.Multidrug transport.Multidrug ABC transport	75.2593	101.178	10.7888	55.7883	51.5236	67.4911	29.892	75.3844	38.5562	18.9746	37.5474	24.7775	59.4108	14.7372	35.7142	36.1296	28.0396	40.3832	9.52193	10.6909	20.2546	37.941	37.1324	28.3903	80.1972	39.8178	145.93	58.048	21.009	137.639	83.5831	118.529	144.729	17.7282	26.2101	33.2787	82.9267	260.969	75.3591	28.2734	174.952	79.9248	100.253	440.698	101.554
CUST_3819_PI425248043	GSVIVT01017199001	VIT_09s0002g05540	ABC transporter g family pleiotropic drug resistance 12 PDR12	Transport overview.Macromolecule transport.Multidrug transport.Multidrug ABC transport	250.613	725.442	41.0269	31.1926	26.631	70.0688	40.8039	165.569	30.7281	1.80157	11.2607	8.63951	58.3943	92.1948	226.155	10.2716	5.66964	75.3118	18.0718	16.2715	3.84674	5.53939	1.24071	41.3624	34.3869	157.208	145.542	29.4268	13.1708	108.859	30.7715	23.1319	28.7101	3.49127	2.31665	25.3402	89.7094	150.415	69.2446	38.0832	107.469	114.451	70.5526	270.029	45.1988
CUST_5263_PI425248304	GSVIVT01017200001	VIT_09s0002g05550	ABC transporter g family pleiotropic drug resistance 12 PDR12	Transport overview.Macromolecule transport.Multidrug transport.Multidrug ABC transport	69.9304	88.4947	10.2926	9.77981	30.9623	20.0987	6.72301	26.5205	12.5197	5.22174	18.5528	15.7804	112.464	14.1372	50.3632	9.26976	10.9299	22.9754	4.77846	7.92516	2.17182	28.0152	9.9719	3.77405	42.9839	11.7682	35.9288	20.1088	10.8865	70.8839	13.352	21.2256	17.7687	9.42267	11.8834	4.02072	25.9758	57.6227	23.7269	22.345	46.4987	24.6286	38.5644	129.682	124.399
CUST_5267_PI425248304	GSVIVT01017204001	VIT_09s0002g05600	ABC transporter g family pleiotropic drug resistance 12 PDR12	Transport overview.Macromolecule transport.Multidrug transport.Multidrug ABC transport	920.033	1775.47	193.703	704.326	548.795	1375.18	447.553	1586.35	782.882	117.853	237.046	468.078	250.379	227.142	670.558	128.797	120.308	671.806	51.4535	41.3606	61.3088	639.09	351.788	805.156	444.909	1113.83	2686.38	676.486	394.987	2395	698.972	754.183	744.405	229.2	225.668	560.652	1079.3	2110.36	792.099	637.162	2238.91	1259.85	1851.72	5347.77	1171.17
CUST_5324_PI425248304	GSVIVT01017336001	VIT_09s0002g06940	ABC transporter g family pleiotropic drug resistance 12 PDR12	Transport overview.Macromolecule transport.Multidrug transport.Multidrug ABC transport	110.932	276.814	8.87502	63.0075	119.783	98.7617	34.9817	93.1729	46.4689	25.6081	47.8841	38.3227	32.7299	14.0986	73.9817	10.2231	10.5577	76.4433	4.0991	2.33743	7.78246	10.9197	2.74457	23.7084	9.74943	55.9069	181.152	13.621	5.95713	172.316	18.3738	20.375	28.1116	4.21382	7.75735	46.193	154.532	298.929	138.949	52.0635	199.216	112.282	135.224	388.836	132.093
CUST_5325_PI425248304	GSVIVT01017337001	VIT_09s0002g06950	ABC transporter g family pleiotropic drug resistance 12 PDR12	Transport overview.Macromolecule transport.Multidrug transport.Multidrug ABC transport	167.297	364.188	13.7066	114.178	47.0754	149.65	68.0663	196.421	38.8982	16.7521	20.8676	33.3124	1.26875	58.9741	139.247	1.13463	2.18436	76.9682	1.81365	1.28978	2.06114	1.7384	1.23997	20.91	1.33552	157.061	328.898	1.44006	1.84763	322.028	1.5128	1.35881	1.34277	1.31481	1.34489	41.5485	161.201	585.601	132.869	108.124	638.358	160.964	113.419	641.683	131.847
CUST_5956_PI425248043	GSVIVT01026173001	VIT_10s0042g00480	ABC transporter g family pleiotropic drug resistance 12 PDR12	Transport overview.Macromolecule transport.Multidrug transport.Multidrug ABC transport	96.4779	179.528	9.26702	82.2281	106.242	176.874	46.1266	80.3845	85.1431	28.5181	63.2242	57.5443	105.369	13.4282	38.1474	40.6181	8.32466	83.3594	15.0827	32.8812	33.206	56.3204	93.793	41.8506	226.489	62.9528	211.152	137.773	24.8856	215.774	189.348	342.054	449.778	28.3487	63.9237	72.0249	216.162	387.387	234.405	82.6741	411.887	151.043	237.779	591.02	200.09
CUST_4730_PI425248304	GSVIVT01015461001	VIT_11s0016g04590	ABC transporter g family pleiotropic drug resistance 12 PDR12	Transport overview.Macromolecule transport.Multidrug transport.Multidrug ABC transport	34.8327	85.9436	12.906	19.2074	9.66026	23.8118	38.1965	105.043	41.998	4.8609	10.1788	16.7965	27.4672	28.6574	55.0755	18.1151	8.35549	35.0451	49.5154	26.8767	20.3005	20.7887	18.94	31.385	6.105	28.0598	31.2386	16.2931	7.0896	20.5653	6.10246	10.3203	7.84133	7.53991	3.78505	14.7136	26.9363	29.0764	20.8773	20.9853	11.8181	27.0483	14.498	18.3667	4.66095
CUST_3815_PI425248043	GSVIVT01017189001		ABC transporter g family pleiotropic drug resistance 12 PDR12	#N/A	752.293	2145.68	160.154	570.349	337.404	1240.54	420.627	1400.7	708.031	108.556	215.842	328.425	173.821	387.82	895.235	82.8873	80.8544	742.844	79.42	53.9328	33.184	507.951	211.954	817.393	235.949	1216.55	2839.55	365.857	260.649	2242.91	519.81	456.213	513.033	166.697	140.754	713.891	990.168	2119.76	758.916	550.197	2147.59	1243.03	1831.53	4775.26	945.42
CUST_5172_PI425248304	GSVIVT01016992001	VIT_09s0002g03570	ABC transporter G member 15	Transport overview.Macromolecule transport.Multidrug transport.Multidrug ABC transport	2518.76	4669.29	380.627	1112.31	1086.84	1924.45	502.508	3092.44	1213.44	32.3418	57.7514	21.7913	1971.26	1420.13	5260.75	1246.64	919.392	1564.55	267.837	234.578	127.874	5127.61	3146.21	1173.38	743.904	3280.34	4610.95	2600.32	1610.94	1679.73	734.698	1793.85	963.408	1041.48	1603.12	623.726	2475.34	3786.55	1823.29	272.455	221.137	1453.72	120.209	341.798	62.2761
CUST_1037_PI425248304	GSVIVT01003847001	VIT_00s0211g00020	ABC transporter G member 29	Transport overview.Macromolecule transport.Multidrug transport.Multidrug ABC transport	216.155	968.668	148.392	210.805	499.092	430.496	163.354	718.123	281.833	213.643	455.426	242.259	28.8804	106.033	294.723	20.6204	18.8703	302.314	18.8021	17.6512	12.7568	13.9985	22.5313	89.3673	18.8946	142.36	403.081	24.5165	11.8895	465.662	14.8542	22.0819	23.9487	14.0177	25.7131	172.797	245.97	614.233	225.26	166.403	331.698	302.739	187.646	351.753	104.06
CUST_4855_PI425248304	GSVIVT01015768001	VIT_03s0017g01300	ABC transporter G member 7	Transport overview.Macromolecule transport.Multidrug transport.Multidrug ABC transport	223.068	228.632	56.4059	50.0417	59.2322	107.436	55.371	122.584	40.8437	34.4328	56.8562	39.2819	28.7139	43.8128	85.6044	18.2649	12.4503	71.3178	9.46905	5.37782	5.95816	7.72216	3.00668	26.2524	25.3779	45.5351	84.3607	20.314	16.0335	67.9824	3.79836	7.04559	2.87352	4.97611	5.01352	28.1132	77.053	109.835	72.3766	55.1543	68.9271	88.7942	46.9245	61.0653	23.7135
CUST_8852_PI425248043	GSVIVT01037566001	VIT_06s0009g00530	ABC transporter G member 7	Transport overview.Macromolecule transport.Multidrug transport.Multidrug ABC transport	19.1069	10.6778	21.4992	8.30085	19.1353	10.9002	3.93748	11.7161	13.4336	9.30177	10.8798	8.15775	19.1623	22.767	7.70287	2.24297	2.47381	6.60925	2.25991	4.7884	2.445	3.64127	3.36075	6.52987	3.20689	5.70223	13.3758	6.61854	2.07553	17.6247	17.1848	34.028	49.9468	6.71793	5.4565	7.18123	9.26755	20.465	8.46684	3.9581	9.56072	4.67235	18.6679	28.4828	20.0323
CUST_3666_PI425248304	GSVIVT01012742001	VIT_10s0116g01920	ABC transporter I member 15	Transport overview.Macromolecule transport.Multidrug transport.Multidrug ABC transport	128.757	207.882	12.4166	50.2116	37.0338	58.0854	83.8971	328.129	60.2014	77.6021	137.576	157.951	54.7636	94.7528	130.589	34.3862	25.7762	121.738	74.3314	57.3791	36.7274	92.4673	70.1358	80.3668	22.5557	95.3334	194.562	76.4372	35.2901	133.557	34.3447	69.0569	44.1406	87.7593	70.7541	108.142	74.6941	194.266	46.4737	52.7072	30.948	143.99	241.322	450.495	53.5695
CUST_12720_PI425248304	GSVIVT01036588001	VIT_13s0084g00110	ABC transporter I member 8	Transport overview.Macromolecule transport.Multidrug transport.Multidrug ABC transport	984.942	1583.05	104.713	526.971	462.049	811.77	878.144	1674.59	210.663	187.773	252.727	389.532	878.023	764.428	760.319	535.306	283.14	719.482	942.659	831.547	707.608	337.628	222.808	368.033	442.262	918.911	918.21	887.689	382.657	755.906	614.493	536.395	431.949	298.243	221.63	325.098	708.782	1081.51	586.864	669.61	554.695	1215.37	932.138	1737.18	447.273
CUST_11206_PI425248304	GSVIVT01033060001	VIT_14s0068g01730	ABCNAP14	Transport overview.Macromolecule transport.Multidrug transport.Multidrug ABC transport	420.71	907.42	99.2221	271.595	128.803	436.719	371.764	727.211	326.883	205.309	356.609	599.379	614.247	356.303	620.669	450.318	234.839	528.482	634.723	811.361	627.887	697.093	690.378	627.106	411.461	441.971	620.042	816.449	437.652	541.77	368.153	650.133	421.915	494.366	478.225	483.608	526.932	683.387	377.965	300.011	307.494	701.216	380.026	569.893	184.756
CUST_4189_PI425248304	GSVIVT01014307001	VIT_19s0014g02430	Aberrant lateral root formation 5	Transport overview.Electrochemical Potential-driven Transporters.Porters.Multidrug/Oligosaccharidyl-lipid/Polysaccharide Flippase.Multi Antimicrobial Extrusion	169.899	210.05	24.8661	41.759	42.5087	68.0707	93.8727	151.136	52.6609	116.165	219.583	293.032	187.267	67.4796	53.8513	85.4954	53.7948	71.9751	243.814	214.976	219.133	514.622	273.208	201.522	5.43166	23.5881	19.3122	26.2884	11.3142	43.9246	17.0308	28.0044	28.1783	59.6099	59.66	20.4149	24.3133	28.7264	19.0527	26.5915	24.7333	61.4599	31.5878	47.2871	19.6033
CUST_12420_PI425248304	GSVIVT01035918001	VIT_04s0008g06070	Aberrant root formation protein 4 ALF4	Development.Root development	511.322	1071.1	57.4754	224.499	264.825	439.732	378.098	750.824	246.357	137.448	186.773	299.384	371.426	596.148	607.151	253.143	134.707	566.621	290.582	309.613	185.537	70.7648	71.2626	151.58	182.694	703.988	428.443	390.668	165.523	552.556	139.098	187.782	126.981	80.2091	96.4237	299.891	530.678	651.223	392.201	437.969	367.867	954.49	171.985	344.625	72.1857
CUST_2916_PI425248304	GSVIVT01009589001	VIT_18s0001g11390	Aberrant testa shape	Regulation overview.Regulation of gene expression.Regulation of transcription.Transcription factor.G2-like family transcription factor	184.925	469.327	20.4634	20.4188	47.7653	42.2056	7.0504	4.782	9.52198	14.2409	20.0169	4.84113	431.656	281.689	299.399	250.67	124.137	96.282	2.66148	1.91493	3.2505	2.34615	1.34901	3.0272	128.722	184.793	108.855	139.822	71.6691	58.0958	17.1751	32.3105	21.5221	2.04861	1.53587	2.94472	242.912	196.461	199.965	42.6228	24.7487	127.732	2.41162	12.7192	14.3946
CUST_12853_PI425248304	GSVIVT01037230001	VIT_06s0009g03810	ABH1 (ABA hypersensitive 1)	Metabolism.Primary metabolism.Nucleobase, nucleoside, nucleotide, nucleic acid metabolism.Nucleic acid metabolism.RNA metabolism.RNA processing.mRNA processing.mRNA splicing	2570.33	5353.57	432.245	1605.93	1434.09	2596.68	2768.97	6469.59	1672.28	451.081	678.792	882.59	4367.29	2720.19	5359.94	3472.75	1913.55	4420.3	4673.51	3736.77	3161.92	1147.86	978.657	1112.34	2949.26	3691.99	5604.64	3910.63	1996.5	4596.68	1350.6	1585.57	1332.03	833.141	947.152	1201.08	2361.16	5104.74	1684.5	1999.93	2563	5254.35	1697.06	3272.32	561.731
CUST_779_PI425248304	GSVIVT01002939001	VIT_00s0983g00010	Abhydrolase domain-containing protein	Metabolism.Primary metabolism.Protein metabolism and modification.Proteolysis.Peptidase proteins	150.452	361.119	13.0663	42.2646	74.8959	75.5647	247.413	670.655	178.889	46.6518	62.5909	143.772	32.7185	36.3982	86.7325	29.8892	16.8391	44.9068	156.211	155.223	97.4977	54.1071	41.164	49.7351	24.8873	73.3637	84.9864	58.8719	39.5302	115.177	86.4696	112.733	78.2978	72.598	63.6747	66.0238	27.7136	37.9247	17.9582	38.9819	41.6828	67.4305	78.4873	124.487	29.2427
CUST_1019_PI425248043	GSVIVT01004313001	VIT_00s1239g00010	Abhydrolase domain-containing protein	Metabolism.Primary metabolism.Protein metabolism and modification.Proteolysis.Peptidase proteins	396.034	833.276	120.122	161.497	345.709	265.274	473.535	874.571	315.876	369.6	509.622	206.345	89.2752	177.227	348.006	70.8052	50.0779	351.782	264.559	241.418	163.39	67.4828	51.4582	124.846	50.1098	211.452	611.99	62.5242	45.9592	498.256	91.7224	95.0996	70.5193	62.1801	59.708	169.445	209.3	365.308	153.272	141.976	190.088	257.979	513.592	474.051	120.907
CUST_1290_PI425248063	GSVIVT01013058001	VIT_02s0012g02180	Abhydrolase domain-containing protein	Metabolism.Primary metabolism.Protein metabolism and modification.Proteolysis.Peptidase proteins	26.8586	100.955	9.38332	9.05994	9.72894	17.8332	15.9154	18.3983	3.91546	1.48074	2.34937	1.92991	52.6304	54.0822	58.7397	28.706	19.6514	31.3483	27.5733	22.0948	13.3943	3.98783	1.96107	2.26225	26.3797	33.0107	46.1475	20.9891	12.5323	19.9938	7.13968	4.93272	2.39405	2.99348	2.80071	4.6069	80.1904	70.2361	59.142	23.5062	20.878	51.4105	8.71428	10.2381	2.11656
CUST_4539_PI425248043	GSVIVT01020337001	VIT_19s0027g01210	Abhydrolase domain-containing protein	Metabolism.Primary metabolism.Protein metabolism and modification.Proteolysis.Peptidase proteins	30.4426	47.3856	8.71163	17.9417	15.9947	32.6858	14.1968	31.3421	22.6632	16.4013	34.1439	19.738	6.70447	7.10721	10.1377	14.0643	7.29996	32.5748	26.959	30.9815	11.2967	67.4614	45.7466	10.2797	4.82178	10.826	11.4746	25.6107	6.04496	22.5343	20.1443	83.0754	64.755	5.3538	8.79364	8.06921	19.6598	19.2808	20.0776	25.0393	41.1876	33.5066	41.2988	51.7039	21.5024
CUST_8717_PI425248043	GSVIVT01036794001	VIT_19s0085g00140	Abhydrolase domain-containing protein	Metabolism.Primary metabolism.Protein metabolism and modification.Proteolysis.Peptidase proteins	27.8986	68.5946	10.0105	12.5332	30.0011	26.6221	8.38543	31.3392	24.0862	14.27	24.7711	11.4592	13.5442	6.3489	13.1034	18.4089	5.05767	30.6593	31.586	38.341	12.6729	72.8797	54.4065	10.4138	6.86651	18.4618	11.7789	34.5596	10.4656	17.0371	28.6506	108.424	81.5617	4.58522	11.8569	19.9815	21.1501	20.2877	22.1362	28.6214	70.8324	36.9763	40.0509	43.7872	24.9671
CUST_3045_PI425248304	GSVIVT01009830001	VIT_18s0001g13610	Abhydrolase domain-containing protein 5	Metabolism.Primary metabolism.Protein metabolism and modification.Proteolysis.Peptidase proteins	357.447	772.592	24.9646	543.066	154.238	747.083	122.295	348.245	129.199	92.5249	151.272	193.448	438.42	144.397	221.614	430.516	249.337	408.51	658.694	496.683	1122.89	186.123	145.018	138.429	588.054	146.262	355.185	487.882	242.476	547.289	610.792	612.246	515.391	241.117	292.6	199.909	665.803	794.795	526.378	145.248	191.418	508.188	450.382	1045.01	179.208
CUST_5174_PI425248304	GSVIVT01016995001	VIT_09s0002g03600	ABI1 (ABA insensitive 1)	Signaling.Hormone Signaling.ABA Signaling.ABA-mediated Signaling pathway	203.5	531.807	16.7688	100.727	87.179	139.533	148.355	311.051	119.278	1492.59	2081.22	113.833	281.522	190.863	331.098	164.566	131.936	178.826	257.839	208.279	149.794	187.956	126.412	121.999	161.88	159.78	296.644	198.09	116.87	171.391	114.633	124.678	132.524	87.3636	88.0849	72.6294	154.255	282.021	123.366	91.3973	97.2714	237.795	94.2238	114.852	29.3031
CUST_4641_PI425248304	GSVIVT01015308001	VIT_11s0016g03180	ABI1 (ABA insensitive 1)	Signaling.Hormone Signaling.ABA Signaling.ABA-mediated Signaling pathway	179.379	741.132	9.23384	2295.53	1812.15	3038.84	224.085	1124.6	763.49	36.2196	53.8856	53.8873	822.052	15.3407	99.9754	1518.57	904.778	1461.57	626.713	313.86	246.517	113.966	173.526	104.919	1033.61	162.741	1516.68	2790.22	1708.18	1373.82	979.415	1790.71	1495.72	616.764	865.44	137.55	641.351	2783.39	559.299	726.838	2062.7	849.182	756.888	1286.22	482.132
CUST_5170_PI425248304	GSVIVT01016988001	VIT_09s0002g03530	ABI1 (ABA insensitive 1) (VvPP2C-10)	Signaling.Hormone Signaling.ABA Signaling.ABA-mediated Signaling pathway	198.335	553.772	23.2471	99.4465	115.411	153.873	146.1	318.561	116.986	1483.61	2090.24	109.845	374.97	178.155	324.542	193.203	136.421	181.485	291.648	280.494	167.891	204.187	149.648	142.483	197.976	230.218	299.086	247.847	134.791	174.953	126.72	150.117	136.87	108.059	99.5494	63.8288	145.538	281.643	120.794	85.7376	98.9227	243.336	94.1593	118.72	32.4868
CUST_12189_PI425248304	GSVIVT01035508001	VIT_04s0008g02290	ABI3-interacting protein 2	Signaling.Hormone Signaling.ABA Signaling.ABA-mediated Signaling pathway	609.422	1121.18	136.119	507.983	452.893	842.688	553.206	1391.59	571.212	421.16	685.948	998.241	937.025	564.192	802.651	786.998	349.555	773.987	765.629	709.212	639.688	1005.58	640.463	391.366	549.071	301.756	959.89	1128.53	658.854	843.398	559.386	610.406	517.052	680.097	540.889	406.85	714.701	1237.22	493.772	478.633	600.451	985.759	1345.37	2377.25	548.144
CUST_89_PI425248304	GSVIVT01000171001	VIT_07s0129g00610	ABI3-interacting protein 2	Signaling.Hormone Signaling.ABA Signaling.ABA-mediated Signaling pathway	122.68	197.652	24.4992	31.4224	72.0118	63.5393	63.686	202.446	45.3035	25.9179	69.0548	49.5502	142.318	74.176	119.972	96.5482	66.7661	106.658	105.867	95.9618	91.2962	40.304	35.9613	32.486	45.1978	50.7038	154.688	116.532	63.2923	99.6789	37.1469	54.405	45.2496	53.1715	54.438	41.5088	100.775	285.91	87.7209	62.5218	88.7584	203.416	60.8641	157.872	21.179
CUST_403_PI425248043	GSVIVT01001527001	VIT_07s0151g00650	ABI3-interacting protein 2	Signaling.Hormone Signaling.ABA Signaling.ABA-mediated Signaling pathway	9208.19	17780.9	1708.41	4389.7	5912.72	7614.35	6771.73	16436	5800.1	2437.05	3775.84	3466.02	20593.6	9702.17	16341.6	11663.7	7027.48	12283	11245.3	13204.2	8448.72	7853.1	9083.98	5133.47	12255.7	10715	16173	21285.5	12995.8	11887.5	6076.65	13648.3	8208.28	3586.03	5102.48	4622.84	8128.25	15878.5	5953.03	4706.56	5145.82	15368.9	10342.9	16360.5	3294.32
CUST_4860_PI425248043	GSVIVT01021974001	VIT_14s0030g00690	ABI3-interacting protein 2	Signaling.Hormone Signaling.ABA Signaling.ABA-mediated Signaling pathway	144.226	322.236	44.479	88.2793	205.95	93.319	89.2214	282.023	114.785	109.772	184.557	74.0744	123.199	56.2719	107.328	71.4587	40.6176	108.899	58.8218	53.5521	47.9972	29.0335	31.8039	25.139	79.5907	73.6047	170.357	165.225	69.9484	146.387	47.5897	62.3585	55.2885	37.5345	54.2478	33.6908	153.222	316.966	105.037	76.8339	86.3397	235.562	120.937	244.426	54.4639
CUST_8351_PI425248043	GSVIVT01035510001	VIT_04s0008g02310	ABI3-interacting protein 2, AIP2	Signaling.Hormone Signaling.ABA Signaling.ABA-mediated Signaling pathway	553.094	993.102	100.22	358.594	362.358	506.144	465.25	1318.24	424.221	414.974	696.063	1023.3	486.209	558.256	675.295	313.599	172.367	597.006	497.594	466.53	308.849	559.708	391.072	509.723	372.181	758.696	1079.2	971.8	487.463	837.091	422.279	665.114	472.188	498.104	388.948	452.856	588.136	1294.62	412.03	342.72	444.837	883.795	1127.49	2417.5	558.944
CUST_7885_PI425248304	GSVIVT01024823001	VIT_06s0004g05880	ABI3-interacting protein 3 [Callitropsis nootkatensis]	Signaling.Hormone Signaling.ABA Signaling.ABA-mediated Signaling pathway	1274.97	2132.55	123.709	463.226	534.73	739.239	781.934	1843.95	459.722	506.024	701.128	516.667	1123.11	706.78	1041.72	1010.65	416.035	1146.58	924.565	773.673	570.157	648.055	491.075	462.012	584.114	1739.96	1793.12	1222.96	615.312	925.833	345.115	442.603	355.99	564.059	535.106	709.032	1067.58	2078.48	694.09	454.102	400.479	1558.51	457.592	1134.37	251.863
CUST_3196_PI425248063	GSVIVT01032785001	VIT_13s0067g01400	ABI4 (ABA insensitive 4),Dehydration Responsive Element-Binding Transcription Factor (VvDREB18)	Signaling.Hormone Signaling.ABA Signaling.ABA-mediated Signaling pathway	207.209	649.753	182.013	203.136	1240.9	329.395	247.619	821.778	287.877	452.534	640.371	171.477	36.4778	143.333	322.659	26.4901	44.4033	215.84	48.8834	25.8109	34.7495	42.8649	30.3617	81.4267	33.4135	92.2105	362.171	43.0394	37.0503	257.107	33.4628	29.0017	44.0966	30.9126	30.3658	70.6846	213.934	996.178	190.253	126.504	259.894	280.713	137.671	531.615	98.6725
CUST_11588_PI425248304	GSVIVT01033832001	VIT_08s0007g03420	ABI5 (ABA insensitive 5) (VvABF-5), Basic Leucine Zipper Transcription Factor (VvbZIP25)	Signaling.Hormone Signaling.ABA Signaling.ABA-mediated Signaling pathway	214.113	547.205	27.7672	416.746	405.613	355.044	95.3554	189.013	119.986	318.8	407.213	10.6886	341.134	52.3111	119.399	378.083	211.861	65.2341	12.8331	7.83908	5.91953	5.12891	12.139	2.70429	573.13	243.684	670.293	1233.52	724.239	373.441	33.8936	174.639	165.552	8.11741	8.72852	6.24034	176.174	316.441	99.6282	96.5075	136.523	143.35	16.0873	28.9082	16.9703
CUST_8518_PI425248043	GSVIVT01036137001	VIT_06s0080g00340	ABI5 (ABA insensitive 5) (VvABF-9), Basic Leucine Zipper Transcription Factor (VvbZIP19)	Signaling.Hormone Signaling.ABA Signaling.ABA-mediated Signaling pathway	25.9242	92.5569	10.7341	20.1073	25.0498	28.0158	58.1489	62.1326	46.8733	7.64448	18.2676	5.84531	1.39552	6.42971	18.6027	1.21513	2.15855	28.3098	3.77566	1.4028	2.03732	1.84099	1.33312	13.5349	1.49057	12.8267	45.8419	1.41286	1.81624	34.8971	1.72203	1.43345	1.52079	1.41044	1.5095	17.4084	52.8091	44.1423	27.2977	55.1583	54.8443	58.9515	79.5433	68.7507	15.1288
CUST_13336_PI425248304	GSVIVT01038564001	VIT_16s0098g01720	Abl interactor 2 (ABIL2)	Cellular process	709.213	1784.99	95.0011	589.543	627.447	892.005	569.177	1504.69	710.328	58.443	71.5956	118.377	680.038	651.833	1210.42	527.041	291.201	1359.95	452.693	452.591	319.157	229.972	212.31	88.0326	295.303	760.011	770.223	1115.71	609.668	1101.26	266.995	500.48	362.444	142.967	189.832	316.047	524.258	597.896	428.794	357.548	213.707	751.692	110.114	160.869	56.2793
CUST_4678_PI425248304	GSVIVT01015366001	VIT_11s0016g03710	Abl interactor protein 1 (ABIL1)	Cellular process	3044.54	11514	508.108	2443.89	2136.11	3862.9	5112.69	20205.9	7742.66	137.091	211.044	275.331	4602.33	2635.27	2996.08	3369.06	1793.04	5511.91	5986.39	6439.4	5175.65	2.72729	4.82656	40.0207	2703.82	2739.04	4118	5084.45	2777.91	3510.1	1028.09	924.919	603.475	128.294	203.993	177.475	3283.15	3181.73	2518.4	2938.98	1973.21	5294.83	1962.97	1759.99	470.467
CUST_8742_PI425248304	GSVIVT01027018001	VIT_15s0046g01640	Abl interactor protein 1 (ABIL1)	Cellular process	172.23	302.371	13.6064	112.936	71.5535	198.126	127.979	378.009	132.057	99.3523	231.524	203.931	151.601	153.116	216.96	92.7833	58.1557	213.425	127.247	121.166	75.6201	118.642	76.8394	107.776	87.2364	150.206	308.743	226.135	128.757	243.754	123.957	159.782	96.9823	96.8777	81.5571	75.242	143.651	333.983	113.92	105.066	121.731	312.325	306.046	474.357	63.8252
CUST_104_PI425248063	GSVIVT01001269001	VIT_02s0154g00070	Abnormal floral organs	Regulation overview.Regulation of gene expression.Regulation of transcription.Transcription factor.C2C2-YABBY family transcription factor	17.2065	82.8513	9.98901	7.71437	24.7418	16.2098	19.9632	23.9865	10.7187	10.891	19.6608	1.95524	40.3879	9.72075	7.38647	12.2086	4.11552	22.1852	14.8152	13.3599	8.59311	6.72942	1.31648	2.39823	13.8014	22.7666	14.0958	40.5278	20.2642	18.3108	10.0362	17.7909	12.4066	5.21542	6.07349	6.14415	30.4225	17.5418	22.8647	20.4276	12.4587	27.8264	13.1073	23.061	5.75816
CUST_9013_PI425248304	GSVIVT01027648001	VIT_15s0048g00550	Abnormal floral organs	Regulation overview.Regulation of gene expression.Regulation of transcription.Transcription factor.C2C2-YABBY family transcription factor	59.8975	172.392	10.8871	37.6672	109.201	57.0884	20.2991	24.5992	23.0815	148.667	212.807	9.25282	89.6771	19.3967	16.3582	24.9424	13.5069	54.896	18.2891	10.8076	3.24666	2.69645	2.06146	1.43442	90.8393	39.1256	32.8422	228.654	115.523	36.9722	16.8418	18.1535	13.0473	10.0455	51.5677	2.86753	65.7692	34.2813	48.3261	34.706	31.4243	57.2469	15.8958	24.9103	22.6768
CUST_1352_PI425248063	GSVIVT01013744001	VIT_01s0127g00650	Aborted microspores AMS	Regulation overview.Regulation of gene expression.Regulation of transcription.Transcription factor.bHLH family transcription factor	17.3984	165.777	10.3255	13.0301	12.0454	46.9622	5.06916	65.5826	17.89	1.53787	20.9165	9.38525	37.1958	34.4234	75.2096	7.26347	4.13987	20.1072	1.9492	1.39775	2.2286	2.022	2.43489	12.1476	49.8188	131.387	117.466	5.6439	3.03611	14.8829	1.8399	1.65632	1.55849	1.49059	1.51607	9.3098	361.094	271.551	340.983	14.0535	17.4604	74.2576	4.31099	21.5897	4.524
CUST_1335_PI425248063	GSVIVT01013720001	VIT_01s0127g00860	Aborted microspores AMS	Regulation overview.Regulation of gene expression.Regulation of transcription.Transcription factor.bHLH family transcription factor	28.2086	114.592	15.5112	9.29707	18.5058	33.807	16.5764	78.5523	42.5758	11.2518	30.0531	38.8939	1.315	12.8376	31.6	1.2215	2.29684	30.5696	1.66558	1.3403	2.16204	1.91713	1.28875	4.86543	1.40317	7.9136	28.6582	1.35773	1.9234	37	1.66611	1.4038	1.5327	1.89562	2.29251	5.57063	51.6313	102.988	44.9416	10.7689	15.3585	35.8558	14.7286	37.2004	12.6054
CUST_7497_PI425248304	GSVIVT01024008001	VIT_03s0038g02540	Aborted microspores AMS	Regulation overview.Regulation of gene expression.Regulation of transcription.Transcription factor.bHLH family transcription factor	4.31761	8.3064	27.5916	3.25267	18.0035	8.43926	2.66074	6.29334	4.70364	3.52169	6.99295	2.06185	1.35829	2.8063	3.3199	1.30688	2.40065	2.72272	2.32043	1.41244	2.28169	2.14029	1.37393	2.09799	1.45463	2.38437	10.4408	1.44375	2.00598	4.17898	1.83384	1.49673	1.55076	1.5394	1.51522	2.21248	22.6625	22.7586	22.5128	6.03454	3.74114	7.30619	3.37016	6.67066	5.85745
CUST_3505_PI425248063	GSVIVT01036885001	VIT_02s0087g00710	Abscisic acid 8` hydroxylase (CYP707A1) (VvA8H-CYP707A1)	Metabolism.Secondary metabolism.Terpenoid metabolism.Tetraterpenoid metabolism.Tetraterpenoid biosynthesis.Carotenoid biosynthesis	568.684	966.833	185.596	287.291	252.912	395.444	375.692	648.089	177.292	83.0974	130.473	96.0132	110.964	235.583	418.366	17.2369	10.8299	360.459	17.969	19.4576	32.0389	34.2432	19.2684	127.575	47.5204	178.797	295.682	25.0176	15.6847	339.252	21.407	22.8928	24.0978	21.4109	22.4909	185.054	414.856	552.4	305.236	255.827	350.862	566.344	378.12	512.817	172.759
CUST_7930_PI425248304	GSVIVT01024925001	VIT_06s0004g05050	Abscisic acid 8` hydroxylase (CYP707A2) (VvA8H-CYP707A2.1)	Metabolism.Secondary metabolism.Terpenoid metabolism.Diterpenoid metabolism.Diterpenoid biosynthesis	63.0662	150.893	10.7476	97.0577	49.8739	107.568	51.5416	98.5168	34.8394	28.5154	34.7353	11.7384	7.14005	16.9953	48.581	4.1816	3.44699	51.0964	10.9362	8.30141	8.91546	6.48703	8.18269	11.1056	5.57607	26.561	80.3256	8.44714	5.21269	77.1798	9.72271	14.4777	18.4964	1.2732	8.43233	21.866	53.301	91.3081	36.3075	37.1556	48.1214	54.8147	39.0035	49.5664	15.4263
CUST_2855_PI425248304	GSVIVT01009493001	VIT_18s0001g10500	Abscisic acid 8` hydroxylase (CYP707A2) (VvA8H-CYP707A2.3)	Metabolism.Secondary metabolism.Terpenoid metabolism.Tetraterpenoid metabolism.Tetraterpenoid biosynthesis.Carotenoid biosynthesis	44.843	26.3403	9.92886	36.4777	17.3939	52.9615	11.4825	98.1757	25.6123	1.6253	1.48387	1.91745	76.3193	42.9748	15.8977	78.7804	38.526	83.5133	39.0936	13.3014	9.42442	11.7917	11.7103	1.62344	69.7509	53.1206	122.843	60.5166	24.6405	67.2649	7.82855	15.7068	20.7768	6.00348	1.74837	5.56724	30.5002	225.634	23.15	24.069	151.859	59.7191	2.4402	12.3424	7.40768
CUST_12971_PI425248304	GSVIVT01037549001	VIT_06s0009g00770	Abscisic acid 8` hydroxylase (CYP707A2) (VvA8H-CYP707A2.6)	Signaling.Hormone Signaling.Auxin Signaling.Auxin metabolism	104.829	175.638	29.0972	44.7253	37.8768	71.3404	87.2903	245.577	71.7373	33.2986	59.7571	40.4134	79.0936	64.5878	75.2401	65.4798	37.6665	87.3792	73.881	76.6515	38.3453	90.5511	68.4624	49.319	70.8502	73.8138	100.097	112.395	46.1781	166.055	82.7578	150.514	124.501	100.386	122.987	112.332	75.5537	173.828	78.4392	92.9293	111.552	196.024	128.803	277.654	55.1788
CUST_10704_PI425248304	GSVIVT01031738001	VIT_03s0063g00380	Abscisic acid 8` hydroxylase (CYP707A4) (VvA8H-CYP707A4)	Metabolism.Secondary metabolism.Terpenoid metabolism.Tetraterpenoid metabolism.Tetraterpenoid biosynthesis.Carotenoid biosynthesis	471.656	478.403	140.004	228.131	339.14	527.672	124.309	272.907	354.184	23.7472	72.7355	80.2648	568.953	338.828	383.07	302.073	159.412	634.301	41.922	40.7846	31.345	16.615	9.10218	67.4791	653.027	469.277	715.456	908.756	568.063	657.902	70.652	169.186	97.684	2.72576	9.08869	79.2937	428.202	527.157	356.967	266.696	240.239	532.569	103.163	172.769	70.3667
CUST_309_PI425248304	GSVIVT01000861001	VIT_13s0019g01720	Abscisic acid insensitive 8	Signaling.Hormone Signaling.ABA Signaling.ABA-mediated Signaling pathway	636.087	1233.91	54.1259	267.867	222.104	380.966	494.915	972.996	286.012	311.11	573.557	547.979	617.953	680.159	776.046	421.221	218.316	553.622	671.845	553.161	457.302	296.357	194.281	227.107	281.94	451.545	527.579	478.104	263.872	580.36	244.092	267.962	183.971	325.759	301.923	341.531	474.455	889.672	304.99	325.455	302.481	788.304	370.578	730.57	120.47
CUST_3746_PI425248304	GSVIVT01013161001	VIT_02s0012g01270	Abscisic acid receptor PYL1 RCAR12	Signaling.Hormone Signaling.ABA Signaling.ABA-mediated Signaling pathway	195.788	326.561	50.5684	61.0573	97.3705	124.452	75.5141	171.403	74.1963	82.211	121.838	92.8957	80.7274	210.087	217.905	29.7822	23.1983	88.0255	22.0381	19.4603	10.185	21.0185	11.5773	61.3946	7.904	56.5382	77.7063	7.24801	6.90363	80.1815	7.18734	7.71089	6.58463	11.9447	7.70902	37.3741	108.343	108.014	82.3015	71.2839	74.2878	176.85	82.4912	104.67	33.7812
CUST_3163_PI425248063	GSVIVT01032747001	VIT_13s0067g01940	Abscisic acid receptor PYL4 RCAR10	Signaling.Hormone Signaling.ABA Signaling.ABA-mediated Signaling pathway	22.5598	11.1969	9.52238	7.61809	9.97952	13.6039	4.32457	3.79949	6.59066	7.98692	10.369	1.89608	3.98874	57.6166	12.5983	1.53099	2.09711	3.67426	3.36045	1.83118	2.00446	30.0421	15.849	2.96523	1.92866	5.03489	2.75347	3.24071	1.7859	2.18925	52.2749	103.949	70.3477	1.36435	1.82752	2.05329	7.927	4.96387	4.12366	1.64643	2.76749	5.2053	12.6551	16.9276	7.54423
CUST_4401_PI425248043	GSVIVT01019517001	VIT_02s0025g01340	Abscisic acid receptor PYL8 RCAR3	Signaling.Hormone Signaling.ABA Signaling.ABA-mediated Signaling pathway	1175.83	3723.52	213.945	1156.03	954.009	2048.92	825.814	3217.18	1726.97	509.859	917.493	1098.2	3477.94	1244.66	2036.9	2086.31	1303.55	1691.64	2292.05	2058.89	1521.64	4304.15	2233.78	1707	2982	2215.71	3395.82	3586.88	1880.03	2108.68	1370.56	1894.21	1468.85	2156.72	2013.91	1073.69	1363.34	3955.96	1118.38	633.828	1412.13	1362.23	1541.52	2782.52	575.303
CUST_6599_PI425248043	GSVIVT01028704001	VIT_16s0050g02620	Abscisic acid receptor PYL8 RCAR3	Signaling.Hormone Signaling.ABA Signaling.ABA-mediated Signaling pathway	1041.74	4165.65	114.647	707.571	316.452	1213.43	457.646	1595.31	691.824	818.531	1455.73	948.913	2202.99	834.935	1431.94	1224.6	813.971	1249.63	1122.79	819.944	627.414	2666.24	1324.9	988.434	1219.94	1092.22	1807.07	1305.24	793.678	1125.56	447.685	424.655	433.12	1403.18	1082.45	821.902	1360.74	2607.61	1071.64	522.346	882.706	1528.03	816.675	1473.63	300.069
CUST_6153_PI425248043	GSVIVT01027078001	VIT_15s0046g01050	Abscisic acid receptor PYL9 RCAR1	Signaling.Hormone Signaling.ABA Signaling.ABA-mediated Signaling pathway	5932.08	15215.6	279.892	7863.83	9412.32	13150.9	4995.86	14032.8	6719.47	1018.89	1749.05	2621.76	16415.2	2417.38	9297.22	18355.9	11236.7	16156.4	6178.4	4680.99	1592.42	8908.68	5350.89	4544.33	2536.71	8891.45	20926.8	36224.1	23748.7	11014.4	5118.2	12748.9	8905.96	1159.3	1309.84	1679.6	3606.47	10460	2696.44	2782.26	3473.25	6651.41	13513.5	19757.6	4051.33
CUST_9417_PI425248304	GSVIVT01028540001	VIT_07s0005g05400	Abscisic acid-insensitive protein 3 (ABI3)	Signaling.Hormone Signaling.ABA Signaling.ABA-mediated Signaling pathway	1.98424	2.87344	9.65293	1.31563	10.0017	2.22985	1.48498	1.92331	1.69418	370.499	716.97	1.91038	1.25633	1.74253	2.27378	1.54746	2.29977	1.96468	1.52804	1.33519	2.1986	2.25941	2.81831	2.28721	1.25383	1.79861	2.28163	1.36195	1.95865	1.8243	1.58312	1.40409	1.41081	1.42158	1.40298	1.81893	2.15501	2.08284	1.73202	1.66009	2.17764	1.95774	1.31599	1.70579	1.51773
CUST_11860_PI425248304	GSVIVT01034419001	VIT_10s0071g00270	Abscisic acid-insensitive protein 3 (ABI3)	Signaling.Hormone Signaling.ABA Signaling.ABA-mediated Signaling pathway	546.025	1293.24	53.9961	204.827	289.016	285.27	161.404	739.175	276.547	196.994	312.267	114.741	551.977	199.384	632.862	277.83	153.074	622.437	271.302	290.161	137.411	162.501	155.906	130.459	276.81	496.24	641.308	663.923	356.97	621.323	156.812	283.142	183.503	202.812	258.274	193.141	327.943	522.613	263.847	156.279	203.706	449.584	146.325	296.756	96.3882
CUST_3337_PI425248063	GSVIVT01034550001	VIT_18s0072g00380	Abscisic stress ripening protein 2 (ASR2)	Response to stimulus.Stress response.Abiotic stress response	6698.8	6558.31	883.756	12683.4	9759.64	11108.6	9147.37	33453.4	17876.7	44432.1	51657.7	69917.6	1053.88	333.909	840.923	3973.57	3130.15	4877.25	5615.12	5947.3	5135.63	21623.6	35916.6	10628.9	1854.45	3322.33	14854	21269	11609.8	13772.4	21307.9	58116.5	44352.4	189139	149500	44167.7	751.707	4942.75	527.169	1744.62	5425.05	3548.87	18851.4	29992.6	10299.8
CUST_1256_PI425248304	GSVIVT01004794001	VIT_02s0234g00090	ACC synthase	Metabolism.Primary metabolism.Organic acid metabolism.Propanoate metabolism	57.0434	65.4792	13.5804	14.7191	19.6305	25.1631	17.686	40.2615	18.0743	10.4503	21.0298	23.01	25.7009	12.4838	38.4391	2.8887	2.55395	36.4053	40.0945	51.0865	16.5464	2.53846	2.13718	8.03108	6.31674	53.3607	50.5811	77.864	32.6757	27.8824	6.78154	22.4124	10.9397	52.5877	86.952	12.3185	42.5491	23.0242	14.557	17.1876	11.9096	14.9421	15.801	22.7282	6.81981
CUST_8708_PI425248304	GSVIVT01026962001	VIT_15s0046g02220	ACC synthase	Metabolism.Primary metabolism.Organic acid metabolism.Propanoate metabolism	77.0601	54.6919	10.1272	1.33224	10.291	2.98886	2.91775	3.20525	4.01313	1.3276	7.7328	1.9054	9.60676	5.19373	2.30583	1.18993	2.082	1.79988	1.78445	1.33752	1.9786	20.8614	2.16786	1.66011	11.0853	18.6071	30.1376	1.33822	1.77052	33.3617	115.184	197.144	106.168	1.334	1.41885	1.58281	5.24235	8.31821	10.4136	1.66003	11.5174	7.13537	2.56421	38.5023	8.37658
CUST_8210_PI425248304	GSVIVT01025446001	VIT_06s0004g00610	Accelerated cell death 1 ACD1	Transport overview.Primary Active Transporters.P-P-bond hydrolysis-driven transporters.Chloroplast Env Prot Translocase	570.7	512.665	95.1985	153.121	362.863	285.008	141.056	599.422	388.615	42.2672	66.0563	70.6443	418.991	250.197	363.574	263.875	160.706	442.569	304.323	240.632	181.285	180.756	193.249	65.0161	70.8776	255.962	219.502	374.351	214.083	290.401	280.965	667.847	373.231	808.923	949.061	242.292	93.1588	95.5432	63.7159	105.951	76.908	230.88	174.527	303.983	62.8884
CUST_8209_PI425248304	GSVIVT01025444001	VIT_06s0004g00620	Accelerated cell death 1 ACD1	Transport overview.Primary Active Transporters.P-P-bond hydrolysis-driven transporters.Chloroplast Env Prot Translocase	346.473	353.058	30.6277	101.422	222.198	153.108	91.676	361.057	247.828	28.8417	46.441	45.5588	284.846	294.381	337.567	169.618	90.3675	316.289	214.936	166.507	115.821	145.978	97.6567	27.2094	36.7899	42.4623	153.08	199.723	97.9395	252.611	97.2694	393.204	186.491	644.552	453.466	160.313	83.817	67.072	46.2657	70.473	71.1412	204.037	100.925	199.517	39.1544
CUST_5813_PI425248043	GSVIVT01025441001	VIT_06s0004g00630	Accelerated cell death 1 ACD1	Transport overview.Primary Active Transporters.P-P-bond hydrolysis-driven transporters.Chloroplast Env Prot Translocase	169.243	611.778	53.6363	101.095	256.259	143.71	93.3936	345.505	168.897	68.9175	83.8993	139.258	81.924	136.097	253.339	43.097	17.8768	277.86	68.887	51.2636	24.1196	1.97601	10.0897	41.1097	21.5462	113.046	222.027	30.7707	15.3595	260.337	37.5556	39.9409	31.6464	36.3064	54.4153	145.121	160.131	196.369	133.756	66.2445	99.6593	133.531	105.666	167.707	47.612
CUST_5812_PI425248043	GSVIVT01025440001	VIT_06s0004g00640	Accelerated cell death 1 ACD1	Transport overview.Primary Active Transporters.P-P-bond hydrolysis-driven transporters.Chloroplast Env Prot Translocase	5.45071	10.9898	12.8803	3.76687	10.8122	5.0475	3.98921	8.84004	9.41954	1.39037	1.49433	1.99906	17.1208	18.8653	14.3731	10.1805	5.94666	12.0521	14.5621	17.5539	2.65134	1.99557	1.38824	2.27741	4.7648	15.111	10.0005	11.3505	1.86224	10.4187	15.752	29.7421	12.5336	18.2605	40.6016	4.78687	14.9914	3.90081	11.5915	3.2654	27.1135	11.3965	1.37371	6.59447	5.72163
CUST_5808_PI425248043	GSVIVT01025436001	VIT_06s0004g00670	Accelerated cell death 1 ACD1	Transport overview.Primary Active Transporters.P-P-bond hydrolysis-driven transporters.Chloroplast Env Prot Translocase	52.0956	37.7037	17.3437	11.1344	10.8483	13.2054	40.9223	33.8955	13.5549	7.3112	7.78038	2.1241	1.57116	3.16829	39.9646	1.71489	2.67009	41.0953	10.1516	1.66335	2.42185	2.97105	1.65308	3.37677	1.78109	4.14844	31.485	1.68132	2.13428	33.4137	2.42031	1.73345	1.89578	1.97739	1.86075	3.41909	42.1674	15.0876	17.5162	32.8965	13.184	49.8183	20.3178	24.1085	4.49726
CUST_2573_PI425248063	GSVIVT01021615001	VIT_10s0003g04580	Accelerated cell death 11 (ACD11)	Cellular process.Cell growth and death.Cell death	1767.27	2963.75	157.553	1254.08	746.381	2454.85	1714.28	2287.16	1164.44	588.531	1028.99	3231.92	2453.83	1300.28	2937.11	1318.72	1024.49	1907.92	1787.81	1992.1	1194.58	1515.32	1289.2	866.39	1064.54	1513.18	2363.81	2248.33	1500.52	2045.03	1063.8	1459.68	782.833	1021.57	1037.46	747.878	1723.06	2035.19	1297.06	1627.55	1897.82	2807.29	1848.5	2508.66	656.092
CUST_9722_PI425248304	GSVIVT01029294001	VIT_11s0052g00230	Accelerated cell death 11 (ACD11)	Cellular process.Cell growth and death.Cell death	7.72899	31.0196	12.5416	10.1661	9.57216	10.3418	1.4513	1.94646	3.85064	11.1452	13.9139	31.2888	1.254	7.47523	11.6672	1.1383	1.99992	7.30061	1.40802	1.2611	1.89403	43.4439	12.7365	85.0109	1.35837	17.7674	11.3764	11.7548	4.01277	38.8867	23.9931	38.1139	31.6173	2.76484	14.5583	16.6085	3.06351	3.31955	7.61738	1.62124	2.83584	2.07545	1.39545	1.69964	1.69981
CUST_9721_PI425248304	GSVIVT01029293001	VIT_11s0052g00240	Accelerated cell death 11 (ACD11)	Cellular process.Cell growth and death.Cell death	948.458	1640.76	151.486	732.662	190.733	1043.54	35.3031	88.4675	263.517	1351.84	2110.05	5875.26	1002.7	1483.92	855.608	389.466	234.08	512.63	78.906	94.1249	83.7131	7222.37	4892.93	9645.99	271.971	865.153	344.243	779.873	453.926	1118.21	543.516	720.881	594.465	748.097	713.995	1305.13	495.214	259.137	411.563	92.3318	64.5719	167.413	164.562	204.793	81.2417
CUST_12653_PI425248304	GSVIVT01036442001	VIT_14s0083g00070	Acclimation of photosynthesis to environment	Cellular process.Cellular component organization and biogenesis.Organelle organization and biogenesis.Plastid organization and biogenesis	253.178	666.721	36.0529	215.234	128.013	267.604	80.775	209.174	140.987	116.823	162.502	188.9	344.231	127.308	234.709	291.826	159.674	130.043	118.002	102.51	84.9959	121.518	107.191	56.2497	364.023	145.716	265.908	470.09	242.266	271.466	122.867	189.476	155.837	432.86	345.918	198.789	230.033	201.137	185.322	81.3247	74.2514	178.027	132.439	146.825	47.7745
CUST_1147_PI425248063	GSVIVT01012210001	VIT_01s0011g00590	Acclimation of photosynthesis to environment	Transport overview.Electrochemical Potential-driven Transporters.Porters.Drug/Metabolite Transporter.Triose-phosphate Transporter	104.161	170.387	28.2793	50.2917	90.2557	91.46	145.392	324.394	97.0077	18.9287	23.6676	15.7312	105.719	33.0621	50.1796	40.2277	24.5481	83.3226	191.739	190.346	158.853	3.16544	4.56128	6.89538	92.8482	34.8206	47.4662	87.1115	43.0521	48.0589	15.3009	48.9702	32.1939	6.36033	15.436	6.50736	100.402	62.804	82.3036	106.278	94.3196	89.1655	29.6536	58.8962	21.0777
CUST_1146_PI425248063	GSVIVT01012209001	VIT_01s0011g00600	Acclimation of photosynthesis to environment	Transport overview.Electrochemical Potential-driven Transporters.Porters.Drug/Metabolite Transporter.Triose-phosphate Transporter	128.871	59.4945	20.2643	23.5325	19.7457	38.477	39.2764	62.0275	21.3305	17.8256	26.83	33.693	12.4191	9.30244	28.6536	3.5472	2.94697	22.5825	22.5033	16.676	16.6848	13.595	8.17622	14.8084	10.0822	15.664	22.8455	42.3953	23.5849	44.7927	20.7193	42.1671	32.156	82.0306	100.252	53.9164	22.2197	23.8061	13.5871	22.8949	16.6624	44.2268	46.0037	52.2211	15.5428
CUST_6643_PI425248304	GSVIVT01021114001	VIT_10s0003g00300	Acclimation of photosynthesis to environment	Transport overview.Electrochemical Potential-driven Transporters.Porters.Drug/Metabolite Transporter.Triose-phosphate Transporter	958.382	1976.34	79.3184	704.887	681.057	1005.14	970.226	2988.27	1212.27	352.536	649.455	111.939	1028.84	297.449	639.578	1022.25	509.714	607.519	1255.14	914.327	920.405	1126.08	669.543	231.319	1090.9	769.477	1401.06	1702.45	835.363	1085.22	1601.22	2136.65	1743.52	1063.98	930.918	363.038	1081.47	2056.35	914.009	887.596	1393.83	1451.58	1452.39	3014.96	551.452
CUST_8941_PI425248304	GSVIVT01027526001	VIT_15s0048g01820	Acclimation of photosynthesis to environment APE1	Cellular process.Cellular component organization and biogenesis.Organelle organization and biogenesis.Plastid organization and biogenesis	75.8648	206.381	10.4816	38.1954	39.3112	81.9984	18.8455	63.1572	41.4733	38.397	62.5241	58.4483	50.9327	48.3523	116.642	42.9807	24.0567	51.7112	26.1761	14.654	12.436	24.5425	14.2757	26.9407	27.4769	64.2007	101.81	57.7539	29.6131	88.43	23.7579	18.7016	19.5012	110.311	64.8743	69.9915	54.4851	98.0585	55.1355	22.6388	29.4884	62.7234	53.4256	77.5384	29.7207
CUST_2927_PI425248063	GSVIVT01026074001	VIT_18s0041g00450	Acclimation of photosynthesis to environment APE1	Cellular process.Cellular component organization and biogenesis.Organelle organization and biogenesis.Plastid organization and biogenesis	198.132	530.565	25.9891	128.926	127.024	242.192	54.4448	130.876	108.312	109.236	170.454	183.695	213.174	154.564	188.616	199.189	97.5141	98.1848	96.0709	79.4013	58.2284	110.078	80.5355	83.1104	256.017	238.732	230.672	350.314	182.806	236.078	99.2816	151.801	121	363.967	309.496	227.726	179.384	158.491	149.791	61.4071	50.6401	157.217	114.201	119.205	42.318
CUST_3517_PI425248304	GSVIVT01011513001	VIT_14s0108g01670	Ac-CoA carboxylase	Metabolism.Primary metabolism.Lipid metabolism.Fatty acid metabolism.Fatty acid biosynthesis	50.5017	90.3565	10.3273	27.5789	29.6566	44.1803	157.086	224.286	48.7195	47.24	69.4841	64.0992	65.871	45.3575	69.3044	53.1196	20.9816	46.0966	144.749	110.236	111.131	13.5583	16.1787	11.4961	42.5167	58.8252	63.7912	93.1182	50.7779	56.9666	51.8015	45.4008	36.2055	2.55904	8.37586	9.85223	44.1665	61.0877	42.0512	47.7567	44.2313	131.162	35.5745	63.7396	21.3839
CUST_9862_PI425248304	GSVIVT01029707001	VIT_12s0055g00490	Accumulation and replication of chloroplast 5	Cellular process.Cell growth and death	1493.61	2866.64	394.882	630.061	782.588	1167.63	1345.97	3121.87	760.455	352.049	633.045	631.642	1692.24	1588.01	1835.86	1095.06	691.179	1679.97	1739.28	1610.72	1157.19	439.257	362.182	516.429	752.455	1229.96	1480.68	1500.47	825.767	1275.98	678.454	794.618	543.943	626.241	624.096	634.008	993.005	1728.88	864.959	1268.07	1330.18	2909.49	971.026	2166.33	356.436
CUST_9740_PI425248304	GSVIVT01029333001	VIT_17s0053g00090	Accumulation and replication of chloroplasts 6H	Cellular process.Cell growth and death	357.19	794.949	32.9239	148.611	150.708	185.838	331.274	666.559	135.254	93.647	168.72	141.529	360.952	318.305	440.888	187.849	113.085	398.923	468.416	300.247	236.434	110.538	84.3395	77.3903	134.52	83.0699	281.654	239.076	143.143	318.494	129.277	142.589	91.7826	52.4299	52.2154	97.3509	246.459	451.709	205.471	177.631	204.7	722.8	139.518	346.07	54.4731
CUST_9731_PI425248304	GSVIVT01029312001	VIT_11s0052g00090	Accumulation of photosystem one 3 (APO3)	Unclear	73.5971	211.127	10.2877	67.857	44.4025	98.6184	15.1747	70.451	19.4938	7.29063	14.0109	7.44742	87.708	26.6613	36.9474	67.4843	39.4268	46.6848	65.5115	31.3714	40.8729	28.1678	17.6396	19.9715	67.6235	37.0142	52.6071	33.7887	19.5714	58.9981	25.3145	31.6351	27.0571	16.2943	18.6318	18.2197	146.772	102.635	113.491	23.5365	53.9134	65.3078	10.18	23.1352	7.85716
CUST_1811_PI425248043	GSVIVT01007874001	VIT_17s0000g07250	Accumulation of photosystem one 3 (APO3)	Unclear	217.899	367.981	54.2842	143.529	290.365	120.049	105.89	258.168	151.776	174.024	171.68	148.388	67.0227	162.88	202.285	33.5341	30.0229	202.435	29.8837	43.3185	20.4049	26.6429	28.3062	36.4243	39.2652	156.947	217.735	75.8343	36.1416	301.873	40.6164	84.2829	67.3202	4.96051	37.4048	137.871	160.951	275.019	132.811	125.167	247.999	264.032	185.224	371.591	146.957
CUST_7129_PI425248043	GSVIVT01030612001	VIT_12s0059g02380	Accumulation of photosystem one 4 apo protein 4, mitochondrial	Unclear	265.575	659.117	44.252	120.367	169.397	214.421	126.647	551.4	189.46	135.869	207.435	246.915	281.112	301.225	353.538	257.014	122.515	289.763	332.312	269.252	122.133	136.6	103.741	153.142	223.274	461.166	364.277	416.104	259.211	462.914	211.24	236.462	181.327	140.807	100.826	231.96	475.378	455.637	355.346	487.935	365.523	669.815	79.0913	249.747	128.06
CUST_7781_PI425248304	GSVIVT01024613001	VIT_06s0004g07620	Acetohydroxy acid reductoisomerase	Metabolism.Primary metabolism.Amino acid metabolism.Valine, leucine, and isoleucine metabolism.Valine, leucine, and isoleucine biosynthesis	63.9306	376.021	26.5933	45.8271	126.408	73.6394	42.478	188.153	61.2116	38.6088	82.8889	32.4668	5.48686	19.712	56.634	3.02033	2.23649	43.3392	9.04278	2.45756	2.44001	3.30519	1.29546	11.7778	15.1972	38.6826	70.587	18.6281	10.8282	77.2181	16.1014	14.4644	22.7563	9.45707	7.47545	31.465	84.1378	167.558	94.5672	53.3393	80.4782	91.2504	30.1944	79.2717	22.0885
CUST_1990_PI425248043	GSVIVT01008550001	VIT_17s0000g01320	Acetohydroxyacid synthase 3	Metabolism.Primary metabolism.Amino acid metabolism.Valine, leucine, and isoleucine metabolism.Valine, leucine, and isoleucine biosynthesis	38.1788	88.2635	9.40506	14.8226	10.2265	16.9148	21.6588	20.7197	10.788	8.06033	12.2145	6.37882	28.4076	24.5529	33.9948	11.4611	6.57397	24.3126	3.97996	3.8747	5.86006	5.04997	1.9472	7.1884	11.2859	26.1709	53.778	10.232	6.31135	24.9251	5.45062	1.69982	1.35354	6.33548	1.84195	8.17159	35.9167	38.8903	24.1049	7.34159	14.1815	31.9432	15.2795	14.1348	14.7333
CUST_11211_PI425248304	GSVIVT01033088001	VIT_14s0068g01960	Acetolactate synthase III, chloroplast precursor	Metabolism.Primary metabolism.Amino acid metabolism.Valine, leucine, and isoleucine metabolism.Valine, leucine, and isoleucine biosynthesis	1563.53	2478.69	182.639	504.993	570.622	772.381	1180.3	3096.89	704.666	593.374	1216.34	743.45	1109.95	1336.33	1133.85	625.194	430.102	1396.15	1167.94	1323.32	574.294	745.524	526.039	539.787	1205.88	1650.37	3151.26	1167.58	425.773	2054.09	589.607	1230.55	858.337	315.655	389.206	696.211	1865.86	2619.69	1511.51	879.24	892.455	2758.73	1565.95	5117.91	551.303
CUST_1116_PI425248304	GSVIVT01004003001	VIT_00s0220g00110	Acetolactate synthase small subunit	Metabolism.Primary metabolism.Amino acid metabolism.Valine, leucine, and isoleucine metabolism.Valine, leucine, and isoleucine biosynthesis	500.376	955.85	59.176	225.4	181.008	365.652	665.147	1448.35	360.16	79.7587	158.667	117.467	1183.34	919.628	1091.07	809.291	425.582	948.15	1355.06	1066.15	930.149	121.609	60.1707	113.616	1187.86	855.779	1597.34	1029.8	570.483	1372.97	575.156	600.857	449.191	84.9528	131.919	204.699	1313.03	2476.83	932.203	947.276	855.58	2660.64	851.221	1524.02	299.045
CUST_13230_PI425248304	GSVIVT01038219001	VIT_05s0094g01110	Acetolactate synthase small subunit	Metabolism.Primary metabolism.Amino acid metabolism.Valine, leucine, and isoleucine metabolism.Valine, leucine, and isoleucine biosynthesis	138.568	295.264	15.1303	57.1236	27.7376	129.309	127.337	392.337	171.36	140.244	264.724	416.011	114.196	15.2707	195.565	85.8848	69.2784	196.221	171.594	219.472	136.577	154.88	216.976	79.7601	47.3049	12.297	229.847	144.063	68.0932	307.53	139.816	186.454	83.6859	188.278	246.3	46.9216	200.856	378.99	145.745	139.454	183.52	452.215	357.491	767.215	139.105
CUST_4196_PI425248043	GSVIVT01018594001	VIT_16s0022g00990	Acetolactate synthase SuRB	Metabolism.Primary metabolism.Amino acid metabolism.Valine, leucine, and isoleucine metabolism.Valine, leucine, and isoleucine biosynthesis	57.7178	132.054	21.1136	32.9019	28.4202	95.0278	32.0052	104.308	40.6094	14.399	36.6468	37.5562	4.86219	21.4287	80.9536	1.14002	2.41623	100.213	3.64451	3.28759	3.10796	5.09024	1.6008	20.4298	18.0909	63.582	132.116	22.1414	10.2572	157.482	9.24321	31.0118	17.5947	2.66187	4.79599	34.4297	66.5532	92.0811	47.6718	27.0996	43.3105	64.4394	38.1983	97.9527	29.7236
CUST_4192_PI425248043	GSVIVT01018589001	VIT_16s0022g01040	Acetolactate synthase SuRB	Metabolism.Primary metabolism.Amino acid metabolism.Valine, leucine, and isoleucine metabolism.Valine, leucine, and isoleucine biosynthesis	68.4115	126.067	44.6925	40.055	49.5732	64.6702	79.0718	113.24	43.3091	36.8882	48.259	37.2971	6.24029	33.3917	86.6023	1.19229	2.50114	81.2121	2.52194	7.4375	2.10804	1.82501	3.02696	26.3758	9.1116	51.7195	119.684	10.6069	7.88113	97.3641	4.36636	11.6092	6.07704	1.30274	6.28752	28.0219	87.7318	83.7968	60.6843	39.1229	39.7545	95.2253	59.5008	62.4617	22.3887
CUST_11681_PI425248304	GSVIVT01034017001	VIT_08s0007g01750	Acetyl co-enzyme A carboxylase carboxyltransferase alpha subunit	Metabolism.Primary metabolism.Lipid metabolism.Fatty acid metabolism.Fatty acid biosynthesis	404.29	633.768	82.7563	153.399	185.036	249.19	294.097	597.475	166.717	621.215	944.866	510.213	602.057	310.823	395.979	453.127	261.154	387.987	525.977	771.564	331.3	126.341	199.926	170.025	380.144	81.7587	347.368	436.436	177.988	383.037	210.196	383.428	311.119	83.1398	145.088	152.879	513.978	600.769	362.017	272.752	296.452	575.297	169.927	435.521	106.754
CUST_8652_PI425248304	GSVIVT01026852001	VIT_15s0046g03340	Acetyl co-enzyme A carboxylase carboxyltransferase alpha subunit	Metabolism.Primary metabolism.Lipid metabolism.Fatty acid metabolism.Fatty acid biosynthesis	15.3484	79.2205	21.1123	12.2191	20.3793	38.145	19.5372	69.6171	18.1568	5.64552	20.4671	8.89823	23.0976	12.8474	34.2337	17.1617	2.47274	29.9716	36.1104	14.2898	6.28171	10.1002	6.15205	9.36925	12.0687	23.955	39.7795	11.3483	7.40732	30.197	8.38375	3.29223	3.28143	27.14	21.338	29.4439	38.5234	59.2616	36.6487	22.7916	48.7189	46.127	42.3956	46.6926	13.7464
CUST_716_PI425248043	GSVIVT01003163001	VIT_03s0180g00140	Acetyl xylan esterase AxeA	Unknown	1438.43	2279.89	183.577	432.077	510.332	668.633	1416.4	2982.52	1348.79	396.99	607.626	239.325	2787.77	1589.48	1930.48	1570.45	822.431	1864.69	2943.45	3515.73	2350.02	489.135	522.546	360.837	2227.69	1221.63	2301.72	2671.95	1491.27	1750.61	1203.91	1674.69	1012.24	297.03	518.282	384.187	2525.45	2119.39	1709.24	1552.62	1241.69	3515.34	1973.55	3346.36	857.402
CUST_10_PI425248063	GSVIVT01000545001	VIT_01s0137g00730	Acetylcholinesterase	Metabolism.Primary metabolism.Lipid metabolism.Glycerolipid metabolism.Glycerophospholipid metabolism	236.788	556.979	17.0608	587.781	660.426	1063.03	287.851	653.342	809.841	50.9629	71.9575	118.204	291.456	84.7397	218.268	302.812	172.332	380.851	244.294	212.547	236.282	418.637	181.692	266.226	184.769	252.928	357.761	1684.55	1001.76	417.798	259.667	689.085	343.104	15.3533	18.8758	33.7362	53.8439	125.128	37.9986	93.0737	83.8422	194.305	258.093	212.699	63.9013
CUST_1755_PI425248304	GSVIVT01007332001	VIT_00s0531g00050	Acetyl-CoA acetyltransferase, cytosolic 1	Metabolism.Primary metabolism.Lipid metabolism.Fatty acid metabolism	3092.5	8989.63	511.326	3114.65	2771.47	4255.64	1868.17	4902.23	2001.6	2414.76	3731.81	6014.82	2031.11	1640.71	4183.02	1444.12	912.488	3668.58	1176.32	1224.14	1046.3	3469.82	2373.03	4841.63	970.907	2786.28	5276.63	3280.82	1818.34	5473.95	901.226	1591.46	1346.21	1159.35	1250.26	2134.45	3156.79	8115.7	2504.42	1139.15	1645.59	4853.9	1838.62	4050.4	910.866
CUST_10041_PI425248304	GSVIVT01030112001	VIT_12s0057g01200	Acetyl-CoA acetyltransferase, cytosolic 1	Metabolism.Primary metabolism.Lipid metabolism.Fatty acid metabolism	4597.42	11017.3	546.244	2615.56	2835.15	5077.96	4572.33	13334	4054.79	3546.48	6515.41	12901.3	6789.06	5973.77	7038.64	3885.61	2246.71	6185.76	8520.54	7640.53	5887.83	6498.52	3789.68	7981.79	4652.73	6041.4	9066.91	6039.41	3699.14	10977.5	5556.44	6716.94	4670.97	9266.48	7849.49	14910.5	4402.23	11090.8	3604.45	3581.89	5929.83	10924.4	7745.23	15181.5	3178.03
CUST_3614_PI425248063	GSVIVT01037168001	VIT_18s0089g00570	Acetyl-CoA acetyltransferase, cytosolic 2	Metabolism.Primary metabolism.Lipid metabolism.Fatty acid metabolism	35.2894	103.768	11.6482	22.9544	24.39	24.4051	19.5045	20.1407	13.2908	8.25235	16.7476	9.76965	13.1481	8.31448	20.3154	8.78294	8.31873	26.5096	19.1601	16.9182	5.07827	5.81794	6.84847	2.70886	2.52065	7.80513	15.7116	5.65136	2.04418	17.4948	6.11385	8.98879	11.0708	2.46976	3.26682	4.81974	21.4286	39.8841	25.1781	17.6343	24.3453	19.6768	12.4911	20.9529	9.40688
CUST_2589_PI425248304	GSVIVT01008991001	VIT_18s0001g04980	Acetyl-CoA carboxylase 2 (ACC2)	Metabolism.Primary metabolism.Lipid metabolism.Fatty acid metabolism.Fatty acid biosynthesis	142.466	137.843	16.1441	39.0846	34.2487	45.3752	151.338	513.254	29.6832	47.8597	103.93	51.2933	138.412	70.2322	56.612	76.8128	47.4841	71.0352	416.195	207.677	216.284	337.011	153.76	42.0388	80.9267	59.2168	91.5248	119.087	62.5789	147.376	162.458	222.6	159.67	142.064	165.442	54.7394	50.5639	107.044	34.0968	60.9336	39.4214	245.974	59.5229	226.192	10.7805
CUST_8148_PI425248304	GSVIVT01025321001	VIT_06s0004g01650	Acetyl-CoA carboxylase, biotin carboxylase	Metabolism.Primary metabolism.Lipid metabolism.Fatty acid metabolism.Fatty acid biosynthesis	3978.02	9022.87	849.961	6524.86	4217.45	11026	1003.01	1829.79	542.895	507.036	846.882	1929.62	1798.53	4110.52	15284	1038.84	594.015	4486.54	423.763	298.456	200.991	725.442	492.597	785.616	1341.37	10007.1	11705	9021.39	5668.57	8695.16	749.18	789.401	658.591	213.724	179.116	1734.24	3060.41	5131.4	2771.67	1317.02	1127.43	3201.26	783.342	1590.57	490.647
CUST_8141_PI425248304	GSVIVT01025310001	VIT_06s0004g01770	Acetyl-CoA carboxylase, biotin carboxylase	Metabolism.Primary metabolism.Lipid metabolism.Fatty acid metabolism.Fatty acid biosynthesis	6311.64	15420.4	1240.89	3715.55	1478.54	5248.77	1480.9	3585.75	1915.93	1126.64	1610.52	3988.8	4995.72	8279.72	9814.64	1568.08	1076	4897.9	1035.36	1295.51	1167.43	350.39	965.649	792.692	1622.48	4869.35	5381.7	3134.23	1853.33	5812.39	315.542	781.294	546.73	97.1566	109.847	621.75	4658.62	2231.22	3726.98	1908.49	1053.44	2950.27	953.748	1408.37	379.529
CUST_10937_PI425248304	GSVIVT01032257001	VIT_11s0065g00360	Acetyl-CoA carboxylase, biotin carboxylase subunit (CAC2)	Metabolism.Primary metabolism.Lipid metabolism.Fatty acid metabolism.Fatty acid biosynthesis	1376.94	2450.97	235.787	642.337	687.921	878.388	2172.68	4661.01	1167.54	478.475	760.126	1381.88	1447.34	1650.85	2358.56	1015.43	586.65	1712.83	2728.13	2040.17	1684.07	682.214	416.541	691.876	839.025	1739.39	1872.17	1872.21	1084.85	2147.5	1321.97	970.425	868.253	588.526	446.969	626.381	1304.07	1938.78	688.849	1398.51	1543.85	2557.07	1051.46	2351.23	501.825
CUST_11141_PI425248304	GSVIVT01032938001	VIT_14s0068g00640	Acetyl-CoA synthetase	Metabolism.Primary metabolism.Carbohydrate metabolism.Glycolysis Gluconeogenesis	309.557	597.956	66.2219	115.916	153.582	151.595	231.283	759.029	162.812	88.2448	201.326	230.322	186.956	199.732	249.008	128.827	89.6721	208.655	471.658	296.551	269.33	371.477	188.286	124.872	94.2248	256.278	233.726	197.681	77.3265	290.37	133.931	146.891	133.964	287.282	198.886	170.912	146.836	353.604	82.2368	98.2295	135.375	261.918	287.043	776.614	67.5318
CUST_2143_PI425248304	GSVIVT01008200001	VIT_17s0000g04510	Acetyl-CoA synthetase	Metabolism.Primary metabolism.Carbohydrate metabolism.Glycolysis Gluconeogenesis	230.479	560.305	52.5302	148.68	122.894	239.58	262.622	692.584	202.085	125.383	208.833	326.951	302.896	179.808	357.189	183.942	113.696	274.895	278.936	325.764	288.258	495.759	436.509	497.957	119.654	258.195	259.019	320.225	181.228	296.503	109.659	199.051	153.426	155.257	166.529	199.299	164.136	240.074	130.548	119.344	129.636	281.024	135.319	207.497	44.706
CUST_9978_PI425248304	GSVIVT01029965001	VIT_08s0056g01520	Acetylglucosaminyltransferase	Metabolism.Primary metabolism.Carbohydrate metabolism.Oligosaccharide metabolism.Glycan metabolism.Glycan structures-biosynthesis1	853.069	2115.98	85.9755	255.064	605.101	353.247	339.659	1087.5	338.417	113.741	186.384	199.544	793.293	514.306	1137.36	502.373	288.772	1201.04	653.654	533.042	303.709	114.694	81.9607	64.2561	255.071	1290.98	1089.38	1294.46	600.517	1129.31	266.783	283.488	259.799	104.496	119.416	137.904	618.212	623.048	366.787	304.771	237.051	508.432	164.678	244.147	84.2542
CUST_4767_PI425248304	GSVIVT01015525001	VIT_11s0016g05210	Acetylglucosaminyltransferase	Metabolism.Primary metabolism.Carbohydrate metabolism.Oligosaccharide metabolism.Glycan metabolism.Glycan structures-biosynthesis1	329.702	480.944	17.4068	238.324	134.118	324.868	254.692	632.244	288.867	298.745	510.495	510.93	350.117	123.616	378.839	193.775	113.477	440.251	271.988	382.06	300.814	206.647	208.527	93.0172	170.981	189.92	633.439	706.926	355.127	756.746	216.464	475.97	374.567	172.788	228.511	117.313	394.17	475.256	252.516	283.39	282.687	698.52	700.346	1120.23	226.633
CUST_3497_PI425248043	GSVIVT01015572001	VIT_11s0016g05630	Acetylglucosaminyltransferase	Metabolism.Primary metabolism.Carbohydrate metabolism.Oligosaccharide metabolism.Glycan metabolism.Glycan structures-biosynthesis1	329.534	618.305	53.7957	168.764	210.05	257.808	265.548	907.351	245.698	219.785	351.748	351.272	531.722	210.785	503.904	435.878	208.947	407.484	777.146	731.384	463.832	266.34	212.385	101.02	403.029	351.709	605.338	852.322	546.114	512.964	386.618	547.764	326.409	197.045	257.739	152.429	373.188	580.925	285.134	365.467	300.179	635.381	235.838	603.488	180.637
CUST_8373_PI425248043	GSVIVT01035586001	VIT_04s0008g03050	Acetylglutamate kinase	Metabolism.Primary metabolism.Amino acid metabolism.Arginine and proline metabolism.Urea cycle	1916.22	3528.25	185.32	1580.77	1706.05	1954.6	2148.05	4821.88	1652.58	743.649	1060.88	946.002	1851.68	2494.06	1983.41	1476.52	768.208	3353.32	1821.41	1878.55	1346.09	968.365	879.134	958.097	1007.55	2141.86	2878.98	2218.64	1043.24	2598.39	1172.5	1840.15	1514.79	439.607	670.625	2360.18	2147.5	2322.62	1553.3	1316.89	1501.81	3572.49	3314.36	5544.92	896.348
CUST_3927_PI425248043	GSVIVT01017522001	VIT_09s0002g08670	Acetylornithine aminotransferase	Metabolism.Primary metabolism.Amino acid metabolism.Arginine and proline metabolism.Urea cycle	3201.49	6434.38	424.431	2487.73	2147.95	4154.32	2566.66	5147.92	2635.82	1322	1965.91	4145.65	4362.2	2979.29	4378	3299.79	1944.69	4965.09	1786.26	2189.68	1443.37	2114.9	2245.27	2773.31	1949.31	4036.64	6971.28	4993.26	2742.02	4766.38	1160.83	2051.83	1280.68	1410.7	1650.12	2437.07	4607.1	6004.73	3476.08	3078.96	3022.02	5857.66	3281.97	5208.35	1255.78
CUST_4510_PI425248043	GSVIVT01020269001	VIT_19s0027g01770	Acetylornithine aminotransferase	Metabolism.Primary metabolism.Amino acid metabolism.Arginine and proline metabolism.Urea cycle	95.6097	141.019	13.0264	64.2902	53.8281	89.6757	114.928	151.917	33.9506	26.4664	31.3167	43.9403	93.1648	72.4717	77.5088	58.4157	49.4605	63.35	133.645	102.399	84.5458	33.8887	21.2445	29.9452	20.0304	58.5603	111.918	104.396	50.2557	83.1848	33.7103	43.4346	29.6456	11.8716	14.6345	23.0079	60.9626	94.1832	38.6475	22.4908	20.5585	64.3822	26.6161	40.4864	16.911
CUST_4508_PI425248043	GSVIVT01020266001	VIT_19s0027g01790	Acetylornithine aminotransferase	Metabolism.Primary metabolism.Amino acid metabolism.Arginine and proline metabolism.Urea cycle	299.683	544.407	72.359	226.79	163.603	404.122	274.902	519.703	162.192	230.622	309.327	165.103	117.969	282.082	378.949	83.3046	42.4146	336.718	174.038	110.123	100.728	41.8408	23.4114	220.141	40.7803	355.162	504.151	122.755	61.2946	380.913	42.8355	47.4409	39.6224	14.2328	22.391	223.709	249.191	421.92	155.043	80.9132	111.634	258.932	138.255	196.395	72.3378
CUST_3750_PI425248304	GSVIVT01013167001	VIT_02s0012g01210	Acetylornithine deacetylase	Metabolism.Primary metabolism.Amino acid metabolism.Arginine and proline metabolism.Urea cycle	2420.72	4483.63	359.987	1526.91	1091.81	2215.78	2240	4595.76	1258.97	1160.89	1679.56	2286.78	3467.09	2255.19	3390.67	2381.18	1570.33	2587.34	2854.34	3111.9	2302.56	1476.28	1194.11	1019.81	2699.73	3167.85	4384.76	4188.67	2229.31	3679.3	1548.24	2302.4	1717.69	1082.44	1113.41	1261.4	3868.53	5710.89	2875.4	3024.41	2908.98	5271.41	3405.51	5223.82	1264.9
CUST_12726_PI425248304	GSVIVT01036604001	VIT_13s0084g00310	ACI112	Response to stimulus.Stress response.Biotic stress response	165.588	168.949	12.9443	46.791	106.632	95.4901	104.771	647.058	304.193	55.074	84.6528	90.8011	30.3873	25.8042	33.8098	35.134	17.8332	238.176	149.952	114.526	108.206	529.486	293.859	73.8715	19.2748	32.7948	495.529	112.753	70.2263	23.3985	49.9923	66.4355	54.9944	932.328	715.635	165.094	146.012	599.845	111.612	31.5237	122.727	87.6465	512.898	1018.98	180.821
CUST_5757_PI425248304	GSVIVT01018448001	VIT_16s0022g02350	ACI13	Response to stimulus.Stress response.Biotic stress response	177.103	488.711	57.9062	79.0744	113.134	200.353	140.988	353.847	134.938	74.8438	138.647	141.516	349.968	89.8127	226.068	284.68	125.58	220.826	280.597	459.604	203.132	153.091	187.262	69.5525	135.145	57.5229	187.373	379.301	209.902	211.539	87.1644	320.047	138.364	93.1537	98.5909	51.5372	243.049	228.958	197.291	147.296	89.1818	264.799	154.591	221.589	82.6631
CUST_4039_PI425248304	GSVIVT01014022001	VIT_16s0013g01930	Acid phosphatase	Metabolism.Primary metabolism.Carbohydrate metabolism.Monosaccharide metabolism.Inositol phosphate metabolism	1377	3407.42	300.812	5514.42	2064.22	10028.2	2020.59	7782.29	3575.95	1405.24	2232.34	5786.39	1446.65	637.083	1659.42	1323.47	865.27	3063.58	1209.79	1693.73	1135.48	1251.26	838.175	1010.35	1685.58	1177.96	5385.95	2583.22	1424.95	4942.67	722.474	1170.88	863.129	312.198	419.95	379.747	1570.94	5562.94	1251.91	2510.92	5549.42	3135.66	4061.86	6729.1	2352.39
CUST_6925_PI425248043	GSVIVT01029880001	VIT_08s0056g00630	Acid phosphatase	Metabolism.Primary metabolism.Coenzyme and prosthetic group metabolism.Riboflavin metabolism	103.729	211.246	17.9234	283.032	131.889	433.393	352.509	607.109	259.944	186.845	247.159	349.218	98.6787	67.6122	123.347	52.0281	43.6201	219.294	836.987	1132.18	1116.2	3.72344	10.4113	48.8001	173.06	160.055	295.175	138.503	67.2631	579.461	597.164	1103.69	810.003	1.67288	25.1435	25.6054	104.72	306.917	87.2567	296.332	509.249	539.932	335.763	389.335	170.333
CUST_3656_PI425248043	GSVIVT01016112001	VIT_09s0018g01800	Acid phosphatase	Metabolism.Primary metabolism.Coenzyme and prosthetic group metabolism.Riboflavin metabolism	20.2256	20.8744	9.91486	79.6644	158.529	121.463	5.46276	7.78292	4.62821	2.81765	3.94456	1.94914	17.9133	9.53233	7.73738	1.20901	3.03318	40.0892	3.03818	1.36964	2.00027	1.81911	1.30293	5.96923	4.82018	12.1735	5.41433	143.217	75.5354	26.3519	1.61206	1.4133	3.3769	1.36961	1.44631	1.41914	246.681	41.4522	160.372	26.3405	17.6997	58.5805	2.28933	2.94848	2.09451
CUST_11112_PI425248304	GSVIVT01032598001	VIT_14s0066g02540	Acid phosphatase	Metabolism.Primary metabolism.Coenzyme and prosthetic group metabolism.Riboflavin metabolism	219.011	595.254	21.3629	112.117	78.9831	156.576	61.9632	357.649	129.389	95.9241	158.732	73.8268	158.519	27.6554	413.554	99.7948	50.924	258.418	15.3809	34.2032	23.6256	25.4988	36.4967	10.6114	44.6862	82.5935	332.659	276.191	113.699	265.955	17.042	126.002	79.6539	32.4048	43.2416	6.26994	107.832	231.534	84.8775	76.5281	161.446	159.913	102.159	421.484	43.7619
CUST_6518_PI425248043	GSVIVT01028404001	VIT_07s0005g04130	Acid phosphatase class B	Metabolism.Primary metabolism.Carbohydrate metabolism.Monosaccharide metabolism.Inositol phosphate metabolism	1086	1955.23	290.088	691.714	480.924	968.458	2200.73	2621.95	1173.13	49.5787	71.2941	116.314	2806.07	1390.65	1650.9	1904.72	1342.82	1306.56	5737.07	6429.92	5582.58	42.7756	60.4346	38.1842	276.125	336.24	271.824	958.815	680.113	265.782	383.676	582.906	443.031	76.8039	190.896	81.7232	474.124	442.305	348.763	526.711	180.175	927.859	788.88	714.235	291.947
CUST_3415_PI425248043	GSVIVT01015277001	VIT_11s0016g02910	Acid phosphatase class B	Metabolism.Primary metabolism.Carbohydrate metabolism.Monosaccharide metabolism.Inositol phosphate metabolism	5364.64	12131	635.627	10387.7	5535.09	14516.5	4460.25	3933.85	3456.31	443.324	621.218	1456.34	13622.1	3333.21	5805.8	9877.47	5654.6	4813.33	4398.79	4988.11	4105.41	2895.55	2163.54	874.009	5026.81	3349.37	3552.27	14909.2	8317.68	5769.69	1710.56	4169.71	2578.81	806.254	1067.85	1411.06	4822.07	3735.44	4049	3283.47	4391.89	3421.88	1557.52	1237.02	567.201
CUST_1571_PI425248063	GSVIVT01016377001	VIT_13s0019g03320	Acid phosphatase class B	Metabolism.Primary metabolism.Carbohydrate metabolism.Monosaccharide metabolism.Inositol phosphate metabolism	689.157	1747.45	71.3131	849.718	523.252	1202.98	588.899	1728.5	1247.33	351.86	577.488	856.837	395.782	290.828	752.024	388.498	286.283	1637.6	460.799	299.596	232.815	544.757	325.122	353.754	149.429	246.267	868.502	837.445	474.025	1055.78	349.642	390.183	316.253	511.755	355.824	319.903	561.956	852.53	361.852	355.118	383.198	747.369	923.641	1388.22	249.231
CUST_8914_PI425248304	GSVIVT01027480001	VIT_15s0048g02240	Acid phosphatase PAP14	Metabolism.Primary metabolism.Coenzyme and prosthetic group metabolism.Riboflavin metabolism	671.823	1356.9	115.443	617.629	654.453	1081.38	1562.23	3806.06	1362.62	246.863	478.348	809.668	488.253	335.065	496.217	409.238	341.216	1171.62	1078.31	1480.67	1061.19	687.953	1014.03	383.409	1257.89	2197.77	2279.99	3822.96	1638.48	3316.22	6290.52	11867.6	9758.88	2303.13	2227	2708.27	1941.96	2901.47	1105.85	2210.93	3914.54	4414.23	9928.93	17280.2	2462.92
CUST_4559_PI425248304	GSVIVT01015183001	VIT_11s0016g02010	Acid phosphatase survival protein SurE	Metabolism.Primary metabolism.Coenzyme and prosthetic group metabolism.Riboflavin metabolism	23.8	98.6904	10.1595	17.0133	15.1288	32.3207	51.492	150.624	22.5233	51.1565	77.9326	6.1694	34.3543	16.0383	24.1147	14.3742	9.3796	20.0634	8.95776	4.77287	2.52902	2.23818	3.84163	5.62352	29.8611	36.0854	450.604	65.83	50.2912	55.5762	9.72708	8.96983	5.66521	24.0472	21.9923	8.54631	94.3092	386.607	64.0453	18.1206	68.0513	93.7502	173.61	367.009	94.1313
CUST_447_PI425248063	GSVIVT01010341001	VIT_01s0010g02580	Acid phosphatase/vanadium-dependent haloperoxidase	Unclear	750.956	1834.18	160.998	3251.51	2068	5980.9	801.053	2118.06	1338.12	229.898	324.519	458.484	1451.22	1067.14	1602.4	1415.68	779.717	5274.63	741.188	965.549	720.868	1869.99	1257.14	1051.14	722.942	1542.66	1733.16	7150.68	3945.98	6621.09	1792.89	3575.53	2794	391.072	535.413	628.629	733.622	1374.59	642.667	647.896	929.3	1552.91	1415.72	2333.73	722.821
CUST_10202_PI425248304	GSVIVT01030476001	VIT_12s0059g01080	Acid phosphatase/vanadium-dependent haloperoxidase	Unclear	45.366	112.108	10.9275	54.1191	36.424	98.7007	72.3896	125.269	45.8466	20.1774	44.1585	42.1657	99.607	38.2374	68.6803	55.7289	33.9043	155.984	67.2974	76.5803	66.145	54.7737	35.8161	20.3771	87.24	16.2924	76.8288	106.098	81.6853	128.249	137.153	156.455	109.22	38.4929	32.8688	15.12	66.9388	101.086	46.0921	42.1327	95.7599	119.452	151.311	300.591	67.8027
CUST_13041_PI425248304	GSVIVT01037702001	VIT_19s0090g00990	Acid phosphatase/vanadium-dependent haloperoxidase	Unclear	1229.08	3029.16	408.508	960.113	986.889	2063.04	1295.06	2861.54	1544.08	407.888	814.14	1053.42	1958.97	1219.21	2320.91	1122.85	711.417	2458.08	1735.54	1753.32	1306.52	1443.92	1029.86	1005.28	639.752	1595.9	2458.46	1787.28	1005.81	2665.22	538.969	992.495	621.762	452.786	529.385	582.71	1048.66	1851.47	870.507	691.579	1002.65	1913.11	1371.4	2026.62	370.637
CUST_5444_PI425248304	GSVIVT01017685001	VIT_05s0020g00780	Acidic 82 kDa protein	Unknown	788.442	1632.91	131.455	375.993	400.218	594.015	576.244	998.442	449.986	336.31	457.057	637.24	1239.79	654.316	937.836	1083.66	540.628	883.181	893.757	982.982	808.108	765.835	578.222	410.304	905.412	845.096	918.562	1331.63	749.599	801.485	579.687	611.059	454.15	662.055	609.092	465.645	912.251	1171.44	754.504	630.654	511.153	1303	483.606	638.105	223.421
CUST_6139_PI425248043	GSVIVT01027026001	VIT_15s0046g01580	Acidic chitinase III	Metabolism.Primary metabolism.Carbohydrate metabolism.Monosaccharide metabolism.Amino sugar metabolism	3.4974	7.15902	11.1519	1.30517	9.95654	7.52417	1.9638	1.94343	3.99609	1.28928	5.70426	3.09347	2.09487	1.5049	3.93048	1.16485	2.2907	5.40128	1.69779	1.29542	2.06148	1.83273	1.42837	1.4078	1.50334	21.4635	2.26685	13.848	4.7515	22.7535	36.8888	32.4741	32.4664	1.33656	1.45143	3.15285	4.20402	2.06205	3.00276	7.2945	9.32097	26.0493	14.9742	47.6705	12.501
CUST_8746_PI425248304	GSVIVT01027024001	VIT_15s0046g01590	Acidic chitinase III	Metabolism.Primary metabolism.Carbohydrate metabolism.Monosaccharide metabolism.Amino sugar metabolism	1216.8	2838.03	146.453	533.276	561.247	944.892	688.78	1759.9	495.338	537.586	907.034	837.076	2103.54	1167.3	1573.8	1199.34	686.512	1733.51	1201.29	1170.93	738.371	866.851	649.85	577.857	869.373	1376.75	1221.53	1505.36	790.501	1201.95	657.391	770.359	670.772	748.081	719.546	557.862	620.259	896.953	480.735	351.359	331.171	950.64	506.394	691.799	157.407
CUST_6140_PI425248043	GSVIVT01027027001	VIT_15s0046g01570	Acidic endochitinase (CHIB1)	Metabolism.Primary metabolism.Carbohydrate metabolism.Monosaccharide metabolism.Amino sugar metabolism	132.334	76.3849	28.7623	94.9023	58.6175	138.684	35.685	83.259	118.446	29.6524	39.791	40.1097	13.8335	13.3516	41.0266	12.1192	13.1952	97.0679	79.4015	91.9112	96.7529	80.2033	131.168	59.7632	18.2069	43.7075	45.2742	173.385	95.3906	688.273	3900.05	4303.47	3308.09	55.1736	178.778	198.926	139.389	101.911	75.0528	210.815	296.894	478.62	2893.89	7993.1	3025.47
CUST_8745_PI425248304	GSVIVT01027022001	VIT_15s0046g01600	Acidic endochitinase (CHIB1)	Metabolism.Primary metabolism.Carbohydrate metabolism.Monosaccharide metabolism.Amino sugar metabolism	1.99778	7.5621	13.1563	1.32989	9.97279	5.59624	1.85623	2.31746	7.36147	1.35247	1.52507	1.94707	1.65875	2.24533	2.42325	1.45272	2.22183	2.09954	1.51685	1.31999	2.10123	2956.99	291.153	68.1446	1.30516	1.80682	2.29364	2.00354	1.87667	2.58951	3.20943	6.01573	3.77198	1.39565	1.40443	3.64786	3.4991	4.58625	2.63956	1.96639	2.17096	4.78381	1.69577	8.89208	2.30727
CUST_6611_PI425248043	GSVIVT01028752001	VIT_16s0050g02220	Acidic endochitinase (CHIB1)	Metabolism.Primary metabolism.Carbohydrate metabolism.Monosaccharide metabolism.Amino sugar metabolism	28.6605	181.197	15.9219	32.6309	18.2318	43.4589	209.677	713.579	239.365	6.17838	11.3589	4.6825	72.0208	30.572	23.3226	98.4955	48.2035	125.395	221.103	252.815	135.084	43.6292	28.7269	17.6832	8.43811	119.622	57.5627	169.244	83.6845	174.123	2673.27	3800.1	2905.3	9.61909	10.6114	16.2283	40.7573	68.6416	37.258	102.441	162.671	439.77	1743.59	5862.94	1621.02
CUST_7540_PI425248043	GSVIVT01031937001	VIT_03s0063g02310	Acidic leucine-rich nuclear phosphoprotein 32 member B	Unknown	1161.11	1746.62	174.168	402.823	586.61	576.352	475.637	1521.37	581.405	218.719	372.721	189.205	1743.06	1265.68	1633.26	1139.54	592.784	1375.87	629.368	570.673	335.301	603.253	504.877	307.076	743.715	1231.62	1724.27	1353.91	829.033	1158.27	568.912	766.058	579.781	740.567	618.483	628.373	1188.08	2412.69	657.831	661.976	773.887	1391.71	1053.3	2385.85	497.497
CUST_5978_PI425248304	GSVIVT01018984001	VIT_04s0023g01540	Acidic leucine-rich nuclear phosphoprotein 32 member B	Unknown	2104.79	3861.01	153.833	1181.1	1287.32	1905.55	1309.13	3178.32	1495.86	725.447	986.995	1256.08	2566.37	1810.61	2775.41	1805.01	759.884	2516.72	1639.76	1274.25	1082.04	1681.75	1165.49	1935.59	1456.64	3028.89	4727.64	3184.63	1788.81	3150.12	867.081	1574.59	1113.21	986.083	895.564	1412.66	1323.14	2661.65	1100.72	820.748	681.676	2354.77	1719.86	2711.51	746.036
CUST_3490_PI425248043	GSVIVT01015544001	VIT_11s0016g05380	Acidic leucine-rich nuclear phosphoprotein 32 member E	Unknown	9415.34	29935	1865.83	21349	26547.1	31793.6	4153.9	8725.13	12540.3	56.9539	90.5438	103.844	11142.1	2711.01	7039.69	12976.3	7566.85	22139.5	1611.58	975.943	447.928	1299.45	1331.47	495.655	3082.53	7107.16	10111.3	45377.8	27491.2	31490.2	6500.74	23069.1	16935.9	896.796	1107.43	937.056	4224.59	4079.3	3390.41	2782.98	1875.36	10951.7	13690.7	12460.8	3643.09
CUST_1356_PI425248304	GSVIVT01005190001	VIT_00s0264g00030	Aconitate hydratase, cytoplasmic	Metabolism.Primary metabolism.Generation of metabolite precursors and energy.Citric acid cycle	2329.59	3400.49	395.881	1111.32	957.078	1733.79	2768.59	6191.86	1361.58	903.212	1386.34	1806.62	3224.1	1718.98	2827.49	2085.65	1057.15	2040.43	5355.77	4992.74	3682.38	2590.24	1874.58	1953.06	2053.28	2715.53	2751.33	3135.07	2122.55	3165.49	2291.28	3154.06	2006.02	1266.37	1310.34	1675.76	1665.04	2506.29	1173.32	2077.66	1829.18	4786.84	1646.72	3518.35	780.338
CUST_10259_PI425248304	GSVIVT01030588001	VIT_12s0059g02150	Aconitate hydratase, cytoplasmic	Metabolism.Primary metabolism.Generation of metabolite precursors and energy.Citric acid cycle	372.482	676.103	36.9715	167.699	175.73	324.539	485.508	847.162	432.442	157.892	287.173	792.553	577.086	349.041	489.207	369.046	255.278	404.605	987.431	969.401	731.735	172.533	139.54	100.043	300.967	261.899	223.891	421.838	221.656	373.481	429.39	651.991	462.921	27.015	55.117	80.7775	353.949	271.048	332.659	416.938	370.294	1042.1	165.637	289.974	84.9697
CUST_13017_PI425248304	GSVIVT01037657001	VIT_19s0090g00460	Aconitate hydratase, cytoplasmic	Metabolism.Primary metabolism.Generation of metabolite precursors and energy.Citric acid cycle	1361.67	2414.07	350.35	1411.71	1091.89	2353.9	803.671	2518.52	836.982	953.85	1613.47	2017.85	604.157	207.497	689.49	418.383	259.454	897.715	847.227	658.365	748.931	527.12	431.866	807.368	599.112	981.306	1564.55	1521.71	1053.22	1769.44	630.619	864.94	811.582	662.956	665.953	696.295	1154.3	1774.3	884.462	1020.84	1038.8	2093.29	742.28	1287.9	349.34
CUST_6757_PI425248304	GSVIVT01021969001	VIT_14s0030g00740	ACP2 (Acyl carrier protein 2)	Transport overview.Primary Active Transporters.Oxidoreduction-driven transporters.Proton-translocating NADH Dehydrogenase	3477.61	5578.05	753.436	2884.86	1506.97	4365.12	8961.71	12895.6	5045.53	2794.59	3812.95	5504.28	3726.26	3303.71	3718.27	2681.83	1629.99	3989.75	4632.01	6245.39	5588.17	1963.08	1810.4	1896.34	2883.52	2884.4	4061.47	5294.08	2962	5864.37	3251.72	4141.5	3000.66	2011.66	2086.46	2252.16	2984.34	6647.52	2779.57	5347.46	6047.74	9714.24	4959.71	8255.2	2797.09
CUST_192_PI425248063	GSVIVT01004932001	VIT_01s0244g00030	ACP4 (Acyl carrier protein 4)	Transport overview.Primary Active Transporters.Oxidoreduction-driven transporters.Proton-translocating NADH Dehydrogenase	255.522	322.172	33.3744	96.4554	55.2164	135.351	324.636	892.395	276.91	11.3371	12.5315	10.0504	117.186	103.393	95.2616	101.993	69.6459	170.61	704.215	676.03	794.742	98.8954	44.6352	28.0136	273.934	141.875	296.355	311.454	189.008	664.855	192.085	211.354	169.181	138.383	124.649	29.4847	249.938	254.556	197.653	590.436	980.797	838.401	525.097	905.623	169.427
CUST_5613_PI425248043	GSVIVT01024731001	VIT_06s0004g06680	ACR4 (Arabidopsis CRINKLY4)	Signaling.Signaling pathway.Calcium sensors and Signaling	73.5665	224.095	31.6004	153.247	120.074	190.361	151.114	133.52	104.633	54.9075	56.2426	43.3908	34.6605	42.5903	121.962	28.963	20.3206	84.439	58.7557	69.751	44.4875	7.28629	17.7075	28.1725	54.4924	126.841	86.6621	107.839	56.0971	129.786	72.3833	92.2201	77.9219	7.68351	14.0057	38.1533	173.698	163.881	176.952	124.791	252.845	205.592	91.2133	106.713	31.3031
CUST_4796_PI425248043	GSVIVT01021119001	VIT_10s0003g00340	ACR4 (Arabidopsis CRINKLY4)	Signaling.Signaling pathway.Calcium sensors and Signaling	76.006	147.004	23.0623	36.3353	29.5893	48.0995	113.469	247.541	68.6229	35.5974	55.409	70.5284	1.34845	41.1962	106.764	1.39253	2.51673	120.149	1.67703	1.65138	2.4044	5.58216	6.95556	46.6919	1.35747	23.6674	67.8128	1.45923	2.13037	76.7568	1.73145	1.45367	1.52417	1.52633	1.51585	15.0896	76.1424	135.591	49.3987	62.8073	53.8587	157.702	67.3158	136.602	25.5448
CUST_5192_PI425248043	GSVIVT01023285001	VIT_12s0035g00680	ACR4 (Arabidopsis CRINKLY4)	Signaling.Signaling pathway.Calcium sensors and Signaling	85.749	220.053	54.5303	36.0415	96.8668	210.846	37.0369	164.204	124.508	26.5319	82.2908	78.7492	23.2517	100.3	122.428	5.06867	2.23439	113.905	4.44384	3.44016	2.07707	21.35	16.8279	58.197	1.35028	83.9014	132.959	2.65671	1.87176	150.735	1.53742	1.34295	2.97832	4.93801	2.10709	70.2966	111.479	195.588	152.422	73.8099	139.805	219.035	78.4235	180.639	95.0447
CUST_3218_PI425248063	GSVIVT01032816001	VIT_13s0067g00930	ACR4 (Arabidopsis CRINKLY4)	Signaling.Signaling pathway.Calcium sensors and Signaling	3000.73	4246.83	617.853	5654.96	1690.82	9526.17	2610.36	6187.51	2629.26	159.428	299.432	273.151	4842.22	1867.62	2525.58	3324.85	2149.1	5091.56	2299.66	2641.8	5316.54	709.937	605.947	859.076	9848.01	4419.8	9556.43	3647.96	2251.9	4181.54	5143.47	5200.48	3885.2	390.38	637.102	610.365	4214.02	10435.8	3736.77	2826.83	7365.29	5782.13	3189.32	8211.48	1408.1
CUST_331_PI425248304	GSVIVT01001004001	VIT_13s0147g00220	ACT domain containing protein	Unknown	795.46	1283.79	133.975	431.955	409.002	664.079	822.395	1706.88	760.235	613.916	989.04	2541.05	972.952	554.132	730.218	669.507	357.07	917.383	1092.16	1156.03	947.233	1424.62	1148.39	988.542	721.931	599.909	819.977	1791.31	1213.39	1220.85	1545.53	1881.94	1179.89	889.417	737.876	649.595	499.816	692.913	344.496	420.929	393.499	908.62	984.567	1813.37	546.673
CUST_1193_PI425248063	GSVIVT01012259001	VIT_01s0011g00030	ACT domain containing protein (ACR4)	Unknown	81.2004	228.596	19.3393	26.6071	25.3824	47.515	12.8425	17.027	5.27813	8.10993	8.56719	2.6298	40.5943	151.325	126.185	31.2483	16.7552	71.8173	1.97639	2.53097	2.5727	2.21153	1.666	2.07465	5.89215	12.9787	7.59168	10.3101	7.30783	29.7961	7.78544	21.2391	14.9909	19.7006	14.5453	36.9736	16.3894	7.40709	7.2705	6.36763	3.37393	13.0846	3.03254	3.38352	2.27344
CUST_70_PI425248063	GSVIVT01000917001	VIT_01s0146g00100	ACT domain containing protein (ACR4)	Unknown	2835.95	6365.61	489.718	1208.32	2146.12	1663.69	1658.44	7447.27	1838.49	743.597	1090.79	1349.64	3165.08	4011.82	7073.52	1529.41	918.194	3815.89	4189.62	3592.52	1289.73	1520.79	908.43	1353.94	828.514	8619.46	4957.48	4682.94	2161.32	3782.22	1023.6	1190.97	991.045	798.629	775.11	1287.93	2196.19	3462.56	1676.99	1286.61	953.043	4930.46	1752.8	2470.88	590.073
CUST_204_PI425248063	GSVIVT01009980001	VIT_18s0001g15000	ACT domain containing protein (ACR4)	Unknown	2110.73	3860.86	212.301	1188.31	1162.91	1729.29	3039.32	7096.39	3302.19	146.485	235.985	176.213	2524.29	1818.45	2731.91	1212.66	646.991	2290.58	4650.94	4403.11	3406.72	271.356	169.166	268.668	849.244	755.134	2149.35	1753.99	871.564	2374.07	858.448	1231.73	777.586	243.602	427.299	251.442	1354.56	1478.11	970.542	1880.36	1590.66	3589.1	1438.19	2843.42	446.442
CUST_1702_PI425248304	GSVIVT01007052001	VIT_00s0471g00050	ACT domain repeat 1 (ACR1) uridylyltransferase	Metabolism.Primary metabolism.Nucleobase, nucleoside, nucleotide, nucleic acid metabolism.Nucleic acid metabolism.RNA metabolism.RNA processing	15.9921	46.5014	10.8508	39.1416	49.9251	74.4896	121.39	375.927	95.6852	173.456	276.055	62.198	23.6537	15.2172	74.3657	22.0816	14.0428	115.365	112.475	88.0466	39.5242	222.221	107.369	85.4023	7.30748	35.2934	93.2062	282.744	141.66	279.143	46.738	56.3435	39.2919	5.67619	14.2711	10.4109	16.5306	54.8229	10.268	21.1159	31.6249	90.1227	60.3056	147.142	32.7194
CUST_579_PI425248043	GSVIVT01002341001	VIT_00s0686g00030	ACT domain repeat 1 (ACR1) uridylyltransferase	Metabolism.Primary metabolism.Nucleobase, nucleoside, nucleotide, nucleic acid metabolism.Nucleic acid metabolism.RNA metabolism.RNA processing	16.7717	41.9975	10.1348	39.675	46.6262	70.5263	122.856	378.971	83.0002	181.683	285.956	58.7947	24.0662	16.6686	74.4825	24.2725	15.3605	114.327	119.332	86.341	36.747	250.429	107.694	80.815	10.092	37.3388	94.5706	292.444	149.553	271.25	38.3332	55.2541	38.6459	9.01316	14.3025	10.7363	8.12284	56.0423	11.3724	19.1821	36.9279	88.2365	61.0582	154.441	37.8744
CUST_4948_PI425248304	GSVIVT01016110001	VIT_09s0018g01780	ACT domain repeat 1 (ACR1) uridylyltransferase	Metabolism.Primary metabolism.Nucleobase, nucleoside, nucleotide, nucleic acid metabolism.Nucleic acid metabolism.RNA metabolism.RNA processing	1419.38	2651.73	245.761	330.846	412.291	472.67	486.091	2145.22	976.369	246.299	387.42	615.603	1324.61	897.465	1636.38	636.156	434.632	1141.49	1135.28	1067.68	822.404	390.233	380.524	354.893	373.549	877.444	627.135	809.367	489.274	1136.52	554.409	809.371	631.489	401.177	491.052	407.262	388.693	260.326	286.494	315.735	218.215	959.421	478.719	757.359	119.239
CUST_11500_PI425248304	GSVIVT01033664001	VIT_08s0007g04890	ACT domain-containing protein	Unknown	465.047	436.804	70.5023	721.829	1166.97	943.413	643.602	1452.97	701.269	49.2442	100.951	26.841	899.35	1385.55	1179.11	771.608	599.911	2913.92	792.98	757.631	380.136	133.235	65.7595	53.4863	716.576	1790.98	2926.44	4686.24	2859.2	2971.31	2414.71	3958.66	2586.09	595.151	735.846	713.574	406.798	571.021	320.558	843.689	774.133	2259.94	1330.83	2419.52	566.939
CUST_8946_PI425248043	GSVIVT01037918001	VIT_03s0091g00070	ACT domain-containing protein (ACR6)	Unknown	331.12	570.584	23.2604	342.495	392.071	393.024	228.325	763.682	231.559	129.394	266.237	299.578	117.794	296.009	811.093	141.223	74.709	659.949	82.4471	66.8368	32.9306	90.8956	59.6096	138.248	35.2118	376.733	687.414	419.208	184.721	808.72	174.451	329.259	320.757	60.7246	90.2285	129.224	204.777	444.723	136.18	135.149	150.985	394.54	373.543	706.406	129.024
CUST_11203_PI425248304	GSVIVT01033053001	VIT_14s0068g01670	ACT domain-containing protein (ACR6)	Unknown	381.757	927.183	61.5652	798.813	710.45	1198.3	302.816	899.12	423.591	240.618	352.247	485.51	1010.87	445.659	1193.52	818.699	446.757	1285.83	532.663	488.94	211.304	377.031	328.208	211.805	239.299	690.508	1027.92	2355.73	1026.23	1317.4	942.652	2357.48	1241.88	369.344	373.15	453.411	324.229	555.625	255.74	206.671	273.263	415.862	629.133	909.462	280.115
CUST_2015_PI425248063	GSVIVT01019935001	VIT_02s0025g05120	ACT domain-containing protein (ACR8)	Unknown	3969.43	7013.14	664.273	6946.78	2358.73	10019.6	3513.38	5927.01	1418.16	345.456	473.914	366.997	4526.5	2768.57	2927.08	3652.65	2103.24	5840.06	2645.63	1662.85	6530.78	766.524	565.503	446.438	5093.71	3678.33	11471	5462.05	3547.02	8129.05	5899.03	4261.38	3211.33	2010.32	1853.38	1625.11	5680.65	17525.3	4329.8	2673.77	5311.67	14207.4	6239.74	18540.1	3492.11
CUST_4785_PI425248304	GSVIVT01015556001	VIT_11s0016g05490	Actin 6 ARP6	Development.Reproductive development.Flower development	107.546	230.651	29.1744	31.4284	42.6643	58.7971	111.55	186.957	39.463	27.1012	53.4892	22.8548	116.075	66.8402	108.117	66.1916	31.6254	98.3203	72.5555	59.3605	32.7762	29.7775	36.6945	22.3066	65.3326	74.8335	162.856	83.3546	39.9621	137.591	25.0307	47.8629	44.6285	19.7496	31.6218	25.2647	110.54	206.023	98.7424	112.151	132.3	258.349	99.8171	211.935	17.3595
CUST_8589_PI425248304	GSVIVT01026580001	VIT_04s0044g00580	Actin 7 (ACT7) / actin 2	Cellular process.Cellular component organization and biogenesis.Cytoskeleton organization and biogenesis.Actin organization and biogenesis	22695	40024.2	4173.09	8949.25	8888.97	15209.4	26210.5	71373.9	20361.1	17455.8	29834.1	40772	28337.6	22554.1	26567.4	15911.1	11403.8	22963.7	52615.9	43030.4	36942.2	40468.5	28816.5	30690.2	21794.9	20859.8	33723.2	23503.7	14740.6	28248.2	15547.3	15136.8	10946.1	37711.5	29795.8	23106.3	14677.7	33865.1	10273.5	13916.7	18318.2	35900.9	23550.4	47474.8	8630.07
CUST_7960_PI425248304	GSVIVT01024980001	VIT_06s0004g04570	Actin beta/gamma 1	Cellular process.Cellular component organization and biogenesis.Cytoskeleton organization and biogenesis.Actin organization and biogenesis	1565.12	2670.96	200.342	714.363	796.74	986.972	2050.86	4987.29	1225.52	1250.97	1894.78	2161.04	377.585	1106.88	2143.28	375.996	212.379	1509.18	755.865	677.2	635.42	176.706	134.867	1435.88	339.898	1476	2369.58	683.923	341.429	1943.68	336.82	283.222	245.847	253.505	188.197	896.824	1066.89	2552.46	741.938	988.345	1146.16	2392.61	1530.4	2834.69	492.915
CUST_11405_PI425248304	GSVIVT01033494001	VIT_08s0007g06520	Actin beta/gamma 1	Cellular process.Cellular component organization and biogenesis.Cytoskeleton organization and biogenesis.Actin organization and biogenesis	409.466	637.364	41.0622	128.032	222.52	210.864	548.55	952.214	226.501	238.8	352.662	343.214	265.448	242.832	571.686	321.139	165.303	435.292	405.921	396.29	321.461	31.2025	27.4303	83.4045	254.139	406.16	638.609	404.654	208.244	552.756	182.926	132.371	70.4197	269.274	187.242	118.425	444.599	798.318	362.52	471.803	602.009	954.221	438.95	817.758	176.226
CUST_4487_PI425248304	GSVIVT01015049001	VIT_11s0016g00770	Actin beta/gamma 1	Cellular process.Cellular component organization and biogenesis.Cytoskeleton organization and biogenesis.Actin organization and biogenesis	240.666	714.427	55.3862	124.22	180.847	179.577	238.921	859.646	151.36	154.856	299.44	221.032	81.3121	132.592	433.413	54.3151	36.7771	230.652	76.4285	65.292	29.3235	21.2258	19.8273	115.663	39.167	279.909	485.116	119.75	67.3979	282.583	31.2256	45.2713	37.8853	15.3659	17.3849	98.8668	200.73	509.104	158.803	131.4	221.643	325.488	186.299	400.007	68.8814
CUST_1704_PI425248063	GSVIVT01016550001	VIT_13s0019g01240	Actin beta/gamma 1	Cellular process.Cellular component organization and biogenesis.Cytoskeleton organization and biogenesis.Actin organization and biogenesis	508.982	801.483	67.7814	333.287	459.882	581.997	840.2	2169.55	619.688	425.673	728.506	1174.68	444.919	462.209	1422.94	594.646	341.506	464.383	867.288	966.967	869.442	414.245	326.179	740.631	336.469	2181.48	1231.44	1171.09	580.57	643.216	230.784	206.745	171.885	442.189	325.556	251.796	630.235	1325.15	527.053	396.334	517.429	889.163	585.836	1033.6	213.769
CUST_10408_PI425248304	GSVIVT01031126001	VIT_14s0060g02330	Actin binding formin homology 1	Cellular process.Cellular component organization and biogenesis.Cytoskeleton organization and biogenesis.Actin organization and biogenesis	25.5163	76.7349	16.3733	25.3122	25.2917	45.121	53.6659	85.1733	23.1243	9.87278	17.8272	9.27292	15.7119	7.68625	14.8343	17.1601	9.05772	27.3486	52.7808	22.2449	24.9404	16.0785	10.7273	3.03913	11.7016	25.5416	31.1482	72.8818	42.6859	46.1246	187.939	153.355	87.703	4.82727	6.11623	10.8453	69.0983	45.4596	44.4075	158.398	84.4512	160.438	26.2457	49.3591	16.4401
CUST_66_PI425248304	GSVIVT01000127001	VIT_07s0129g00220	Actin binding formin homology 2	Cellular process.Cellular component organization and biogenesis.Cytoskeleton organization and biogenesis.Actin organization and biogenesis	184.089	229.984	21.4946	57.7396	85.1733	85.5363	521.707	1875.43	399.998	217.753	345.871	169.734	118.919	105.976	143.292	94.43	47.5499	201.213	910.181	901.777	770.804	178.139	140.066	124.636	151.164	150.513	229.863	219.153	98.4886	322.22	364.852	419.672	346.884	152.791	178.749	146.326	184.678	275.499	116.471	317.721	492.981	524.687	1081.36	1766.21	338.893
CUST_11199_PI425248304	GSVIVT01033049001	VIT_14s0068g01630	Actin related protein 2	Cellular process.Cellular component organization and biogenesis.Cytoskeleton organization and biogenesis.Actin organization and biogenesis	539.679	1036.14	47.9155	343.28	256.608	526.458	681.639	1462.98	465.234	198.265	353.209	589.926	573.179	200.203	783.527	383.302	167.064	603.383	673.032	786.891	764.965	326.331	286.256	225.497	220.108	34.5368	640.483	623.264	361.614	973.582	127.698	472.426	283.159	266.523	242.218	10.581	452.202	891.575	314.371	482.178	521.757	1322.76	620.464	1074.38	232.351
CUST_729_PI425248063	GSVIVT01011697001	VIT_01s0011g05400	Actin related protein 2/3 complex, subunit 2	Cellular process.Cellular component organization and biogenesis.Cytoskeleton organization and biogenesis.Actin organization and biogenesis	218.039	335.958	54.7397	82.6068	63.5309	200.512	162.444	213.489	87.1978	93.7701	122.696	142.984	426.058	132.868	198.002	264.072	180.739	153.675	241.605	376.316	209.87	153.467	221.91	88.0749	177.992	61.1141	91.2874	454.472	282.547	130.188	109.297	309.633	188.054	147.752	214.339	92.9379	177.115	157.489	134.401	183.826	85.3465	201.873	68.1633	70.271	35.1197
CUST_9101_PI425248304	GSVIVT01027900001	VIT_05s0049g01740	Actin related protein 2/3 complex, subunit 2	Cellular process.Cellular component organization and biogenesis.Cytoskeleton organization and biogenesis.Actin organization and biogenesis	45.2644	124.414	11.1396	65.827	100.28	120.844	80.7808	212.435	161.745	74.8975	126.743	55.4827	47.2942	37.1667	61.2776	37.0097	25.6786	117.871	79.9473	67.1508	36.3785	3.31583	4.52225	15.1574	12.3689	21.994	15.6719	28.7598	19.5369	41.7335	20.6889	45.6005	34.5687	14.2177	8.64976	6.6529	46.1496	34.0476	37.9278	69.4873	75.9669	148.31	12.5067	21.8468	14.9198
CUST_6575_PI425248304	GSVIVT01020914001	VIT_05s0029g01310	Actin related protein 2/3 complex, subunit 4	Cellular process.Cellular component organization and biogenesis.Cytoskeleton organization and biogenesis.Actin organization and biogenesis	1157.68	1738.79	168.892	429.986	363.602	799.63	1053.12	2079.78	745.472	682.775	1113.65	1893.5	1034.9	872.699	1216.36	696.227	395.278	866.495	1217.76	1493.52	1124.44	1373.44	1239.18	1405.93	607.874	712.582	898.069	1276.99	767.504	1118.65	753.074	1000.28	663.306	739.328	778.15	747.672	800.749	977.345	610.528	820.266	506.157	1625.42	1358.53	1923.6	383.575
CUST_48_PI425248063	GSVIVT01000587001	VIT_01s0137g00280	Actin related protein 3	Cellular process.Cellular component organization and biogenesis.Cytoskeleton organization and biogenesis.Actin organization and biogenesis	429.837	749.124	62.728	185.428	153.19	301.206	379.806	815.347	216.539	234.147	405.092	455.207	427.722	299.787	433.056	293.459	150.224	409.76	498.666	435.127	376.639	470.993	359.244	427.451	381.552	557.753	634.712	428.718	268.312	587.263	296.706	358.139	231.925	272.561	254.362	257.499	401.372	710.86	292.692	278.482	315.296	898.795	512.872	1045.91	154.397
CUST_5734_PI425248304	GSVIVT01018248001	VIT_15s0021g01870	Actin-related protein 2/3 complex subunit 5	Cellular process.Cellular component organization and biogenesis.Cytoskeleton organization and biogenesis.Actin organization and biogenesis	871.537	1950.22	142.799	965.256	594.801	1369.71	1096.2	1405.57	727.913	381.076	530.701	1489.67	1359.41	805.905	1094.25	1010.11	594.541	722.08	1051.63	1040.46	907.856	1712.74	1281.01	1582.95	600.374	1113.3	1046.16	1565.59	925.103	767.28	470.64	723.913	670.966	549.431	522.238	383.115	1015.75	1400.16	826.368	833.896	914.035	1237.4	921.508	1088.56	425.551
CUST_2169_PI425248304	GSVIVT01008255001	VIT_17s0000g04000	Actin-related protein 4	Cellular process.Cellular component organization and biogenesis.Cytoskeleton organization and biogenesis.Actin organization and biogenesis	4160.43	14308.2	1206.39	2729.23	3524.21	4254.22	690.71	1712.6	991.976	1025.61	1447.82	794.886	340.55	783.045	2414.26	136.251	254.373	2357.09	427.66	346.986	174.842	313.746	260.962	1545.3	194.808	1678.15	1365.48	439.639	273.339	1718.49	231.451	320.788	510.887	174.698	194.103	2824.86	6921.64	5432.96	5774.4	2866.42	3237.84	2918.76	728.463	1013	758.98
CUST_2168_PI425248304	GSVIVT01008254001	VIT_17s0000g04010	Actin-related protein 4	Cellular process.Cellular component organization and biogenesis.Cytoskeleton organization and biogenesis.Actin organization and biogenesis	1481.55	2809.97	159.381	783.211	668.1	1007.63	1379.64	2667.33	600.776	427.179	620.628	321.672	2165.69	1500.05	2087.91	1541.43	942.136	1584.43	1807.31	1649.8	1283.14	612.4	533.981	498.667	1154.15	1567.16	2052.32	1955.92	981.87	1894.35	688.209	847.115	467.783	443.399	529.811	792.765	1272.17	2169.78	800.513	1298.31	1041.04	2849.22	650.733	1017.79	169.928
CUST_1681_PI425248063	GSVIVT01016517001	VIT_13s0019g01860	Actin-related protein 5	Cellular process.Cellular component organization and biogenesis.Cytoskeleton organization and biogenesis.Actin organization and biogenesis	1780.35	4194.71	307.265	1060.72	863.167	1396.89	1148.54	2919.65	945.042	462.062	718.186	937.506	1063.9	1139.25	1571.53	646.573	365.662	1448.11	911.135	679.542	517.426	654.763	408.69	655.52	647.499	1567.01	2039.06	1330.04	644.155	1624.21	505.603	532.94	465.949	519.288	433.137	707.666	1437.26	2467.12	1077.12	939.15	1275.82	2032.88	946.482	1703.09	406.182
CUST_10876_PI425248304	GSVIVT01032120001	VIT_13s0064g00730	Actin-related protein 7	Cellular process.Cellular component organization and biogenesis.Cytoskeleton organization and biogenesis.Actin organization and biogenesis	3539.29	8241.67	927.522	3774.38	2426.34	5554.41	3121.9	4452.72	1771.17	1160.2	1496.28	1581.5	7964.31	3414.34	5061.21	5625.83	3406.2	3349.62	4167.94	4044.21	3123.82	1366.35	1070.8	1001.62	5457.17	3955.88	4668.85	7980.35	4020.45	3732.34	2089.9	2648.29	2133.6	1156.52	1289.29	1041.23	4464.8	7497.97	3671.26	3684.45	3512.48	5285.27	2131.64	2369.69	771.069
CUST_4414_PI425248304	GSVIVT01014840001	VIT_19s0015g01740	Actin-related protein 8	Cellular process.Cellular component organization and biogenesis.Cytoskeleton organization and biogenesis.Actin organization and biogenesis	82.8335	179.756	11.8311	167.254	87.5904	191.389	86.5636	339.945	149.901	195.887	311.662	250.854	310.877	56.7517	138.144	214.838	129.648	181.702	282.195	314.937	252.107	365.192	315.286	143.076	216.983	73.1466	259.566	451.702	232.258	271.063	234.876	389.874	260.358	203.065	265.642	82.0087	149.679	327.952	102.039	85.7662	212.725	149.092	289.566	409.806	103.612
CUST_9047_PI425248304	GSVIVT01027730001	VIT_05s0049g00190	Actin-related protein 9 ATARP9	Cellular process.Cellular component organization and biogenesis.Cytoskeleton organization and biogenesis.Actin organization and biogenesis	682.596	1516.95	132.156	446.587	416.271	731.731	434.391	625.462	286.829	182.803	311.434	305.433	687.297	516.248	720.764	573.28	401.676	643.683	569.955	458.805	303.298	256.936	175.462	319.494	529.637	944.265	1033.43	1029.15	572.118	807.952	316.949	430.372	351.424	223.421	214.496	455.206	764.496	1001.59	660.6	613.646	664.343	921.625	193.519	347.921	103.481
CUST_9061_PI425248304	GSVIVT01027796001	VIT_05s0049g00830	Activating signal cointegrator	Metabolism.Primary metabolism.Carbohydrate metabolism.Polysaccharide metabolism.Starch and sucrose metabolism	138.969	415.774	20.3926	66.7713	73.254	116.505	90.5055	250.778	82.1609	52.0295	90.8396	110.265	93.5379	85.9756	152.679	68.7467	41.4515	114.479	138.081	91.3586	81.7978	89.4835	56.8084	55.9127	55.1056	119.608	166.311	144.601	90.7876	158.165	76.6408	94.2522	58.1433	59.4199	53.2766	38.453	102.491	134.045	79.2683	70.1346	57.3597	171.624	110.045	148.136	29.1017
CUST_9062_PI425248304	GSVIVT01027798001	VIT_05s0049g00880	Activating signal cointegrator	Metabolism.Primary metabolism.Carbohydrate metabolism.Polysaccharide metabolism.Starch and sucrose metabolism	274.768	572.675	34.0215	128.909	106.382	178.707	173.273	348.829	126.743	97.7318	126.028	178.892	304.508	182.066	287.3	167.378	102.324	245.387	333.827	245.604	183.802	200.09	160.352	117.544	134.688	229.392	270.602	352.235	205.784	265.275	160.9	232.618	138.427	128.78	105.448	77.9633	190.431	208.847	117.65	124.604	95.5078	219.84	173.697	197.505	40.165
CUST_12554_PI425248304	GSVIVT01036192001	VIT_14s0081g00760	Activating signal cointegrator	Metabolism.Primary metabolism.Carbohydrate metabolism.Polysaccharide metabolism.Starch and sucrose metabolism	142.18	300.583	23.6689	64.8519	10.3611	140.444	107.093	295.597	126.115	34.7413	48.9056	89.0101	284.708	143.353	234.315	185.548	105.344	178.356	221.25	182.453	176.65	213.492	175.682	185.954	71.5387	120.333	194.3	227.257	152.639	171.204	79.4796	164.756	98.2583	105.263	102.483	107.139	58.553	115.812	43.2278	36.7138	34.0973	106.625	42.1326	100.681	29.8331
CUST_1969_PI425248304	GSVIVT01007875001	VIT_17s0000g07240	Activating signal cointegrator 1 complex subunit 3	Metabolism.Primary metabolism.Carbohydrate metabolism.Polysaccharide metabolism.Starch and sucrose metabolism	131.245	284.655	27.4653	79.23	82.8091	117.76	73.5466	244.517	47.9293	46.5564	118.136	67.5687	158.811	81.0576	145.913	105.476	77.3912	138.504	204.227	168.381	141.504	134.963	108.915	47.3117	123.198	123.927	148.966	250.923	126.719	186.505	79.7133	173.287	147.145	67.6599	111.073	82.9612	160.68	321.998	138.842	88.2784	149.118	318.992	94.0191	269.007	25.4034
CUST_4723_PI425248304	GSVIVT01015448001	VIT_11s0016g04480	Acyl ACP-thioesterase	Metabolism.Primary metabolism.Lipid metabolism.Fatty acid metabolism.Fatty acid biosynthesis	442.082	738.929	83.0808	284.975	253.132	596.051	402.103	805.795	303.842	461.693	992.648	1523.89	573.896	239.485	579.127	363.385	349.678	548.074	636.108	517.492	567.786	218.656	324.514	102.971	442.555	282.727	920.205	707.373	368.151	491.142	256.028	520.444	365.897	355.285	382.304	176.804	715.214	684.428	487.193	522.576	468.145	687.269	645.046	762.018	256.217
CUST_1833_PI425248063	GSVIVT01018372001	VIT_15s0021g00570	Acyl carrier protein, mitochondrial	Metabolism.Primary metabolism.Generation of metabolite precursors and energy.Electron transport.Respiratory-chain phosphorylation	1921.36	3214.36	319.492	957.968	972.202	1812.49	3230.34	5176.81	1821.22	607.288	1094.61	1650.48	2779.44	1799.88	2695.71	1539.09	1410.77	1985.42	3671.9	4530.85	3499.95	1149.68	1284.55	685.47	1566.67	1484.2	1670.68	2984.01	1593.28	2513.25	2056.75	2703.62	1881.35	1535.41	1550.48	1196.84	1858.16	1934.56	1461.69	2498.01	2011.48	4397.83	1573.89	2807.57	790.544
CUST_1343_PI425248304	GSVIVT01005137001	VIT_00s0259g00160	Acyl carrier protein, mitochondrial 3	Transport overview.Primary Active Transporters.Oxidoreduction-driven transporters.Proton-translocating NADH Dehydrogenase	169.202	297.771	26.668	198.681	85.602	311.982	862.499	2602.26	1203.14	94.839	133.459	269.808	430.93	115.626	225.84	521.644	252.481	185.201	2252.16	2416.99	1893.44	217.151	167.147	135.568	220.313	169.766	203.291	486.371	242.449	258.304	458.876	419.089	348.911	382.479	306.343	96.713	192.129	313.111	143.109	307.202	266.139	442.473	1208.71	1386.49	373.301
CUST_5519_PI425248304	GSVIVT01017817001	VIT_05s0020g01980	Acyl carrier protein, mitochondrial 3	Transport overview.Primary Active Transporters.Oxidoreduction-driven transporters.Proton-translocating NADH Dehydrogenase	2144.45	2447.24	198.518	521.729	737.365	1102.55	4090.92	7060.5	1703.7	1536.88	1858.97	4440.12	2612.27	1334.78	2810.3	2086.91	1132.02	1348.84	3794.74	4665.28	3941.6	871.118	800.242	718.037	2360.58	1607.03	2636.21	3698.28	2305.64	2724.54	2216.16	2919.26	1866.87	1290.62	1565.96	721.043	1483.85	2075.88	1093.84	2233.06	1227.4	4038.62	2053.72	1985.17	1160.43
[truncated: 21,954 more rows]
[truncated: 3 more columns]

## Sheet: legend
S1	Seed developmental Stage 1 corresponding to the pre-bloom phase (BBCH 57-60; E-L 17)
S2	Seed developmental Stage 2 corresponding to the post-bloom phase (BBCH 65-68; E-L 19-25)
S3	Seed developmental Stage 3 corresponding to the pea size phase (BBCH 73-75; E-L 29)
S4	Seed developmental Stage 4 corresponding to the veraison phase (BBCH 81; E-L 35)
