# Supplementary material for: VviAGL11 self-regulates and targets hormone- and secondary metabolism-related genes during seed development
Source: Hortic Res. 2022 Jun 10;9:uhac133. doi: 10.1093/hr/uhac133 (PMC9433981; doi:10.1093/hr/uhac133)
Supplement: Web_Material_uhac133 [file web_material_uhac133.zip › Web_Material_uhac133/Data S2.xlsx]

## Sheet: DEGs SDvsSL S1
Data S2. Differentially expressed genes (DEGs; p<0.05; |FC|>2) between SD and SL varieties at each developmental stage.
				Averaged fluorescence value												Averaged fluorescence value		FC(SD/SL)
Probe Name	Gene ID		Functional annotation	cv. Italia samples			cv. Red Globe samples			cv. Thompson Seedless samples			cv. Autumn Royal samples
	V0 annotation	V1 annotation		S1_replicate 1	S1_replicate 2	S1_replicate 3	S1_replicate 1	S1_replicate 2	S1_replicate 3	S1_replicate 1	S1_replicate 2	S1_replicate 3	S1_replicate 1	S1_replicate 2	S1_replicate 3	SD	SL
CUST_8401_PI425248043	GSVIVT01035688001	VIT_04s0008g03990	Unknown	573.756	1100.26	53.5677	555.712	197.186	355.692	4.58623	5.52832	3.28193	8.424	11.4391	11.2834	472.696	7.42384	63.6727
CUST_3999_PI425248043	GSVIVT01017750001	VIT_05s0020g01420	FPF1 (flowering promoting factor 1)	1298.34	2576.13	165.506	982.558	355.518	632.376	21.2499	47.1947	74.4257	2.2039	2.71927	5.81547	1001.74	25.6015	39.1281
CUST_1424_PI425248043	GSVIVT01006146001	VIT_00s2507g00010	F-box family protein	102.567	139.012	17.1473	70.0394	42.1194	59.8008	1.83997	4.61769	3.6003	4.90221	2.3938	2.40365	71.781	3.29294	21.7985
CUST_4741_PI425248304	GSVIVT01015479001	VIT_11s0016g04750	Potassium channel AKT1	79.8339	38.0181	29.9584	15.1171	15.4402	12.8087	1.33813	1.79907	2.286	2.19724	2.09676	1.75162	31.8627	1.91147	16.6693
CUST_12298_PI425248304	GSVIVT01035699001	VIT_04s0008g04090	RD22 [Vitis vinifera]	470.467	342.766	49.6587	246.737	533.362	709.257	12.2293	42.9338	80.2728	2.31172	2.17633	5.50585	392.041	24.2383	16.1745
CUST_8656_PI425248043	GSVIVT01036612001	VIT_13s0084g00380	flavonol sulfotransferase	706.742	908.659	74.807	175.974	271.25	452.93	9.35481	23.8003	53.9639	33.0457	33.6734	24.5598	431.727	29.733	14.5201
CUST_12156_PI425248304	GSVIVT01035450001	VIT_04s0008g01740	Spermine synthase ACAULIS5	480.638	992.266	33.6338	1133.09	620.093	571.568	41.3557	13.3134	71.0741	46.6916	57.9427	34.2401	638.548	44.103	14.4786
CUST_10471_PI425248304	GSVIVT01031240001	VIT_14s0060g01200	Unknown protein	61.1427	88.6726	15.0352	115.373	34.0293	31.2362	1.52935	3.21096	5.8364	6.21624	6.64043	2.61748	57.5815	4.34181	13.2621
CUST_4309_PI425248304	GSVIVT01014591001	VIT_19s0014g05120	Constans-like 11	235.23	112.165	35.446	447.365	317.189	661.27	6.21398	22.2348	49.8566	13.8691	29.859	14.8252	301.444	22.8098	13.2156
CUST_5356_PI425248304	GSVIVT01017419001	#N/A	#N/A	23.1016	46.3171	10.7314	25.6038	33.4382	31.9615	1.28595	1.66407	2.26843	3.96626	2.0843	1.71563	28.5256	2.16411	13.1812
CUST_5353_PI425248304	GSVIVT01017407001	VIT_09s0002g07750	Disease resistance protein	21.9004	41.2953	9.93094	19.3322	25.3282	35.7781	1.37258	1.67931	2.70053	2.20461	2.69806	1.73048	25.5942	2.06426	12.3987
CUST_12124_PI425248304	GSVIVT01035384001	VIT_04s0008g01100	cytochrome P450 (CYP711A1; MAX1) (VvMAX1)	230.51	605.862	35.7828	435.99	84.9237	226.952	9.02467	41.3571	46.1874	17.7793	17.9735	9.86801	270.003	23.6983	11.3933
CUST_1193_PI425248063	GSVIVT01012259001	VIT_01s0011g00030	ACT domain containing protein (ACR4)	81.2004	228.596	19.3393	40.5943	151.325	126.185	5.89215	12.9787	7.59168	16.3894	7.40709	7.2705	107.873	9.58825	11.2506
CUST_12264_PI425248304	GSVIVT01035643001	VIT_04s0008g03580	Proton-dependent oligopeptide transport (POT) family protein	81.7109	218.804	14.1729	374.472	651.659	511.517	6.67828	34.541	20.9573	30.896	48.7283	34.0697	308.722	29.3118	10.5324
CUST_4873_PI425248043	GSVIVT01022047001	VIT_14s0030g00130	RPS2 (resistant to p. syringae 2)	33.432	106.126	9.46232	119.856	56.8773	83.8288	5.29033	19.1334	5.67022	2.47656	4.11796	3.48472	68.2637	6.69553	10.1954
CUST_5350_PI425248304	GSVIVT01017399001	#N/A	#N/A	20.3525	33.5473	14.0704	20.5493	16.4574	36.5534	2.12765	2.85073	2.31065	2.6045	2.17146	2.40776	23.5884	2.41212	9.77909
CUST_22_PI425247681	XM002265787LOC100242945	#N/A	#N/A	1064.25	1700.21	145.532	829.569	792.674	1003.76	7.0511	59.0503	34.0646	157.551	237.019	96.4141	922.667	98.5249	9.3648
CUST_11358_PI425248304	GSVIVT01033402001	VIT_08s0007g07400	Glutamate dehydrogenase 1	1452.2	2406.57	219.553	1603.88	776.863	1376.86	97.4063	199.074	205.128	111.533	149.673	76.2315	1305.99	139.841	9.33909
CUST_12597_PI425248304	GSVIVT01036308001	VIT_18s0001g04050	Valencene synthase (VvTPS01), (E)-b-Caryophyllene Syn, Germacrene A Syn	127.821	98.2927	18.7775	87.6121	76.813	152.073	4.38199	7.04163	7.26001	13.1731	21.3867	12.0485	93.5647	10.882	8.59813
CUST_5891_PI425248304	GSVIVT01018839001	VIT_04s0023g02820	putative MADS-box Apetala 3b (VviAP3b)	3371.04	4296.74	421.834	2842.03	2276.85	2340.79	350.496	222.856	253.646	292.572	548.271	151.912	2591.55	303.292	8.54473
CUST_269_PI425248027	XM002273187floweringrelatedBcla...	#N/A	#N/A	5300.83	6540.16	787.737	2728.37	6409.67	5155.59	285.185	657.143	476.763	562.572	834.193	425.847	4487.06	540.284	8.305
CUST_12602_PI425248304	GSVIVT01036317001	VIT_18s0001g04170	(-)-germacrene D synthase (VvTPS05)	132.499	108.62	22.2873	72.7892	79.0992	140.566	2.72522	7.69498	11.2055	13.2819	24.0814	8.40886	92.6433	11.233	8.24744
CUST_7817_PI425248304	GSVIVT01024688001	VIT_06s0004g06990	Phytol kinase 2, chloroplast precursor	133.866	235.314	18.1437	150.588	79.3477	108.205	3.17369	5.60447	14.9616	20.2955	29.6325	14.3651	120.91	14.6721	8.24082
CUST_6258_PI425248043	GSVIVT01027451001	VIT_15s0048g02460	Quercetin 3-O-methyltransferase 1	1049.6	68.7495	292.843	1279.67	755.857	1424.82	24.9721	163.052	343.977	7.77783	55.6714	8.28859	811.923	100.623	8.06895
CUST_13_PI425248027	XM002263921LOC100261319tv2	#N/A	#N/A	288.601	265.304	50.5805	185.747	224.762	140.735	4.05868	14.6227	29.3928	33.2882	37.048	25.6339	192.622	24.0074	8.02343
CUST_8387_PI425248304	GSVIVT01025795001	VIT_08s0040g00830	Proton-dependent oligopeptide transport (POT) family protein	146.164	415.154	20.1331	314.168	79.2363	131.417	20.7667	16.2745	18.0386	34.8382	26.5319	21.64	184.379	23.015	8.01125
CUST_5251_PI425248304	GSVIVT01017180001	VIT_09s0002g05330	Oxidoreductase, 2OG-Fe(II) oxygenase	376.366	381.114	47.5742	259.343	207.839	328.002	11.3062	23.1169	23.6092	66.6509	35.5097	42.3355	266.706	33.7547	7.9013
CUST_2713_PI425248063	GSVIVT01022673001	VIT_02s0033g00500	No hit	497.52	967.639	83.913	697.782	766.241	721.173	27.4778	86.1912	94.7191	81.2987	127.432	55.6723	622.378	78.7986	7.89834
CUST_12603_PI425248304	GSVIVT01036320001	VIT_18s0001g04220	Germacrene-D synthase (VvTPS06)	109.504	90.8143	76.734	1.31353	12.0979	104.075	1.38602	1.68721	9.70382	11.8224	18.964	6.81927	65.7564	8.3971	7.83085
CUST_5022_PI425248304	GSVIVT01016733001	VIT_09s0002g01000	Ferredoxin 4Fe-4S, iron-sulfur binding	41.0105	86.6099	11.017	83.0099	18.2215	23.7495	1.83781	6.37646	5.20309	5.51633	7.6367	8.0479	43.9364	5.76972	7.615
CUST_12600_PI425248304	GSVIVT01036313001	VIT_18s0001g04110	(-)-germacrene D synthase (VvTPS03)	126.319	95.5104	20.8162	86.235	96.8238	144.783	3.66386	8.84247	10.9502	16.0824	24.6109	11.2967	95.0812	12.5744	7.56148
CUST_8581_PI425248043	GSVIVT01036342001	#N/A	#N/A	31.1137	2.85911	21.6951	40.2856	8.92178	67.3892	1.35611	1.70495	2.31499	2.12835	8.55099	7.32699	28.7108	3.89706	7.36728
CUST_10528_PI425248304	GSVIVT01031354001	VIT_14s0060g00100	Phytochrome A (PHYA)	589.042	1200.31	52.8535	1528.03	400.716	502.59	63.0072	79.8007	91.8759	111.331	175.26	74.1107	712.257	99.231	7.17777
CUST_8130_PI425248043	GSVIVT01034392001e3	#N/A	#N/A	91.0091	171.846	10.3369	112.22	37.2973	71.9818	34.094	6.04666	7.67164	6.019	10.507	5.89934	82.4485	11.7063	7.04311
CUST_4777_PI425248043	GSVIVT01021055001	VIT_05s0029g00190	Glucan endo-1,3-beta-glucosidase 4 precursor	201.365	710.877	16.8738	817.822	599.829	765.665	100.711	93.0966	80.2084	59.1769	75.3511	36.3606	518.739	74.1508	6.99573
CUST_4853_PI425248304	GSVIVT01015759001	VIT_03s0017g01240	2-nitropropane dioxygenase	242.925	541.468	35.3084	1011.21	348.132	647.384	96.5123	76.7327	72.1186	53.1291	59.9027	46.0155	471.071	67.4018	6.98899
CUST_12_PI425248027	XM002263883LOC100261319tv1	#N/A	#N/A	273.264	249.598	33.3332	163.72	79.5408	152.488	1.64672	3.7513	27.0748	43.4516	34.4833	26.4353	158.657	22.8072	6.95647
CUST_5857_PI425248043	GSVIVT01025604001	VIT_08s0040g02650	Unknown protein	318.753	966.54	64.0383	985.419	234.917	460.034	87.802	111.072	86.791	65.2705	31.3154	56.0318	504.95	73.047	6.91267
CUST_4872_PI425248043	GSVIVT01022040001	VIT_14s0030g00150	CC-NBS-LRR class	134.69	343.3	10.9835	481.736	134.753	217.274	16.8097	35.4167	15.6546	46.7529	33.5634	44.1586	220.456	32.0593	6.87651
CUST_7462_PI425248304	GSVIVT01023954001	VIT_03s0038g03080	Catechol O-methyltransferase (VvOMT4)	56.4597	89.9111	12.0401	41.7224	82.5734	46.8547	1.521	23.3673	8.03766	7.52544	2.92427	4.82837	54.9269	8.03401	6.8368
CUST_3401_PI425248304	GSVIVT01011206001	VIT_13s0106g00110	Separase	634.583	1217.76	59.6568	892.882	720.901	1042.86	43.5695	92.9455	143.978	138.971	173.905	76.6292	761.44	111.666	6.81888
CUST_6797_PI425248043	GSVIVT01029408001	VIT_17s0053g00970	No hit	48	105.215	28.4166	245.726	130.485	206.749	19.7505	45.1944	37.645	3.84224	4.36473	1.88551	127.432	18.7804	6.78537
CUST_10784_PI425248304	GSVIVT01031935001	VIT_03s0063g02290	Unknown protein	650.445	1284.74	77.1171	855.15	864.325	1243.3	50.0945	133.703	154.702	142.275	188.509	82.8305	829.18	125.352	6.61479
CUST_1298_PI425248043	GSVIVT01005600001	VIT_00s2015g00020	F-box family protein	159.464	235.914	15.8651	86.7324	181.617	197.19	13.3063	41.3808	49.7486	8.78469	14.2432	5.91237	146.13	22.2293	6.57377
CUST_8661_PI425248043	GSVIVT01036621001	VIT_13s0084g00480	No hit	613.642	1250.39	35.9967	659.1	907.972	1061.49	42.8473	128.887	149.136	137.097	179.005	68.3595	754.766	117.555	6.42052
CUST_11809_PI425248304	GSVIVT01034276001	VIT_09s0070g00560	EIX receptor	7.87213	15.9852	16.8825	21.2694	2.6077	16.6139	1.3918	2.39763	2.37383	2.23434	2.21792	2.04166	13.5385	2.10953	6.41777
CUST_1901_PI425248304	GSVIVT01007745001	VIT_17s0000g08450	Carbonic anhydrase chloroplast	29.2563	44.0452	12.0217	59.6372	61.3903	133.79	5.32018	8.90306	12.7896	10.185	10.8792	6.15015	56.6901	9.03787	6.27251
CUST_4918_PI425248304	GSVIVT01016047001	VIT_09s0018g01150	No hit	196.838	442.159	15.6936	341.295	111.96	150.385	17.3556	26.1982	27.0205	32.7177	69.7529	29.8295	209.722	33.8124	6.20251
CUST_7416_PI425248304	GSVIVT01023867001	VIT_03s0038g03950	Phosphate carrier protein	24.9521	46.8937	10.0415	50.8549	26.807	51.9906	1.91387	1.75838	4.81521	9.71245	8.90668	7.38017	35.2566	5.74779	6.13394
CUST_4105_PI425248304	GSVIVT01014155001	#N/A	#N/A	99.8979	247.672	12.0469	167.078	84.7304	99.341	9.21358	33.893	64.8549	4.25286	2.15811	1.8335	118.461	19.3677	6.11644
CUST_5684_PI425248043	GSVIVT01024965001e5	#N/A	#N/A	852.02	1723.61	127.135	570.406	643.355	1075.16	54.5263	112.078	219.923	143.129	182.624	110.808	831.948	137.181	6.06459
CUST_10247_PI425248304	GSVIVT01030544001	VIT_12s0059g01740	Phagocytosis and cell motility protein ELMO1	100.755	273.99	10.04	171.776	207.708	245.812	21.9945	69.7177	23.2044	16.7938	18.2177	17.0965	168.347	27.8374	6.0475
CUST_3354_PI425248063	GSVIVT01034575001	VIT_18s0072g00150	Unknown protein	1058.95	592.045	139.687	680.837	1629.84	2552.43	21.6319	435.934	197.039	229.692	76.9837	144.569	1108.97	184.308	6.01691
CUST_4278_PI425248043	GSVIVT01018920001	VIT_04s0023g02160	Unknown protein	226.53	637.341	13.8415	235.479	380.556	276.593	44.2463	83.4598	43.2188	47.2535	38.0449	39.7	295.057	49.3205	5.98243
CUST_4189_PI425248304	GSVIVT01014307001	VIT_19s0014g02430	Aberrant lateral root formation 5	169.899	210.05	24.8661	187.267	67.4796	53.8513	5.43166	23.5881	19.3122	24.3133	28.7264	19.0527	118.902	20.0707	5.92416
CUST_3459_PI425248043	GSVIVT01015426001	VIT_11s0016g04270	Hydrolase, alpha/beta fold	78.2993	96.6793	29.5369	23.2664	15.9476	72.118	1.85912	2.42714	17.733	11.4574	10.8823	9.19785	52.6412	8.92613	5.89743
CUST_12112_PI425248304	GSVIVT01035360001	VIT_04s0008g00870	Phosphoethanolamine/phosphocholine phosphatase	1728.55	4304.36	162.714	2369.95	1971.71	1957.98	112.216	310.625	398.549	522.706	413.772	436.633	2082.55	365.75	5.69391
CUST_6798_PI425248304	GSVIVT01022044001	VIT_14s0030g00140	CC-NBS-LRR class	15.6119	29.2344	15.6225	47.0676	19.994	36.3712	1.70278	4.26234	2.46014	2.76875	8.31447	9.65729	27.3169	4.86096	5.61966
CUST_4190_PI425248304	GSVIVT01014308001	VIT_19s0014g02440	MATE efflux family protein	261.337	358.738	56.8388	267.195	79.237	96.633	15.3072	27.7218	25.2751	49.4096	41.5856	40.4577	186.663	33.2928	5.60671
CUST_4668_PI425248304	GSVIVT01015354001	VIT_11s0016g03580	Catalytic	127.861	328.662	35.3634	135.188	267.188	147.682	7.83709	36.4066	24.7004	47.8843	42.1735	29.3166	173.657	31.3864	5.53288
CUST_7777_PI425248043	GSVIVT01033098001	VIT_14s0068g02080	Pentatricopeptide repeat-containing protein	166.056	542.64	18.1245	155.809	266.582	464.715	20.7953	53.148	34.6373	76.8252	48.1397	58.9729	268.988	48.7531	5.51735
CUST_5847_PI425248304	GSVIVT01018760001	#N/A	#N/A	40.5959	83.416	20.5829	65.7621	23.1704	60.0636	3.77297	14.0437	19.0373	2.69415	8.56275	5.68527	48.9318	8.96603	5.45747
CUST_741_PI425248063	GSVIVT01011709001	VIT_01s0011g05270	Protein BCCIP homolog	10.2666	26.7733	9.86229	76.0335	28.4731	42.6715	1.65655	1.85418	8.7028	6.0705	10.8748	6.95091	32.3467	6.01829	5.37474
CUST_11051_PI425248304	GSVIVT01032500001	VIT_14s0066g01550	Aldehyde Dehydrogenase (VvALDH2B9)	3408.57	7623.85	635.23	7236.04	3083.67	4423.42	856.059	1417.39	1033.92	627.188	610.101	485.012	4401.8	838.279	5.25099
CUST_3405_PI425248043	GSVIVT01015220001	VIT_11s0016g02380	1-aminocyclopropane-1-carboxylate oxidase 2	1467.76	1586.32	252.341	2709.63	1240.28	1288.39	436.354	437.318	579.185	61.7544	63.0573	52.1915	1424.12	271.643	5.24261
CUST_84_PI425248027	XM002268888	#N/A	#N/A	1285.91	1303.58	255.844	751.114	252.502	580.282	22.2081	174.082	224.261	159.322	150.255	115.929	738.206	141.01	5.23515
CUST_3657_PI425248304	GSVIVT01012727001	VIT_10s0116g01780	Cationic peroxidase	8146.26	9091.27	1514.26	6187.06	5942.58	5739.69	301.113	726.311	1241.27	1084.82	2743.7	918.109	6103.52	1169.22	5.22016
CUST_8436_PI425248043	GSVIVT01035819001	VIT_04s0008g05150	Zinc finger (Ran-binding)	187.007	455.816	25.9211	1040.22	699.999	867.464	80.5117	119.528	92.6268	146.94	84.1585	111.834	546.071	105.933	5.15486
CUST_8922_PI425248043	GSVIVT01037855001	VIT_03s0091g00650	No hit	116.413	172.299	11.514	267.923	63.9926	155.493	20.1019	11.328	42.793	29.7744	24.3282	24.8564	131.272	25.5303	5.14182
CUST_11123_PI425248304	GSVIVT01032898001	VIT_14s0068g00210	ABC Transporter (VvMDR16 - VvABCB16)	86.2757	226.984	9.62957	284.28	129.228	142.304	24.0403	20.8932	28.6997	24.4441	54.7359	18.5962	146.45	28.5682	5.12633
CUST_601_PI425248043	GSVIVT01002513001	VIT_00s0762g00030	S-locus lectin protein kinase	27.2354	50.6277	10.0574	151.283	99.5591	116.888	6.7845	20.6297	12.5318	22.6795	9.95923	17.2343	75.9417	14.9698	5.07298
CUST_2769_PI425248304	GSVIVT01009322001	VIT_18s0001g08870	Unknown	63.895	74.4443	9.84558	76.9609	64.945	49.5557	4.73551	31.8907	16.5654	6.25671	3.71463	5.21756	56.6078	11.3967	4.96701
CUST_6043_PI425248304	GSVIVT01019134001	VIT_04s0023g00230	GEM-like protein 7	66.7401	127.982	10.2269	81.3964	29.3034	53.2502	33.662	5.06199	10.442	9.79161	9.72641	5.7489	61.4832	12.4055	4.95613
CUST_5578_PI425248043	GSVIVT01024593001	VIT_06s0004g07780	No hit	568.665	1097.96	121.245	211.711	309.177	538.195	32.0983	126.07	132.159	82.1945	108.189	99.0069	474.492	96.6196	4.91093
CUST_1831_PI425248043	GSVIVT01007951001	VIT_17s0000g06700	No hit	313.442	147.069	24.9273	506.594	323.074	198.688	15.1103	108.516	87.7843	35.2631	31.6863	33.6075	252.299	51.9947	4.8524
CUST_6882_PI425248043	GSVIVT01029709001	VIT_12s0055g00510	NAC domain-containing protein (VvNAC58)	168.935	480.805	14.1941	329.737	294.221	571.332	6.62098	159.544	100.224	39.9854	40.5056	36.8273	309.871	63.9513	4.84542
CUST_4406_PI425248304	GSVIVT01014807001	VIT_19s0015g01550	Phenylalanine-tRNA ligase	49.4163	96.5549	11.8968	104.457	114.23	149.176	5.65861	7.99372	24.0874	21.2592	28.6106	21.1567	87.6219	18.1277	4.83359
CUST_3353_PI425248063	GSVIVT01034574001	VIT_18s0072g00160	Peroxidase 12	359.084	461.682	34.0443	374.039	89.1838	166.235	46.046	46.1664	126.838	11.3123	64.888	12.4831	247.378	51.2889	4.82322
CUST_397_PI425248063	GSVIVT01010280001	VIT_01s0010g02070	Ethylene-responsive protein	169.177	539.354	18.5699	626.124	331.971	377.957	36.3364	200.51	92.4009	30.3173	35.2525	36.2938	343.859	71.8519	4.78566
CUST_2953_PI425248304	GSVIVT01009677001	#N/A	#N/A	349.955	768.689	57.4988	587.998	476.745	605.332	32.6097	186.564	154.641	73.0766	106.928	48.7383	474.37	100.426	4.72356
CUST_1844_PI425248043	GSVIVT01007993001	VIT_17s0000g06300	No hit	715.946	890.623	114.767	467.525	297.026	280.758	132.377	94.6987	89.1898	84.9049	113.884	71.6955	461.107	97.7917	4.7152
CUST_5431_PI425248043	GSVIVT01024125001	VIT_03s0038g01270	Auxin responsive SAUR protein	127.459	80.4278	11.5779	178.3	131.834	133.967	5.95648	17.1171	23.5145	31.8194	40.4835	23.1858	110.594	23.6795	4.67047
CUST_6146_PI425248043	GSVIVT01027060001	VIT_15s0046g01230	Leaf senescence protein-like	911.288	1578.49	147.622	904.717	1766.43	1538.97	88.9001	377.849	78.9978	436.602	183.922	309.486	1141.25	245.96	4.64
CUST_2954_PI425248304	GSVIVT01009678001	#N/A	#N/A	320.269	701.298	26.7106	385.709	444.65	612.104	26.5233	184.638	141.687	57.6554	92.2841	37.8375	415.123	90.1042	4.60715
CUST_2951_PI425248304	GSVIVT01009671001	VIT_18s0001g12170	CYP72A1	1566.09	3157.56	300.246	3662.67	1944.6	2900.69	281.421	1137.42	904.031	202.87	277.217	136.604	2255.31	489.927	4.60336
CUST_7499_PI425248043	GSVIVT01031840001	VIT_03s0063g01340	Gibberellin 20 oxidase 2	278.878	754.715	53.2968	383.689	218.892	429.418	69.5215	103.161	101.084	63.0163	85.4416	44.8374	353.148	77.8436	4.53663
CUST_5600_PI425248304	GSVIVT01017948001	VIT_05s0020g03200	Spermine synthase	690.221	2026.76	97.2569	2255.41	2137.42	1998.98	134.453	476.379	206.315	562.626	256.711	416.976	1534.34	342.243	4.48319
CUST_215_PI425248027	XM002269120LOC100257470	#N/A	#N/A	874.514	1620.35	91.5031	1627.34	1723.22	2375.22	208.46	171.726	486.376	373.146	317.777	298.224	1385.36	309.285	4.47923
CUST_4313_PI425248043	GSVIVT01019045001	VIT_04s0023g00990	Unknown protein	288.082	742.436	60.0225	410.943	201.159	500.73	27.6008	98.131	157.141	68.7568	83.8873	56.8485	367.229	82.0609	4.47508
CUST_130_PI425248027	XM002281735	#N/A	#N/A	1546.09	3809.57	409.039	1872.69	1416.08	1691.11	285.994	317.892	688.413	404.581	446.317	263.312	1790.76	401.085	4.4648
CUST_7428_PI425248043	GSVIVT01031629001	VIT_05s0062g00820	Unknown protein	1895.77	2829.57	122.312	2418.43	1468.88	1986	160.724	462.809	666.2	387.741	447.57	300.967	1786.83	404.335	4.41917
CUST_6518_PI425248043	GSVIVT01028404001	VIT_07s0005g04130	Acid phosphatase class B	1086	1955.23	290.088	2806.07	1390.65	1650.9	276.125	336.24	271.824	474.124	442.305	348.763	1529.82	358.23	4.2705
CUST_1663_PI425248063	GSVIVT01016495001	VIT_13s0019g02090	Thylakoid lumenal 15 kDa protein 1	552.728	1280.74	81.1114	1647.96	472.858	773.799	189.185	233.711	275.127	115.471	244.49	70.1024	801.532	188.014	4.26314
CUST_10206_PI425248304	GSVIVT01030484001	VIT_12s0059g01150	Dehydrogenase	336.598	838.235	78.3677	375.792	260.331	499.926	43.0721	81.176	108.546	100.706	135.206	92.0962	398.208	93.4671	4.26041
CUST_128_PI425248027	XM002264698	#N/A	#N/A	6809.9	5827.26	1021.44	1912.43	8319.05	5049.09	387.938	1417.37	1826.6	1373.32	819.577	968.767	4823.2	1132.26	4.25978
CUST_2996_PI425248304	GSVIVT01009751001	#N/A	#N/A	150.058	233.73	13.5623	164.383	149.341	137.794	41.3053	41.3392	71.9689	19.7136	15.2154	12.0598	141.478	33.6004	4.21061
CUST_382_PI425248304	GSVIVT01001124001	VIT_01s0150g00460	Xyloglucan endotransglucosylase/hydrolase precursor	442.179	472.186	43.6318	420.917	462.598	151.178	100.753	60.0721	105.308	75.101	82.0886	50.5296	332.115	78.9754	4.20529
CUST_2279_PI425248043	GSVIVT01009673001	VIT_18s0001g12180	CYP721A1	1497.41	2983.86	259.822	3643.12	1985.97	2560.58	263.849	1352.95	858.962	201.76	268.69	136.654	2155.13	513.812	4.19439
CUST_8416_PI425248304	GSVIVT01025842001	VIT_08s0040g00380	Zinc finger (DHHC type) family	116.243	154.034	12.7664	100.057	74.306	153.526	15.8565	12.354	11.9518	27.0947	49.5908	30.9039	101.822	24.6253	4.13486
CUST_5981_PI425248304	GSVIVT01018990001	VIT_04s0023g01480	Dimethylaniline monooxygenase, N-oxide-forming	967.82	1877.64	160.39	1412.06	660.843	788.12	138.338	419.797	210.949	189.577	318.001	144.422	977.812	236.847	4.12844
CUST_5867_PI425248304	GSVIVT01018795001	VIT_04s0023g03240	Transcription factor TFIIF	477.621	971.469	80.4648	1275.63	696.95	1150.84	189.766	268.88	301.647	128.962	146.47	92.9965	775.494	188.12	4.12234
CUST_2880_PI425248043	GSVIVT01013447001	VIT_18s0122g00460	CP12-3	5579.23	11789.6	700.44	12535.3	3199.72	6869.57	2080.69	924.965	2841.12	1179.61	1901.7	1047.65	6778.97	1662.62	4.07728
CUST_11186_PI425248304	GSVIVT01033017001	VIT_14s0068g01380	Constans-like 14	497.583	933.354	64.9844	492.394	162.585	589.352	56.3003	129.875	258.167	46.6378	152.995	31.1369	456.709	112.519	4.05896
CUST_7429_PI425248043	GSVIVT01031635001	VIT_05s0062g00850	Auxin-responsive protein	5326.64	4231.48	1217.86	2071.81	3947.2	3972.24	314.878	1626.28	1226.16	809.376	562.2	580.8	3461.2	853.282	4.05635
CUST_4200_PI425248043	GSVIVT01018604001	VIT_16s0022g00870	Invertase/pectin methylesterase inhibitor	58.0438	28.7172	10.5997	41.8609	42.3165	33.1376	4.74438	18.9791	21.3353	4.16486	2.12217	1.76571	35.7793	8.85192	4.04198
CUST_2483_PI425248304	GSVIVT01008812001	VIT_18s0001g01850	Amino acid permease	26.7007	84.565	11.3714	53.6451	49.4415	94.5116	8.75689	16.7074	16.8235	11.6714	16.3712	9.17484	53.3726	13.2509	4.02785
CUST_2280_PI425248043	GSVIVT01009674001	VIT_18s0001g12190	CYP721A1	354.938	657.24	56.4494	775.525	266.078	438.467	103.909	174.368	151.042	67.4221	78.8974	60.5432	424.783	106.03	4.00624
CUST_10619_PI425248304	GSVIVT01031534001	VIT_06s0061g00180	WD40	102.899	230.803	10.8299	147.868	50.4566	123.8	29.6822	17.6616	21.0034	36.5751	33.3088	28.4916	111.109	27.7871	3.9986
CUST_2952_PI425248304	GSVIVT01009676001	VIT_18s0001g12200	CYP721A1	310.002	606.014	36.6165	393.172	325.836	573.493	52.3519	95.7309	120.525	106.502	117.793	69.8585	374.189	93.7937	3.98949
CUST_4701_PI425248043	GSVIVT01020831001	VIT_12s0028g00930	Glutathione S-transferase (VvGST3)	532.662	796.13	90.645	408.546	484.184	526.94	77.8273	161.251	170.152	70.7057	163.236	72.9397	473.185	119.352	3.96461
CUST_902_PI425248304	GSVIVT01003437001	VIT_07s0191g00240	basic helix-loop-helix (bHLH) family	65.5821	138.766	10.8426	104.252	141.463	67.9328	8.45762	6.59102	17.3676	42.8892	25.7426	32.5434	88.1398	22.2652	3.95863
CUST_8390_PI425248304	GSVIVT01025798001	VIT_08s0040g00800	Nodulin MtN21	95.3694	45.4143	21.8497	121.776	31.1039	97.3774	1.45872	52.5784	41.6536	3.33536	2.77951	2.59693	68.815	17.4004	3.95479
CUST_85_PI425248043	GSVIVT01000265001	#N/A	#N/A	37.1506	48.7991	8.88363	23.9412	8.79952	34.0974	4.36329	4.17521	4.13124	6.83629	14.3551	7.35259	26.9452	6.86895	3.92276
CUST_3040_PI425248043	GSVIVT01014024001e5	#N/A	#N/A	11.2572	24.1936	10.084	21.5788	20.5785	49.8772	3.67603	2.77962	11.6712	3.51885	8.35806	5.34028	22.9282	5.89067	3.89229
CUST_3481_PI425248043	GSVIVT01015506001	VIT_11s0016g05000	Dynein light chain LC8-type	2307.92	2908.62	348.118	1548.55	2532.17	1347.73	341.541	1208.88	381.753	480.197	65.1356	351.592	1832.18	471.517	3.88572
CUST_8785_PI425248043	GSVIVT01037319001	VIT_06s0009g02870	No hit	55.3215	61.8415	10.3736	96.7689	103.824	111.501	12.6795	1.93269	26.7545	30.1229	28.2939	14.1549	73.2717	18.9897	3.85849
CUST_11460_PI425248304	GSVIVT01033595001	VIT_08s0007g05540	DNA-directed RNA polymerase II subunit E	3849.96	9034.28	783.558	3794.45	4538.46	4738.15	650.31	2144.6	1281.65	1000.08	1120.55	741.693	4456.48	1156.48	3.85348
CUST_2258_PI425248304	GSVIVT01008424001	VIT_17s0000g02460	Wuschel related homeobox 1	455.657	1003.69	53.898	790.331	691.567	676.566	157.078	171.633	99.8075	232.687	134.148	159.103	611.951	159.076	3.8469
CUST_1459_PI425248063	GSVIVT01016234001	VIT_13s0019g04660	Amino acid permease	834.043	1236.51	96.0682	644.437	624.144	728.129	45.8018	252.729	254.705	214.405	183.899	132.632	693.888	180.695	3.8401
CUST_8209_PI425248304	GSVIVT01025444001	VIT_06s0004g00620	Accelerated cell death 1 ACD1	346.473	353.058	30.6277	284.846	294.381	337.567	36.7899	42.4623	153.08	83.817	67.072	46.2657	274.492	71.5811	3.8347
CUST_3530_PI425248063	GSVIVT01036921001	VIT_02s0087g00320	Glycosyl transferase family 1 protein	21.1479	33.5602	9.26312	79.5243	63.8373	63.1104	11.6905	8.24047	14.8137	12.6913	14.7678	8.39136	45.0739	11.7658	3.83091
CUST_2201_PI425248043	GSVIVT01009376001	VIT_18s0001g09400	Cytochrome b5 DIF-F (VvCytoB5)	2489.83	2641.63	269.58	2583.92	2441.36	1917.74	638.769	668.971	526.693	689.555	187.918	514.59	2057.35	537.749	3.82584
CUST_5438_PI425248043	GSVIVT01024133001	VIT_03s0038g01130	Auxin-responsive	58.1901	53.0546	11.5739	6.18817	52.4228	62.9344	1.75627	5.87459	5.84713	10.7279	27.6845	12.0223	40.7273	10.6521	3.8234
CUST_4877_PI425248304	GSVIVT01015852001	VIT_03s0017g01950	Pectinesterase family	81.5863	198.514	17.7015	73.0264	85.1126	149.025	3.67144	23.4555	13.4736	43.4283	32.8402	41.4703	100.828	26.3899	3.8207
CUST_8143_PI425248304	GSVIVT01025313001	VIT_06s0004g01740	basic helix-loop-helix (bHLH) family	300.363	531.165	27.833	315.499	313.243	519.665	43.9992	99.5465	99.3524	110.167	77.0523	98.8884	334.628	88.1676	3.79536
CUST_8037_PI425248043	GSVIVT01034065001	VIT_08s0007g01370	Protease inhibitor/seed storage/lipid transfer protein (LTP)	308.078	310.484	35.4568	186.323	253.375	427.292	9.53973	138.782	119.4	32.5908	78.6857	24.3545	253.502	67.2256	3.77091
CUST_3001_PI425248063	GSVIVT01026731001	VIT_15s0045g00710	R protein disease resistance protein	5.5409	13.1221	10.7615	1.33608	7.33085	14.4903	1.43729	2.02296	3.40698	2.23201	2.44909	2.39708	8.76364	2.32424	3.77054
CUST_633_PI425248063	GSVIVT01011579001	VIT_01s0011g06500	NADPH-dependent codeinone reductase	4.87504	19.3028	10.3446	17.5701	6.7983	9.50776	2.48129	2.39786	2.29571	3.7857	4.89883	2.34983	11.3998	3.03487	3.75626
CUST_3053_PI425248043	GSVIVT01014073001	VIT_19s0014g00150	Purine permease 11 PUP11	146.462	256.062	33.6392	163.893	180.451	167.246	16.6565	61.9467	35.7474	49.915	43.6671	45.0863	157.959	42.1698	3.74578
CUST_12308_PI425248304	GSVIVT01035717001	VIT_04s0008g04250	Aspartate aminotransferase	71.9714	202.261	10.6241	264.858	110.727	164.885	66.6649	46.9399	48.5445	26.5859	17.2931	15.8373	137.554	36.9776	3.71994
CUST_7918_PI425248043	GSVIVT01033633001	VIT_08s0007g05160	Flavonoid 3',5'-hydroxylase	1649.55	2022.02	150.719	1158.57	3707.28	2208.43	191.566	1241.26	141.993	742.078	148.776	490.551	1816.09	492.704	3.68597
CUST_76_PI425248304	GSVIVT01000146001	VIT_07s0129g00380	Phototropic-responsive NPH3	102.001	200.38	14.3351	128.263	50.8627	91.7034	12.7197	33.4706	24.723	32.845	30.0359	25.6312	97.9241	26.5709	3.68539
CUST_3532_PI425248063	GSVIVT01036924001	VIT_02s0087g00280	Glycosyl transferase family 1 protein	21.3651	36.0335	10.0943	48.4855	68.2325	54.3992	9.30679	10.3933	12.6507	11.7422	14.4147	6.37235	39.7684	10.8133	3.67771
CUST_3529_PI425248063	GSVIVT01036920001	VIT_02s0087g00330	Glycosyl transferase family 1 protein	31.0224	49.0051	10.1061	110.533	90.7494	87.1619	12.2919	18.693	23.2339	13.8678	23.8649	11.8567	63.0963	17.3014	3.6469
CUST_13392_PI425248304	GSVIVT01038665001	VIT_16s0098g00770	Auxin-amidohydrolase precursor	84.8304	178.015	28.6216	77.3434	68.9332	71.811	13.5554	29.2995	26.997	16.1857	39.1502	15.6196	84.9258	23.4679	3.61881
CUST_1389_PI425248304	GSVIVT01005301001	VIT_00s0274g00070	basic helix-loop-helix (bHLH) family	66.7741	146.761	11.6047	85.9366	109.201	89.5401	4.69871	48.7555	29.582	18.289	23.0944	16.5817	84.9696	23.5002	3.61569
CUST_5900_PI425248043	GSVIVT01025758001	VIT_08s0040g01160	No hit	363.512	444.185	10.6766	490.396	376.961	648.631	66.3574	23.9327	175.213	180.917	91.4197	110.26	389.06	108.017	3.60186
CUST_1482_PI425248304	GSVIVT01006002001	VIT_13s0320g00060	Carboxyl-terminal peptidase	231.379	321.745	24.8072	156.116	88.8502	164.305	11.6017	45.3106	80.0745	49.5825	58.1709	29.5233	164.534	45.7106	3.59947
CUST_277_PI425248063	GSVIVT01010088001	VIT_01s0010g00450	S ribonuclease	28.7845	40.3523	16.5238	23.5901	20.3032	33.3753	2.37718	12.0573	14.056	3.52411	9.63229	3.70309	27.1549	7.55832	3.59271
CUST_9963_PI425248304	GSVIVT01029938001	VIT_08s0056g01160	BDG1 (BODYGUARD1) hydrolase	30.5907	97.2416	9.04557	74.1091	42.1809	52.1892	21.5759	24.1894	23.298	5.96208	3.17794	7.11931	50.8929	14.2204	3.57885
CUST_7938_PI425248043	GSVIVT01033703001	VIT_08s0007g04560	PLATZ transcription factor	89.2599	183.079	9.79152	164.201	146.075	202.352	22.6059	56.4331	42.1155	29.8935	45.1132	26.8384	132.46	37.1666	3.56394
CUST_2737_PI425248043	GSVIVT01012656001	VIT_10s0116g00840	Unknown	48.1447	107.558	10.7172	69.3025	66.2842	133.446	1.48789	35.9738	10.4806	20.559	33.6064	20.4648	72.5753	20.4288	3.55261
CUST_13311_PI425248304	GSVIVT01038501001	VIT_03s0097g00390	Unknown protein	1827.83	2131.89	265.752	1320.02	2490.17	2891.76	196.321	1123.74	519.357	614.422	217.589	447.288	1821.24	519.786	3.50382
CUST_12388_PI425248304	GSVIVT01035865001	VIT_04s0008g05550	SHR5-receptor-like kinase	398.581	556.936	49.0014	926.976	362.468	779.657	296.488	141.232	112.245	100.262	173.252	59.7564	512.27	147.206	3.47996
CUST_4068_PI425248304	GSVIVT01014086001	VIT_19s0014g00260	Protein kinase PKN/PRK1	137.693	156.525	27.4765	175.366	194.11	232.782	21.8969	64.5596	69.6593	42.7701	37.4091	30.9127	153.992	44.5346	3.45781
CUST_2716_PI425248043	GSVIVT01012572001	VIT_16s0115g00220	Myosin-like protein XIA	61.0692	145.03	11.7312	96.0314	80.5671	150.932	1.41285	1.64956	2.27501	46.4253	75.154	30.8451	90.8935	26.2936	3.45686
CUST_278_PI425248304	GSVIVT01000802001	VIT_12s0142g00360	putative MADS-box Agamous 1 (VviAG1)	4484.54	6691.16	340.293	4940.1	1708.9	3160.9	890.547	952.789	2014.27	735.248	1119.31	486.94	3554.32	1033.18	3.44016
CUST_137_PI425248043	GSVIVT01000448001	VIT_12s0134g00470	No hit	525.797	1046.09	77.5931	1261.23	606.923	1150.42	76.0291	333.712	318.113	214.416	245.866	171.874	778.008	226.668	3.43236
CUST_2460_PI425248304	GSVIVT01008763001	VIT_18s0001g01140	Peroxidase 64	100.099	127.102	14.1743	91.1975	64.075	109.121	10.9352	28.4695	19.2316	24.0955	44.7681	20.5723	84.2949	24.6787	3.41569
CUST_5436_PI425248043	GSVIVT01024130001	VIT_03s0038g01170	Auxin responsive SAUR protein	108.883	76.256	29.7128	99.5353	13.8161	98.0879	2.04385	3.62916	20.4088	31.0902	45.4404	22.6134	71.0486	20.871	3.40418
CUST_439_PI425248043	GSVIVT01001742001	GSVIVT01001742001	No hit	1285.9	1703.95	169.227	2984.68	1025.26	1837.37	198.318	240.878	552.756	493.951	800.396	366.412	1501.07	442.119	3.39517
CUST_3312_PI425248043	GSVIVT01014901001	VIT_19s0015g02130	Ankyrin repeat	307.583	542.079	30.9133	596.749	355.394	177.38	90.1368	74.6921	102.044	115.21	147.195	63.0033	335.016	98.7136	3.39382
CUST_2042_PI425248063	GSVIVT01019974001	VIT_01s0026g02520	Ribonuclease T2	264.865	352.322	46.3332	196.955	210.853	324.993	19.7239	127.411	122.275	40.9262	68.1312	33.2395	232.72	68.6179	3.39154
CUST_3290_PI425248043	GSVIVT01014834001	VIT_19s0015g01680	Unknown protein	31.9623	67.1202	10.4176	56.276	23.8333	54.175	5.47281	25.2624	19.355	4.75165	10.3177	6.98179	40.6307	12.0236	3.37926
CUST_5060_PI425248304	GSVIVT01016800001	VIT_09s0002g01670	myb domain protein 26	773.754	1370.61	94.8225	1056.85	1917.17	2069.62	155.564	542.124	326.965	504.98	234.663	402.317	1213.8	361.102	3.36139
CUST_3117_PI425248304	GSVIVT01009968001	VIT_18s0001g14870	Subtilisin-type protease precursor	56.5589	86.7758	10.9007	169.72	162.733	187.962	2.88888	33.5015	44.5835	46.7052	38.9711	35.5106	112.442	33.6935	3.3372
CUST_11045_PI425248304	GSVIVT01032489001	VIT_14s0066g01420	Nodulin MtN3 family	54.6836	74.1057	11.0096	47.4244	20.4013	45.1614	7.36647	4.27179	10.7539	21.3169	20.0295	12.5125	42.131	12.7085	3.31518
CUST_4846_PI425248304	GSVIVT01015724001	VIT_03s0017g01010	Peptidase C14, caspase catalytic subunit p20	8.11874	8.87897	11.1634	5.04922	4.6942	7.06563	1.4535	2.75798	2.73162	2.61794	2.27642	1.76201	7.49502	2.26658	3.30676
CUST_1185_PI425248063	GSVIVT01012248001	VIT_01s0011g00120	Unknown protein	36.7302	65.9	10.246	36.9558	61.5968	54.233	3.14468	12.5799	27.9455	13.3824	13.8326	9.60186	44.277	13.4145	3.30068
CUST_1592_PI425248043	GSVIVT01006787001	VIT_00s0420g00040	S-locus lectin protein kinase	13.6596	20.6056	10.36	8.76766	4.67374	2.57977	1.35344	2.4509	2.31364	4.03948	4.86032	3.39443	10.1077	3.0687	3.29381
CUST_7907_PI425248304	GSVIVT01024883001	#N/A	#N/A	836.811	1791.73	94.7349	1332.59	655.495	910.374	222.228	345.422	404.471	191.691	390.774	159.454	936.957	285.673	3.27982
CUST_8726_PI425248304	GSVIVT01026993001	VIT_15s0046g01900	ferric reduction oxidase 2	1561.3	3924.38	379.429	3458.17	1780.45	3097.62	861.882	688.885	1118.83	528.587	693.647	438.299	2366.89	721.688	3.27966
CUST_11664_PI425248304	GSVIVT01033973001	VIT_08s0007g02150	Receptor ser/thr protein kinase	581.391	1409.94	136.215	842.576	416.762	993.904	83.4787	296.065	305.514	184.961	312.912	153.431	730.132	222.727	3.27815
CUST_2481_PI425248043	GSVIVT01010827001	VIT_05s0102g01040	R protein PRF disease resistance protein	70.2135	145.378	9.33613	137.18	104.727	144.459	56.8951	1.67183	76.7615	19.8164	25.363	6.94514	101.882	31.2422	3.26105
CUST_908_PI425248304	GSVIVT01003466001	VIT_00s0194g00010	Phenylalanine-tRNA ligase	986.669	2064.73	235.8	1443.53	845.52	1307.06	279.563	493.065	390.888	372.946	285.83	297.887	1147.22	353.363	3.24657
CUST_10662_PI425248304	GSVIVT01031651001	VIT_05s0062g01010	Aldo/keto reductase AKR	184.081	305.335	9.64636	351.267	186.374	159.278	38.691	66.9104	84.9621	56.357	89.518	34.4729	199.33	61.8186	3.22444
CUST_8112_PI425248304	GSVIVT01025255001	VIT_06s0004g02230	Unknown protein	129.926	323.812	15.5496	284.357	272.452	342.986	70.6204	50.6267	77.7061	82.9674	82.9102	59.9995	228.18	70.8051	3.22266
CUST_6580_PI425248304	GSVIVT01020928001	VIT_05s0029g01140	Sucrose-phosphate synthase	508.424	390.955	64.57	315.983	379.151	429.904	73.5038	209.249	116.792	97.4795	74.279	78.6631	348.164	108.328	3.21399
CUST_3461_PI425248043	GSVIVT01015432001	VIT_11s0016g04330	Unknown	581.142	498.734	69.6856	322.18	451.895	368.011	31.8294	12.0791	151.264	158.783	215.49	144.466	381.941	118.985	3.20998
CUST_1986_PI425248304	GSVIVT01007914001	VIT_17s0000g06930	Unfertilized embryo sac 10 UNE10	50.202	63.888	12.3302	64.2058	54.3456	69.9235	8.73663	12.5093	29.4237	17.8056	17.8834	12.0333	52.4825	16.3987	3.20041
CUST_103_PI425248027	XM002285757	#N/A	#N/A	52.2975	53.7022	10.2741	15.95	44.7041	41.4378	3.14156	15.066	13.5677	17.5933	8.43546	10.6536	36.3943	11.4096	3.1898
CUST_4545_PI425248043	GSVIVT01020358001	VIT_19s0027g01070	R protein disease resistance protein	2.14864	21.7248	12.2082	11.422	5.65715	17.0589	1.57143	7.16981	2.48475	5.78522	3.19991	1.82201	11.7033	3.67219	3.187
CUST_519_PI425248043	GSVIVT01001985001	VIT_19s0177g00230	Unknown	407.749	620.587	38.9601	335.68	252.578	558.32	39.9421	90.2694	120.701	224.558	122.795	97.6129	368.979	115.98	3.18141
CUST_6100_PI425248043	GSVIVT01026883001	VIT_15s0046g03000	Barwin endoglucanase	96.4806	193.812	12.0624	129.536	95.5268	85.7901	20.6401	5.30288	19.4427	68.6547	28.5528	50.4098	102.201	32.1671	3.17719
CUST_2554_PI425248063	GSVIVT01021583001	VIT_10s0003g04340	Glucan endo-1,3-beta-glucosidase	149.325	410.049	26.938	394.679	363.694	411.057	51.4113	84.7057	61.5146	132.541	116.377	107.962	292.624	92.4188	3.16628
CUST_507_PI425248043	GSVIVT01001953001	VIT_19s0176g00020	AAA-type ATPase	128.881	115.128	15.7328	34.712	89.0911	71.0108	16.2075	17.5858	34.53	28.9861	30.6714	16.8734	75.7592	24.1424	3.13802
CUST_7669_PI425248043	GSVIVT01032452001	VIT_14s0066g01090	myb domain protein 24	5213.98	2678.2	969.191	4898.17	3733.98	5263.95	541.895	1749.66	1543.65	1367.13	965.748	1102.2	3792.91	1211.71	3.1302
CUST_8725_PI425248304	GSVIVT01026991001	VIT_15s0046g01920	ferric reduction oxidase 2	1532.64	3905.43	289.173	3483.7	1854.41	3065.6	903.387	807.884	1111.15	525.905	717.961	450.226	2355.16	752.752	3.12873
CUST_1449_PI425248304	GSVIVT01005841001	VIT_00s0301g00100	BFN1 (bifunctional nuclease I)	459.594	701.491	73.909	816.093	330.464	667.516	205.566	347.436	302.122	34.8807	55.1312	33.9909	508.178	163.188	3.11407
CUST_5197_PI425248304	GSVIVT01017050001	VIT_09s0002g04120	Ethylene-responsive protein	671.758	1074.32	88.7727	949.291	470.444	787.511	194.966	230.487	313	189.769	238.722	147.543	673.682	219.081	3.07503
CUST_1368_PI425248063	GSVIVT01013763001	VIT_01s0127g00470	Galactinol synthase	18.8449	41.8607	10.131	16.9065	11.1345	29.7931	5.30237	4.56988	13.0387	2.82439	8.22816	7.88817	21.4451	6.97527	3.07445
CUST_7371_PI425248043	GSVIVT01031398001	VIT_06s0061g01290	No hit	4936.98	4541.16	1001.87	12615.3	7330.55	5783.64	2683.1	1536.31	2548.21	1750.61	1668.72	1599.32	6034.91	1964.38	3.07217
CUST_5693_PI425248043	GSVIVT01024996001	VIT_06s0004g04450	No hit	7.35315	24.9967	9.44046	16.0156	15.1666	22.8882	1.26649	3.90232	3.75419	10.8988	7.83959	3.63141	15.9768	5.21547	3.06334
CUST_8341_PI425248043	GSVIVT01035463001	VIT_04s0008g01830	myb domain protein 32	24.7718	42.4115	10.5878	55.4872	28.8412	40.1599	4.72201	11.3025	10.5098	12.0245	18.922	8.58172	33.7099	11.0104	3.06164
CUST_641_PI425248304	GSVIVT01001996001	VIT_19s0177g00300	Glucose 6 phosphate/phosphate translocator-like protein	2530.18	4623.05	362.397	4950.89	2153.75	2727.98	608.562	1565.7	1357.73	725.848	928.163	498.719	2891.37	947.454	3.05173
CUST_5822_PI425248043	GSVIVT01025476001	VIT_06s0004g00380	Unknown protein	417.876	927.597	52.2953	874.064	441.592	452.331	196.5	240.791	104.123	190.57	138.746	167.955	527.626	173.114	3.04785
CUST_4342_PI425248043	GSVIVT01019121001	VIT_04s0023g00360	Unknown protein	1157.59	1435.69	135.376	859.431	475.156	754.899	58.1483	147.544	427.992	296.922	401.831	249.046	803.025	263.581	3.0466
CUST_7915_PI425248304	GSVIVT01024896001	VIT_06s0004g05300	Tropinone reductase	1236.48	2734.68	301.385	2432.07	1298.57	1646.55	459.988	719.611	687.436	344.425	695.207	275.77	1608.29	530.406	3.03218
CUST_10427_PI425248304	GSVIVT01031160001	VIT_14s0060g02020	ATPP2-B15 (Phloem protein 2-B15)	2.76396	15.4252	11.5929	9.73232	2.25915	8.39847	1.32658	2.17691	2.32263	3.68035	2.32618	4.78561	8.36199	2.76971	3.01909
CUST_8377_PI425248043	GSVIVT01035609001	VIT_04s0008g03230	Unknown protein	75.1939	149.496	9.80101	41.4665	94.919	120.409	1.39268	11.917	26.9585	44.6411	46.76	31.229	81.8809	27.1497	3.0159
CUST_5955_PI425248043	GSVIVT01026172001	VIT_10s0042g00470	Carbonic anhydrase	5.78667	6.3151	9.72483	6.01127	2.38508	7.9917	1.37916	1.69745	2.29572	2.29801	3.23804	1.81094	6.36911	2.11989	3.00445
CUST_4519_PI425248304	GSVIVT01015102001	VIT_11s0016g01320	VvMybPA2	68.1463	130.441	12.5098	54.3005	50.1777	58.0732	8.60969	20.8452	20.0761	28.7467	18.1455	28.2003	62.2747	20.7706	2.99822
CUST_3037_PI425248304	GSVIVT01009815001	VIT_18s0001g13460	putative MADS-box Apetala 3a (VviAP3a)	1013.19	2120.43	64.4585	2295.52	2254.87	2115.92	262.444	944.326	908.022	302.792	650.535	224.23	1644.07	548.725	2.99615
CUST_10660_PI425248304	GSVIVT01031648001	VIT_05s0062g00990	Aldo/keto reductase AKR	2113.62	2666.41	243.255	1897.58	1617.45	1893	402.001	105.788	1209.82	624.759	726.611	420.583	1738.55	581.594	2.98929
CUST_1856_PI425248304	GSVIVT01007663001	VIT_17s0000g09150	ATP binding	271.137	689.461	55.5734	555.302	453.416	702.536	104.984	148.557	136.854	213	136.675	176.747	454.571	152.803	2.97488
CUST_939_PI425248063	GSVIVT01011958001	VIT_01s0011g02960	leucoanthocyanidin reductase 1 (VvLAR1) [Vitis vinifera] GENE ID: 100232982	8025.7	6856.22	903.854	3167.52	6521.43	2962.86	619.654	2274.96	1085.23	2550.24	1377.87	1695.96	4739.6	1600.65	2.96104
CUST_10926_PI425248304	GSVIVT01032226001	VIT_11s0065g00100	Carbonic anhydrase	2.19463	3.03913	10.5902	10.2126	3.50884	8.04091	1.48279	2.21652	2.814	2.3702	2.14021	1.73731	6.26438	2.12684	2.9454
CUST_8405_PI425248043	GSVIVT01035703001	VIT_04s0008g04130	RD22 [Vitis vinifera]	2186.32	2716.56	473.747	1505.26	2623.32	2978.49	146.817	1281.08	1740.33	258.565	623.666	197.031	2080.61	707.915	2.93907
CUST_10868_PI425248304	GSVIVT01032103001	VIT_13s0064g00840	(5,6) (5`,6`) (9,10) (9`,10`) cleavage dioxygenase (CCD1) (VvCCD1.2)	1828.39	3288.21	363.093	1963.27	998.572	2082.45	456.68	513.214	849.577	500.539	846.577	418.673	1754	597.543	2.93535
CUST_5660_PI425248043	GSVIVT01024882001	#N/A	#N/A	3618.71	6801.45	652.351	3387.19	3330.64	4558.46	648.305	2218.22	1908.82	908.137	1542.7	463.432	3724.8	1281.6	2.90636
CUST_4948_PI425248304	GSVIVT01016110001	VIT_09s0018g01780	ACT domain repeat 1 (ACR1) uridylyltransferase	1419.38	2651.73	245.761	1324.61	897.465	1636.38	373.549	877.444	627.135	388.693	260.326	286.494	1362.56	468.94	2.90561
CUST_9142_PI425248043	GSVIVT01038545001	VIT_16s0098g01910	Germin-like protein subfamily 3 member 4	116.454	213.343	18.0116	146.36	109.474	198.579	1.69861	21.2229	40.4468	58.1377	93.5951	64.2433	133.704	46.5574	2.8718
CUST_5755_PI425248043	GSVIVT01025250001	VIT_06s0004g02290	Unknown	40.1822	65.6742	12.2717	38.3689	22.0538	29.6426	10.5239	14.7796	15.2931	9.28892	14.954	7.72488	34.6989	12.0941	2.86909
CUST_5741_PI425248304	GSVIVT01018261001	VIT_15s0021g01690	Calcium-binding protein	16.2508	27.9454	13.0937	13.0881	7.9989	8.09942	4.07623	2.41159	5.45365	6.91689	3.88695	7.57153	14.4127	5.05281	2.85242
CUST_4000_PI425248043	GSVIVT01017753001	VIT_05s0020g01450	Heavy-metal-associated domain-containing protein	126.574	247.223	10.6637	280.26	162.059	275.776	19.5778	96.7444	72.8355	72.4267	75.8631	49.4147	183.759	64.477	2.85
CUST_7567_PI425248043	GSVIVT01032050001	VIT_13s0064g01320	CYP712A1	199.23	333.045	15.1163	334.596	382.939	348.618	55.5748	143.063	111.465	115.899	78.2298	62.2045	268.924	94.4061	2.84859
CUST_10869_PI425248304	GSVIVT01032110001	VIT_13s0064g00810	(5,6) (5`,6`) (9,10) (9`,10`) cleavage dioxygenase (CCD1) (VvCCD1.1)	1793.47	3255.05	378.187	2108.19	927.691	1965.17	539.198	524.17	861.559	483.143	832.875	420.872	1737.96	610.303	2.8477
CUST_5828_PI425248043	GSVIVT01025509001	VIT_06s0004g00070	Expansin (VvEXPA5)	11.2174	17.8117	10.3813	17.1141	3.14736	14.6594	1.36892	5.27539	6.17805	6.44062	3.33183	3.54766	12.3885	4.35708	2.84331
CUST_6102_PI425248043	GSVIVT01026885001	VIT_15s0046g02960	Barwin endoglucanase	116.837	206.741	11.4203	126.501	81.2815	118.164	23.5757	34.2483	20.484	74.8403	24.9959	54.5858	110.158	38.7883	2.83997
CUST_13085_PI425248304	GSVIVT01037791001	VIT_03s0091g01290	Serine carboxypeptidase S10	4666.56	4386.42	631.665	1755.5	4265.31	2901.76	666.957	2187.28	935.217	1278.39	465.606	1047.09	3101.2	1096.76	2.82761
CUST_13240_PI425248304	GSVIVT01038235001	VIT_05s0094g01250	Allyl alcohol dehydrogenase	18.4594	41.5503	22.5021	38.1191	11.2867	8.71521	13.7079	8.21716	5.23725	9.03387	5.02081	8.52055	23.4388	8.2896	2.8275
CUST_2232_PI425248043	GSVIVT01009501001	VIT_18s0001g10580	Glycosyl transferase family 8 protein	51.2238	64.006	12.2229	54.2099	67.8376	77.6846	9.11669	8.60592	26.0562	14.0955	45.9955	11.9631	54.5308	19.3055	2.82463
CUST_713_PI425248043	GSVIVT01003154001	VIT_03s0180g00240	No hit	1209.62	401.003	255.333	349.872	834.791	691.533	53.5175	475.895	358.282	150.421	174.946	119.749	623.692	222.135	2.80771
CUST_6242_PI425248304	GSVIVT01019733001	VIT_02s0025g03310	Arsenite transport protein (ArsB)	102.638	71.5441	11.545	131.619	73.3036	109.431	6.88537	35.1736	28.8699	21.6213	62.3414	23.5314	83.3467	29.7372	2.80278
CUST_4802_PI425248043	GSVIVT01021142001	VIT_10s0003g00540	Unknown	129.119	304.584	11.3802	209.834	129.197	227.196	37.6943	69.1599	72.4844	69.7389	62.2923	49.9072	168.552	60.2128	2.79926
CUST_7682_PI425248304	GSVIVT01024400001	VIT_16s0039g02040	4-coumarate-CoA ligase 3	3827.69	3238.67	596.697	1430.79	3375.6	1180.35	589.286	1088.28	595.619	1132.71	596.546	884.501	2274.97	814.49	2.79312
CUST_4310_PI425248304	GSVIVT01014592001	VIT_19s0014g05130	Glycosyl transferase family 8 protein	21.7146	30.2578	12.7551	27.5129	31.0254	36.9316	5.96924	7.31146	5.72586	17.9416	9.26612	11.2725	26.6995	9.58114	2.78668
CUST_8210_PI425248304	GSVIVT01025446001	VIT_06s0004g00610	Accelerated cell death 1 ACD1	570.7	512.665	95.1985	418.991	250.197	363.574	70.8776	255.962	219.502	93.1588	95.5432	63.7159	368.554	133.127	2.76845
CUST_9409_PI425248304	GSVIVT01028484001	VIT_07s0005g04950	Unknown protein	1302.69	2759.54	231.491	1265.4	1757.07	2045.91	374.992	750.305	712.032	488.549	712.965	358.216	1560.35	566.176	2.75594
CUST_7855_PI425248043	GSVIVT01033385001	VIT_08s0007g07550	GATA transcription factor 11	484.71	1169.35	74.6232	835.682	755.347	951.359	138.912	320.054	356.226	249.369	316.13	180.652	711.844	260.224	2.73551
CUST_5839_PI425248304	GSVIVT01018749001	VIT_04s0023g03680	Histidine kinase 1 (AHK1)	63.2639	88.5997	14.9231	97.2163	39.3239	78.7401	6.96343	23.9964	41.4767	28.4636	20.6254	18.2696	63.6778	23.2992	2.73305
CUST_5320_PI425248304	GSVIVT01017324001	VIT_09s0002g06810	Binding	2206.8	1979.55	332.383	1361.68	1409.56	1961.49	167.692	807.16	766.138	589.612	638.903	423.946	1541.91	565.575	2.72627
CUST_11602_PI425248304	GSVIVT01033865001	#N/A	#N/A	307.815	531.884	17.1788	502.788	353.532	344.862	112.532	138.947	146.649	139.722	124.058	94.1366	343.01	126.008	2.72214
CUST_3758_PI425248304	GSVIVT01013182001	VIT_02s0012g01040	NAC domain-containing protein (VvNAC13)	98.0904	138.935	29.1669	138.666	142.72	170.748	18.4061	85.2133	56.2748	35.2078	39.0143	29.9807	119.721	44.0162	2.71993
CUST_6101_PI425248043	GSVIVT01026884001	VIT_15s0046g02990	Barwin endoglucanase	112.743	199.544	19.5528	114.475	108.601	105.561	25.0155	49.1333	18.6067	76.8693	24.434	49.2048	110.08	40.5439	2.71507
CUST_2203_PI425248043	GSVIVT01009384001	VIT_18s0001g09460	GASA5	9592.78	9653.51	1097.59	10749	5529.44	6003.18	5411.8	2969.56	4996.53	771.535	990.812	577.114	7104.25	2619.56	2.712
CUST_1091_PI425248043	GSVIVT01004734001	#N/A	#N/A	994.872	1762.55	191.824	2079.24	818.003	1528.17	463.931	218.129	406.115	511.075	798.861	323.954	1229.11	453.677	2.70921
CUST_1092_PI425248043	GSVIVT01004735001	VIT_00s0230g00080	Copper-binding family protein	1925.4	3332.86	304.16	3856.87	1639.41	2476.26	784.324	447.817	825.024	909.512	1379.84	658.958	2255.83	834.245	2.70403
CUST_11296_PI425248304	GSVIVT01033285001	VIT_08s0007g08470	24-sterol C-methyltransferase	61.5485	144.459	17.1084	82.7689	63.9151	64.567	25.8342	39.8174	37.547	16.6075	31.476	9.60829	72.3945	26.8151	2.69977
CUST_1044_PI425248063	GSVIVT01012094001	VIT_01s0011g01720	Unknown protein	1989.86	2963.33	364.82	1733.62	2324.88	2662.63	411.588	844.401	596.264	912.338	1026.13	676.503	2006.52	744.538	2.69499
CUST_6264_PI425248043	GSVIVT01027484001	VIT_15s0048g02220	Unknown protein	1317.38	2366.56	155.336	1957.17	1447.11	2372.92	504.166	505.84	646.776	573.5	917.323	421.347	1602.75	594.825	2.69448
CUST_3747_PI425248304	GSVIVT01013162001	VIT_02s0012g01260	Microspore-specific promoter 2	40.6501	45.3066	34.6507	48.6251	65.042	91.8941	4.80114	8.20969	24.049	29.829	35.5881	18.6401	54.3614	20.1862	2.693
CUST_8270_PI425248304	GSVIVT01025565001	VIT_08s0040g03050	RabGAP/TBC domain-containing protein	62.6512	112.491	15.4154	50.0748	41.9759	55.5657	11.2703	34.3501	21.5462	19.1639	28.7164	11.1692	56.3624	21.036	2.67933
CUST_2498_PI425248063	GSVIVT01021512001	#N/A	#N/A	81.7382	93.419	11.5904	90.4376	92.4208	115.339	8.49628	28.6129	59.974	21.2864	51.3319	11.4969	80.8241	30.1997	2.67632
CUST_771_PI425248043	GSVIVT01003360001	#N/A	#N/A	871.362	1718.02	218.746	2061.44	828.908	1306.63	511.94	206.222	376.68	432.675	782.021	307.989	1167.52	436.254	2.67623
CUST_7912_PI425248304	GSVIVT01024890001	#N/A	#N/A	3381.77	6573.36	571.715	3457.02	2730.56	3841.13	721.923	2162.62	1855.5	859.47	1538.13	547.661	3425.93	1280.89	2.67466
CUST_11408_PI425248304	GSVIVT01033499001	VIT_08s0007g06480	Unknown protein	1758	3205.46	344.715	2580.78	1420.99	2607.99	426.595	890.694	1122.4	767.874	750.955	571.601	1986.32	755.019	2.63083
CUST_5634_PI425248304	GSVIVT01018028001	VIT_05s0020g03970	Sulfate transporter 3.1 (AST12) (AtST1)	2028.36	3329.42	160.519	3348.53	1561.94	2577.14	322.978	764.109	1009.65	1132.26	986.429	746.272	2167.65	826.951	2.62126
CUST_4267_PI425248304	GSVIVT01014484001	VIT_19s0014g04080	Serine/threonine-protein kinase receptor ARK3	13.2151	11.499	11.5097	1.44099	6.16589	8.39103	1.58041	4.5221	7.48161	2.34316	2.14393	1.85876	8.70362	3.32166	2.62026
CUST_2885_PI425248063	GSVIVT01026015001	VIT_18s0041g01220	GCN5 N-acetyltransferase (GNAT)	115.896	134.271	12.4825	137.117	109.895	115.723	12.6755	71.8656	47.3534	23.8991	51.9363	31.602	104.231	39.8886	2.61305
CUST_8091_PI425248304	GSVIVT01025214001	VIT_06s0004g02620	Phenylalanine ammonia-lyase	12981.4	8048.1	3018.78	8450.54	14104.1	4090.14	2873.02	5010.76	1952.69	4556.71	1387.61	3638.31	8448.84	3236.52	2.61047
CUST_12525_PI425248304	GSVIVT01036127001	VIT_06s0080g00410	ferredoxin	1116.92	1367.01	204.172	1647.75	1214.34	1092.15	342.293	383.097	458.673	365.359	700.717	301.63	1107.06	425.295	2.60303
CUST_7668_PI425248043	GSVIVT01032449001	#N/A	#N/A	632.761	1299.11	48.7987	892.333	703.202	1171.13	181.308	265.185	387.37	352.676	378.442	271.558	791.222	306.09	2.58494
CUST_9201_PI425248304	GSVIVT01028104001	VIT_07s0005g01300	Auxin-induced beta-glucosidase	59.7542	126.45	14.7777	90.523	49.9652	88.1723	17.5853	12.2397	19.5662	52.8591	29.6451	35.5527	71.607	27.908	2.56582
CUST_7549_PI425248043	GSVIVT01031964001	VIT_03s0063g02530	Unknown protein	251.1	431.899	64.0631	353.106	132.35	362.885	75.0319	108.255	168.859	52.2082	167.357	52.2609	265.9	103.995	2.55685
CUST_6124_PI425248304	GSVIVT01019518001	VIT_02s0025g01350	Primase polypeptide 1	374.225	414.645	28.4143	197.502	342.106	188.33	56.4016	203.555	77.2555	112.659	61.4492	95.0703	257.537	101.065	2.54823
CUST_5442_PI425248043	GSVIVT01024138001	VIT_03s0038g01080	Auxin responsive SAUR protein	102.377	91.3018	23.415	106.391	82.8422	77.7118	4.86707	26.7858	25.0037	44.3055	62.0951	27.891	80.673	31.8247	2.53492
CUST_8680_PI425248043	GSVIVT01036678001	VIT_19s0085g01240	Gamma hydroxybutyrate dehydrogenase-like protein	2707.26	4967.57	587.381	5094.48	3506.69	4709.48	1099.99	1610.86	1923.99	1106.6	1971.89	829.883	3595.48	1423.87	2.52514
CUST_5150_PI425248043	GSVIVT01023164001	#N/A	#N/A	10.7565	16.5327	9.96779	17.8896	8.52216	5.6239	1.4123	5.92586	2.29171	3.33059	5.50574	9.09322	11.5488	4.59324	2.5143
CUST_10598_PI425248304	GSVIVT01031486001	VIT_06s0061g00550	Xyloglucan endotransglucosylase/hydrolase 32	22.095	64.014	11.0005	47.7438	59.7474	39.0237	11.0637	17.6707	5.51869	16.1307	27.1906	19.3897	40.6041	16.1607	2.51252
CUST_3030_PI425248304	GSVIVT01009805001	VIT_18s0001g13360	Nodulin MtN21 family	250.184	376.283	46.7617	192.278	390.908	225.488	25.2743	222.48	128.566	78.1398	70.1349	67.0674	246.984	98.6104	2.50464
CUST_7514_PI425248304	GSVIVT01024038001	VIT_03s0038g02290	Amino acid permease 3	28.186	35.2384	15.4336	29.3481	9.70355	16.6434	10.1373	7.72465	9.28232	7.99562	12.1393	6.56337	22.4255	8.97374	2.49901
CUST_992_PI425248063	GSVIVT01012027001	VIT_01s0011g02310	Unknown protein	19.8437	74.8644	14.0618	48.7399	37.2625	49.5353	9.22313	26.9636	31.8019	7.66343	19.1526	3.80935	40.718	16.4357	2.47741
CUST_6251_PI425248304	GSVIVT01019750001	VIT_02s0025g03450	basic helix-loop-helix (VvJAF13)	218.859	371.196	16.882	233.525	188.36	203.351	48.9451	104.06	102.58	106.384	81.0984	56.2927	205.362	83.2267	2.4675
CUST_5021_PI425248043	GSVIVT01022568001	VIT_08s0032g01030	Glutaredoxin	43.1852	105.631	9.82243	92.1916	85.5784	120.198	7.14481	8.94925	42.2134	34.0781	58.2108	34.5442	76.101	30.8568	2.46627
CUST_7985_PI425248043	GSVIVT01033868001	VIT_08s0007g03120	Auxin responsive SAUR protein	87.1788	119.34	23.1714	74.9176	73.2243	85.4084	19.6923	37.2385	27.7124	31.8409	47.926	24.5121	77.2068	31.487	2.45202
CUST_1744_PI425248063	GSVIVT01016599001	VIT_13s0019g00490	PHD zinc finger protein	1014.43	1546.22	154.1	1086.26	624.505	980.443	302.62	289.538	621.099	274.419	510.252	208.048	900.994	367.663	2.4506
CUST_7990_PI425248304	GSVIVT01025042001	VIT_06s0004g04080	GTP cyclohydrolase II; 3 4-dihydroxy-2-butanone-4-phoshate synthase	23.204	40.0147	29.8838	24.6573	10.1505	21.7647	4.19658	8.90866	10.186	10.4324	16.7766	10.6787	24.9458	10.1965	2.44651
CUST_721_PI425248043	GSVIVT01003184001	VIT_00s0181g00050	Unknown protein	481.385	646.396	94.144	473.823	296.916	658.682	145.879	342.298	171.798	190.213	99.4276	138.766	441.891	181.397	2.43604
CUST_1382_PI425248043	GSVIVT01006040001	VIT_00s0324g00030	Unknown	32.063	59.0881	39.4038	14.9505	29.9324	31.0711	8.98517	13.2279	30.5392	11.2291	13.2727	7.52417	34.4182	14.1297	2.43587
CUST_3613_PI425248304	GSVIVT01012648001	VIT_10s0116g00760	Glucose-6-phosphate/phosphate translocator	748.673	1338.6	112.12	865.847	662.318	921.238	178.066	483.273	429.37	255.941	397.711	165.911	774.8	318.378	2.43358
CUST_1496_PI425248063	GSVIVT01016284001	VIT_13s0019g04220	Tryptophan/tyrosine permease family	17.8455	37.3641	11.2267	19.042	21.2148	41.8442	1.75616	11.1877	6.45542	16.7747	7.14777	17.7196	24.7562	10.1736	2.43339
CUST_6474_PI425248043	GSVIVT01028257001	VIT_07s0005g02670	3-N-debenzoyl-2-deoxytaxol N-benzoyltransferase	146.792	282.156	35.8065	246.81	143.126	301.845	25.4624	98.4435	90.3106	85.2832	109.538	68.1359	192.756	79.529	2.42372
CUST_466_PI425248063	GSVIVT01010363001	VIT_01s0010g02800	Ankyrin	8.80934	15.3634	11.5897	19.967	20.5725	23.9186	2.18355	9.35281	3.43228	3.90928	11.4579	11.1129	16.7034	6.90812	2.41794
CUST_3510_PI425248063	GSVIVT01036890001	#N/A	#N/A	67.7047	94.1805	14.3206	58.033	59.4102	84.8328	14.8629	16.5824	28.4424	30.861	43.3569	23.0533	63.0803	26.1932	2.40827
CUST_12275_PI425248304	GSVIVT01035658001	VIT_04s0008g03730	4-amino-4-deoxychorismate lyase	839.229	1350.01	187.875	993.9	627.706	938.712	332.08	92.6228	560.164	376.306	413.049	278.318	822.905	342.09	2.40552
CUST_5461_PI425248304	GSVIVT01017714001	VIT_05s0020g01090	Basic Leucine Zipper Transcription Factor (VvbZIP15)	14.858	14.9692	10.0557	25.2079	10.6629	17.4731	10.6775	6.34638	6.31094	3.37299	7.69268	4.67112	15.5378	6.51194	2.38605
CUST_4290_PI425248304	GSVIVT01014542001	VIT_19s0014g04670	basic helix-loop-helix (bHLH) family	19.2689	13.5813	9.83972	28.7144	13.8734	18.901	5.445	11.7388	6.58706	5.8719	8.19832	6.23499	17.3631	7.34602	2.36361
CUST_5800_PI425248043	GSVIVT01025413001	VIT_06s0004g00880	Protease inhibitor/seed storage/lipid transfer protein (LTP)	9733.37	20360.1	2406.36	17828.4	10869.8	14043.3	5628.16	6281.48	8269.99	4222.75	4126.01	3502.51	12540.2	5338.49	2.34902
CUST_6672_PI425248304	GSVIVT01021168001	VIT_10s0003g00880	Nudix hydrolase 15	963.095	1369.6	136.287	1361.4	1557.84	1178.15	360.558	668.671	422.787	551.24	351.327	445.704	1094.39	466.714	2.34489
CUST_5569_PI425248043	GSVIVT01024580001	VIT_06s0004g07900	Ovate family protein 17 OFP17	32.0148	65.6484	21.6397	53.6514	32.1476	46.8789	6.00472	9.20185	2.29809	25.7103	34.3007	30.6982	41.9968	18.0357	2.32854
CUST_11181_PI425248304	GSVIVT01033007001	VIT_14s0068g01290	Transcriptional factor B3	4.93522	11.5913	9.95359	6.07689	8.16773	3.74797	1.26501	2.06331	2.22456	2.13427	7.87061	3.65805	7.41211	3.20264	2.31438
CUST_1002_PI425248063	GSVIVT01012040001	VIT_01s0011g02200	Glutamine synthetase	3860.17	5931.36	380.246	7513.24	6375.48	7852.55	1600.7	2810.52	3956.62	1968.07	2081.64	1379.28	5318.84	2299.47	2.31307
CUST_4070_PI425248304	GSVIVT01014092001	VIT_19s0014g00300	Alpha,alpha-trehalose-phosphate synthase	72.6393	83.6012	10.1712	40.302	71.308	56.8373	11.6887	31.0271	34.152	22.5224	32.1309	13.5401	55.8098	24.1769	2.3084
CUST_12717_PI425248304	GSVIVT01036585001	VIT_13s0084g00080	MAP65/ASE1; t-snare	163.403	236.946	42.9539	168.117	195.175	192.16	37.7874	86.8367	114.981	61.6874	85.6127	46.8694	166.459	72.2958	2.30247
CUST_9721_PI425248304	GSVIVT01029293001	VIT_11s0052g00240	Accelerated cell death 11 (ACD11)	948.458	1640.76	151.486	1002.7	1483.92	855.608	271.971	865.153	344.243	495.214	259.137	411.563	1013.82	441.213	2.29781
CUST_1970_PI425248304	GSVIVT01007877001	VIT_17s0000g07210	Flavonoid 3'-hydroxylase b (F3'Hb) [Vitis vinifera]	636.955	683.685	82.393	939.847	1053.61	606.98	286.637	491.623	184.333	354.754	212.87	212.779	667.245	290.499	2.29689
CUST_2295_PI425248063	GSVIVT01021250001	VIT_10s0003g01580	Unknown protein	19.6145	29.4301	12.8547	20.4316	7.28248	13.5886	6.73272	3.70788	7.41094	8.33601	10.4044	8.4217	17.2003	7.50227	2.29269
CUST_1574_PI425248304	GSVIVT01006396001	VIT_00s0361g00040	Anthocyanidin reductase (VvANR) [Vitis vinifera] GeneID: 100232981	38487.5	35620.6	6339.91	16022	36413.1	22133.3	4915.09	21150.9	9596.4	13624.3	8415.28	9993.86	25836.1	11282.6	2.2899
CUST_6249_PI425248304	GSVIVT01019747001	VIT_02s0025g03420	Unknown protein	80.6774	83.2853	19.9069	64.7612	53.02	65.595	20.6429	27.5034	32.2864	28.9581	38.2663	12.7934	61.2076	26.7418	2.28884
CUST_1159_PI425248304	GSVIVT01004121001	VIT_00s0227g00110	Gamma hydroxybutyrate dehydrogenase-like protein	2259.47	4121.11	416.105	2177.52	2958.18	3725.1	484.953	1237.11	1691.12	1067.97	1635.06	742.788	2609.58	1143.17	2.28276
CUST_9444_PI425248304	GSVIVT01028637001	VIT_07s0005g06300	Phototropic-responsive NPH3	65.748	146.375	10.4744	120.563	94.2759	103.934	21.6368	34.794	23.3864	65.37	35.5354	56.6216	90.2284	39.5574	2.28095
CUST_4466_PI425248304	GSVIVT01015018001	VIT_11s0016g00470	Sucrose synthase	17900.8	13380.9	1930.93	9884.11	9501.44	11114.5	4312.27	7193.49	10214.3	1848.05	3069.4	1350.14	10618.8	4664.6	2.27645
CUST_2305_PI425248043	GSVIVT01009763001	VIT_18s0001g12990	Anthranilate N-benzoyltransferase protein 1	124.63	103.339	18.0241	58.9585	112.385	124.508	31.3015	89.9697	51.2717	24.9173	16.9425	24.0351	90.3076	39.7397	2.27248
CUST_8953_PI425248043	GSVIVT01037944001	VIT_10s0092g00130	Pentatricopeptide (PPR) repeat-containing protein	32.3937	39.4628	10.25	17.9465	23.301	34.3862	8.89072	5.5342	7.78096	21.6801	9.75517	16.1438	26.29	11.6308	2.26037
CUST_4148_PI425248304	GSVIVT01014238001	VIT_19s0014g01690	Calmodulin-binding region IQD10	63.99	56.845	21.5547	17.8593	27.0147	33.854	6.19125	10.0936	28.0754	12.8082	26.8976	13.8057	36.853	16.312	2.25926
CUST_2967_PI425248304	GSVIVT01009701001	VIT_18s0001g12400	Unknown protein	45.8082	103.506	17.3679	72.6122	60.3856	79.2746	17.084	16.0807	20.4794	38.026	48.7433	27.4307	63.159	27.974	2.25778
CUST_2024_PI425248063	GSVIVT01019947001	VIT_01s0026g02740	No hit	16.6561	41.033	18.6458	43.5844	36.2601	58.5533	11.2448	16.2213	19.1882	17.8617	19.6334	11.3266	35.7888	15.9126	2.24908
CUST_9958_PI425248304	GSVIVT01029927001	VIT_08s0056g01080	MATE efflux family protein	92.6782	152.887	9.82496	102.867	86.4498	115.468	23.334	37.0504	51.2561	43.7382	68.0224	26.7415	93.3624	41.6904	2.23942
CUST_320_PI425248027	XM002276503LOC100260977	#N/A	#N/A	1749.18	2876	294.463	2652.47	2320.91	3468.1	389.289	2008.84	1683.36	576.969	824.279	489.323	2226.85	995.344	2.23727
CUST_6762_PI425248304	GSVIVT01021978001	VIT_14s0030g00660	Shikimate dehydrogenase	2374.15	1207.01	567.471	1487.79	2637.75	1285.29	609.231	1046.33	367.829	1134.83	276.034	842.25	1593.25	712.751	2.23535
CUST_98_PI425248063	GSVIVT01000957001	VIT_01s0146g00400	Humj1	65.3639	106.721	25.0446	59.9211	50.6255	54.225	15.3925	16.2214	18.2287	51.9127	30.6108	29.552	60.3168	26.9863	2.23509
CUST_4709_PI425248043	GSVIVT01020847001	VIT_12s0028g00520	Unknown protein	204.125	297.247	25.3113	172.07	201.889	176.232	30.0839	92.6695	88.9852	76.1158	126.303	68.0392	179.479	80.3661	2.23327
CUST_6763_PI425248304	GSVIVT01021979001	VIT_14s0030g00650	Shikimate dehydrogenase	1569.95	979.121	292.94	1359.32	1179.68	784.045	440.047	436.712	317.95	641.534	477.133	463.302	1027.51	462.78	2.2203
CUST_6851_PI425248043	GSVIVT01029594001	VIT_09s0054g00430	Unknown protein	6858.12	9247.68	1528.2	7273.52	6424.32	4883.25	1882.38	5697.73	2098.99	3130.85	1025.32	2548.63	6035.85	2730.65	2.21041
CUST_6513_PI425248304	GSVIVT01020783001	VIT_12s0028g01390	Small heat shock protein ACD31	4522.24	3790	913.099	2174.86	2130.52	2452.17	872.46	1972.15	1594.08	1104.03	832.286	860.738	2663.82	1205.96	2.20888
CUST_3480_PI425248043	GSVIVT01015502001	VIT_11s0016g04960	Aspartate-glutamate racemase	42.6548	70.4785	21.5	50.7968	34.147	53.8394	5.06521	1.691	42.0694	26.8462	30.6611	17.9004	45.5694	20.7056	2.20083
CUST_10028_PI425248304	GSVIVT01030079001	VIT_12s0057g00960	FAR1-related sequence 10	238.394	304.384	18.9874	325.32	235.532	251.556	86.3013	131.334	116.76	100.742	120.171	69.6467	229.029	104.159	2.19883
CUST_10211_PI425248304	GSVIVT01030490001	VIT_12s0059g01210	RNA-binding protein	19.4177	37.1099	10.3041	24.2018	17.565	11.6844	6.06341	10.4647	7.52379	7.59626	13.6755	9.46279	20.0472	9.13108	2.19549
CUST_5028_PI425248304	GSVIVT01016741001	VIT_09s0002g01110	Avr9/Cf-9 induced kinase 1	25.4028	30.952	13.5345	31.9337	20.9162	21.9373	6.45277	5.22243	2.31832	25.3577	7.50221	19.074	24.1127	10.9879	2.19448
CUST_8460_PI425248043	GSVIVT01035905001	VIT_04s0008g05930	Zinc finger protein 3	75.0845	45.3635	13.6952	70.3926	48.7828	70.7117	2.93246	49.5453	44.0961	15.9037	24.7545	11.9001	54.005	24.8554	2.17277
CUST_2326_PI425248043	GSVIVT01009841001	VIT_18s0001g13710	BPC6/BBR/BPC6/BPC6	2316.91	4015.98	442.707	2830.16	1995.59	2522.54	758.937	902.849	1184.25	1301.66	1384.09	1001.47	2353.98	1088.88	2.16185
CUST_610_PI425248063	GSVIVT01011541001	VIT_02s0109g00250	4-coumarate-CoA ligase	11.6491	19.8714	11.1042	24.6245	17.5145	28.416	5.84946	7.11056	7.94729	9.11708	14.2386	8.36681	18.8633	8.77163	2.15049
CUST_13362_PI425248304	GSVIVT01038606001	VIT_16s0098g01280	Rhodanese domain-containing protein	501.584	573.928	63.3277	370.98	311.834	437.142	98.3227	318.6	244.243	146.714	134.553	110.462	376.466	175.482	2.14532
CUST_8276_PI425248304	GSVIVT01025574001	VIT_08s0040g02930	Unknown	74.4382	116.007	34.8435	56.3798	63.1276	106.13	10.49	20.7399	59.219	41.8445	45.9162	31.998	75.1542	35.0346	2.14514
CUST_13387_PI425248304	GSVIVT01038655001	#N/A	#N/A	566.504	795.399	85.7882	480.278	373.568	568.094	136.465	235.377	421.873	166.538	263.624	118.076	478.272	223.659	2.1384
CUST_8020_PI425248043	GSVIVT01033992001	VIT_08s0007g01990	Potassium channel tetramerisation domain-containing protein	2481.06	4297.9	394.19	3052	2882.14	3546.83	668.158	1960.55	1382.74	1282.64	1463.61	1034.22	2775.69	1298.66	2.13736
CUST_1862_PI425248304	GSVIVT01007679001	VIT_17s0000g08990	Alliinase	989.365	1295.08	141.159	1355.98	706.823	1053.88	579.39	308.272	388.73	522.089	408.343	415.618	923.713	437.074	2.1134
CUST_10689_PI425248304	GSVIVT01031713001	VIT_03s0063g00120	Wax synthase	26.4773	28.0877	37.4659	28.6114	12.9211	21.2833	6.44231	7.92092	11.5075	8.94914	23.9241	14.6256	25.8078	12.2283	2.11051
CUST_8679_PI425248043	GSVIVT01036676001	VIT_13s0084g00880	NADPH:quinone oxidoreductase	454.293	609.697	93.0747	602.37	510.257	615.91	281.438	252.137	192.296	197.743	266.677	181.831	480.934	228.687	2.10302
CUST_8095_PI425248304	GSVIVT01025220001	VIT_06s0004g02580	BLH8 (BEL1-like homeodomain 8)	84.3332	105.604	12.9538	104.89	71.9819	84.8546	9.90489	41.6528	66.8669	34.0087	40.4952	29.3138	77.4363	37.0404	2.09059
CUST_361_PI425248063	GSVIVT01010227001	VIT_01s0010g01610	Unknown	131.345	247.987	279.991	120.605	77.9271	157.667	39.8681	82.0157	158.595	55.7353	99.4423	52.495	169.254	81.3586	2.08034
CUST_8465_PI425248304	GSVIVT01026258001	VIT_10s0042g01140	Protein-O-fucosyltransferase 1	42.9513	78.3891	28.0074	36.8056	75.4057	68.3636	10.3362	26.2949	40.6582	21.0898	42.0043	19.5349	54.9871	26.6531	2.06307
CUST_8117_PI425248043	GSVIVT01034362001	VIT_10s0071g00860	Disease resistance protein	144.472	198.125	51.104	235.329	132.051	176.587	126.801	99.0233	50.2512	60.6519	88.9892	32.0527	156.278	76.2949	2.04834
CUST_3735_PI425248304	GSVIVT01013135001	VIT_02s0012g01570	Cinnamoyl-CoA reductase	852.448	748.724	144.157	602.582	998.618	527.048	173.666	334.017	565.7	349.511	199.76	269.32	645.596	315.329	2.04737
CUST_2606_PI425248304	GSVIVT01009024001	VIT_18s0001g05570	Hexose transporter HT2	2582.08	2468.2	513.662	1658.5	2925.19	3548.83	330.111	1952.16	1315.24	1280.51	942.842	879.019	2282.74	1116.65	2.04429
CUST_3297_PI425248063	GSVIVT01034494001	VIT_18s0072g00970	DegP protease,	1498.88	2586.92	233.8	1711.32	1979.56	1982.38	497.932	1175.04	1119.04	713.936	843.948	574.062	1665.48	820.659	2.02944
CUST_3207_PI425248063	GSVIVT01032800001	VIT_13s0067g01180	Leaf senescence related	6.77686	18.8924	11.0368	16.5356	18.2275	9.46425	6.69573	9.86072	3.351	12.0367	4.61612	3.35761	13.4889	6.65298	2.0275
CUST_9611_PI425248304	GSVIVT01029046001	VIT_05s0051g00580	Inosine triphosphate pyrophosphatase	224.474	351.8	32.4462	287.447	234.796	277.77	91.5357	165.653	182.72	99.1873	82.7845	73.7831	234.789	115.944	2.02502
CUST_11454_PI425248304	GSVIVT01033571001	VIT_08s0007g05740	BLADE-ON-PETIOLE2	23.5732	42.1902	10.2886	25.8959	19.317	18.869	6.72	15.7685	18.9327	9.11217	11.4587	7.71755	23.3557	11.6183	2.01025
CUST_7065_PI425248304	GSVIVT01022843001	VIT_12s0034g02380	Glycine hydroxymethyltransferase	774.986	861.221	132.009	486.018	785.638	770.648	541.646	1403.04	1917.3	1044.58	1944.46	798.705	635.087	1274.96	-2.00753
CUST_5050_PI425248043	GSVIVT01022892001	VIT_12s0034g02040	R protein disease resistance protein	3.2491	13.1504	10.4198	10.5599	10.2632	14.4844	6.96661	24.4653	18.7709	22.5916	35.9215	16.264	10.3545	20.83	-2.01169
CUST_2234_PI425248063	GSVIVT01020236001	VIT_01s0026g00080	Metal-dependent phosphohydrolase HD domain-containing protein	73.1192	228.3	10.3821	118.203	43.581	112.719	212.222	138.262	165.661	266.43	183.635	220.506	97.7173	197.786	-2.02406
CUST_6188_PI425248304	GSVIVT01019635001	VIT_02s0025g02400	N6-adenosine-methyltransferase MT-A70	600.504	1045.39	69.5376	473.788	214.455	314.84	766.52	685.718	1040.94	996.693	1234.43	788.6	453.086	918.817	-2.02791
CUST_4225_PI425248304	GSVIVT01014388001	VIT_19s0014g03160	NADPH:protochlorophyllide oxidoreductase	1929.94	3369.4	229.838	1958.25	523.173	790.384	1531.63	3518.8	3632.6	3014.35	4085.58	2174.02	1466.83	2992.83	-2.04034
CUST_5503_PI425248043	GSVIVT01024339001	#N/A	#N/A	115.772	161.677	19.2881	172.598	58.2154	70.4629	281.923	229.128	205.593	157.027	226.617	121.414	99.669	203.617	-2.04293
CUST_7103_PI425248043	GSVIVT01030549001	VIT_12s0059g01790	Caffeic acid O-methyltransferase (VvOMT1)	916.669	2249.67	87.7052	1442.75	1098.56	1026.32	1275.48	2518.14	3670.76	2347.95	2554.18	1654	1136.95	2336.75	-2.05529
CUST_3515_PI425248063	GSVIVT01036901001	VIT_02s0087g00570	Unknown protein	53.1583	133.346	10.9893	72.6262	42.8074	54.8558	149.701	169.476	181.763	79.686	115.691	60.3651	61.2971	126.114	-2.05742
CUST_1453_PI425248304	GSVIVT01005850001	VIT_00s0302g00020	LYS/HIS transporter 7 LHT7	6.67394	35.0375	11.5659	19.2425	19.575	33.8503	63.6023	28.2281	36.8222	49.5427	42.4756	40.0515	20.9909	43.4537	-2.07013
CUST_3352_PI425248063	GSVIVT01034573001	VIT_18s0072g00170	BRI1 (brassinosteroid insensitive 1)	4545.4	5543.3	1013.91	6842.19	5139.4	2615.83	12351.3	7342.27	7855.89	7891.14	11352.3	6548.53	4283.34	8890.23	-2.07554
CUST_6290_PI425248304	GSVIVT01019812001	VIT_02s0025g04030	Methyl-CpG-binding domain 13 MBD13	176.813	199.541	25.6322	112.7	56.0872	69.3991	206.797	259.844	364.217	148.564	248.093	106.872	106.695	222.398	-2.08442
CUST_10409_PI425248304	GSVIVT01031128001	VIT_14s0060g02320	Respiratory burst oxidase protein B (ATRBOHB)	126.504	162.012	16.8166	123.289	27.4073	72.7284	220.706	70.1426	200.276	196.874	274.004	147.126	88.1264	184.855	-2.09761
CUST_306_PI425248027	XM002283183LOC100244122	#N/A	#N/A	4507.85	6820.91	1134.72	5473.55	3412.51	4674.22	8985.54	9788.34	14749.8	5217.92	12111.8	3881.12	4337.29	9122.43	-2.10325
CUST_4199_PI425248043	GSVIVT01018600001	VIT_16s0022g00900	No hit	381.052	876.562	94.0774	395.222	400.201	540.457	717.419	1169.02	1411.4	736.442	909.549	718.865	447.929	943.782	-2.10699
CUST_1594_PI425248304	GSVIVT01006472001	VIT_00s0373g00030	HSL2 (HAESA-like 2)	1769.86	3008.1	277.515	1488.2	1330.31	1507.18	1989.59	3853.25	3334.93	3493.38	4081.62	3041.29	1563.53	3299.01	-2.10998
CUST_226_PI425248063	GSVIVT01010011001	VIT_18s0001g15300	No hit	261.796	549.631	30.611	266.711	351.191	413.503	269.803	396.559	715.685	957.068	965.797	655.214	312.241	660.021	-2.11382
CUST_11879_PI425248304	GSVIVT01034617001	VIT_13s0073g00430	BZIP transcription factor	412.492	667.246	55.2447	1283.76	691.034	593.731	1411.58	1165.34	1242.36	1596.59	1592.96	824.536	617.251	1305.56	-2.11512
CUST_1722_PI425248063	GSVIVT01016572001	VIT_13s0019g00860	Small heat-shock protein HSP17.5 Cytosolic class I	137.722	375.975	31.7721	181.36	58.1908	99.7156	251.53	379.947	251.461	464.391	142.538	382.025	147.456	311.982	-2.11577
CUST_11342_PI425248304	GSVIVT01033375001	VIT_08s0007g07630	Tryptophan/tyrosine permease family	1629.7	3599.82	366.788	1782.55	875.495	1392.34	4087.86	3079.48	3931.61	2757.51	4377.69	2224.56	1607.78	3409.78	-2.1208
CUST_10264_PI425248304	GSVIVT01030596001	#N/A	#N/A	15.2599	37.7115	10.3138	17.1285	8.80774	20.8946	24.1541	32.0475	62.567	38.6752	41.874	34.5658	18.3527	38.9806	-2.12397
CUST_201_PI425248043	GSVIVT01000793001	VIT_12s0142g00240	PDF1 (protodermal factor1)	1700.77	2668.58	211.54	4796.67	2002.11	2397.12	6346.58	3915.55	5537.85	3558.57	7679.79	2373.01	2296.13	4901.89	-2.13485
CUST_832_PI425248063	GSVIVT01011828001	VIT_01s0011g04180	Phosphatidic acid phosphatase / PAP2	1227	2126.14	169.64	829.624	304.505	532.185	2681	713.299	1226.13	2064.77	2667.86	1769.91	864.848	1853.83	-2.14353
CUST_2059_PI425248304	GSVIVT01008058001	#N/A	#N/A	27.6015	35.7673	12.4666	20.3643	24.875	28.9022	37.8689	97.6141	49.2945	47.6788	50.5605	38.4995	24.9962	53.5861	-2.14377
CUST_8051_PI425248043	GSVIVT01034135001	VIT_08s0007g00710	Unknown	367.409	1367.6	50.6287	849.185	163.294	672.743	557.016	1348.82	1907.36	1192.91	1558.14	887.307	578.476	1241.92	-2.14689
CUST_5587_PI425248043	GSVIVT01024642001	VIT_06s0004g07350	Substrate carrier, Mitochondrial	276.097	484.221	29.7141	375.422	122.154	219.449	504.654	341.377	473.669	592.078	761.247	567.025	251.176	540.008	-2.14992
CUST_738_PI425248043	GSVIVT01003262001	VIT_00s0184g00120	R protein L6	21.1834	19.7389	9.9319	15.7701	23.5671	42.4907	40.4925	46.7507	49.7218	52.4626	41.925	53.9379	22.1137	47.5484	-2.15018
CUST_8668_PI425248043	GSVIVT01036635001	VIT_13s0084g00550	Aminotransferase	21.643	32.8475	10.4934	4.70218	4.05236	10.6881	48.0364	28.1772	42.0827	19.9602	28.9962	14.9917	14.0711	30.3741	-2.15862
CUST_3757_PI425248043	GSVIVT01017011001	VIT_09s0002g03750	GATA transcription factor 11	101.786	238.823	9.51306	313.497	100.404	200.323	232.311	285.954	355.974	474.743	377.858	362.534	160.724	348.229	-2.16662
CUST_13247_PI425248304	GSVIVT01038247001	VIT_05s0094g01350	Thiol methyltransferase 1	41.0242	106.628	10.5552	70.7979	59.8459	119.55	82.355	171.544	210.685	127.943	205.485	87.2105	68.0668	147.537	-2.16753
CUST_924_PI425248063	GSVIVT01011940001	VIT_01s0011g03130	Unknown protein	351.579	860.965	66.872	410.74	376.14	415.733	438.662	649.215	966.606	1067.86	1269.91	995.744	413.671	898	-2.17081
CUST_1638_PI425248043	GSVIVT01007072001	VIT_00s0477g00040	Clathrin assembly protein 16	300.021	626.374	46.088	629.101	169.168	341.885	677.916	538.432	1145.75	800.464	901.692	532.574	352.106	766.138	-2.17587
CUST_8343_PI425248043	GSVIVT01035465001	VIT_04s0008g01850	Trihelix DNA-binding protein (GT2)	111.674	230.838	10.1554	162.179	66.3147	94.1434	116.076	245.59	333.109	203.215	367.668	207.789	112.551	245.575	-2.1819
CUST_4513_PI425248043	GSVIVT01020279001	VIT_19s0027g01680	Tetratricopeptide helical	59.0724	100.077	9.76315	81.6102	18.7026	40.9695	125.844	44.3398	97.1411	132.483	152.086	125.45	51.6992	112.891	-2.18361
CUST_2595_PI425248304	GSVIVT01009003001	VIT_18s0001g05180	Beta-D-xylosidase	224.429	752.557	37.1294	198.413	152.949	268.798	442.12	746.159	580.607	645.879	644.876	517.015	272.379	596.109	-2.18853
CUST_8874_PI425248043	GSVIVT01037677001	VIT_19s0090g00700	No hit	18.2142	36.2706	10.2166	36.5173	4.39755	16.3076	44.5327	43.5214	81.4041	34.0468	36.4753	30.118	20.3206	45.0164	-2.2153
CUST_303_PI425248027	XM002272004similarDNAbindingpro...	#N/A	#N/A	645.165	1310.17	85.7958	1331.52	477.454	250.95	1894.82	311.73	1668.75	2042.38	1490.11	1736.24	683.509	1524.01	-2.22968
CUST_11858_PI425248304	GSVIVT01034414001	VIT_10s0071g00300	Unknown protein	157.252	375.019	11.1424	161.32	64.6286	188.539	391.423	255.854	305.098	323.445	615.159	246.857	159.65	356.306	-2.23179
CUST_7783_PI425248304	GSVIVT01024617001	VIT_06s0004g07590	Galacturonosyltransferase 1	161.091	402.968	43.6741	198.361	119.917	187.241	371.81	602.339	537.484	310.34	446.704	249.189	185.542	419.644	-2.26172
CUST_6419_PI425248043	GSVIVT01028033001	VIT_07s0005g00660	Late embryogenis abundant protein 5	24400.8	37736.4	750.115	40756.1	9856.05	12180.5	71408.9	10428.4	53145	50386.7	59951.8	38984	20946.6	47384.1	-2.26214
CUST_10646_PI425248304	GSVIVT01031605001	VIT_05s0062g00640	UDP-glucose:flavonoid 7-O-glucosyltransferase	11.4709	45.3815	14.663	72.4964	22.4344	8.77488	45.5152	53.3427	46.1299	98.1648	84.2985	70.6972	29.2035	66.358	-2.27226
CUST_3076_PI425248304	GSVIVT01009895001	VIT_18s0001g14170	Cyclin-dependent protein kinase regulator CYCB2_4	200.659	356.716	10.0476	432.359	216.862	259.012	840.99	538.247	675.686	385.268	564.895	350.439	245.943	559.254	-2.27392
CUST_12269_PI425248304	GSVIVT01035650001	VIT_04s0008g03640	FAD-binding domain-containing protein	299.519	731.308	55.2212	169.157	374.899	635.152	184.829	1493.58	739.832	989.68	928.335	823.256	377.543	859.918	-2.27767
CUST_5796_PI425248043	GSVIVT01025397001	VIT_06s0004g00990	Dirigent protein	585.778	916.434	141.167	432.336	274.175	602.15	538.617	962.043	731.197	1718.17	1445.43	1343.77	492.007	1123.21	-2.28291
CUST_1353_PI425248043	GSVIVT01005871001	VIT_00s0304g00030	VQ motif-containing protein	52.1982	97.2114	13.2539	33.6528	12.0229	40.3931	36.5593	105.025	129.649	80.1418	153.56	62.9219	41.4554	94.6429	-2.283
CUST_60_PI425248063	GSVIVT01000603001	VIT_01s0137g00070	B-keto acyl reductase	40.8441	89.8305	18.1001	151.709	55.1125	74.3239	159.684	147.851	121.127	249.656	129.384	177.782	71.6533	164.247	-2.29225
CUST_5409_PI425248043	GSVIVT01024043001	VIT_03s0038g02220	Cofilin	66.2485	203.288	26.5071	50.794	67.1497	125.337	149.39	278.966	249.442	210.123	128.542	221.232	89.8874	206.282	-2.2949
CUST_621_PI425248304	GSVIVT01001931001	VIT_13s0175g00080	Calcium Dependent Protein Kinase (VvCPK13)	1723.99	2399.33	260.837	936.566	663.863	710.289	2378.26	1803.61	2887.38	2272.1	4436.27	1719.15	1115.81	2582.8	-2.31472
CUST_4708_PI425248043	GSVIVT01020842001	VIT_12s0028g00610	Aspartic Protease (VvAP31)	250.515	337.31	33.099	264.862	40.7043	190.16	578.938	147.015	379.232	480.424	621.141	381.292	186.108	431.34	-2.31768
CUST_4480_PI425248043	GSVIVT01019816001	VIT_02s0025g04060	Rab/Ypt GTPase Ara4-interacting protein	200.376	478.608	40.2018	970.171	244	560.423	1021.12	922.021	1139.45	1230.68	666.834	815.397	415.63	965.917	-2.32398
CUST_5327_PI425248304	GSVIVT01017339001	VIT_09s0002g06970	Palmitoyl-monogalactosyldiacylglycerol delta-7 desaturase, chloroplast	54.0028	88.1511	12.377	60.8729	34.8032	54.9091	114.187	116.239	166.467	97.9955	149.094	65.4044	50.8527	118.231	-2.32497
CUST_11565_PI425248304	GSVIVT01033797001	VIT_08s0007g03780	Unknown protein	2888.37	4051.31	406.48	2889.66	2413.64	1655.56	4054.2	4734.81	7663.11	5883.43	7340.82	3824.93	2384.17	5583.55	-2.34193
CUST_10166_PI425248304	GSVIVT01030386001	VIT_12s0059g00270	NADPH-protochlorophyllide oxidoreductase	606.694	1507.29	97.5916	461.675	191.879	343.793	388.009	1236.39	1497.33	1414.43	1813.06	1181.31	534.82	1255.09	-2.34675
CUST_11494_PI425248304	GSVIVT01033650001	VIT_08s0007g05010	Unknown protein	292.287	488.257	38.9823	443.792	274.316	395.771	796.516	560.165	663.673	656.743	1427.15	434.567	322.234	756.47	-2.34758
CUST_5191_PI425248304	GSVIVT01017041001	VIT_09s0002g04010	Ferredoxin	4.74188	13.6517	10.7992	10.0129	2.86237	9.28297	31.3065	6.86021	21.9342	18.1262	26.3523	16.4306	8.55849	20.1683	-2.35653
CUST_7076_PI425248043	GSVIVT01030442001	VIT_12s0059g00780	No hit	82.463	108.813	9.16724	34.0746	19.2396	10.6556	86.2248	81.7903	95.7991	120.082	130.69	110.792	44.0688	104.23	-2.36516
CUST_7601_PI425248304	GSVIVT01024223001	VIT_03s0038g00090	Epoxide hydrolase-like protein	136.5	224.319	12.8871	220.665	257.197	278.972	330.366	248.919	722.729	448.889	650.424	281.52	188.423	447.141	-2.37307
CUST_7570_PI425248043	GSVIVT01032060001	VIT_13s0064g01250	Gamma response 1	205.229	195.853	44.6158	175.5	176.401	142.04	216.369	166.209	243.081	513.425	614.736	477.053	156.606	371.812	-2.37418
CUST_4762_PI425248043	GSVIVT01021012001	VIT_05s0029g00510	Aquaporin PIP PIP1A	1591.23	2567.7	480.181	1761.25	1147.4	1213.59	2579.03	2495.2	5306.23	2676.57	5907.66	1990.83	1460.23	3492.59	-2.39181
CUST_683_PI425248304	GSVIVT01002204001	VIT_10s0116g00430	Unknown protein	76.1312	198.872	25.6229	154.767	76.0223	121.032	180.536	325.885	456.469	139.31	352.718	112.615	108.741	261.256	-2.40254
CUST_8323_PI425248043	GSVIVT01035426001	VIT_04s0008g01470	WRKY Transcription Factor (VvWRKY06)	19.0022	16.3756	10.2542	13.8617	9.17105	6.12952	46.4445	10.0361	35.3593	26.5102	35.9079	25.7553	12.4657	30.0022	-2.40678
CUST_2555_PI425248063	GSVIVT01021584001	VIT_10s0003g04350	Photosystem I subunit X (PSAK)	1322.31	2937.04	216.626	1029.49	553.214	575.095	1047.85	3096.88	2332.05	3489.56	2899.98	3128.74	1105.63	2665.84	-2.41115
CUST_1657_PI425248043	GSVIVT01007188001	VIT_04s0008g00110	TIFY gene family (VvJAZ3)	352.015	276.616	54.6225	842.598	237.36	184.393	1352.04	281.23	519.023	1058.31	622.966	865.415	324.601	783.164	-2.4127
CUST_10299_PI425248304	GSVIVT01030708001	VIT_14s0006g00450	myb domain protein 20	45.2916	85.3125	11.5682	91.4256	31.0057	23.6293	171.229	74.4188	151.065	68.2215	185.989	51.8456	48.0388	117.128	-2.4382
CUST_1960_PI425248063	GSVIVT01019353001	VIT_15s0024g00410	Lectin	68.2356	49.5116	10.5948	28.625	21.823	21.1971	104.648	28.4724	84.9709	72.1849	147.651	53.0094	33.3312	81.8226	-2.45484
CUST_8447_PI425248043	GSVIVT01035859001	VIT_04s0008g05500	S-receptor kinase	158.051	328.562	38.3148	212.286	76.5346	127.351	359.692	394.981	557.07	218.739	615.565	164.478	156.85	385.088	-2.45513
CUST_3330_PI425248043	GSVIVT01014948001	VIT_19s0015g02540	CYP72A59	164.653	381.528	9.53744	130.124	44.9411	54.216	121.485	205.457	351.647	487.564	443.303	321.904	130.833	321.893	-2.46033
CUST_1686_PI425248043	GSVIVT01007330001e5	#N/A	#N/A	26.3517	58.7351	10.7676	66.7931	50.5282	59.097	62.5014	64.1708	78.3316	154.362	192.142	118.993	45.3788	111.75	-2.4626
CUST_822_PI425248063	GSVIVT01011815001	VIT_01s0011g04300	Receptor serine/threonine kinase PR5K	21.2919	37.788	10.3925	22.7362	14.4024	12.4101	55.7007	48.8008	56.1373	41.3801	58.0981	33.3848	19.8369	48.917	-2.46596
CUST_3218_PI425248063	GSVIVT01032816001	VIT_13s0067g00930	ACR4 (Arabidopsis CRINKLY4)	3000.73	4246.83	617.853	4842.22	1867.62	2525.58	9848.01	4419.8	9556.43	4214.02	10435.8	3736.77	2850.14	7035.14	-2.46835
CUST_4324_PI425248304	GSVIVT01014629001	VIT_19s0015g00020	ABC Transporter (VvMRP3 - VvABCC3)	274.255	614.837	43.8509	273.587	234.803	492.164	323.701	553.972	835.309	874.767	1563.74	634.135	322.249	797.603	-2.47511
CUST_12122_PI425248304	GSVIVT01035381001	VIT_04s0008g01070	Calmodulin-binding region IQD6	70.0516	105.214	8.90351	67.5957	21.7934	26.0914	199.995	62.4569	182.732	93.7627	114.977	89.2045	49.9417	123.855	-2.47999
CUST_4031_PI425248304	GSVIVT01013995001	VIT_16s0013g01700	Disease resistance protein	11.8938	32.2171	10.0917	4.14885	4.19067	16.4216	8.96995	29.5666	41.2617	37.8708	53.5678	24.9641	13.1606	32.7002	-2.4847
CUST_2412_PI425248043	GSVIVT01010637001	VIT_16s0100g00330	Unknown protein	8.50642	26.9814	12.7624	15.466	7.40425	7.27403	20.0847	21.273	60.9109	29.423	45.8052	17.3618	13.0658	32.4764	-2.48561
CUST_202_PI425248304	GSVIVT01000499001	VIT_19s0135g00230	CYP72A1	451.969	1015.94	67.505	241.418	125.225	232.14	403.465	457.469	857.625	1298.79	1368.97	924.709	355.699	885.17	-2.48854
CUST_5710_PI425248304	GSVIVT01018184001	VIT_15s0021g02470	Epoxide hydrolase-like protein	140.118	228.412	11.8529	194.449	286.531	293.032	330.681	334.985	758.191	436.666	712.372	303.845	192.399	479.457	-2.49199
CUST_4326_PI425248304	GSVIVT01014631001	VIT_19s0015g00040	ABC Transporter (VvMRP4 - VvABCC4)	257.088	604.269	38.3683	278.208	235.4	514.555	352.201	679.841	782.791	837.753	1555.08	596.802	321.315	800.745	-2.49209
CUST_4479_PI425248043	GSVIVT01019811001e3	#N/A	#N/A	253.023	293.383	22.9306	193.193	101.911	144.955	282.69	487.859	708.051	303.335	498.357	243.441	168.233	420.622	-2.50024
CUST_1426_PI425248304	GSVIVT01005713001	VIT_00s0286g00130	S-locus lectin protein kinase	307.591	626.24	36.203	374.559	139.919	207.076	358.364	548.9	1088.39	828.139	733.983	677.065	281.931	705.807	-2.50347
CUST_8182_PI425248304	GSVIVT01025374001	VIT_06s0004g01180	Peroxidase	65.9898	82.5677	9.89342	196.904	69.7723	49.1689	255.66	99.3454	310.918	167.813	249.365	104.524	79.0493	197.937	-2.50397
CUST_2110_PI425248304	GSVIVT01008139001	VIT_17s0000g05000	putative MADS-box sepallata 2 (VviSEP2)	163.82	267.881	26.1565	634.574	122.619	227.122	956.599	270.019	722.97	450.938	905.715	304.984	240.362	601.871	-2.50402
CUST_10716_PI425248304	GSVIVT01031759001	VIT_03s0063g00600	Autophagy-related protein 2	701.358	1164.66	148.79	276.778	362.41	256.533	835.297	615.303	950.59	1641.81	1954.11	1341.93	485.089	1223.17	-2.52155
CUST_7966_PI425248304	GSVIVT01024987001	VIT_06s0004g04510	Heat shock protein 70	1131.9	1430.2	128.083	1179.53	562.835	577.644	1878.38	974.463	1990.11	2320.32	3794.94	1681.29	835.034	2106.58	-2.52275
CUST_6243_PI425248043	GSVIVT01027397001	VIT_15s0048g02990	AAA-type ATPase	491.299	705.495	58.4282	791.699	477.044	435.395	2110.8	625.647	813.452	1061.23	2044.55	830.734	493.227	1247.74	-2.52974
CUST_6438_PI425248043	GSVIVT01028077001	VIT_07s0005g01090	ATP binding protein	1.97223	3.06435	9.62873	4.01289	1.6991	2.46703	5.5384	8.75308	13.9244	7.72972	17.6981	4.25974	3.80739	9.65059	-2.5347
CUST_4278_PI425248304	GSVIVT01014512001	VIT_19s0014g04400	S-locus protein kinase	16.3669	64.4199	26.8233	1.33628	9.15534	22.4095	19.4029	43.8534	48.2621	80.6435	106.405	59.4645	23.4185	59.672	-2.54807
CUST_9358_PI425248304	GSVIVT01028391001	VIT_07s0005g03960	Peptide transporter protein 3	10.2979	7.28241	10.2496	1.30541	7.2741	4.44386	5.2023	20.4495	22.383	19.5494	15.4887	21.5243	6.80888	17.4329	-2.56031
CUST_9903_PI425248304	GSVIVT01029816001	VIT_12s0055g01280	Brassinosteroid insensitive 1-associated receptor kinase 1	87.3607	171.379	12.5198	128.621	67.341	106.749	144.18	103.426	205.968	334.365	452.097	230.397	95.6616	245.072	-2.56186
CUST_7_PI425248027	XR077541LOC100252661	#N/A	#N/A	224.385	54.349	33.4457	385.406	103.014	90.2127	160.342	258.065	663.351	385.225	538.879	277.15	148.469	380.502	-2.56284
CUST_3082_PI425248063	GSVIVT01032655001	VIT_13s0067g03220	Unknown protein	331.438	574.706	53.2667	160.788	193.456	350.309	429.219	318.995	862.097	849.813	1293.98	518.637	277.328	712.124	-2.56781
CUST_5329_PI425248043	GSVIVT01023798001	VIT_03s0038g04640	CC-NBS-LRR class	60.5223	149.43	39.3346	242.644	63.0666	105.205	130.533	133.268	206.861	318.637	543.525	366.108	110.034	283.155	-2.57335
CUST_51_PI425248027	XM002275769LOC100258895	#N/A	#N/A	195.315	380.937	18.597	141.648	198.856	149.497	310.81	288.149	405.192	781.73	559.906	452.633	180.808	466.403	-2.57955
CUST_7096_PI425248304	GSVIVT01022963001	VIT_12s0034g01470	RPM1 (resistance to p. syringae pv maculicola 1)	11.3087	26.9593	9.46695	8.72091	15.5374	69.4459	3.68969	75.1848	72.7736	66	95.2722	52.2514	23.5732	60.8619	-2.58183
CUST_10683_PI425248304	GSVIVT01031700001	VIT_03s0063g00010	LRX2 (leucine-rich repeat/extensin 2)	82.7722	192.021	10.073	391.395	110.175	70.5762	261.211	428.886	598.942	340.559	405.688	184.624	142.835	369.985	-2.59029
CUST_6322_PI425248304	GSVIVT01019874001	VIT_02s0025g04570	Unknown protein	518.338	970.592	77.9314	288.587	205.927	489.835	770.357	1085.72	993.739	1441.87	1259.44	1069.62	425.202	1103.46	-2.59514
CUST_7920_PI425248043	GSVIVT01033638001	VIT_08s0007g05130	UDP-glucoronosyl/UDP-glucosyl transferase	61.7486	98.7473	26.6363	110.129	71.8115	280.704	61.9062	403.006	289.525	300.485	407.213	230.646	108.296	282.13	-2.60518
CUST_5689_PI425248304	GSVIVT01018127001	VIT_05s0020g04940	NBS-LRR type disease resistance protein	155.416	306.134	50.2387	229.511	153.61	134.602	447.794	474.641	442.556	439.007	506.017	374.901	171.585	447.486	-2.60795
CUST_175_PI425248027	XM002285538LOC100243312	#N/A	#N/A	4463.64	13994.6	527.156	6247.9	876.759	1305.13	4069.83	8504.14	18019.2	14343.9	16406.9	10607.4	4569.2	11991.9	-2.6245
CUST_10463_PI425248304	GSVIVT01031225001	VIT_14s0060g01330	Lipoamide dehydrogenase	35.862	123.434	9.87483	12.5042	12.7681	16.1676	36.4333	102.274	133.661	91.4626	124.952	64.9263	35.1018	92.2849	-2.62906
CUST_12612_PI425248304	GSVIVT01036345001	VIT_18s0001g04820	(-)-germacrene D synthase, partial/pseudo	5.30635	28.5254	10.9805	2.66777	2.61299	18.416	24.7805	28.7225	26.529	36.9201	32.6067	30.7744	11.4182	30.0555	-2.63226
CUST_9485_PI425248304	GSVIVT01028738001	VIT_16s0050g02340	Regulator of nonsense transcripts 1	897.692	2162.28	119.565	717.88	655.626	965.162	611.36	1431.05	2397.17	3877.51	3196.06	3096.64	919.7	2434.96	-2.64756
CUST_5394_PI425248043	GSVIVT01024000001	#N/A	#N/A	133.646	368.671	12.5718	144.732	57.2194	175.097	261.337	470.65	549.047	309.09	522.956	251.358	148.656	394.073	-2.6509
CUST_9330_PI425248304	GSVIVT01028341001	VIT_07s0005g03420	Globulin isoform 3 11S	8.18571	28.7397	12.992	399.823	179.871	269.987	241.387	448.215	558.32	260.137	647.541	229.375	149.933	397.496	-2.65115
CUST_4042_PI425248043	GSVIVT01017944001	VIT_05s0020g03180	Photosystem I reaction center subunit II, chloroplast precursor	2349.96	4399.11	400.599	1942.25	1149.22	1251.15	3554.82	4329.49	5226.8	5670.37	7253.26	4543.13	1915.38	5096.31	-2.66073
CUST_248_PI425248304	GSVIVT01000725001	VIT_07s0141g00360	Lipase class 3	17.1859	14.5268	10.175	12.3378	12.1429	9.08304	50.5119	14.1593	40.117	34.624	38.431	23.7929	12.5752	33.606	-2.6724
CUST_4967_PI425248304	GSVIVT01016648001	VIT_09s0002g00080	Phytosulfokine receptor	492.032	676.341	32.439	339.268	229.529	401.685	831.487	669.166	1148.21	985.713	1468.8	705.085	361.882	968.076	-2.67511
CUST_1219_PI425248063	GSVIVT01012762001	VIT_18s0117g00360	R protein L6	168.572	278.433	18.5065	294.757	64.063	93.4413	454.324	133.968	383.624	382.697	788.789	315.352	152.962	409.792	-2.67904
CUST_9115_PI425248043	GSVIVT01038452001e5	#N/A	#N/A	64.6257	238.746	9.49671	120.417	52.1947	58.1902	158.924	201.515	166.483	326.23	280.387	331.148	90.6117	244.114	-2.69407
CUST_2207_PI425248304	GSVIVT01008324001	VIT_17s0000g03370	Calmodulin-binding protein	6.55035	17.5338	10.1118	5.56315	2.34521	3.1737	34.9878	9.36565	15.2911	20.8072	24.9324	17.0076	7.54633	20.3986	-2.70312
CUST_3361_PI425248043	GSVIVT01015063001	VIT_11s0016g00910	Cation exchanger (CAX9)	3810.42	5770.5	99.3647	4013.8	2549.23	1553.46	7198.04	3120.85	5663.48	9969.31	14499.1	7692.59	2966.13	8023.89	-2.70517
CUST_7388_PI425248043	GSVIVT01031484001	VIT_06s0061g00570	Amino acid permease	11.3889	18.1859	8.79913	3.98335	1.48654	5.16646	10.7055	5.22677	32.4817	36.4889	19.6808	28.4989	8.16839	22.1804	-2.7154
CUST_1518_PI425248304	GSVIVT01006161001	VIT_00s2563g00010	Glycogenin glucosyltransferase	85.3073	74.5393	16.8491	36.9388	7.51098	8.70039	136.358	20.5244	130.846	108.25	163.073	67.7546	38.3077	104.468	-2.72707
CUST_2500_PI425248063	GSVIVT01021514001	VIT_10s0003g03790	Jasmonate ZIM domain-containing protein (VvJAZ5)	228.714	171.285	16.8211	397.445	88.4002	104.442	680.05	116.391	330.228	639.06	461.11	520.03	167.851	457.812	-2.72748
CUST_4408_PI425248304	GSVIVT01014828001	VIT_19s0015g01620	Phenylalanine-tRNA ligase	13.9926	11.1752	15.5618	3.99862	3.27984	6.41413	5.22697	18.4182	35.7254	25.0329	42.4881	21.6503	9.07037	24.757	-2.72943
CUST_6647_PI425248043	GSVIVT01028844001	VIT_16s0050g01250	Heavy-metal-associated domain-containing protein	5737.85	7894.15	1156.09	3311.88	2501.53	1792.14	18821.9	2237.61	9286.02	9242.45	12716	8883.94	3732.27	10198	-2.73238
CUST_5001_PI425248043	GSVIVT01022508001	VIT_08s0032g00700	CXE carboxylesterase	7.40397	14.0234	12.5985	14.1783	7.54922	14.9816	40.0738	28.1615	41.0459	33.3029	20.8784	30.8697	11.7892	32.3887	-2.74733
CUST_3948_PI425248043	GSVIVT01017571001	VIT_09s0002g09120	ERF/AP2 Gene Family (VvERF046)	147.596	411.288	31.3023	110.346	126.274	194.771	293.445	566.97	639.21	550.309	508.8	266.271	170.263	470.834	-2.76534
CUST_818_PI425248304	GSVIVT01003156001	VIT_03s0180g00210	Myb domain protein R1	627.831	854.391	114.502	355.278	698.364	296.042	606.497	733.315	1221.55	1495.95	2851.07	1256.19	491.068	1360.76	-2.77102
CUST_4635_PI425248304	GSVIVT01015298001	VIT_11s0016g03080	Clavata1 receptor kinase (CLV1)	13.7691	13.6485	9.78101	9.15332	7.75737	5.19178	31.7017	14.04	29.2556	17.428	55.3207	16.8815	9.88351	27.4379	-2.77613
CUST_2503_PI425248063	GSVIVT01021519001	VIT_10s0003g03820	VvJAZ8_TIFY gene family	67.8311	126.05	10.4884	127.533	34.2896	55.0325	352.874	40.1626	153.388	238.463	188.639	200.028	70.2041	195.592	-2.78605
CUST_9_PI425248027	XM002282072CHI	#N/A	#N/A	306.425	229.647	37.4628	6.75279	46.7642	4.37348	107.734	337.015	195.649	511.6	217.72	394.668	105.237	294.064	-2.79429
CUST_10261_PI425248304	GSVIVT01030590001	VIT_12s0059g02180	MATE efflux family protein	19.8932	52.4535	9.60642	34.9279	12.7665	21.5864	57.8144	68.1209	110.216	69.6063	64.422	55.7029	25.2057	70.9804	-2.81605
CUST_715_PI425248304	GSVIVT01002389001	VIT_00s0710g00020	SNF1-related protein kinase 2.7 SNRK2.7 SRK2F	825.19	2461.95	113.598	2718.34	2038.11	1977.45	2438.89	3042.52	6060.2	5232.4	8198.11	3640.02	1689.11	4768.69	-2.8232
CUST_13096_PI425248304	GSVIVT01037811001	VIT_03s0091g01050	Nucleobase-ascorbate transporter 4 (NAT4)	44.9665	67.4616	12.7838	18.0413	28.7505	34.011	67.8522	85.6393	89.0713	108.297	102.473	128.555	34.3358	96.9813	-2.82449
CUST_7493_PI425248304	GSVIVT01023999001	#N/A	#N/A	22.0294	50.1055	9.82125	14.5572	5.44733	21.401	40.4514	18.0732	70.5278	61.3425	103.425	56.679	20.5603	58.4165	-2.84123
CUST_10846_PI425248304	GSVIVT01032066001	VIT_13s0064g01190	RNA recognition motif (RRM)-containing protein	97.3821	213.614	30.42	185.839	49.6794	112.821	224.275	628.408	430.549	186.77	347.312	150.925	114.959	328.04	-2.85353
CUST_5329_PI425248304	GSVIVT01017343001	VIT_09s0002g07020	TPR4/WSIP2 (topless-related 4)	158.75	317.889	25.9092	219.838	104.64	205.294	352.068	295.224	800.889	430.103	823.55	249.064	172.053	491.817	-2.85851
CUST_892_PI425248304	GSVIVT01003419001	VIT_07s0191g00070	SNF1-related protein kinase 2.7 SNRK2.7 SRK2F	832.469	2573.54	130.443	2621.66	1820.99	2103.68	2500.16	3155.56	6236.85	5135.03	8308.48	3673.9	1680.46	4835	-2.87718
CUST_5253_PI425248304	GSVIVT01017185001	VIT_09s0002g05380	ABC transporter g family pleiotropic drug resistance 12 PDR12	840.557	2152.76	145.416	365.306	241.415	568.609	1431.02	1586.79	3551.3	1428.75	3423.34	1032.6	719.011	2075.63	-2.88679
CUST_2364_PI425248043	GSVIVT01009964001	VIT_18s0001g14830	Unknown protein	9.12729	36.9555	9.95026	156.245	140.518	322.128	83.8671	256.121	266.162	505.954	445.833	408.897	112.487	327.805	-2.91415
CUST_2868_PI425248043	GSVIVT01013401001	VIT_18s0122g00980	Glucan endo-1,3-beta-glucosidase 7 precursor	314.654	1021.56	68.7183	842.804	1464.26	701.796	2407.03	3721.54	2115.14	1789.67	1492.24	1403.09	735.632	2154.79	-2.92916
CUST_4971_PI425248043	GSVIVT01022397001	VIT_07s0031g02950	Ammonium transporter 2	62.8481	85.7381	10.3678	217.227	76.63	104.125	256.364	365.801	474.355	202.6	199.708	134.321	92.8226	272.192	-2.93238
CUST_363_PI425248043	GSVIVT01001356001	VIT_13s0156g00160	Unknown	194.846	510.146	15.0906	11.5244	19.5918	55.1279	85.2847	682.287	422.319	470.138	299.691	409.123	134.388	394.807	-2.93782
CUST_10016_PI425248304	GSVIVT01030053001	VIT_12s0057g00630	LHCB2.1 (Photosystem II light harvesting complex gene 2.1)	17147	27267.7	2236.53	5021.73	3714.95	3743.18	10431.8	31508.2	35835.5	34860.2	37289	24682.7	9855.17	29101.2	-2.95289
CUST_6159_PI425248304	GSVIVT01019582001	VIT_02s0025g01870	NAC domain-containing protein (VvNAC72)	187.389	515.182	40.7487	42.0404	142.799	463.637	419.872	1138.96	965.99	669.06	487.844	430.353	231.966	685.347	-2.95451
CUST_6162_PI425248304	GSVIVT01019586001	VIT_02s0025g01910	Cellulose synthase CSLG3	27.2679	104.178	9.59858	3.11427	22.7385	106.44	29.9042	216.691	233.527	123.78	114.1	93.325	45.5563	135.221	-2.96822
CUST_5096_PI425248043	GSVIVT01023002001	VIT_12s0034g01140	Plastocyanin domain-containing protein	259.249	234.345	46.6789	279.694	67.6555	205.711	478.12	501.206	883.544	523.519	427.231	434.225	182.222	541.308	-2.97059
CUST_5217_PI425248304	GSVIVT01017087001	VIT_09s0002g04490	PDX1 (pyridoxine biosynthesis 1.3)	501.265	2660.32	96.174	360.238	330.716	516.906	569.858	1294.82	2469.5	3475.12	3108.7	2524.88	744.269	2240.48	-3.01031
CUST_68_PI425248027	XM002278031LOC100267615	#N/A	#N/A	1707.31	3893.66	240.668	650.065	798.328	873.619	2141.61	1807.27	4585.84	4375.37	8455.66	3257.17	1360.61	4103.82	-3.01616
CUST_7004_PI425248043	GSVIVT01030190001	VIT_08s0058g01210	Non-specific lipid transfer protein LTP1	11921.7	10154.3	1627.98	13290.7	1557.44	2664.76	24864.3	10848.7	24801	14261.2	36526.4	13203.6	6869.48	20750.9	-3.02073
CUST_5956_PI425248043	GSVIVT01026173001	VIT_10s0042g00480	ABC transporter g family pleiotropic drug resistance 12 PDR12	96.4779	179.528	9.26702	105.369	13.4282	38.1474	226.489	62.9528	211.152	216.162	387.387	234.405	73.7029	223.091	-3.0269
CUST_927_PI425248043	GSVIVT01003817001	VIT_07s0141g00700	R protein MLA10	64.4873	162.037	8.91664	65.3854	48.8492	120.698	104.664	111.457	378.932	202.62	437.56	199.756	78.3956	239.165	-3.05074
CUST_5073_PI425248043	GSVIVT01022935001	VIT_12s0034g01710	No hit	4.23522	12.5032	19.0866	15.4613	15.5254	42.8974	9.01629	73.1924	68.5262	56.2498	82.4121	48.0274	18.2849	56.2374	-3.07562
CUST_371_PI425248304	GSVIVT01001112001	VIT_01s0150g00300	Indole-3-acetic acid amido synthetase	25.2135	35.3192	9.8936	9.03694	15.9832	17.798	3.49624	92.7162	79.2923	78.8118	42.0064	52.005	18.8741	58.0547	-3.0759
CUST_5354_PI425248304	GSVIVT01017416001	VIT_09s0002g07820	Quinone oxidoreductase	228.508	592.215	60.472	527.715	122.772	165.611	722.226	559.285	612.395	986.374	1422.94	923.519	282.882	871.123	-3.07945
CUST_2789_PI425248304	GSVIVT01009364001	VIT_18s0001g09300	Protein Mpv17	1267.49	4796.01	470.735	4088.05	1139.05	1859.82	8879.7	2546.98	7639.43	4711.67	13607	4742.45	2270.19	7021.2	-3.09278
CUST_2227_PI425248043	GSVIVT01009471001	VIT_18s0001g10320	Subtilase	3422.61	12735.8	513.652	1320.77	803.516	3229.06	5454.22	7978.19	9047.5	14790.1	19450.1	11466.5	3670.9	11364.4	-3.09582
CUST_2658_PI425248304	GSVIVT01009124001	VIT_18s0001g07090	Unknown protein	3134.28	2543.57	411.102	2090.69	589.457	1506.74	9558.32	940.226	4332.11	5802.62	6806.42	4456.25	1712.64	5315.99	-3.10397
CUST_7313_PI425248304	GSVIVT01023641001	VIT_11s0037g00510	Heat shock protein 70	23.3103	152.559	23.412	7.1181	9.6564	62.8944	43.2859	142.873	203.053	141	209.345	127.023	46.4917	144.43	-3.10657
CUST_321_PI425248304	GSVIVT01000967001	VIT_01s0146g00480	TIFY gene family (VvJAZ2)	47.0559	55.0832	29.0316	47.0293	32.0423	19.1224	150.193	42.771	179.341	131.939	132.125	77.456	38.2275	118.971	-3.11218
CUST_478_PI425248043	GSVIVT01001853001	VIT_05s0077g00030	Ammonium transporter 1, member 1 (AMT1.1)	163.058	275.595	17.4961	450.818	165.618	261.136	1352.59	321.224	888.02	464.9	747.873	377.66	222.287	692.044	-3.11329
CUST_1710_PI425248063	GSVIVT01016558001	VIT_13s0019g01100	Unknown protein	133.798	143.136	18.8533	244.609	30.7018	82.8409	556.975	133.747	503.86	220.707	482.714	141.209	108.99	339.869	-3.11835
CUST_3573_PI425248043	GSVIVT01015859001	VIT_03s0017g02000	Anthocyanidin 3-O-glucosyltransferase	52.6998	47.1591	12.2602	319.729	50.8819	86.7572	170.982	303.08	639.874	286.652	182.324	205.991	94.9145	298.15	-3.14125
CUST_6242_PI425248043	GSVIVT01027396001	VIT_15s0048g03000	GTPase RABA3	2.57679	8.16275	10.2556	25.3543	17.6996	21.9838	31.4664	17.7185	28.7423	45.431	94.332	53.2852	14.3388	45.1626	-3.14967
CUST_2052_PI425248304	GSVIVT01008048001	VIT_17s0000g05790	Cupin, RmlC-type	90.517	233.055	41.4952	357.812	191.016	332.437	683.332	319.188	829.931	582.473	1107	410.191	207.722	655.352	-3.15494
CUST_8208_PI425248304	GSVIVT01025434001	VIT_06s0004g00690	Calmodulin-binding region IQ	126.711	197.249	12.8357	254.842	135.628	99.3444	465.106	114.751	347.71	609.184	632.258	447.06	137.768	436.011	-3.16482
CUST_3001_PI425248304	GSVIVT01009759001	VIT_18s0001g12950	SEC14 cytosolic factor	79.2433	152.965	8.80725	143.036	29.1966	34.8247	316.191	52.4857	166.41	252.652	461.026	182.756	74.6789	238.587	-3.19484
CUST_1427_PI425248304	GSVIVT01005714001	VIT_00s0286g00140	Serine/threonine-protein kinase receptor ARK3	62.9028	111.99	15.0323	50.4479	31.3272	43.1878	75.674	80.6442	241.459	216.288	226.913	166.437	52.4813	167.902	-3.19928
CUST_12199_PI425248304	GSVIVT01035532001	VIT_04s0008g02520	ATP binding protein	30.1311	48.8462	25.5488	16.6845	10.5275	7.19277	87.0915	39.0307	99.9949	61.757	103.042	53.9318	23.1551	74.1413	-3.20194
CUST_3141_PI425248043	GSVIVT01014401001	VIT_19s0014g03260	Beta-mannosidase 4	4.28087	26.2447	8.81036	1.26312	1.57797	7.90096	30.1829	15.003	20.5234	30.3595	39.3791	26.2354	8.34633	26.9472	-3.22863
CUST_232_PI425248027	XM002274836LOC100255460	#N/A	#N/A	555.642	991.347	62.3205	578.436	492.479	553.419	1946.99	167.41	2973.23	1409.18	2741.06	1211.89	538.94	1741.63	-3.23157
CUST_7582_PI425248304	GSVIVT01024194001	VIT_03s0038g00490	GATA transcription factor 12	93.7372	160.974	18.0859	217.635	39.5778	72.4649	600.392	142.068	403.413	214.972	431.562	167.763	100.412	326.695	-3.25353
CUST_13416_PI425248304	GSVIVT01038716001	VIT_16s0098g00270	No hit	2.11007	39.9076	26.964	11.9186	2.34561	4.95633	42.748	7.29485	22.3875	70.0898	78.5863	66.3245	14.7004	47.9051	-3.25877
CUST_2969_PI425248063	GSVIVT01026677001	VIT_15s0045g00090	ABC transporter C member 9	163.661	529.475	27.3558	210.322	76.189	197.354	310.203	208.701	367.073	962.763	1126.07	952.963	200.726	654.63	-3.26131
CUST_4491_PI425248043	GSVIVT01019860001	VIT_02s0025g04460	ERF/AP2 Gene Family (VvERF021)	2017.82	8134.45	126.093	16539.3	9559.13	2243.18	28380.5	3514.41	14387.5	29411.5	27618.6	22756.7	6436.66	21011.5	-3.26435
CUST_9486_PI425248304	GSVIVT01028739001	VIT_16s0050g02330	Regulator of nonsense transcripts 1	24.1682	80.263	10.2683	86.4671	54.0692	69.7505	127.47	84.7951	130.08	214.123	326.03	180.604	54.1644	177.184	-3.27122
CUST_182_PI425248063	GSVIVT01004910001	VIT_02s0241g00100	Unknown protein	4.43558	23.7677	10.4705	4.08218	4.80483	4.54531	20.5628	6.87917	21.3648	43.4157	53.2397	25.5409	8.68436	28.5005	-3.28182
CUST_8358_PI425248304	GSVIVT01025734001	VIT_08s0040g01370	Heavy-metal-associated domain-containing protein	182.664	225.556	45.5424	146.395	31.8403	52.9866	626.926	112.677	378.203	330.981	531.819	270.554	114.164	375.193	-3.28644
CUST_2596_PI425248043	GSVIVT01011400001	#N/A	#N/A	26.3312	18.3573	35.2431	10.3658	2.71452	4.53435	93.1762	11.1826	54.4663	73.67	43.8772	45.4853	16.2577	53.6429	-3.29954
CUST_5019_PI425248304	GSVIVT01016729001	VIT_09s0002g00960	Inter-alpha-trypsin inhibitor heavy chain	319.948	1016.69	50.3156	1136.68	223.458	365.784	1811.09	759.373	1938.92	1445.44	3232.28	1086.59	518.813	1712.28	-3.30038
CUST_7595_PI425248043	GSVIVT01032161001	VIT_13s0064g00410	R protein MLA10	34.7664	79.4318	10.0242	51.8687	32.0125	29.3321	163.031	102.947	125.685	113.984	169.999	111.465	39.5726	131.185	-3.31505
CUST_5072_PI425248043	GSVIVT01022929001	#N/A	#N/A	29.013	125.938	8.90242	59.9812	85.1671	238.787	42.3013	474.052	339.504	277.366	418.639	267.338	91.2982	303.2	-3.32099
CUST_308_PI425248027	XM002269231LOC100244564	#N/A	#N/A	91.7615	357.548	9.95031	261.279	98.1864	157.627	496.392	290.075	1021.7	402.727	751.145	281.116	162.725	540.526	-3.32171
CUST_2864_PI425248063	GSVIVT01025986001	VIT_18s0041g01470	TIR-NBS-LRR-TIR disease resistance protein	56.8712	134.982	10.1832	51.6789	23.4305	14.1169	128.061	131.668	230.273	144.551	228.366	111.919	48.5437	162.473	-3.34694
CUST_155_PI425248027	XM002262695	#N/A	#N/A	379.86	950.416	15.4392	1119.34	550.375	619.92	1267.76	195.293	2465.94	2203.53	3994.61	2064.6	605.892	2031.96	-3.35366
CUST_5248_PI425248043	GSVIVT01023470001	#N/A	#N/A	252.627	459.872	17.9884	365.07	64.8979	200.901	345.699	733.855	581.478	1032.36	979.283	904.569	226.893	762.874	-3.36227
CUST_8467_PI425248304	GSVIVT01026264001	VIT_10s0042g01180	ARGONAUTE 2 (AGO2)	954.831	3326.89	293.688	218.435	624.023	630.524	998.342	3062.81	3884.01	4749.37	3989.88	3715.31	1008.07	3399.95	-3.37275
CUST_8914_PI425248304	GSVIVT01027480001	VIT_15s0048g02240	Acid phosphatase PAP14	671.823	1356.9	115.443	488.253	335.065	496.217	1257.89	2197.77	2279.99	1941.96	2901.47	1105.85	577.283	1947.49	-3.37354
CUST_3006_PI425248063	GSVIVT01026740001	VIT_15s0045g00810	Disease resistance protein RPR1	63.973	99.8221	29.6235	4.34493	9.05483	26.3677	84.1593	27.8352	137.587	196.877	167.688	174.847	38.8643	131.499	-3.38354
CUST_8915_PI425248304	GSVIVT01027482001	#N/A	#N/A	707.468	1382.41	83.349	423.577	339.904	526.344	1202.66	2240.77	2343.01	1980.8	2896.84	1076.86	577.176	1956.82	-3.39034
CUST_5252_PI425248304	GSVIVT01017184001	VIT_09s0002g05360	ABC transporter g family pleiotropic drug resistance 12 PDR12	707.501	1688.24	140.695	266.681	169.549	434.121	1943.97	1084.01	2855.8	1376.42	3347.04	967.079	567.797	1929.05	-3.39743
CUST_7281_PI425248304	GSVIVT01023560001	VIT_14s0036g00210	CYP89A6	1878.72	5280.9	297.483	1086.42	998.32	2765.53	3636.07	9912.94	7903.69	9359.01	4670.19	6416.12	2051.23	6983	-3.4043
CUST_4481_PI425248043	GSVIVT01019830001	VIT_02s0025g04180	Unknown protein	25.1923	49.7225	30.149	21.5207	21.4197	19.3492	64.4112	70.1921	81.5714	102.955	139.422	115.178	27.8922	95.6216	-3.42825
CUST_3452_PI425248063	GSVIVT01034886001	VIT_18s0076g00250	Sucrose-proton symporter 2 SUC2 (SUT2-2)	1188.1	4209.27	208.157	2717.69	453.829	1086.53	4753.71	4265.93	12033.2	3205.16	7310.96	2279.47	1643.93	5641.41	-3.43166
CUST_5255_PI425248304	GSVIVT01017187001	VIT_09s0002g05400	ABC Transporter (VvPDR10 - VvABCG40)	992.46	2165.18	199.209	343.884	173.208	511.573	2720.99	1046.48	3535.32	1837.36	4605.68	1333.69	730.919	2513.25	-3.43848
CUST_8466_PI425248304	GSVIVT01026261001	VIT_10s0042g01150	ARGONAUTE 2 (AGO2)	197.136	522.528	29.4019	59.9912	53.4722	108.584	339.722	236.884	556.495	848.199	857.259	542.158	161.852	563.453	-3.48128
CUST_1714_PI425248304	GSVIVT01007136001	VIT_00s0484g00010	ARK3 (Arabidopsis Receptor Kinase 3)	9.48622	16.2815	10.0602	1.66099	2.86868	5.37228	4.70094	10.9987	29.7173	31.5443	49.1833	33.1409	7.62164	26.5476	-3.48319
CUST_3747_PI425248043	GSVIVT01016978001	VIT_09s0002g03460	Taurine dioxygenase	163.715	186.592	27.0477	2.42413	42.4999	52.3991	66.0358	264.216	412.603	345.225	363.921	214.343	79.1129	277.724	-3.51048
CUST_10262_PI425248304	GSVIVT01030594001	VIT_12s0059g02220	MATE efflux family protein	24.2817	32.7451	9.65699	48.8588	17.9557	19.6028	98.0248	81.5415	148.782	87.2707	60.4468	62.0759	25.5168	89.6903	-3.51495
CUST_6391_PI425248304	GSVIVT01020514001	VIT_19s0027g00010	Leucine-rich repeat family protein	28.2861	50.6226	11.3418	8.20685	8.6241	40.4419	31.2637	83.1204	124.052	69.1656	168.691	46.2729	24.5872	87.0942	-3.54226
CUST_5260_PI425248304	GSVIVT01017196001	VIT_09s0002g05490	ABC Transporter (VvPDR12 - VvABCG42)	1031.15	2167.35	200.675	374.709	223.527	546.669	3000.38	1299.27	3708.71	1962.73	4762.13	1370.68	757.345	2683.98	-3.54394
CUST_7787_PI425248304	GSVIVT01024624001	VIT_06s0004g07500	WRKY Transcription Factor (VvWRKY16)	539.3	882.372	84.6607	1164.85	179.286	142.074	2511.92	355.116	1812.12	1894.15	2240.02	1810.08	498.757	1770.57	-3.54996
CUST_108_PI425248027	XM002280942	#N/A	#N/A	141.214	656.632	33.6668	131.005	134.149	109.643	366.002	584.497	550.837	1255.27	681.697	852.671	201.052	715.162	-3.55711
CUST_9162_PI425248043	GSVIVT01038631001	VIT_16s0098g01060	Heat shock protein 26a, chloroplast	19.8857	117.32	11.6629	93.1788	26.7118	45.0567	96.5858	84.645	352.929	286.481	78.8759	230.091	52.3026	188.268	-3.59959
CUST_3467_PI425248304	GSVIVT01011407001	VIT_14s0108g00700	Aquaporin NIP1;2	38.2175	105.358	31.8359	81.7757	25.9494	75.2556	327.367	164.273	424.258	129.83	161.594	99.0988	59.7319	217.737	-3.64523
CUST_2197_PI425248043	GSVIVT01009363001	VIT_18s0001g09290	Unknown protein	1407.6	4874.23	203.054	9469.85	1324.08	1743.27	16003.8	4123.41	13611.7	8691.66	20015	6943.32	3170.35	11564.8	-3.64781
CUST_5374_PI425248304	GSVIVT01017474001	VIT_09s0002g08290	R protein MLA10	250.442	735.544	47.9548	610.456	401.901	1013.37	673.035	1022.44	2639.09	1819.47	3847.48	1225.71	509.945	1871.2	-3.66942
CUST_3476_PI425248304	GSVIVT01011424001	VIT_14s0108g00890	Beta-1,3-galactosyltransferase	48.6923	70.7025	9.99747	33.6095	11.4457	32.5645	172.856	24.2515	115.75	112.294	236.605	99.8347	34.502	126.932	-3.67898
CUST_9634_PI425248304	GSVIVT01029109001	VIT_11s0052g01780	1-deoxy-D-xylulose-5-phosphate synthase	78.4385	80.7455	11.8542	258.243	138.744	72.3299	149.773	295.538	364.815	807.342	147.847	609.409	106.726	395.787	-3.70845
CUST_2597_PI425248043	GSVIVT01011401001	VIT_14s0108g00630	Amino acid permease	75.8335	54.7452	29.9598	24.0416	7.55897	7.95323	161.547	36.2452	126.028	182.43	118.071	118.652	33.3487	123.829	-3.71316
CUST_7967_PI425248304	GSVIVT01024994001	VIT_06s0004g04470	Heat shock protein 70	1519.15	3382.38	264.615	218.081	865.383	424.737	1033.5	3573.8	3007.62	7243.35	4785.98	5169.05	1112.39	4135.55	-3.71771
CUST_4617_PI425248043	GSVIVT01020561001	VIT_12s0028g03550	basic helix-loop-helix (bHLH) family	112.171	190.554	10.2764	128.46	32.8738	17.1512	666.524	45.4386	308.022	242.327	372.175	195.23	81.9144	304.953	-3.72282
CUST_1352_PI425248063	GSVIVT01013744001	VIT_01s0127g00650	Aborted microspores AMS	17.3984	165.777	10.3255	37.1958	34.4234	75.2096	49.8188	131.387	117.466	361.094	271.551	340.983	56.7216	212.05	-3.73844
CUST_1077_PI425248304	GSVIVT01003939001	VIT_08s0217g00090	DnaJ homolog, subfamily B, member 9	223.818	475.201	21.7612	138.428	95.6981	145.722	244.918	398.84	681.718	1100.91	867.211	836.871	183.438	688.411	-3.75282
CUST_2627_PI425248063	GSVIVT01021695001	VIT_10s0003g05220	No hit	2.03393	2.90035	19.6454	1.29581	3.67331	29.1118	4.45731	30.3327	20.2191	76.2032	35.2915	55.3821	9.77676	36.981	-3.78254
CUST_4548_PI425248304	GSVIVT01015164001	#N/A	#N/A	59.7381	224.198	14.9411	114.597	34.9509	33.0798	108.478	199.811	189.006	471.764	586.459	267.581	80.251	303.85	-3.78624
CUST_8096_PI425248304	GSVIVT01025226001	VIT_06s0004g02530	Wall-associated receptor kinase 5	195.779	295.55	33.2992	272.71	65.0171	105.534	540.031	336.539	909.047	402.688	1128.12	352.874	161.315	611.551	-3.79104
CUST_9284_PI425248304	GSVIVT01028236001	VIT_07s0005g02490	CYP709B2	12.4399	140.307	14.323	150.722	19.6846	48.852	263.596	305.36	312.451	311.427	111.557	168.919	64.3879	245.552	-3.81363
CUST_4207_PI425248304	GSVIVT01014344001	VIT_19s0014g02770	Unknown protein	1847.68	4788.38	422.993	1399.15	763.477	1064.64	3671.16	3651.17	6630.49	9196.65	9394.28	6918.87	1714.39	6577.11	-3.83642
CUST_8734_PI425248043	GSVIVT01037003001	VIT_03s0088g00840	No hit	120.578	318.951	17.1921	202.36	59.0876	73.9928	399.151	174.805	486.438	451.292	1145.44	384.833	132.027	506.994	-3.84009
CUST_6030_PI425248043	GSVIVT01026464001	VIT_04s0044g01540	UDP-glucuronic acid:anthocyanin glucuronosyltransferase	157.86	252.964	14.3436	15.0022	19.6232	97.7279	70.3102	611.623	496.942	296.251	378.681	298.238	92.9203	358.674	-3.86002
CUST_3466_PI425248304	GSVIVT01011405001	#N/A	#N/A	47.1278	28.6495	12.0647	15.3261	1.92613	4.54254	102.666	9.18936	66.5362	106.302	69.312	69.1974	18.2728	70.5338	-3.86005
CUST_581_PI425248063	GSVIVT01011313001	VIT_15s0107g00210	Cinnamyl alcohol dehydrogenase	9.91791	32.6627	10.6794	19.4989	8.53456	52.2385	20.8154	67.3718	143.579	83.0671	154.104	49.5239	22.2553	86.4102	-3.88267
CUST_3679_PI425248043	GSVIVT01016697001	VIT_09s0002g00640	Small heat stress protein class CIII	2061.02	23115.1	262.762	1283.07	1472.44	1366.57	3567.59	7282.82	22929.8	34163.6	19320.1	28336	4926.82	19266.6	-3.91056
CUST_6165_PI425248304	GSVIVT01019591001	VIT_02s0025g01980	Cellulose synthase CSLG3	146.132	352.802	46.2773	39.2932	66.5895	402.677	520.521	1045.46	1094.83	643.229	397.905	460.061	175.629	693.667	-3.94963
CUST_8870_PI425248304	GSVIVT01027394001	VIT_13s0047g00010	ZIFL2 (zinc induced facilitator-like 1)	78.2019	132.387	10.0739	469.54	144.115	205.463	1371.05	583.974	1130.78	354.297	428.366	260.468	173.297	688.156	-3.97097
CUST_10464_PI425248304	GSVIVT01031226001	VIT_14s0060g01320	Universal stress protein (USP) family protein	105.153	269.281	34.5689	66.5294	17.1817	38.1332	86.0314	200.835	726.701	312.344	566.236	215.866	88.4745	351.336	-3.97104
CUST_3544_PI425248304	GSVIVT01012389001	VIT_13s0067g00620	Cinnamyl alcohol dehydrogenase	102.532	175.766	10.0619	7.17278	11.6066	5.89597	183.949	212.542	280.362	190.178	246.903	129.631	52.1727	207.261	-3.9726
CUST_2410_PI425248304	GSVIVT01008668001	VIT_17s0000g00010	MtN19	335.057	1587.35	46.5391	2180.52	497.124	739.286	2389.7	955.451	5323.99	4217.5	5673.39	2836.66	897.646	3566.11	-3.97274
CUST_315_PI425248063	GSVIVT01010152001	VIT_01s0010g00930	Basic Leucine Zipper Transcription Factor (VvbZIP02)	6.62872	18.2046	12.6775	10.5995	5.81366	4.73432	43.0259	13.8831	22.2366	52.7484	61.769	39.6185	9.77639	38.8802	-3.97695
CUST_2351_PI425248063	GSVIVT01021314001	VIT_10s0003g02170	Subtilase	11.853	58.8133	19.3419	13.6216	22.3008	15.9325	81.0304	71.4893	69.1584	100.675	169.925	74.6288	23.6438	94.4846	-3.99616
CUST_5669_PI425248043	GSVIVT01024904001	VIT_06s0004g05240	Ethylene receptor (ETR2)	16.3965	34.5825	10.0188	5.74717	11.3545	25.631	21.3909	62.2923	103.521	59.7263	119.176	49.828	17.2884	69.3225	-4.00977
CUST_3886_PI425248043	GSVIVT01017409001	#N/A	#N/A	171.643	626.358	30.6783	229.3	44.5384	201.821	661.684	550.009	560.265	837.284	1625.68	1004.66	217.39	873.265	-4.01704
CUST_213_PI425248063	GSVIVT01009991001	VIT_18s0001g15120	Unknown protein	23.3909	39.5787	11.5074	31.7724	15.3099	5.56214	116.271	19.1626	41.0716	117.289	136.746	80.6851	21.1869	85.2042	-4.02155
CUST_3451_PI425248304	GSVIVT01011379001	VIT_14s0108g00410	Retrovirus Pol polyprotein	54.9865	56.1142	10.3375	134.14	53.0225	102.738	210.452	178.035	307.61	240.585	528.59	193.116	68.5564	276.398	-4.03169
CUST_4418_PI425248043	GSVIVT01019584001e3bis	#N/A	#N/A	145.594	355.619	19.0369	43.7391	92.1957	372.414	528.44	1051.91	1095	628.584	391.388	456.404	171.433	691.955	-4.0363
CUST_875_PI425248043	GSVIVT01003675001	VIT_00s0203g00170	myb domain protein 92	9.06693	36.9546	10.7641	17.8638	11.3948	7.08152	122.104	57.4278	91.9702	44.909	24.9833	34.5179	15.521	62.6521	-4.03661
CUST_251_PI425248043	GSVIVT01001030001e3	#N/A	#N/A	3.20894	8.00337	9.2797	4.36048	1.44098	2.53053	1.33424	26.8119	33.002	23.3581	18.4836	15.1353	4.804	19.6875	-4.09815
CUST_32_PI425248304	GSVIVT01000055001	VIT_14s0128g00510	Protein kinase Xa21	15.1909	12.98	10.1941	1.29891	2.03259	2.4399	3.92787	20.9117	28.4751	49.2935	47.6387	31.8996	7.35607	30.3577	-4.1269
CUST_2842_PI425248043	GSVIVT01013297001	VIT_00s0120g00140	No hit	16.9961	85.4884	10.0841	7.71208	6.30907	11.1173	32.4639	73.8006	84.3989	132.151	146.634	103.513	22.9512	95.4937	-4.16073
CUST_1024_PI425248304	GSVIVT01003823001	VIT_04s0210g00050	Strictosidine synthase	194.283	722.606	34.8126	78.4475	43.0231	76.5431	476.049	534.991	1621.32	477.897	1326.22	383.492	191.619	803.329	-4.19232
CUST_1022_PI425248304	GSVIVT01003820001	VIT_04s0210g00030	Strictosidine synthase	191.417	678.752	57.9084	67.7379	45.8351	69.4426	503.345	426.82	1603.17	451.005	1324.51	376.874	185.182	780.953	-4.21722
CUST_1516_PI425248304	GSVIVT01006159001	VIT_00s2549g00010	S-locus lectin protein kinase	5.68499	8.51174	11.9269	3.74799	3.49768	3.40998	7.48541	18.5659	26.1658	28.3724	45.2572	30.21	6.12989	26.0095	-4.24306
CUST_7952_PI425248304	GSVIVT01024962001	VIT_06s0004g04700	Outer envelope protein 16	266.026	1085.12	54.8879	262.479	74.2205	83.3099	299.966	601.409	726.718	2163.35	2135.95	1824.33	304.34	1291.95	-4.24509
CUST_648_PI425248043	GSVIVT01002793001	VIT_00s0883g00010	No hit	19.3939	91.1913	10.4486	6.90936	12.3598	45.8327	31.9861	136.821	154.351	148.717	204.579	117.646	31.0226	132.35	-4.26624
CUST_8599_PI425248043	GSVIVT01036401001	VIT_18s0001g06160	TIR-NBS-LRR-TIR disease resistance protein	113.39	357.783	9.51137	70.3954	59.4867	123.768	91.9375	599.825	532.605	544.43	962.204	410.432	122.389	523.572	-4.27793
CUST_1450_PI425248043	GSVIVT01006262001	VIT_00s0338g00040	No hit	702.958	1049.79	149.351	621.646	444.23	616.65	1269.4	2560.78	3524.49	2535.34	3094.89	2421.63	597.437	2567.76	-4.29795
CUST_40_PI425248063	GSVIVT01000579001	VIT_01s0137g00360	Transducin family protein / WD-40 repeat	92.1795	248.986	19.0062	103.769	38.8258	46.6228	165.31	213.572	434.833	449.339	850.384	263.189	91.5649	396.105	-4.32594
CUST_8453_PI425248304	GSVIVT01026192001	VIT_10s0042g00630	SET domain-containing protein	58.6712	167.096	17.3764	147.832	64.6151	126.994	438.827	577.763	663.655	256.141	398.674	190.221	97.0974	420.88	-4.33462
CUST_2599_PI425248043	GSVIVT01011406001	VIT_14s0108g00690	Amino acid permease	69.4329	57.0793	9.47423	28.5848	3.72726	10.8346	203.926	37.6741	131.297	178.442	114.531	115.428	29.8555	130.216	-4.36155
CUST_2356_PI425248063	GSVIVT01021320001	VIT_10s0003g02220	Subtilisin	8.7788	54.1024	11.1387	12.7531	19.9554	10.6554	67.1025	65.5323	67.6379	92.2734	156.629	69.199	19.564	86.3956	-4.41606
CUST_4805_PI425248304	GSVIVT01015589001	VIT_11s0016g05770	Alkaline alpha galactosidase 2	741.86	1249.22	122.843	986.869	383.001	289.905	4176.89	2585.16	3158.68	2115.98	2937.35	1713.02	628.95	2781.18	-4.42194
CUST_3903_PI425248043	GSVIVT01017463001	VIT_09s0002g08210	Disease resistance protein (NBS-LRR class) RPG1-B	168.058	328.326	26.5308	230.099	120.667	275.525	435.145	219.603	653.798	1067.13	1935.04	818.16	191.534	854.813	-4.46297
CUST_11305_PI425248304	GSVIVT01033305001	VIT_08s0007g08310	Alkaline alpha galactosidase	701.21	2004.89	109.593	7211.37	766.811	1105.45	13307	2942.89	16309.8	4278.34	12687.1	3803.57	1983.22	8888.11	-4.48166
CUST_1560_PI425248063	GSVIVT01016362001	VIT_13s0019g03430	Anthocyanin 5-aromatic acyltransferase	11.0093	15.0896	33.9815	12.9963	4.4505	5.26582	18.7562	24.3212	85.7613	68.9564	127.673	53.6089	13.7988	63.1794	-4.57861
CUST_2029_PI425248043	GSVIVT01008722001	VIT_18s0001g00650	No hit	586.694	893.865	136.134	504.428	447.883	427.409	1056.6	2343.17	2878.74	2466.6	2878.48	2102.34	499.402	2287.65	-4.58078
CUST_560_PI425248043	GSVIVT01002237001	VIT_00s0650g00040	Unknown	17.3954	22.523	11.5206	2.74939	1.59077	2.40149	49.6056	55.8097	32.3778	33.4166	69.4062	28.9124	9.69678	44.9214	-4.6326
CUST_6660_PI425248304	GSVIVT01021149001	VIT_10s0003g00620	Lipase GDSL	237.745	215.527	16.8273	63.8436	65.501	87.5396	419.128	1003.29	898.35	453.702	143.618	282.683	114.497	533.462	-4.65916
CUST_5277_PI425248043	GSVIVT01023562001	VIT_14s0036g00140	CyP82A2	121.346	310.59	19.5819	103.024	55.5918	85.2113	224.71	743.509	624.412	782.174	416.521	460.087	115.891	541.902	-4.67597
CUST_4761_PI425248043	GSVIVT01021011001	VIT_05s0029g00530	Poly(A) binding protein	37.9962	97.5508	10.1166	126.927	58.0089	100.548	393.228	523.72	518.516	172.737	284.027	128.061	71.8579	336.715	-4.68584
CUST_6961_PI425248304	GSVIVT01022354001	VIT_07s0031g02610	NAC domain-containing protein (VvNAC39)	40.1678	72.7837	9.30539	69.9399	14.5339	14.0007	226.427	41.3606	340.914	144.8	139.647	144.567	36.7886	172.953	-4.70126
CUST_3644_PI425248043	GSVIVT01016055001	VIT_09s0018g01220	Zinc finger (C3HC4-type ring finger)	27.7482	64.0754	13.2119	22.8822	8.18991	47.4217	53.1967	37.4659	170.009	274.764	187.818	141.606	30.5882	144.143	-4.71238
CUST_1972_PI425248304	GSVIVT01007880001	VIT_17s0000g07190	Heat shock protein 101	601.849	2072.53	137.911	296.277	260.668	379.728	995.812	2473.56	3629.23	5284.46	1810.13	3494.55	624.827	2947.95	-4.71804
CUST_94_PI425248027	XM002270611	#N/A	#N/A	31.2584	116.844	13.4073	478.151	92.2784	88.65	745.56	363.635	966.605	792.913	374.296	635.076	136.765	646.347	-4.72598
CUST_6365_PI425248043	GSVIVT01027821001	VIT_05s0049g01120	Glutathione S-transferase 25 GSTU7	51.938	96.5692	10.186	36.1031	30.0071	25.4846	45.6744	116.253	216.723	288.755	293.378	224.283	41.7147	197.511	-4.73481
CUST_10465_PI425248304	GSVIVT01031228001	VIT_14s0060g01300	Universal stress protein (USP) family protein	108.326	267.455	11.8225	55.7713	16.7904	37.9973	306.411	186.072	750.817	323.319	593.316	229.159	83.0271	398.182	-4.79581
CUST_8754_PI425248043	GSVIVT01037066001	VIT_03s0088g00190	Brassinosteroid insensitive 1-associated receptor kinase 1	12.3333	83.2963	10.1966	1.22425	1.78172	2.2726	48.3004	39.3109	24.7225	120.114	160.578	145.921	18.5175	89.8244	-4.85079
CUST_3949_PI425248043	GSVIVT01017572001	VIT_09s0002g09140	ERF/AP2 Gene Family (VvERF047)	89.777	428.517	9.29829	254.691	109.826	139.835	648.832	1010.24	1140.39	870.949	734.715	626.197	171.991	838.555	-4.87559
CUST_3052_PI425248304	GSVIVT01009848001	VIT_18s0001g13760	CYP71AT2v2	356.572	784.766	83.5653	45.6368	54.8234	63.0992	224.994	1306.25	2142.33	688.223	1896.2	512.086	231.41	1128.35	-4.87596
CUST_3648_PI425248043	GSVIVT01016063001	VIT_09s0018g01290	Unknown protein	621.943	1708.61	69.5357	2089.28	600.641	1470.75	3269.49	3356.15	11962.4	2697.72	8162.07	2594.53	1093.46	5340.39	-4.88394
CUST_1716_PI425248304	GSVIVT01007138001	VIT_00s0484g00030	ARK3 (Arabidopsis Receptor Kinase 3)	4.95354	7.44801	9.72574	7.16092	6.74719	15.1461	15.7582	65.6289	63.7561	29.7257	47.6545	31.2366	8.53025	42.2933	-4.95804
CUST_6557_PI425248043	GSVIVT01028580001	VIT_07s0005g05820	Brassinosteroid biosynthetic protein DWARF1	17.9685	148.053	11.9579	7.99339	6.38792	4.1652	40.8931	104.5	115.468	275.051	137.087	305.478	32.7543	163.08	-4.97888
CUST_7961_PI425248043	GSVIVT01033781001	VIT_08s0007g03900	Heat stress transcription factor A3	30.3337	59.0233	12.8856	9.49776	7.50112	3.33156	74.3944	17.3645	86.376	115.57	225.818	92.9394	20.4288	102.077	-4.99671
CUST_7463_PI425248304	GSVIVT01023955001	VIT_03s0038g03060	Transposase	316.598	455.573	39.9742	141.786	155.451	194.995	143.986	1191.43	1383.11	1467.06	1299.2	1070.06	217.396	1092.48	-5.02528
CUST_11641_PI425248304	GSVIVT01033935001	VIT_08s0007g02470	Aspartic Protease (VvAP24)	232.132	410.281	17.0972	80.9115	221.018	181.638	213.426	1063.26	1452.24	844.073	1558.07	624.314	190.513	959.231	-5.03499
CUST_1692_PI425248304	GSVIVT01006980001	VIT_00s0456g00020	S-locus lectin protein kinase	9.06979	5.98175	9.82708	11.5804	5.72207	7.38444	15.5903	61.5017	63.6533	35.6416	43.7274	34.2046	8.26092	42.3865	-5.13097
CUST_2702_PI425248304	GSVIVT01009202001	VIT_18s0001g07770	Unknown protein	690.791	2270.57	218.701	385.063	679.412	404.413	1201.05	2068.32	3513.55	6232.72	5332.85	5672.76	774.824	4003.54	-5.16703
CUST_8426_PI425248043	GSVIVT01035777001	VIT_04s0008g04770	Zinc finger protein VAR3, chloroplastic	3.44344	22.1347	11.1632	1.27455	1.51374	2.33796	9.91204	8.73912	36.0831	45.4911	66.6718	49.9819	6.97794	36.1465	-5.18011
CUST_12594_PI425248304	GSVIVT01036294001	VIT_18s0001g03710	R protein L6	119.274	311.379	10.0911	71.4595	48.8038	76.592	247.658	266.845	922.218	427.834	1118.67	322.241	106.267	550.912	-5.18424
CUST_4420_PI425248043	GSVIVT01019590001	VIT_02s0025g01960	No hit	10.4099	6.87853	11.806	1.61195	3.01146	2.43518	14.7254	16.4466	16.6225	55.5358	33.7583	54.7159	6.0255	31.9674	-5.30535
CUST_3572_PI425248043	GSVIVT01015851001	VIT_03s0017g01940	Unknown	148.485	253.646	9.97632	278.546	57.6104	84.4229	905.157	457.964	1372.77	394.225	1049.18	313.356	138.781	748.776	-5.39538
CUST_11990_PI425248304	GSVIVT01035081001	VIT_05s0077g01720	SAG101 (senescence-associated gene 101)	32.5179	32.1869	10.3323	43.7949	18.2456	17.4915	320.308	73.4426	94.6598	97.0512	194.817	76.0941	25.7615	142.729	-5.54039
CUST_8613_PI425248304	GSVIVT01026627001	VIT_04s0044g00220	Monooxygenase	140.803	335.73	13.932	145.182	16.6687	8.80564	1188.91	69.573	1059.56	415.08	703.214	298.189	110.187	622.422	-5.64879
CUST_5818_PI425248043	GSVIVT01025459001	VIT_06s0004g00510	No hit	5.90514	7.24941	9.96194	1.30492	2.73465	6.67019	5.35641	8.57522	24.5963	60.1586	41.3368	55.2529	5.63771	32.546	-5.77292
CUST_7281_PI425248043	GSVIVT01031096001	GSVIVT01031096001	No hit	29.6215	25.2613	10.2954	8.11748	6.31568	15.0527	45.4204	83.5797	58.9389	166.839	77.5656	130.033	15.7773	93.7295	-5.94077
CUST_3502_PI425248043	GSVIVT01015590001	VIT_11s0016g05780	No hit	94.0447	208.374	18.7905	153.794	35.5999	51.658	636.628	85.4077	231.529	924.387	519.044	1013.32	93.7102	568.385	-6.06535
CUST_6363_PI425248043	GSVIVT01027818001	VIT_05s0049g01100	Glutathione S-transferase 25 GSTU7	177.12	357.271	9.47007	231.862	47.021	38.8636	549.602	418.274	779.815	1230.25	1555.47	826.597	143.601	893.335	-6.22094
CUST_6302_PI425248043	GSVIVT01027642001	VIT_15s0048g00620	No hit	2.57416	4.41957	10.4449	3.0889	2.10765	2.70985	29.2381	9.75632	21.2437	27.8534	42.7698	28.6268	4.22416	26.5813	-6.29269
CUST_2456_PI425248063	GSVIVT01021452001	VIT_10s0003g03330	Receptor-like serine-threonine protein kinase	8.09717	4.19262	11.3312	16.8383	15.1908	24.2803	16.0303	101.553	144.946	91.6606	86.6187	69.9624	13.3217	85.1284	-6.39019
CUST_266_PI425248043	GSVIVT01001068001	VIT_11s0149g00350	Chitinase-3 protein 1 precursor	68.7565	294.057	10.0331	318.68	187.4	230.413	1036.52	2488.73	2198.57	630.809	284.374	543.446	184.89	1197.07	-6.47451
CUST_5183_PI425248304	GSVIVT01017031001	VIT_09s0002g03920	Ankyrin repeat	12.3404	14.7629	11.931	1.37448	2.40818	2.26525	71.377	30.9914	49.2008	46.8886	61.3416	33.3002	7.51369	48.8499	-6.50145
CUST_5674_PI425248304	GSVIVT01018101001	VIT_05s0020g04690	IAA7	87.3291	233.662	9.78787	21.8899	9.01358	16.0076	320.897	497.584	905.914	211.677	404.881	125.633	62.9484	411.098	-6.53071
CUST_268_PI425248043	GSVIVT01001074001	VIT_11s0149g00380	Chitinase-3 protein 1 precursor	67.5422	266.64	9.56302	420.854	202.663	206.086	1280.58	2587.98	2332.26	657.44	266.415	564.26	195.558	1281.49	-6.55299
CUST_1217_PI425248063	GSVIVT01012760001	VIT_18s0117g00390	far-red impaired responsive family protein	127.817	165.644	17.0103	129.845	114.418	59.5065	526.029	646.668	697.704	631.118	1095.61	435.066	102.373	672.032	-6.56452
CUST_4302_PI425248304	GSVIVT01014569001	VIT_19s0014g04930	Germacrene-D synthase (VvTPS28)	1212.96	1004.74	172.741	244.802	69.4243	52.5947	3178.59	81.8757	3170.6	3544.85	5887.44	2521.05	459.543	3064.07	-6.66765
CUST_7693_PI425248043	GSVIVT01032538001	VIT_14s0066g01880	Zf AN1 domain-containing stress-associated protein 12 (SAP12)	27.0187	147.007	9.9125	12.2926	10.3903	24.4486	31.6418	52.234	253.998	424.383	461.716	319.881	38.5117	257.309	-6.68132
CUST_7123_PI425248304	GSVIVT01023025001	VIT_12s0034g00910	R protein L6	230.71	498.298	19.175	124.828	98.7897	143.113	609.734	489.629	1106.33	2086.47	1550.83	1718.6	185.819	1260.27	-6.78222
CUST_8563_PI425248304	GSVIVT01026501001	VIT_04s0044g01160	Aminotransferase, class V	4.92131	3.60386	11.5919	1.34688	3.13089	2.3563	61.6937	14.2728	17.8938	21.8308	43.4115	25.3073	4.49186	30.735	-6.84237
CUST_889_PI425248043	GSVIVT01003718001	VIT_11s0206g00030	Chitinase, class V	57.2353	244.917	16.3295	336.603	151.878	199.375	1057.88	2192.06	2276.3	590.194	253.714	520.072	167.723	1148.37	-6.84683
CUST_3203_PI425248043	GSVIVT01014563001	VIT_19s0014g04850	Germacrene-D synthase	532.422	525.083	122.54	107.271	32.9137	49.3233	1483.82	57.2447	1443.55	1845.71	3162.24	1567.69	228.259	1593.38	-6.98057
CUST_9191_PI425248043	GSVIVT01038700001	VIT_16s0098g00420	Ser/Thr receptor-like kinase1	31.4047	53.0397	10.0024	3.67895	1.94554	2.52958	102.423	15.2446	15.192	228.62	158.011	211.746	17.1002	121.873	-7.127
CUST_3007_PI425248063	GSVIVT01026742001	VIT_15s0045g00880	R protein PRF disease resistance protein	53.8253	57.3975	14.1995	3.85377	2.30049	3.22395	137.04	31.7489	202.722	291.713	118.698	223.652	22.4667	167.595	-7.45971
CUST_2881_PI425248043	GSVIVT01013456001	VIT_18s0122g00300	Unknown protein	308.975	368.326	52.6228	437.218	55.667	69.8032	1371.46	70.2925	1066.96	3032.98	1738.38	2447.43	215.435	1621.25	-7.52546
CUST_6362_PI425248043	GSVIVT01027815001	VIT_05s0049g01080	Glutathione S-transferase 25 GSTU7	92.22	210.585	15.4022	109.247	25.1834	23.4577	227.195	264.46	500.707	796.074	1255.66	618.891	79.3492	610.497	-7.6938
CUST_1480_PI425248304	GSVIVT01005998001	VIT_13s0320g00030	Unknown protein	261.659	419.465	26.5131	177.272	206.627	401.839	245.576	853.597	535.242	3131.66	3532.03	3204.69	248.896	1917.13	-7.70255
CUST_1240_PI425248043	GSVIVT01005269001	VIT_00s0271g00020	S-locus protein kinase	2.06475	2.90519	10.8173	1.26593	3.11125	2.45555	10.2325	17.7517	25.1173	36.908	46.2412	39.5765	3.76999	29.3045	-7.7731
CUST_8764_PI425248043	GSVIVT01037246001	VIT_06s0009g03690	F-box domain containing protein	13.2067	19.5842	10.3828	4.78928	6.36408	4.16782	5.61692	18.0117	112.219	128.283	104.504	87.2205	9.74915	75.9759	-7.79308
CUST_10198_PI425248304	GSVIVT01030467001	VIT_12s0059g00990	Cellulose synthase CSLB04	5.98039	9.57851	22.9613	4.71265	2.82788	2.38522	27.9749	87.7697	150.415	40.204	35.3505	36.4954	8.07432	63.0349	-7.80683
CUST_8564_PI425248304	GSVIVT01026502001	VIT_04s0044g01150	Aminotransferase, class V	14.8328	16.4004	17.9283	1.96121	3.87543	2.51772	124.155	56.5364	120.428	54.0979	74.63	34.8277	9.58596	77.4458	-8.07908
CUST_3822_PI425248043	GSVIVT01017210001	VIT_09s0002g05700	Phototropic-responsive NPH3	243.186	640.937	24.0955	61.7618	216.697	94.8332	286.874	1429.42	995.832	2963.53	2696.13	2134.71	213.585	1751.08	-8.19852
CUST_2465_PI425248304	GSVIVT01008777001	VIT_18s0001g01320	Wall-associated receptor kinase 5	6.27299	9.40719	16.2666	20.7822	13.5368	12.4519	99.4333	41.9461	57.9085	183.846	134.087	133.253	13.1196	108.412	-8.26337
CUST_3000_PI425248063	GSVIVT01026728001	VIT_15s0045g00680	R protein PRF disease resistance protein	41.2711	39.826	14.1288	4.08941	1.47746	2.41828	51.0791	33.3456	124.524	312.692	121.233	213.177	17.2018	142.675	-8.29417
CUST_12837_PI425248304	GSVIVT01037052001	VIT_03s0088g00320	Peptidase M50	241.257	401.971	38.0961	29.6795	17.1469	29.5275	965.976	1896.37	1736.01	672.048	560.434	524.522	126.28	1059.23	-8.38793
CUST_3008_PI425248063	GSVIVT01026745001	VIT_15s0045g00920	R protein PRF disease resistance protein	41.1232	40.0388	9.94386	5.5298	1.74806	2.44885	62.5789	30.8863	120.212	309.259	119.119	206.995	16.8054	141.508	-8.4204
CUST_3855_PI425248043	GSVIVT01017318001	VIT_09s0002g06770	Unknown protein	93.1587	212.807	14.616	182.591	49.4315	128.229	1031.96	566.484	2312.76	341.907	1231.73	265.583	113.472	958.405	-8.44616
CUST_10648_PI425248304	GSVIVT01031613001	VIT_05s0062g00700	UDP-glucose:flavonoid 7-O-glucosyltransferase	22.3822	60.3469	8.91136	122.05	43.4698	33.4458	82.7761	175.565	354.533	789.849	443.921	654.457	48.4343	416.85	-8.6065
CUST_1633_PI425248304	GSVIVT01006683001	VIT_00s0398g00060	Protein kinase	3.80924	3.33266	10.6146	2.69355	2.59885	4.12551	32.7959	28.8957	31.2414	42.5171	68.9433	31.6123	4.52907	39.3343	-8.68485
CUST_234_PI425248043	GSVIVT01000961001	VIT_01s0146g00440	Unknown protein	246.941	682.084	38.7179	108.143	185.104	170.655	329.884	876.005	1599.44	4124.65	3388.26	3019.71	238.607	2222.99	-9.31652
CUST_4854_PI425248304	GSVIVT01015767001	VIT_03s0017g01280	ABC Transporter (VvWBC12 - VvABCG12)	3.94284	13.3259	12.5271	2.77109	5.37459	9.81869	12.54	110.292	185.951	61.9443	45.6298	51.3117	7.96003	77.9448	-9.79202
CUST_8606_PI425248043	GSVIVT01036420001	VIT_18s0001g06540	No hit	40.336	115.382	9.33775	14.6733	17.3575	26.947	110.523	428.486	379.416	506.993	680.669	394.961	37.339	416.841	-11.1637
CUST_7698_PI425248043	GSVIVT01032556001	VIT_14s0066g02070	AAA-type ATPase	68.2886	83.9786	23.2251	32.1402	9.74982	7.04289	756.188	37.0682	273.504	477.602	777.066	339.428	37.4042	443.476	-11.8563
CUST_3637_PI425248063	GSVIVT01037203001	VIT_18s0089g00280	TIR-NBS-LRR-TIR disease resistance protein	25.9639	71.4048	10.7182	11.3254	10.1309	19.465	24.3253	357.79	259.749	368.118	473.569	325.988	24.8347	301.59	-12.1439
CUST_11085_PI425248304	GSVIVT01032557001	VIT_14s0066g02100	AAA-type ATPase	103.901	146.041	31.3875	56.6576	10.8069	23.7598	1390.28	58.5914	554.334	1121.24	1405.55	685.51	62.0923	869.25	-13.9993
CUST_3671_PI425248304	GSVIVT01012819001	VIT_11s0118g00160	Disease resistance protein	4.26813	10.9074	11.2766	1.50132	2.5105	2.42814	89.6517	100.32	154.232	53.8359	69.2839	42.4008	5.48202	84.9542	-15.4969
CUST_11608_PI425248304	GSVIVT01033873001	VIT_08s0007g03060	Beta-fructofuranosidase	12.0326	15.5768	10.2577	19.3962	5.28543	21.4332	136.383	36.3547	22.7775	486.245	449.411	312.81	13.997	240.664	-17.194
CUST_5124_PI425248043	GSVIVT01023084001	VIT_12s0034g00140	UDP-glucose glucosyltransferase	96.7777	117.48	10.4009	1.28258	19.1178	33.3156	2.30599	79.3394	856.085	1553.26	1918.24	1085.52	46.3958	915.792	-19.7387
CUST_108_PI425248063	GSVIVT01001407001	VIT_18s0157g00040	CF9	9.26445	21.1518	9.76786	1.44849	1.92977	3.31133	1.44117	60.8429	268.434	202.894	268.189	133.272	7.81229	155.846	-19.9488
CUST_1150_PI425248304	GSVIVT01004097001	VIT_00s0226g00030	Peroxidase	8.47613	9.57925	9.51133	1.228	4.8157	2.55008	235.935	107.081	244.178	49.846	252.356	50.7556	6.02675	156.692	-25.9994
CUST_7405_PI425248043	GSVIVT01031580001	VIT_05s0062g00270	UDP-glucose:flavonoid 7-O-glucosyltransferase	44.1733	65.2395	10.3702	12.3729	17.7015	3.63	142.71	55.4989	196.842	1480.15	1184.48	1072.91	25.5813	688.766	-26.9246
CUST_2115_PI425248304	GSVIVT01008148001	VIT_17s0000g04920	Histidine kinase (AHK3)	4.58937	33.2774	10.381	3.15379	1.73894	2.38422	637.22	530.596	1224.03	421.827	289.525	293.4	9.25413	566.101	-61.1728
CUST_8747_PI425248304	GSVIVT01027028001	VIT_15s0046g01560	Unknown protein	53.4395	160.846	10.1907	78.8947	18.9505	40.3572	9827.91	3398.84	4572.27	2554.57	1549.39	1885.69	60.4464	3964.78	-65.5916

## Sheet: DEGs SDvsSL S2
Data S2. Differentially expressed genes (DEGs; p<0.05; |FC|>2) between SD and SL varieties at each developmental stage.
				Averaged fluorescence value												Averaged fluorescence value		FC(SD/SL)
Probe Name	Gene ID		Functional annotation	cv. Italia samples			cv. Red Globe samples			cv. Thompson Seedless samples			cv. Autumn Royal samples
	V0 annotation	V1 annotation		S2_replicate 1	S2_replicate 2	S2_replicate 3	S2_replicate 1	S2_replicate 2	S2_replicate 3	S2_replicate 1	S2_replicate 2	S2_replicate 3	S2_replicate 1	S2_replicate 2	S2_replicate 3	SD	SL
CUST_4107_PI425248304	GSVIVT01014158001	VIT_19s0014g00880	Seven in absentia SINA5	110.941	71.5185	158.967	179.975	88.8396	247.678	3.04194	1.84688	1.80043	1.65871	2.11954	1.89181	142.986	2.05989	69.4147
CUST_8401_PI425248043	GSVIVT01035688001	VIT_04s0008g03990	Unknown	55.977	178.622	90.8547	570.289	376.714	198.976	2.16441	1.7261	6.12158	4.00816	7.36749	9.42323	245.239	5.13516	47.7568
CUST_6565_PI425248304	GSVIVT01020881001	VIT_05s0029g01540	Ankyrin repeat	144.521	252.062	145.251	1.11973	2.03013	113.355	1.80396	1.72426	27.8157	1.62269	2.12668	2.94067	109.723	6.33899	17.3093
CUST_1424_PI425248043	GSVIVT01006146001	VIT_00s2507g00010	F-box family protein	51.4615	28.0806	61.5569	48.6538	22.1505	105.568	1.71373	2.09852	5.14792	3.57225	2.56759	4.98107	52.9118	3.34685	15.8095
CUST_2809_PI425248063	GSVIVT01025907001	VIT_18s0041g02210	TIR-NBS-LRR disease resistance	210.916	14.101	402.872	288.328	238.146	54.3412	30.4002	23.9606	40.6352	2.1852	5.04206	4.33804	201.451	17.7602	11.3428
CUST_5350_PI425248304	GSVIVT01017399001	#N/A	#N/A	22.1392	16.9666	35.0308	13.9329	11.7717	49.3969	2.58055	1.97146	2.92638	1.72277	2.1927	2.12246	24.873	2.25272	11.0413
CUST_5356_PI425248304	GSVIVT01017419001	#N/A	#N/A	18.7119	10.317	27.3364	11.2376	12.4142	52.817	1.37621	1.75027	2.22922	1.65448	2.13987	2.89501	22.139	2.00751	11.0281
CUST_4873_PI425248043	GSVIVT01022047001	VIT_14s0030g00130	RPS2 (resistant to p. syringae 2)	13.0763	25.7682	14.6578	88.0397	68.2292	99.02	11.3345	4.40526	10.1634	1.62415	2.11427	1.93032	51.4652	5.26199	9.78055
CUST_5353_PI425248304	GSVIVT01017407001	VIT_09s0002g07750	Disease resistance protein	19.8877	10.05	32.6733	7.83735	8.96595	51.9989	1.56837	1.77254	3.67919	1.6683	2.12538	2.88086	21.9022	2.28244	9.59596
CUST_4872_PI425248043	GSVIVT01022040001	VIT_14s0030g00150	CC-NBS-LRR class	55.4742	74.2815	86.2492	330.366	255.441	300.395	37.1264	16.1013	26.6142	16.4091	16.0881	12.1763	183.701	20.7526	8.85197
CUST_3999_PI425248043	GSVIVT01017750001	VIT_05s0020g01420	FPF1 (flowering promoting factor 1)	599.029	917.662	1021.63	1708.62	1012.23	788.755	301.011	174.298	106.825	18.0229	3.14753	111.342	1007.99	119.108	8.46284
CUST_13157_PI425248304	GSVIVT01037959001	VIT_10s0092g00260	Alpha-glucosidase 1 (AGLU1)	602.892	566.345	1066.75	199.603	150.618	855.09	7.91743	1.7874	107.175	84.0805	149.546	78.0116	573.549	71.4197	8.03069
CUST_8234_PI425248043	GSVIVT01035071001	VIT_05s0077g01650	s5_Pathogenesis protein 10 [Vitis vinifera]	96.8973	85.7939	161.362	148.91	99.3878	35.2303	11.4221	11.2576	4.67704	7.60038	9.83471	34.7355	104.597	13.2546	7.89139
CUST_2810_PI425248063	GSVIVT01025908001	VIT_18s0041g02200	No hit	19.2109	9.8842	47.2931	24.9007	22.129	16.5822	1.28348	1.76634	7.73014	1.80527	2.72351	2.60144	23.3334	2.98503	7.81679
CUST_4991_PI425248304	GSVIVT01016690001	VIT_09s0002g00540	Lipase GDSL 1	44.0859	81.3609	74.8451	22.2366	7.69627	114.002	10.0415	8.25288	17.4671	1.66328	2.18604	5.88156	57.3712	7.58206	7.5667
CUST_4066_PI425248304	GSVIVT01014084001	VIT_19s0014g00240	Retrovirus Pol polyprotein	244.339	331.54	354.872	374.84	228.03	577.331	126.258	75.0577	74.7309	4.50671	9.93635	10.6166	351.825	50.1844	7.01065
CUST_269_PI425248027	XM002273187floweringrelatedBcla...	#N/A	#N/A	4370.8	3442.02	5671.52	2314.52	1899.65	4309.46	710.17	382.632	1276.23	153.575	198.455	463.847	3668	530.819	6.91007
CUST_12615_PI425248304	GSVIVT01036354001	VIT_18s0001g05050	R protein L6	14.8618	21.3326	21.3423	22.0645	21.8423	30.6348	1.34662	1.76107	1.7756	4.37022	4.56419	5.51094	22.013	3.22144	6.83329
CUST_7817_PI425248304	GSVIVT01024688001	VIT_06s0004g06990	Phytol kinase 2, chloroplast precursor	78.0908	40.8203	117.877	82.5149	53.5312	100.17	6.16197	2.43765	17.4305	6.15023	15.7402	21.6974	78.834	11.603	6.79429
CUST_4067_PI425248304	GSVIVT01014085001	VIT_19s0014g00250	Bile acid:sodium symporter	50.1298	91.163	85.1743	18.5682	16.8582	108.997	10.6532	3.57621	18.6211	1.67383	14.0092	8.02622	61.8151	9.42663	6.55749
CUST_22_PI425247681	XM002265787LOC100242945	#N/A	#N/A	725.384	550.522	735.395	168.548	143.478	528.513	32.638	20.0219	11.8339	108.075	92.0488	181.315	475.307	74.322	6.39523
CUST_5891_PI425248304	GSVIVT01018839001	VIT_04s0023g02820	putative MADS-box Apetala 3b (VviAP3b)	2579.38	1565.44	2329.45	2529.07	1655.92	2152.78	721.758	335.217	562.725	64.4346	120.907	206.265	2135.34	335.218	6.37
CUST_719_PI425248063	GSVIVT01011683001	VIT_01s0011g05490	F-box domain containing protein	153.408	163.985	256.971	66.6602	40.1181	301.464	4.58296	3.28898	11.8786	30.3115	22.9488	81.5615	163.768	25.762	6.35694
CUST_9090_PI425248043	GSVIVT01038371001	VIT_09s0096g00010	Disease resistance protein (NBS-LRR class)	42.8226	18.1254	59.3024	51.9798	46.1704	74.2666	1.23602	1.683	1.77441	8.02013	14.1837	19.7181	48.7779	7.76923	6.27834
CUST_4918_PI425248304	GSVIVT01016047001	VIT_09s0018g01150	No hit	104.847	90.6807	160.731	200.308	115.294	165.032	38.9978	20.2945	19.7325	16.2897	12.0442	31.5626	139.482	23.1536	6.02422
CUST_4491_PI425248043	GSVIVT01019860001	VIT_02s0025g04460	ERF/AP2 Gene Family (VvERF021)	9027.45	1289.15	14782.8	20339.7	13025.5	2377.32	502.994	311.183	1133.75	666.769	2206.96	5503.79	10140.3	1720.91	5.89243
CUST_10107_PI425248304	GSVIVT01030227001	VIT_08s0058g00930	Alanine--glyoxylate aminotransferase 2 3, mitochondrial	2683.41	2424	3491.82	268.778	164.376	1932.14	595.033	317.123	637.578	129.016	111.663	83.977	1827.42	312.398	5.84965
CUST_7069_PI425248043	GSVIVT01030414001	VIT_12s0059g00540	EDM2	38.6238	33.7799	87.3821	62.3351	54.1668	47.3982	3.3278	2.1895	27.7106	6.2942	8.20298	8.19136	53.9477	9.31941	5.78874
CUST_3078_PI425248043	GSVIVT01014161001	VIT_19s0014g00920	R protein MLA10	18.1854	19.1708	38.1062	24.8708	23.4096	57.2878	1.29955	1.78414	1.78632	23.0242	2.10853	1.98825	30.1718	5.33183	5.6588
CUST_7537_PI425248043	GSVIVT01031927001	VIT_03s0063g02200	No hit	126.314	144.207	177.651	36.6301	30.5755	35.898	27.2389	13.5802	20.0555	6.21408	12.9595	18.2618	91.8793	16.385	5.60753
CUST_6446_PI425248043	GSVIVT01028106001	VIT_07s0005g01320	Unknown	4715.44	629.162	5485.03	6196.78	4047.94	735.823	517.296	251.157	537.602	354.753	906.149	1884.68	3635.03	741.939	4.89937
CUST_4105_PI425248304	GSVIVT01014155001	#N/A	#N/A	80.2726	36.9374	194.626	91.4649	49.0588	121.485	26.9628	25.1209	61.4971	1.70409	2.18162	1.96237	95.6408	19.9048	4.80491
CUST_7574_PI425248043	GSVIVT01032071001	VIT_13s0064g01120	No hit	750.376	100.03	920.037	969.356	753.821	430.259	84.1209	44.0249	174.393	30.6332	151.876	332.643	653.98	136.282	4.79873
CUST_130_PI425248027	XM002281735	#N/A	#N/A	3529.48	2506.88	7225.15	2351.21	1303.46	2228.4	1255	562.533	321.585	505.434	339.264	1069.22	3190.76	675.507	4.72351
CUST_1597_PI425248063	GSVIVT01016411001	VIT_13s0019g03020	Glucosyltransferase-2	14.5722	18.2576	20.9076	26.9043	15.9492	37.6443	1.71848	2.45767	8.52198	4.55286	5.85378	5.38183	22.3725	4.74777	4.71222
CUST_7765_PI425248043	GSVIVT01033066001	VIT_14s0068g01790	Unknown	133.332	124.789	256.637	250.893	125.451	271.396	112.314	50.8102	65.0172	2.41012	8.28853	11.9267	193.75	41.7944	4.63578
CUST_5578_PI425248043	GSVIVT01024593001	VIT_06s0004g07780	No hit	584.865	265.656	800.811	251.302	135.877	379.935	73.3449	34.5686	105.507	79.4009	67.8808	161.643	403.074	87.0575	4.62998
CUST_4151_PI425248043	GSVIVT01018471001	VIT_16s0022g02160	Copia protein	21.6318	9.67623	19.5807	7.45786	7.3535	25.3641	1.23928	1.68258	1.76927	2.05588	8.83668	4.6558	15.1774	3.37325	4.49934
CUST_1127_PI425248043	GSVIVT01004866001	VIT_00s0238g00050	Retrovirus Pol polyprotein	7.52571	10.9213	15.3866	8.0212	14.5691	21.9342	1.4241	1.85464	1.76098	2.21377	4.80801	5.44646	13.0597	2.91799	4.47557
CUST_2713_PI425248063	GSVIVT01022673001	VIT_02s0033g00500	No hit	222.448	177.739	351.209	419.899	229.365	581.352	36.4307	26.829	88.7278	92.9868	68.1514	147.556	330.335	76.7802	4.30235
CUST_1986_PI425248063	GSVIVT01019901001	VIT_02s0025g04820	Subtilisin P69E protein	504.907	1212.58	715.678	587.875	339.634	96.7827	436.62	274.451	35.0487	35.9808	21.3427	35.4224	576.243	139.811	4.12159
CUST_3842_PI425248304	GSVIVT01013382001	VIT_18s0122g01210	Cuticular water permeability	1016.18	587.05	1333.05	213.349	127.365	1262.8	277.893	154.354	482.049	17.447	108.016	74.2841	756.633	185.674	4.07506
CUST_2502_PI425248063	GSVIVT01021518001	VIT_10s0003g03810	Jasmonate ZIM domain-containing protein (VvJAZ7)	1348.95	176.189	2087.56	2067.81	1666.34	331.683	701.874	462.178	222.199	57.0164	204.861	282.701	1279.75	321.805	3.97681
CUST_3324_PI425248063	GSVIVT01034535001	VIT_18s0072g00550	Unknown protein	19453.8	3860.47	23030	29782.8	22875.8	9040.17	6754.37	4800.41	3526	1751.66	2569.48	8062.2	18007.2	4577.35	3.93397
CUST_1695_PI425248304	GSVIVT01007007001	VIT_00s0463g00020	Scarecrow transcription factor 5 (SCL5)	2865.84	586.453	4559.65	5446.43	3510.8	2806.67	1643.39	913.056	1009.9	189.763	237.77	1264.41	3295.97	876.38	3.76089
CUST_12849_PI425248304	GSVIVT01037077001	VIT_03s0088g00060	Isoflavone reductase	3.78917	10.5391	15.5641	27.6087	24.7154	6.6242	3.62084	1.98394	6.2313	4.09962	5.01176	2.76895	14.8068	3.95273	3.74596
CUST_11458_PI425248304	GSVIVT01033593001	VIT_08s0007g05560	Protein kinase	2151.94	899.572	2651.62	865.276	450.92	1338.06	546.362	279.018	380.82	176.225	394.631	459.006	1392.9	372.677	3.73755
CUST_10528_PI425248304	GSVIVT01031354001	VIT_14s0060g00100	Phytochrome A (PHYA)	219.703	216.248	283.468	873.102	455.31	535.88	189.524	104.692	122.481	82.6621	25.4959	171.186	430.619	116.007	3.71201
CUST_2673_PI425248304	GSVIVT01009152001	VIT_18s0001g07320	2-oxoglutarate/malate carrier protein, Mitochondrial	9022.57	823.437	15737.6	17699.4	12428.2	6811.28	859.601	428.292	1646.2	1153.62	3322.04	9779.47	10420.4	2864.87	3.63731
CUST_7428_PI425248043	GSVIVT01031629001	VIT_05s0062g00820	Unknown protein	1890.44	1514.97	2944.87	2256.05	1682.7	1733.26	1062.79	629.298	676.629	294.289	223.326	492.573	2003.71	563.151	3.55804
CUST_833_PI425248043	GSVIVT01003563001e5	#N/A	#N/A	944.618	421.084	1452.2	1965.32	1583.38	652.719	341.055	137.288	334.201	208.947	302.788	654.907	1169.89	329.864	3.54657
CUST_4545_PI425248043	GSVIVT01020358001	VIT_19s0027g01070	R protein disease resistance protein	4.88351	9.99275	2.21407	11.6705	2.94113	9.48296	1.37163	2.0887	2.54078	1.72884	2.17239	1.92686	6.86415	1.97153	3.48163
CUST_9730_PI425248304	GSVIVT01029311001	VIT_11s0052g00100	basic helix-loop-helix (bHLH) family	11222.1	5248.16	18174	5780.47	3702.23	5680.61	3617.84	2139.06	1727.35	836.876	3109.14	2949.3	8301.25	2396.59	3.46377
CUST_3657_PI425248304	GSVIVT01012727001	VIT_10s0116g01780	Cationic peroxidase	2513.52	2392.17	3731.83	3666.67	2574.81	3226.61	401.239	214.701	1338.42	720.374	681.625	1916.55	3017.6	878.818	3.4337
CUST_6797_PI425248043	GSVIVT01029408001	VIT_17s0053g00970	No hit	31.3963	29.1517	52.8698	133.116	85.5739	149.319	67.7499	25.1175	32.6246	7.35583	5.05331	3.06275	80.2378	23.494	3.41525
CUST_1184_PI425248063	GSVIVT01012247001	VIT_01s0011g00130	Squamosa promoter-binding protein (VvSBP1)	96.3568	68.6611	108.011	24.7023	13.5915	135.626	16.9069	10.3968	38.1874	14.2265	18.2128	33.3843	74.4913	21.8858	3.40364
CUST_8656_PI425248043	GSVIVT01036612001	VIT_13s0084g00380	flavonol sulfotransferase	134.519	352.569	276.169	117.943	83.7486	163.247	116.906	77.5417	77.2357	16.3822	18.8714	25.3081	188.033	55.3741	3.39568
CUST_13_PI425248027	XM002263921LOC100261319tv2	#N/A	#N/A	39.8147	59.033	63.0165	41.0912	24.9786	43.7661	6.85062	4.22933	12.136	9.57531	16.2481	31.0322	45.2833	13.3453	3.39322
CUST_11106_PI425248304	GSVIVT01032589001	VIT_14s0066g02430	Chaperone BCS1 mitochondrial	3.94883	9.63757	12.9594	22.0174	12.6607	30.7947	1.777	1.67848	2.7446	3.40914	8.95949	8.60415	15.3364	4.52881	3.38641
CUST_2799_PI425248043	GSVIVT01013131001	VIT_02s0012g01610	Beta-1,3-glucanase precursor	3.70511	10.0558	5.61256	4.26925	2.03619	9.30427	1.31542	1.73618	1.76589	1.65304	2.11747	1.89299	5.83053	1.74683	3.33777
CUST_3401_PI425248304	GSVIVT01011206001	VIT_13s0106g00110	Separase	276.246	188.23	462.561	481.616	319.302	714.973	86.237	56.4585	139.419	143.207	98.4686	214.103	407.155	122.982	3.31068
CUST_706_PI425248063	GSVIVT01011668001	VIT_01s0011g05670	Nudix hydrolase 18	3316.27	1323.13	5700.93	4124.53	1771.58	1711.43	1831.57	1055.24	1224.77	150.239	392.616	780.15	2991.31	905.765	3.30252
CUST_1956_PI425248043	GSVIVT01008420001	VIT_17s0000g02490	No hit	586.078	256.244	1159.8	514.786	327.813	288.278	217.238	112.783	112.538	89.528	164.819	253.663	522.166	158.428	3.29592
CUST_11422_PI425248304	GSVIVT01033522001	VIT_08s0007g06250	Strubbelig receptor family 2	44.8219	57.9589	97.4822	64.6972	34.8616	77.8136	15.986	9.27554	29.3714	12.6751	12.7835	35.0537	62.9392	19.1909	3.27964
CUST_8661_PI425248043	GSVIVT01036621001	VIT_13s0084g00480	No hit	274.295	235.753	438.933	501.074	244.731	675.847	76.7487	44.8097	138.346	151.159	108.093	210.584	395.105	121.623	3.2486
CUST_5157_PI425248304	GSVIVT01016963001	VIT_09s0002g03310	Unknown protein	9.27773	19.9081	13.8307	15.4593	16.0282	19.2465	1.72214	1.8838	5.53635	7.4692	6.40949	6.24395	15.6251	4.87749	3.20351
CUST_1603_PI425248063	GSVIVT01016422001	VIT_13s0019g02890	Glucosyltransferase-2	74.0491	53.0854	137.804	159.729	108.901	180.374	54.3933	31.0354	40.2062	28.493	30.1575	39.1259	118.99	37.2352	3.19563
CUST_3006_PI425248043	GSVIVT01013920001	VIT_16s0013g01030	ERF/AP2 Gene Family (VvERF106)	1417.7	439.717	2342.11	4798.83	2898.99	2975.62	662.96	357.927	671.255	245.344	261.712	2518.7	2478.83	786.316	3.15246
CUST_3226_PI425248063	GSVIVT01032825001	VIT_13s0067g00810	R protein PRF disease resistance protein	72.5975	56.5944	128.632	113.43	69.8463	57.5168	1.48661	1.82374	7.44965	40.4604	31.8618	75.8966	83.103	26.4965	3.13638
CUST_1193_PI425248063	GSVIVT01012259001	VIT_01s0011g00030	ACT domain containing protein (ACR4)	26.6071	25.3824	47.515	31.2483	16.7552	71.8173	10.3101	7.30783	29.7961	6.36763	3.37393	13.0846	36.5542	11.7067	3.1225
CUST_10784_PI425248304	GSVIVT01031935001	VIT_03s0063g02290	Unknown protein	282.993	218.056	442.176	499.137	284.384	782.609	99.2084	59.4862	153.28	157.466	107.799	228.36	418.226	134.266	3.1149
CUST_2127_PI425248043	GSVIVT01009065001	VIT_18s0001g06150	Phosphate-induced protein 1	11854.7	2599.78	17947.4	25848.4	17404.8	7262.19	3792.77	2341.49	3461.02	1194.57	1856.33	14232.7	13819.5	4479.82	3.08484
CUST_2716_PI425248043	GSVIVT01012572001	VIT_16s0115g00220	Myosin-like protein XIA	39.2889	50.6464	52.331	85.1377	55.0426	152.287	1.37576	1.78799	5.03006	34.2635	35.0268	66.2241	72.4557	23.9514	3.02512
CUST_438_PI425248043	GSVIVT01001741001	VIT_10s0116g01340	Copper-binding family protein	509.908	393.449	956.391	1824.44	740.096	1422.81	293.396	171.664	434.763	316.425	387.277	334.01	974.516	322.922	3.0178
CUST_137_PI425248027	XM002268889	#N/A	#N/A	2488.85	1925.32	2844.84	861.254	418.959	1968.85	950.588	443.028	825.444	411.913	335.336	553.148	1751.35	586.576	2.98571
CUST_3009_PI425248043	GSVIVT01013924001	VIT_16s0013g01060	ERF/AP2 Gene Family (VvERF108)	1262.25	417.935	1864.77	3987.45	2683.16	2842.97	662.104	329.569	668.418	207.943	247.643	2300.33	2176.42	736.002	2.95709
CUST_771_PI425248043	GSVIVT01003360001	#N/A	#N/A	527.66	395.479	894.456	1670.26	730.745	1428.35	256.608	172.778	448.589	337.926	387.637	321.924	941.159	320.91	2.93278
CUST_2965_PI425248063	GSVIVT01026668001	#N/A	#N/A	518.985	367.469	904.247	1755.29	719.815	1424.67	281.982	173.257	439.85	331.582	381.046	335.197	948.413	323.819	2.92884
CUST_6267_PI425248043	GSVIVT01027502001	VIT_15s0048g02040	No hit	138.618	120.233	210.05	132.343	59.4344	110.501	12.8296	8.87489	10.1456	78.7773	58.917	93.8105	128.53	43.8925	2.92829
CUST_1305_PI425248043	GSVIVT01005642001	#N/A	#N/A	525.986	372.094	853.215	1683.4	703.881	1477.97	261.229	168.479	455.624	322.698	371.505	340.173	936.092	319.951	2.92573
CUST_2953_PI425248304	GSVIVT01009677001	#N/A	#N/A	204.944	141.252	212.307	332.874	231.972	246.802	84.9001	47.6323	99.7052	55.5182	63.7005	122.608	228.359	79.0106	2.89022
CUST_10359_PI425248304	GSVIVT01030990001	VIT_14s0006g02590	Glutamine amidotransferase	824.679	1145.02	1664.59	696.086	299.369	1487.25	890.899	572.51	379.642	83.7251	88.6024	107.728	1019.5	353.851	2.88115
CUST_2854_PI425248063	GSVIVT01025968001	VIT_18s0041g01620	R protein L6	93.3961	123.403	125.918	75.3302	68.6798	143.69	1.34504	1.77794	2.12353	44.2075	76.9174	93.0047	105.07	36.5627	2.87368
CUST_7980_PI425248304	GSVIVT01025014001	#N/A	#N/A	118.789	57.4558	175.089	63.932	31.5217	79.7823	50.0695	23.0327	69.9035	10.0352	19.054	12.8697	87.7615	30.8274	2.84687
CUST_8296_PI425248043	GSVIVT01035317001	VIT_04s0008g00460	Unknown protein	28.9228	21.6228	67.2067	33.2688	31.2744	45.2663	18.2166	6.4109	15.9825	11.4715	12.801	15.0618	37.927	13.324	2.84651
CUST_8466_PI425248043	GSVIVT01035934001	VIT_04s0008g06270	No hit	212.933	245.107	237.044	398.642	236.975	412.9	92.045	44.2675	45.1174	169.646	131.587	130.723	290.6	102.231	2.84258
CUST_1339_PI425248063	GSVIVT01013726001	VIT_01s0127g00800	Polyamine oxidase precursor	3.54522	10.6438	7.79738	20.7113	15.6343	20.7146	7.69868	1.9227	6.12974	2.15429	5.41508	4.59648	13.1744	4.65283	2.83149
CUST_2954_PI425248304	GSVIVT01009678001	#N/A	#N/A	181.764	112.606	187.114	239.814	206.564	229.622	80.9856	50.3483	84.7805	42.6068	48.3832	104.503	192.914	68.6012	2.81211
CUST_11358_PI425248304	GSVIVT01033402001	VIT_08s0007g07400	Glutamate dehydrogenase 1	496.605	545.557	621.954	966.702	545.133	1134.32	556.814	275.166	285.591	104.885	68.9787	242.585	718.379	255.67	2.80979
CUST_10206_PI425248304	GSVIVT01030484001	VIT_12s0059g01150	Dehydrogenase	123.403	140.933	169.61	249.587	114.19	378.834	110.067	48.7851	85.0158	37.6529	56.044	81.9031	196.093	69.9113	2.80488
CUST_382_PI425248304	GSVIVT01001124001	VIT_01s0150g00460	Xyloglucan endotransglucosylase/hydrolase precursor	171.03	179.613	298.317	388.1	224.3	306.179	171.91	108.717	52.7449	66.4653	31.0251	132.571	261.256	93.9057	2.78211
CUST_7100_PI425248043	GSVIVT01030545001	VIT_12s0059g01750	Caffeic acid O-methyltransferase (VvOMT2)	466.623	610.148	565.342	711.14	490.859	482.261	326.212	167.012	315.258	112.782	41.1023	237.952	554.396	200.053	2.77124
CUST_6242_PI425248304	GSVIVT01019733001	VIT_02s0025g03310	Arsenite transport protein (ArsB)	164.885	359.501	257.781	290.026	199.058	565.078	151.835	83.0627	302.793	35.698	23.4458	66.6876	306.055	110.587	2.76754
CUST_439_PI425248043	GSVIVT01001742001	GSVIVT01001742001	No hit	703.456	429.346	976.122	1762.51	946.34	2049.87	392.755	241.467	673.886	424.943	381.331	367.494	1144.61	413.646	2.76712
CUST_12_PI425248027	XM002263883LOC100261319tv1	#N/A	#N/A	41.0521	14.7627	65.6765	35.058	19.1454	30.3528	5.03667	2.59009	17.9055	12.219	11.4898	26.33	34.3413	12.5952	2.72654
CUST_2716_PI425248063	GSVIVT01022679001	VIT_02s0033g00540	No hit	35.1351	29.4135	63.3194	38.3646	27.3078	91.5928	36.9803	17.1037	44.7859	1.68457	2.19197	2.88184	47.5222	17.6047	2.6994
CUST_10096_PI425248304	GSVIVT01030206001	VIT_08s0058g01090	CBL-interacting protein kinase 14 (CIPK14)	687.671	640.577	931.198	197.745	132.543	518.199	179.881	92.9531	446.122	74.3536	105.798	255.338	517.989	192.407	2.69215
CUST_8671_PI425248304	GSVIVT01026898001	VIT_15s0046g02850	Ankyrin protein kinase	104.09	105.824	124.441	100.123	63.4575	109.872	78.4576	37.883	42.1161	16.1346	10.7487	41.1144	101.301	37.7424	2.68402
CUST_2030_PI425248063	GSVIVT01019955001	VIT_01s0026g02680	Oxygen evolving enhancer 3 (PsbQ)	432.127	249.498	556.258	445.561	292.431	557.982	287.639	139.502	145.889	82.1325	130.294	166.981	422.31	158.74	2.66039
CUST_48_PI425248043	GSVIVT01000145001	VIT_07s0129g00370	Unknown protein	84.1589	162.625	160.54	148.978	75.9263	114.088	105.679	58.9227	35.7696	13.0676	8.10102	59.3396	124.386	46.8133	2.65707
CUST_5918_PI425248304	GSVIVT01018886001	VIT_04s0023g02410	Ethylene-responsive protein -related	85.3913	126.368	180.029	208.12	88.966	149.402	77.2872	43.7522	43.9099	34.4617	55.8494	61.6571	139.713	52.8196	2.64509
CUST_1091_PI425248043	GSVIVT01004734001	#N/A	#N/A	585.978	247.356	904.946	1395.64	695.887	1635.7	256.015	168.151	523.874	384.17	404.224	360.014	910.918	349.408	2.60703
CUST_4115_PI425248043	GSVIVT01018197001	VIT_15s0021g02350	Unknown	54.9772	61.4777	88.5295	117.945	85.4492	138.639	47.9989	21.264	41.1316	31.6763	22.1726	45.7195	91.1697	34.9938	2.60531
CUST_3008_PI425248043	GSVIVT01013923001	VIT_16s0013g01050	ERF/AP2 Gene Family (VvERF107)	914.762	306.729	1228.98	1590.09	2017.73	1458.47	415.663	207.473	413.646	147.023	204.989	1505.31	1252.79	482.35	2.59727
CUST_9660_PI425248304	GSVIVT01029163001	#N/A	#N/A	2206.89	1460.16	2758.21	1097.68	830.996	1223.78	274.05	174.328	1511.82	124.873	416.844	1204.03	1596.29	617.658	2.58442
CUST_7030_PI425248043	GSVIVT01030290001	VIT_08s0058g00450	Substrate carrier, Mitochondrial	75.1703	68.1692	115.112	68.5945	43.5144	82.2997	24.4292	13.982	71.1177	10.2892	10.0193	45.7896	75.4768	29.2712	2.57853
CUST_1663_PI425248063	GSVIVT01016495001	VIT_13s0019g02090	Thylakoid lumenal 15 kDa protein 1	315.141	270.268	365.013	1000.46	611.66	826.909	612.806	300.453	206.835	40.894	61.2823	121.045	564.908	223.886	2.52319
CUST_9667_PI425248304	GSVIVT01029173001	VIT_11s0052g01200	Xyloglucan endotransglucosylase/hydrolase 23	1389.89	977.299	1218.96	715.41	517.604	767.859	170.812	112.807	990.442	93.5747	275.785	571.713	931.169	369.189	2.5222
CUST_6915_PI425248043	GSVIVT01029844001	VIT_08s0056g00220	Serine/threonine protein phosphatase PP1	303.631	65.5205	440.586	255.361	148.412	302.156	236.867	126.066	89.4316	76.2155	57.023	25.1772	252.611	101.797	2.48153
CUST_3337_PI425248304	GSVIVT01011084001	VIT_07s0104g00490	Unknown	143.945	179.864	206.105	142.185	84.7255	313.567	116.321	51.7346	73.6009	48.0516	44.6519	99.3888	178.399	72.2915	2.46777
CUST_6278_PI425248304	GSVIVT01019785001	VIT_02s0025g03780	Remorin	23.8668	40.1758	27.8743	55.0982	33.2358	36.9502	10.7393	7.18405	43.9763	5.81334	11.5973	8.92768	36.2002	14.7063	2.46154
CUST_4093_PI425248304	GSVIVT01014129001	#N/A	#N/A	90.9802	75.0779	158.698	120.372	72.7089	59.35	58.958	13.0742	22.0763	37.0182	65.5619	37.9388	96.1977	39.1046	2.46001
CUST_11042_PI425248304	GSVIVT01032486001	VIT_14s0066g01390	Metal-dependent phosphohydrolase HD domain-containing protein	1657.35	1963.05	2531.6	1294.44	735.069	977.525	1137.77	1224.8	343.914	293.332	331.847	411.582	1526.51	623.875	2.44681
CUST_8_PI425248304	GSVIVT01000015001	VIT_14s0128g00120	Ring-H2 finger protein ATL3B	134.416	88.2121	235.775	184.514	142.683	114.335	96.86	37.4881	57.0076	56.6748	31.1291	89.0923	149.989	61.3753	2.4438
CUST_12112_PI425248304	GSVIVT01035360001	VIT_04s0008g00870	Phosphoethanolamine/phosphocholine phosphatase	270.25	519.693	584.202	917.247	563.893	617.065	571.512	296.905	91.8783	102.36	86.1186	275.621	578.725	237.399	2.43777
CUST_245_PI425248304	GSVIVT01000721001	VIT_07s0141g00290	IAA16	4737.68	4379.39	7381.19	3393.2	1311.88	3766.47	1872.81	1054.97	2004.88	1028.82	1463.4	2830.6	4161.63	1709.24	2.43478
CUST_196_PI425248027	XM002285110ERF3bLOC100243603	#N/A	#N/A	14239.8	5509.24	26152.3	27479	15937	12627.9	5539.42	2485.45	5632.92	2167.59	7133.65	18982.8	16990.9	6990.31	2.43064
CUST_6169_PI425248043	GSVIVT01027128001	VIT_15s0046g00680	Wax synthase	4.74843	10.7246	7.83398	1.38554	5.21248	7.73158	1.52384	1.92176	5.82059	1.78072	2.21237	2.32917	6.27277	2.59808	2.41439
CUST_8500_PI425248043	GSVIVT01036062001	VIT_06s0080g01090	CCR4-NOT transcription complex subunit 7/8	10165.2	3331.02	18625.1	19168.6	12080.3	8423.74	4556.44	2755.83	5084.49	1740.78	5516.09	10438.2	11965.7	5015.31	2.38583
CUST_4096_PI425248304	GSVIVT01014135001	#N/A	#N/A	57.2821	55.7879	91.9699	74.1062	72.8687	29.9487	51.8359	19.8084	18.7242	16.4986	23.0908	31.4192	63.6606	26.8962	2.3669
CUST_739_PI425248063	GSVIVT01011707001	VIT_01s0011g05290	Inorganic carbon transport protein	29.2358	55.8704	58.8449	51.28	31.7527	59.0609	19.5294	11.2529	21.288	16.0687	30.5529	23.4028	47.6741	20.3491	2.34281
CUST_256_PI425248063	GSVIVT01010050001	VIT_18s0001g15700	GLTP3 (glycolipid transfer protein 3)	80.3352	102.956	134.088	86.1659	42.6096	80.6611	60.235	51.978	49.0671	17.4147	12.8593	34.391	87.8028	37.6575	2.33161
CUST_9668_PI425248304	GSVIVT01029174001	VIT_11s0052g01190	Xyloglucan endotransglucosylase-hydrolase XTH3	2920.89	2499.47	3937.66	1695.14	1197.11	1571.72	807.393	1031.31	2155.21	122.648	349.082	1512	2303.66	996.275	2.31228
CUST_9525_PI425248304	GSVIVT01028851001	VIT_16s0050g01190	Metal ion binding	512.742	410.019	1005.14	557.172	335.845	538.457	376.641	237.089	201.718	115.395	240.885	290.547	559.897	243.713	2.29736
CUST_119_PI425248043	GSVIVT01000381001	VIT_17s0000g00590	No hit	108.559	172.384	117.87	78.3698	92.077	93.0884	53.4396	53.5335	43.3091	52.8338	35.9124	51.2325	110.391	48.3768	2.28191
CUST_7549_PI425248043	GSVIVT01031964001	VIT_03s0063g02530	Unknown protein	177.912	198.586	416.305	258.014	108.888	343.024	208.95	113.685	137.249	46.4747	45.9269	109.521	250.455	110.301	2.27065
CUST_749_PI425248043	GSVIVT01003287001	VIT_07s0185g00090	Receptor kinase ARK3	38.3287	31.0209	48.7862	20.8511	19.9543	60.32	24.0673	12.8616	38.6925	4.00427	2.13733	14.9707	36.5436	16.1223	2.26665
CUST_8970_PI425248304	GSVIVT01027579001	VIT_15s0048g01250	putative MADS-box Supressor of Constans overexpression 1a (VviSOC1a)	29.7342	22.739	49.0829	86.9065	50.675	70.7774	43.424	17.061	14.5329	18.6314	17.3634	26.2889	51.6525	22.8836	2.25718
CUST_11045_PI425248304	GSVIVT01032489001	VIT_14s0066g01420	Nodulin MtN3 family	6.36446	18.2808	17.7367	15.5377	14.1628	9.04899	4.19383	2.09109	4.3498	6.09192	10.3857	8.88188	13.5219	5.99904	2.25401
CUST_7907_PI425248304	GSVIVT01024883001	#N/A	#N/A	378.06	279.992	664.754	698.23	449.36	874.424	395.799	211.904	248.978	169.007	120.573	348.62	557.47	249.147	2.23752
CUST_6026_PI425248043	GSVIVT01026453001	VIT_04s0044g01650	GA 20-oxidase 2	151.563	286.5	254.086	299.101	165.66	295.887	203.087	124.082	59.9817	71.061	104.548	94.7116	242.133	109.579	2.20967
CUST_2440_PI425248043	GSVIVT01010719001	VIT_13s0101g00460	No hit	3829.84	3163.21	5646.45	5112.87	3221.84	6717.7	5568.86	3038.36	2271.12	187.114	437.815	1155.44	4615.32	2109.78	2.18758
CUST_76_PI425248304	GSVIVT01000146001	VIT_07s0129g00380	Phototropic-responsive NPH3	55.7515	60.4958	56.4705	79.6197	50.0562	65.9274	49.0836	25.5211	24.4319	15.581	19.0948	35.8313	61.3869	28.2573	2.17243
CUST_6145_PI425248304	GSVIVT01019558001	VIT_02s0025g01670	Unknown protein	249.592	64.7726	401.445	318.055	205.545	246.785	148.612	96.3162	112.025	72.9012	71.8908	189.585	247.699	115.222	2.14976
CUST_2176_PI425248043	GSVIVT01009304001	VIT_18s0001g08690	Unknown	7.83232	10.1313	17.2768	10.1829	8.53959	14.3661	2.98379	1.88225	2.64091	5.91136	7.99278	10.4131	11.3882	5.30404	2.14708
CUST_2173_PI425248063	GSVIVT01020155001	VIT_01s0026g00850	Zinc finger protein 5	56.5185	83.7555	121.708	94.228	51.6385	70.4359	87.0438	48.0866	36.9846	11.6028	11.6626	28.4419	79.7141	37.3037	2.13689
CUST_4313_PI425248043	GSVIVT01019045001	VIT_04s0023g00990	Unknown protein	78.1124	72.6219	117.012	253.896	167.452	172.942	111.212	60.1656	96.0551	22.2919	33.4694	80.2606	143.673	67.2424	2.13664
CUST_5348_PI425248043	GSVIVT01023858001	VIT_03s0038g04050	Unknown	94.9487	281.565	273.673	190.031	107.193	220.932	73.5875	42.3006	122.79	83.5267	88.8529	140.176	194.724	91.8723	2.1195
CUST_5022_PI425248304	GSVIVT01016733001	VIT_09s0002g01000	Ferredoxin 4Fe-4S, iron-sulfur binding	99.7411	70.4458	133.752	98.9504	63.1442	110.536	90.3944	50.1333	80.0742	12.1546	6.03291	33.3635	96.095	45.3588	2.11855
CUST_239_PI425248027	XM002271600LOC100253485	#N/A	#N/A	48841.6	13033.7	74121.8	57852.8	31435.1	42706.4	15967	9391.36	25314.2	9646.87	23501.1	43015.8	44665.2	21139.4	2.11289
CUST_3249_PI425248063	GSVIVT01032855001	VIT_13s0067g00330	AUX1 auxin influx carrier protein	656.727	535.14	866.916	466.99	238.983	611.967	474.62	261.239	289.769	133.538	142.719	300.499	562.787	267.064	2.10731
CUST_6456_PI425248043	GSVIVT01028151001	VIT_07s0005g01750	No hit	118.986	101.093	184.991	138.012	83.3171	114.04	104.935	67.1763	65.4236	34.797	28.4193	53.7311	123.407	59.0804	2.08879
CUST_1180_PI425248063	GSVIVT01012243001	VIT_01s0011g00170	Brassinosteroid-6-oxidase [Vitis vinifera]	65.3305	21.5883	37.9422	50.6515	30.8923	42.1618	32.1988	17.3912	24.7174	15.8424	14.2587	14.6006	41.4278	19.8349	2.08863
CUST_7016_PI425248304	GSVIVT01022475001	VIT_08s0032g00400	Unknown	78.4445	119.405	156.394	140.611	92.5569	164.8	15.506	11.9385	94.0698	75.2532	66.7876	98.4282	125.369	60.3306	2.07803
CUST_4092_PI425248304	GSVIVT01014128001	#N/A	#N/A	298.593	316.412	457.398	386.119	248.995	726.429	296.401	185.828	210.411	108.058	128.001	243.006	405.658	195.284	2.07727
CUST_7556_PI425248304	GSVIVT01024117001	VIT_03s0038g01370	ABA-responsive protein (HVA22)HVA22H	57.5864	81.5115	127.163	208.183	129.61	145.701	78.9477	41.9811	73.1644	56.546	73.3587	45.8028	124.959	61.6334	2.02746
CUST_9662_PI425248304	GSVIVT01029166001	VIT_11s0052g01260	Xyloglucan endotransglucosylase/hydrolase 23	3193.26	2381.72	3799.26	2782.54	1673.87	1523.27	2073.3	1500.09	1886.67	145.222	382.15	1593.24	2558.98	1263.45	2.0254
CUST_933_PI425248304	GSVIVT01003555001	#N/A	#N/A	712.901	276.726	789.949	565.875	411.568	322.676	204.904	118.836	333.651	194.816	257.531	418.308	513.283	254.674	2.01545
CUST_1999_PI425248063	GSVIVT01019917001	VIT_02s0025g04950	No hit	293.952	478.892	576.553	348.28	156.774	1040.31	1600.52	866.508	896.352	536.203	588.628	1301.98	482.46	965.032	-2.00023
CUST_5404_PI425248304	GSVIVT01017622001	VIT_05s0020g00210	No hit	62.0105	38.2051	118.44	102.544	59.2846	134.372	221.046	78.0117	186.219	102.983	202.548	239.043	85.8094	171.642	-2.00027
CUST_2524_PI425248063	GSVIVT01021544001	VIT_10s0003g04040	Mitochondrial transcription termination factor	781.756	1009.51	1799.02	1038.2	570.298	2461.98	2400.78	1520.11	2576	2088.85	2263.44	4474.65	1276.79	2553.97	-2.0003
CUST_2981_PI425248304	GSVIVT01009726001	VIT_18s0001g12640	CBS domain-containing protein	5.24382	10.1047	11.768	11.8846	4.47692	15.3262	15.3339	10.8641	25.1499	13.7149	21.5073	31.1495	9.8007	19.62	-2.00189
CUST_10902_PI425248304	GSVIVT01032175001	#N/A	#N/A	160.615	206.339	243.745	82.8187	74.2974	238.705	291.084	146.28	513.871	242.428	333.16	488.128	167.753	335.825	-2.0019
CUST_1945_PI425248304	GSVIVT01007830001	VIT_17s0000g07640	Mannose-1-phosphate guanyltransferase	1506	1448.72	2595.39	2145.92	1221.11	3091.03	4617.61	2585.58	4016.96	2604.47	3242.83	6971.88	2001.36	4006.55	-2.00191
CUST_2287_PI425248063	GSVIVT01021240001	VIT_10s0003g01490	NIK3 (NSP- interacting kinase 3)	80.4748	116.273	144.459	421.374	227.228	231.548	550.088	341.828	333.089	348.63	255.395	616.878	203.559	407.651	-2.00262
CUST_2113_PI425248063	GSVIVT01020074001	VIT_01s0026g01610	Unknown protein	214.327	196.887	280.588	287.259	212.403	353.275	673.285	351.727	522.917	330.335	348.214	867.21	257.456	515.615	-2.00273
CUST_8443_PI425248304	GSVIVT01026150001	VIT_10s0042g00220	Pentatricopeptide (PPR) repeat-containing	282.309	217.169	425.793	413.691	254.521	741.489	870.394	533.849	1316.38	497.957	435.72	1024.26	389.162	779.761	-2.00369
CUST_2020_PI425248304	GSVIVT01007990001	VIT_17s0000g06330	Lipoate protein ligase	77.053	87.0721	120.041	71.8266	43.5462	138.569	239.096	125.741	197.308	121.113	154.707	240.747	89.6846	179.785	-2.00464
CUST_8985_PI425248304	GSVIVT01027598001	VIT_15s0048g01050	Unknown	74.6803	80.6044	142.377	253.608	171.44	415.61	630.977	436.469	402.082	203.504	226.651	382.655	189.72	380.39	-2.00501
CUST_12533_PI425248304	GSVIVT01036140001	#N/A	#N/A	353.36	340.039	613.069	390.81	245.565	603.389	740.065	342.97	1033.5	863.705	858.988	1266.28	424.372	850.917	-2.00512
CUST_3028_PI425248063	GSVIVT01026782001	VIT_15s0045g01310	UMP-CMP kinase	907.847	578.218	1550.86	1098.89	740.402	1318.4	2676.78	1747.44	2445.85	1512.39	1436.16	2606.49	1032.44	2070.85	-2.00579
CUST_6696_PI425248304	GSVIVT01021823001	VIT_14s0030g01950	Transferase	307.057	178.797	554.53	121.312	167.739	240.043	899.862	475.102	504.196	473.876	325.352	469.658	261.58	524.674	-2.00579
CUST_5100_PI425248043	GSVIVT01023011001	VIT_12s0034g01070	R protein MLA10	23.1901	30.8409	40.2786	32.3464	16.9471	41.8132	82.4229	48.2636	73.2044	43.8262	60.3047	63.9072	30.9027	61.9882	-2.00591
CUST_873_PI425248043	GSVIVT01003674001e5	#N/A	#N/A	9.53924	9.92046	16.511	16.2322	8.86435	10.114	35.3624	17.8643	18.8134	20.1466	24.5621	26.0714	11.8635	23.8034	-2.00643
CUST_4814_PI425248304	GSVIVT01015626001	VIT_03s0017g00140	Ascorbate peroxidase	2725.03	3475.25	3005.68	2007.35	1535.2	6485.13	6051.51	3499.85	8153.43	5499.42	4929.08	10470.7	3205.61	6434	-2.00711
CUST_7488_PI425248043	GSVIVT01031822001	VIT_03s0063g01220	Nodulin 1A, senescence-associated	180.292	264.84	331.279	875.789	377.43	754.503	797.447	422.283	979.936	610.827	1345.07	1434.83	464.022	931.732	-2.00795
CUST_7157_PI425248304	GSVIVT01023138001	VIT_12s0035g01870	Unknown protein	75.968	104.769	145.452	195.914	112.084	220.853	377.714	189.757	347.646	171.944	190.236	440.039	142.507	286.223	-2.00849
CUST_6197_PI425248043	GSVIVT01027208001	#N/A	#N/A	420.587	606.067	791.457	972.251	611.927	1543.3	1856.21	947.873	2026.83	1410.19	881.775	2813.2	824.265	1656.01	-2.00908
CUST_6528_PI425248043	GSVIVT01028437001	VIT_07s0005g04430	No hit	1495.76	1157.66	2087.78	1161.52	745.97	2386.62	2226.01	1211.72	2672.72	3675.41	3500.06	4882.57	1505.89	3028.08	-2.01083
CUST_4233_PI425248304	GSVIVT01014408001	VIT_19s0014g03350	Peptidyl-prolyl cis-trans isomerase TLP38, chloroplast	48.8738	49.8505	74.2568	49.959	31.3485	78.0882	130.694	68.9189	96.1196	74.7283	125.213	172.716	55.3961	111.398	-2.01094
CUST_3291_PI425248063	GSVIVT01034488001	VIT_18s0072g01040	Invertase, neutral/alkaline	385.36	330.956	563.711	544.295	359.807	1004.29	1106.16	598.995	1337.9	952.822	804.6	1611.44	531.404	1068.65	-2.011
CUST_1752_PI425248063	GSVIVT01016609001	#N/A	#N/A	12.2864	10.0911	15.345	34.4585	21.5722	27.6976	33.9865	17.7902	38.3131	36.1519	62.0413	56.0282	20.2418	40.7185	-2.01161
CUST_7540_PI425248304	GSVIVT01024088001	VIT_03s0038g01760	Disease resistance protein (CC-NBS class)	1604.67	1767.93	2820	1307.16	689.821	1654.24	3370.96	1677.99	3104.76	2923.41	3191.45	5540.56	1640.64	3301.52	-2.01234
CUST_7309_PI425248304	GSVIVT01023623001	VIT_11s0037g00330	Unknown protein	407.183	420.756	495.115	544.697	289.646	936.945	1103.04	539.809	1061.75	823.953	904.242	1795.54	515.724	1038.06	-2.01281
CUST_2749_PI425248043	GSVIVT01012713001e5	#N/A	#N/A	312.845	357.8	411.405	1007.83	750.869	715.944	1576.76	726.729	1474.84	694.676	824.203	1865.4	592.782	1193.77	-2.01384
CUST_1200_PI425248043	GSVIVT01005149001	VIT_00s0260g00070	FK506-binding protein genes family (VvFKBPa)	386.164	780.927	513.735	740.177	440.943	778.988	1823.74	966.892	925.673	1061.15	674.914	1881.44	606.822	1222.3	-2.01427
CUST_2526_PI425248063	GSVIVT01021547001	VIT_10s0003g04060	EMB2745 (embryo defective 2745)	11.7796	18.0419	24.0674	43.9656	19.165	35.4043	48.3673	35.0744	36.0772	44.8751	47.1238	95.735	25.404	51.2088	-2.01578
CUST_8250_PI425248043	GSVIVT01035132001	VIT_05s0077g02200	Unknown protein	149.534	138.448	271.689	292.642	167.022	365.617	545.513	312.535	340.093	549.548	393.033	652.304	230.825	465.504	-2.0167
CUST_4669_PI425248304	GSVIVT01015355001	VIT_11s0016g03590	Transducin protein	15.4369	21.4626	29.9378	24.5156	17.6156	34.6593	65.2459	30.7271	59.8896	30.9675	53.8629	48.9653	23.938	48.2764	-2.01673
CUST_4311_PI425248043	GSVIVT01019040001	VIT_04s0023g01060	Proton gradient regulation 3	30.7272	33.6092	39.1993	23.5684	13.8183	27.1568	51.7584	22.8403	43.5824	76.4745	48.7042	95.6232	28.0132	56.4972	-2.0168
CUST_2212_PI425248063	GSVIVT01020208001	VIT_01s0026g00320	NHL repeat-containing protein	152.494	158.483	212.359	255.349	212.659	257.057	595.413	310.528	632.606	276.077	265.127	438.674	208.067	419.738	-2.01732
CUST_1549_PI425248043	GSVIVT01006662001	VIT_00s0396g00010	Photosystem II PsbC	4535.46	1549.89	7800.73	3543.55	2555.15	3381.53	10474.8	5869.18	4496.8	5537.41	11157.2	9633.82	3894.39	7861.55	-2.01869
CUST_5330_PI425248043	GSVIVT01023802001	VIT_03s0038g04600	Endoplasmatic reticulum retrieval protein 1B	1665.09	798.78	2285.72	1158.41	735.715	1252.12	3026.91	1693.55	2383.79	2741.04	3245.94	2858	1315.97	2658.21	-2.01995
CUST_7135_PI425248043	GSVIVT01030626001	VIT_12s0059g02480	CYCP2;1 (cyclin p2;1)	173.561	193.275	255.99	289.683	153.108	165.442	519.99	300.591	307.31	319.614	464.679	574.666	205.177	414.475	-2.02009
CUST_12031_PI425248304	GSVIVT01035172001	VIT_11s0078g00430	L-fucokinase	60.5711	43.4844	72.8376	64.4059	32	96.6523	138.899	58.9815	198.357	82.462	87.1711	181.637	61.6585	124.585	-2.02056
CUST_1613_PI425248043	GSVIVT01006925001e3	#N/A	#N/A	178.05	177.514	446.147	487.375	286.502	437.919	913.81	551.731	511.245	596.598	582.982	912.753	335.584	678.187	-2.02091
CUST_6195_PI425248043	GSVIVT01027187001	VIT_15s0046g00120	Unknown protein	738.606	187.699	1130.89	1138.93	682.08	644.495	2488.93	1398.06	1070.77	1277.41	1085.16	1821.95	753.783	1523.72	-2.02143
CUST_9914_PI425248304	GSVIVT01029836001	VIT_08s0056g00160	U3 small nucleolar RNA-associated protein 11	389.188	453.68	652.255	1870.97	1192.45	2227.31	3192	1805.19	1932.57	2135.63	2035.52	2621.96	1130.97	2287.14	-2.02228
CUST_2259_PI425248063	GSVIVT01021206001	VIT_10s0003g01200	Transcription regulator/ zinc ion binding	113.252	129.464	200.79	83.1435	50.8828	192.913	184.833	84.6619	213.319	312.132	339.082	424.815	128.408	259.807	-2.0233
CUST_799_PI425248043	GSVIVT01003459001e5	#N/A	#N/A	203.094	115.341	346.196	242.364	141.25	158.331	706.731	368.787	424.34	239.111	453.475	248.864	201.096	406.885	-2.02334
CUST_2934_PI425248063	GSVIVT01026084001	VIT_18s0041g00350	Dienelactone hydrolase	71.9737	61.4154	110.436	205.153	94.9011	134.029	243.981	133.226	331.14	142.192	150.432	371.487	112.985	228.743	-2.02455
CUST_13362_PI425248304	GSVIVT01038606001	VIT_16s0098g01280	Rhodanese domain-containing protein	168.133	203.316	227.296	238.12	132.455	345.984	561.345	277.197	500.094	348.95	367.695	608.14	219.217	443.904	-2.02495
CUST_12287_PI425248304	GSVIVT01035675001	VIT_04s0008g03880	Adaptor-related protein complex 4, beta 1	916.626	708.763	1663.49	903.342	535.653	1882.81	2239.05	1267.94	3311.22	1544.6	1562.87	3461.32	1101.78	2231.17	-2.02506
CUST_1150_PI425248063	GSVIVT01012213001	VIT_01s0011g00550	Hydrolase, alpha/beta fold family	171.751	196.204	241.542	89.9833	52.0123	191.265	329.954	161.676	333.909	250.981	303.376	529.31	157.126	318.201	-2.02513
CUST_1283_PI425248043	GSVIVT01005518001	VIT_00s1847g00010	Adenine phosphoribosyltransferase	326.389	265.828	603.073	592.709	356.849	840.052	1204.18	547.866	709.373	942.422	807.518	1834.51	497.483	1007.64	-2.02548
CUST_2693_PI425248304	GSVIVT01009190001	#N/A	#N/A	3.62473	11.2344	8.14873	8.44446	8.3811	6.16384	14.2896	8.47954	12.7248	15.4818	17.1372	25.0857	7.66622	15.5331	-2.02618
CUST_1470_PI425248304	GSVIVT01005966001	VIT_00s0317g00050	Dehydroascorbate reductase	1243.62	1272.14	2023.28	1056.44	699.588	1071.72	3604.42	1827.37	3030.21	1489.07	1462.35	3514.58	1227.8	2488	-2.02639
CUST_3401_PI425248043	GSVIVT01015208001	VIT_11s0016g02250	Unknown protein	195.184	130.761	293.99	353.624	223.575	298.981	565.883	266.974	348.624	551.564	518.357	781.372	249.353	505.462	-2.0271
CUST_3295_PI425248043	GSVIVT01014857001	VIT_19s0015g01900	Dimethylmenaquinone methyltransferase	408.177	136.011	539.102	309.087	156.487	500.7	795.535	430.616	1081.26	357.133	831.795	659.658	341.594	692.666	-2.02775
CUST_9110_PI425248304	GSVIVT01027915001	VIT_05s0049g01880	Unknown protein	126.566	165.337	260.512	230.939	141.039	463.356	471.256	279.959	567.023	346.369	339.61	810.271	231.291	469.081	-2.0281
CUST_3751_PI425248304	GSVIVT01013170001	VIT_02s0012g01170	Pyruvate kinase	200.978	230.664	425.93	590.055	304.777	399.527	902.014	577.669	492.928	635.25	630.521	1126.39	358.655	727.461	-2.0283
CUST_5349_PI425248043	GSVIVT01023860001	VIT_03s0038g04030	Pentatricopeptide (PPR) repeat-containing	78.1819	59.932	133.763	61.7622	27.6508	105.279	143.864	79.8818	211.809	178.498	93.9287	238.466	77.7614	157.741	-2.02853
CUST_3290_PI425248063	GSVIVT01034486001	VIT_18s0072g01050	SNARE associated gtk16 protein	46.9021	51.9129	98.475	110.879	57.7552	131.519	198.9	141.041	162.052	112.595	129.905	264.608	82.9073	168.183	-2.02857
CUST_6082_PI425248043	GSVIVT01026760001e3	#N/A	#N/A	180.996	182.963	333.214	163.684	89.0324	274.632	698.824	440.145	387.244	266.149	215.729	476.497	204.087	414.098	-2.02903
CUST_9824_PI425248304	GSVIVT01029551001	VIT_09s0054g00830	Lipid-binding serum glycoprotein	196.607	210.845	254.9	401.816	252.801	289.139	859.52	529.48	499.71	384.03	283.633	703.806	267.684	543.363	-2.02987
CUST_8031_PI425248043	GSVIVT01034041001	VIT_08s0007g01540	MYB1	182.237	157.324	349.176	298.534	179.334	305.51	619.64	346.42	446.818	305.121	474.023	797.091	245.352	498.186	-2.03049
CUST_5912_PI425248043	GSVIVT01025792001	VIT_08s0040g00850	Thylakoid lumenal 20 kDa protein	31.6619	34.0344	37.3137	70.0111	44.2263	57.031	147.964	99.0102	75.4157	68.2866	53.0403	113.293	45.7131	92.835	-2.03082
CUST_7205_PI425248304	GSVIVT01023277001	VIT_12s0035g00750	Disease resistance protein	27.6985	29.0192	43.5549	14.1413	11.3315	35.2999	73.0095	28.7868	62.2593	44.7216	54.4862	63.8145	26.8409	54.513	-2.03097
CUST_9883_PI425248304	GSVIVT01029751001	VIT_12s0055g00830	Methyltransferase	22.3551	14.5519	42.7154	2.16724	18.8248	47.6691	59.6012	26.7954	51.4481	50.4227	36.1217	76.7899	24.7139	50.1965	-2.0311
CUST_3094_PI425248063	GSVIVT01032669001	VIT_13s0067g03060	Methionyl-tRNA synthetase	403.431	519.723	865.355	781.173	468.957	1006.25	1648.51	899.132	1553.88	923.778	856.37	2336	674.148	1369.61	-2.03162
CUST_10445_PI425248304	GSVIVT01031193001	VIT_14s0060g01620	Single-strand DNA binding protein	169.322	178.856	306.099	315.94	152.661	428.509	536.958	260.638	518.464	547.086	366.317	923.536	258.564	525.5	-2.03238
CUST_12766_PI425248304	GSVIVT01036717001	VIT_19s0085g00890	Myb APL (altered phloem development)	23.13	23.5762	43.7449	44.5955	30.7705	65.3454	100.747	56.7801	101.934	33.7682	60.6008	116.032	38.5271	78.3103	-2.0326
CUST_11334_PI425248304	GSVIVT01033356001	VIT_08s0007g07810	basic helix-loop-helix (bHLH) family	29.2768	9.50204	46.6242	23.8985	15.0522	42.3785	41.3475	18.8818	57.9869	60.0254	82.7489	77.9521	27.7887	56.4905	-2.03286
CUST_8856_PI425248304	GSVIVT01027345001	VIT_13s0047g00340	Ethylene-responsive transcription factor WRINKLED 1	95.0918	80.7088	144.889	103.072	53.365	119.108	223.618	139.402	165.132	207.897	145.564	330.538	99.3725	202.025	-2.03301
CUST_3985_PI425248304	GSVIVT01013686001	VIT_18s0001g02250	Ras-related protein Rab-7A	64.4441	64.4397	136.512	175.352	109.744	162.235	341.28	212.525	224.723	157.863	133.018	379.933	118.788	241.557	-2.03352
CUST_5499_PI425248043	GSVIVT01024325001e3	#N/A	#N/A	71.1518	14.8331	114.391	339.389	213.049	458.411	497.104	304.104	454.982	290.897	291.592	624.738	201.871	410.569	-2.03382
CUST_7543_PI425248043	GSVIVT01031942001	#N/A	#N/A	16.3917	38.8585	45.0564	1.73726	2.16391	27.4781	63.0386	30.216	43.2093	26.383	50.5006	54.5307	21.9477	44.6464	-2.03422
CUST_6404_PI425248304	GSVIVT01020549001	VIT_12s0028g03700	Two-pore calcium channel (TPC1)	94.6361	81.2682	152.248	77.1881	61.2063	99.8143	317.116	226.243	239.871	77.014	133.687	158.991	94.3935	192.154	-2.03567
CUST_54_PI425248063	GSVIVT01000596001	VIT_01s0137g00210	Photosystem II core complex proteins psbY, chloroplast precursor	6.82999	15.1407	19.6348	2.41628	2.47272	7.09834	14.7274	9.16074	14.5778	24.4254	19.2461	27.0191	8.93214	18.1928	-2.03677
CUST_5153_PI425248304	GSVIVT01016955001	VIT_09s0002g03200	Peptidase alpha subunit, Mitochondrial	259.305	174.584	504.357	522.726	240.073	572.313	1018.14	598.251	579.646	574.29	490.375	1372.71	378.893	772.236	-2.03814
CUST_11689_PI425248304	GSVIVT01034026001	VIT_08s0007g01660	Chaperone protein dnaJ-related	437.268	421.639	845.86	418.505	239.489	1045.42	904.162	658.856	1394.51	796.853	1435.41	1758.6	568.03	1158.07	-2.03874
CUST_5305_PI425248304	GSVIVT01017295001	VIT_09s0002g06510	Auxin-independent growth promoter axi1	252.397	213.639	433.784	322.473	157.684	580.868	673.374	381.828	754.028	439.946	704.383	1044.23	326.808	666.298	-2.03881
CUST_11131_PI425248304	GSVIVT01032915001	VIT_14s0068g00380	NLI interacting factor (NIF) family protein	20.9291	25.307	28.6562	12.0596	7.90699	21.6856	60.7427	23.8663	49.4797	27.3509	24.1167	52.4893	19.4241	39.6743	-2.04253
CUST_3072_PI425248043	GSVIVT01014146001	VIT_19s0014g00800	No hit	42.3935	26.0917	53.7128	19.5844	32.2991	44.4301	112.962	61.9729	82.4307	31.0844	71.9542	85.9883	36.4186	74.3988	-2.04288
CUST_1388_PI425248063	GSVIVT01013787001	VIT_01s0127g00230	NIK3 (NSP- interacting kinase 3)	157.899	166.221	265.236	398.421	266.191	780.244	944.143	571.49	944.33	516.156	334.558	845.311	339.035	692.665	-2.04305
CUST_4585_PI425248304	GSVIVT01015217001	VIT_11s0016g02350	Ubiquinone/menaquinone biosynthesis methyltransferase UbiE	93.8109	89.4685	129.357	152.949	89.4374	200.954	284.754	153.523	245.892	203.218	208.076	449.25	125.996	257.452	-2.04333
CUST_5675_PI425248304	GSVIVT01018102001	VIT_05s0020g04700	Unknown protein	13.7799	16.7667	26.335	17.8542	11.177	35.1355	59.2159	31.7694	43.7247	31.1784	20.3413	61.1928	20.1747	41.2371	-2.044
CUST_6584_PI425248304	GSVIVT01020936001	VIT_05s0029g01080	Ribosome biogenesis protein Bms1	79.0279	134.686	122.089	129.588	55.2617	138.374	296.485	166.924	261.381	132.255	192.775	298.058	109.838	224.647	-2.04526
CUST_5523_PI425248043	GSVIVT01024429001	VIT_16s0039g02320	Vacuolar protein sorting 41 (VPS41)	82.4639	135.885	135.589	113.097	91.8982	103.732	342.221	212.995	245.591	132.735	116.118	306.318	110.444	225.996	-2.04625
CUST_3776_PI425248043	GSVIVT01017071001	VIT_09s0002g04320	Photosystem I reaction center subunit VI PSAH	3729.41	2970.37	5548.48	3134.08	2396.55	3427.74	8718.04	4811.53	5781.32	5839.15	7391.79	10866.4	3534.44	7234.71	-2.04692
CUST_2746_PI425248304	GSVIVT01009283001	VIT_18s0001g08510	Lipase family	33.7631	21.4682	49.7149	28.9946	24.6989	64.1597	82.4383	59.7392	81.5979	38.0553	105.588	88.7011	37.1332	76.0199	-2.04722
CUST_2993_PI425248304	GSVIVT01009746001	VIT_18s0001g12830	1,4-beta-mannan endohydrolase	1738.45	1423.79	2813.85	1175.18	1087.08	3361.8	5219.38	3145.79	4104.34	3220.98	3010.69	5062.37	1933.36	3960.59	-2.04856
CUST_150_PI425248304	GSVIVT01000318001	VIT_03s0132g00020	Histone deacetylase HD2C	845.875	1039.49	1452.41	2328.01	1425.51	2261	3501.51	2688.5	2080	2586.53	2726.55	5579.82	1558.72	3193.82	-2.04901
CUST_4709_PI425248304	GSVIVT01015423001	VIT_11s0016g04240	Vernalization insensitive 3	45.1214	68.3769	100.808	115.299	54.8766	129.18	205.922	140.108	195.872	97.5978	106.45	306.757	85.6103	175.451	-2.04942
CUST_1257_PI425248304	GSVIVT01004795001	VIT_02s0234g00100	Ubiquitinyl hydrolase 1	272.358	131.954	483.77	352.97	198.361	582.175	762.553	433.322	784.093	512.558	621.501	1039	336.931	692.172	-2.05434
CUST_7961_PI425248304	GSVIVT01024982001	VIT_06s0004g04560	Unknown protein	29.0237	53.2944	61.9075	39.2225	21.1622	54.1014	97.2223	53.5875	65.3864	90.6332	64.4038	160.469	43.1186	88.6171	-2.05519
CUST_5463_PI425248304	GSVIVT01017717001	VIT_05s0020g01110	Pectinacetylesterase	688.027	653.37	1197.08	947.74	673.148	1257.25	2166.53	1264.01	1933.6	1470.74	1237.94	3060.14	902.769	1855.49	-2.05534
CUST_12719_PI425248304	GSVIVT01036587001	VIT_13s0084g00100	Nodulation protein	187.994	197.398	258.707	165.72	99.0289	343.707	444.106	255.733	396.041	409.412	302.993	766.703	208.759	429.165	-2.05579
CUST_7679_PI425248304	GSVIVT01024393001	#N/A	#N/A	225.455	200.924	390.579	642.783	366.955	688.976	1084.15	596.38	996.166	476.783	529.636	1492.51	419.279	862.605	-2.05735
CUST_6179_PI425248043	GSVIVT01027154001	VIT_15s0046g00400	Seven in absentia SINA4	25.3564	33.9979	42.2021	21.8721	14.3613	52.7655	82.2424	53.1102	93.4039	33.0581	30.5792	100.068	31.7592	65.4103	-2.05957
CUST_6018_PI425248304	GSVIVT01019060001	VIT_04s0023g00830	Calreticulin 3 (CRT3)	615.32	360.975	798.793	1156.2	716.664	1257.61	1562.22	953.351	2472.24	1111.87	1339.16	2667.3	817.594	1684.36	-2.06014
CUST_10233_PI425248304	GSVIVT01030526001	VIT_12s0059g01570	AtZW10	143.109	44.0229	255.293	144.843	110.872	217.74	441.544	264.921	275.541	293.694	271.004	341.773	152.647	314.746	-2.06193
CUST_12304_PI425248304	GSVIVT01035713001	VIT_04s0008g04210	GLB3 (2-on-2 hemoglobin like gene 3)	2009.92	561.71	3060.76	991.135	552.793	1285.08	3075.57	1792.44	2073.92	2797.34	2434.49	5292.38	1410.23	2911.02	-2.06421
CUST_5660_PI425248304	GSVIVT01018079001	VIT_05s0020g04480	Pyruvate kinase	634.755	888.868	1123.46	1560.96	782.001	1401.98	3105.56	1843.2	1959.97	1505.56	1425.36	3358.7	1065.34	2199.72	-2.06482
CUST_6757_PI425248304	GSVIVT01021969001	VIT_14s0030g00740	ACP2 (Acyl carrier protein 2)	2884.86	1506.97	4365.12	2681.83	1629.99	3989.75	5294.08	2962	5864.37	5347.46	6047.74	9714.24	2843.09	5871.65	-2.06524
CUST_29_PI425248304	GSVIVT01000051001	VIT_14s0128g00470	Unknown protein	241.211	192.134	401.232	372.043	242.268	432.772	878.147	511.904	704.08	471.354	339.558	982.273	313.61	647.886	-2.0659
CUST_5289_PI425248043	GSVIVT01023624001	VIT_11s0037g00340	Homoserine kinase (HSK)	613.639	934.818	1026.23	1247.17	1039.26	1830.49	3556.2	1922.28	2303.36	1548.27	871.557	3626.04	1115.27	2304.62	-2.06643
CUST_1464_PI425248063	GSVIVT01016240001	VIT_13s0019g04600	ABC Transporter (VvWBC15 - VvABCG15)	248.388	247.289	378.369	247.102	140.588	206.752	883.082	490.708	566.655	270.641	275.908	547.774	244.748	505.795	-2.06659
CUST_12820_PI425248304	GSVIVT01036988001	VIT_03s0088g00990	Metal transporter CNNM4 (Cyclin-M4)	295.027	299.854	488.703	534.121	309.594	361.505	1160.42	650.823	759.596	572.499	621.321	969.279	381.467	788.991	-2.0683
CUST_7829_PI425248304	GSVIVT01024714001	VIT_06s0004g06820	Unknown protein	288.599	316.857	535.766	645.867	409.104	947.693	1358.38	836.319	1427.8	744.759	616.192	1520.26	523.981	1083.95	-2.06869
CUST_3660_PI425248063	GSVIVT01037358001	VIT_06s0009g02510	HEAT repeat family protein	104.641	87.8387	175.014	148.625	88.7782	184.758	228.436	122.643	242.001	232.911	341.796	466.317	131.609	272.351	-2.06939
CUST_2092_PI425248304	GSVIVT01008100001	VIT_17s0000g05300	Pre-mRNA cleavage complex II protein Clp1	82.2202	39.3205	144.835	194.595	96.2434	163.447	253.162	130.275	280.022	210.335	191.63	426.599	120.11	248.67	-2.07035
CUST_11580_PI425248304	GSVIVT01033818001	VIT_08s0007g03570	Anthocyanin membrane protein 1 (Anm1)	94.6544	73.6155	174.856	118.91	67.0189	202.995	190.352	118.116	271.424	263.039	244.142	428.588	122.008	252.61	-2.07043
CUST_5786_PI425248304	GSVIVT01018517001	VIT_16s0022g01770	Phosphopyruvate hydratase.	1461.42	1529.24	2163.11	3806.57	2079.37	3832.1	7897.11	4892.8	4734.07	2457.11	3902.5	6920.15	2478.64	5133.96	-2.07128
CUST_2641_PI425248043	GSVIVT01012303001	VIT_03s0110g00330	Cinnamyl alcohol dehydrogenase	215.187	142.735	350.183	129.966	93.4593	365.517	354.746	178.165	696.191	320.341	481.283	657.24	216.174	447.994	-2.07237
CUST_4240_PI425248304	GSVIVT01014422001	VIT_19s0014g03470	Unknown protein	54.5116	47.631	78.7332	68.1118	36.5775	104.301	155.326	87.8762	120.949	102.719	97.8472	244.682	64.9776	134.9	-2.0761
CUST_479_PI425248043	GSVIVT01001856001	VIT_05s0077g00110	Unknown protein	58.8199	63.2873	76.4951	111.04	70.3955	169.054	204.107	122.504	240.254	125.058	144.234	304.483	91.5152	190.107	-2.07732
CUST_3615_PI425248304	GSVIVT01012651001	VIT_10s0116g00790	Pseudouridine synthase	53.5343	49.6842	79.3365	85.1526	65.3078	142.258	145.682	69.8877	181.617	144.979	156.666	289.013	79.2123	164.641	-2.07848
CUST_365_PI425248063	GSVIVT01010232001	#N/A	#N/A	139.286	54.1074	237.528	279.86	167.619	284.34	561.361	375.244	476.423	200.817	290.335	513.41	193.79	402.932	-2.07922
CUST_1514_PI425248063	GSVIVT01016307001	VIT_13s0019g04030	Serine carboxypeptidase SCPL27	206.748	123.401	277.494	131.325	73.5996	281.88	327.035	189.99	576.794	228.001	392.259	562.392	182.408	379.412	-2.08002
CUST_1220_PI425248304	GSVIVT01004648001	VIT_00s1525g00010	GAE3 (UDP-D- glcucuronate 4-epimerase 3)	595.412	603.929	1040.07	934.887	444.403	1038.93	2750.91	1443.7	1332.9	1169.49	996.794	2001.43	776.272	1615.87	-2.08157
CUST_127_PI425248063	GSVIVT01001595001	VIT_18s0164g00030	ATP synthase delta chain, chloroplast precursor	1971.41	1765.47	2848.5	1659.94	779.776	2838.37	3938.4	2134.47	4699.23	4207.54	3094.55	6622.3	1977.24	4116.08	-2.08173
CUST_1454_PI425248304	GSVIVT01005874001	VIT_00s0304g00050	Electron transport SCO1/SenC family protein	71.8479	67.87	95.5487	57.0063	33.1055	131.556	134.795	69.8752	191.059	127.951	160.321	267.408	76.1558	158.568	-2.08215
CUST_4336_PI425248043	GSVIVT01019108001	VIT_04s0023g00480	Unknown	62.3325	94.4137	117.721	97.8862	46.2341	209.177	275.149	117.277	284.306	167.165	166.237	297.113	104.627	217.874	-2.08238
CUST_716_PI425248043	GSVIVT01003163001	VIT_03s0180g00140	Acetyl xylan esterase AxeA	432.077	510.332	668.633	1570.45	822.431	1864.69	2671.95	1491.27	1750.61	1552.62	1241.69	3515.34	978.101	2037.24	-2.08286
CUST_5730_PI425248304	GSVIVT01018233001	VIT_15s0021g02050	PRIB5 protein	400.835	195.591	594.38	359.749	193.514	418.529	731.508	459.2	834.975	608.802	644.032	1228.46	360.433	751.163	-2.08406
CUST_7824_PI425248304	GSVIVT01024705001	VIT_06s0004g06880	Ran-binding protein 1 RanBP1	181.461	207.239	338.274	379.492	299.438	369.393	814.742	559.751	631.154	642.061	282.298	770.842	295.883	616.808	-2.08464
CUST_2273_PI425248063	GSVIVT01021223001	VIT_10s0003g01360	Cysteine protease (PhCAC16.5)	1740.47	2329.36	2646.84	2684.54	1265.36	2670.38	5274.5	3304.01	4261.63	4471.1	3638.5	6854.46	2222.82	4634.03	-2.08475
CUST_1040_PI425248063	GSVIVT01012086001	VIT_01s0011g01770	No hit	80.479	88.2293	124.675	53.1855	29.0979	121.686	119.108	63.5788	150.737	204.537	196.738	302.213	82.8923	172.819	-2.08486
CUST_1871_PI425248043	GSVIVT01008106001	VIT_17s0000g05250	Unknown protein	538.615	801.183	708.815	1235.79	836.222	1438.68	3297.43	1790.95	1848.3	1179.28	974.731	2499.81	926.55	1931.75	-2.08489
CUST_1329_PI425248063	GSVIVT01013198001	VIT_02s0012g00920	Conserved oligomeric complex COG6	334.247	330.487	499.003	587.235	371.156	475.076	1019.22	582.821	970.544	624.03	735.796	1482.9	432.867	902.553	-2.08506
CUST_2621_PI425248304	GSVIVT01009052001	VIT_18s0001g05990	UDP-glycosyltransferase 85A1	99.3654	81.2723	128.35	147.731	96.2284	113.285	304.501	142.067	328.899	194.197	77.8715	341.835	111.039	231.562	-2.08542
CUST_12523_PI425248304	GSVIVT01036122001	VIT_06s0080g00440	Ribosomal protein S9	525.585	459.772	633.705	492.008	506.794	808.344	1586.72	950.941	1197.34	874.942	887.445	1649.79	571.035	1191.2	-2.08603
CUST_5186_PI425248304	GSVIVT01017036001	VIT_09s0002g03960	Cytochrome c oxidase subunit 19	118.764	93.2667	161.66	194.719	110.094	283.19	324.76	154.786	263.123	266.116	382.969	614.419	160.282	334.362	-2.08608
CUST_11413_PI425248304	GSVIVT01033509001	VIT_08s0007g06390	Enoyl-[acyl-carrier-protein] reductase [NADH], chloroplast precursor	350.133	416.99	503.719	913.326	589.932	784.035	1646.15	935.625	1098.06	1032.41	622.173	2094.69	593.023	1238.18	-2.08792
CUST_1186_PI425248063	GSVIVT01012249001	VIT_01s0011g00110	putative MADS-box sepallata 4 (VviSEP4)	89.3548	74.9303	205.354	108.66	87.9124	181.809	295.051	179.888	316.781	163.174	234.593	373.568	124.67	260.509	-2.08959
CUST_2180_PI425248063	GSVIVT01020165001	VIT_01s0026g00730	Unknown protein	193.256	139.264	275.503	277.976	143.744	323.169	725.556	359.721	487.264	301.581	400.564	552.98	225.485	471.278	-2.09006
CUST_13377_PI425248304	GSVIVT01038634001	VIT_16s0098g01030	Transducin family protein / WD-40 repeat	21.6047	11.3897	33.343	31.8865	15.4162	52.7799	86.7435	44.7654	69.9776	30.9016	48.4542	67.0911	27.7367	57.9889	-2.0907
CUST_6420_PI425248304	GSVIVT01020576001	VIT_12s0028g03370	Tryptophan-tRNA ligase	353.661	151.502	557.332	107.896	78.2333	200.452	442.601	300.05	486.024	452.804	518.551	829.958	241.513	504.998	-2.09098
CUST_7240_PI425248043	GSVIVT01030948001	#N/A	#N/A	1288.46	1012.23	1753.07	609.241	361.563	1898.3	2262.37	1294.11	3875.2	1764.48	1595.46	3689.96	1153.81	2413.6	-2.09184
CUST_11055_PI425248304	GSVIVT01032508001	VIT_14s0066g01630	UVH3 (ultraviolet hypersensitive 3)	303.736	360.651	602.202	654.925	430.189	678.957	1403.57	794.55	1053.22	739.093	792.715	1557.86	505.11	1056.83	-2.09228
CUST_5908_PI425248304	GSVIVT01018865001	VIT_04s0023g02570	Peroxidase 72	166.75	263.349	310.207	72.8108	38.7325	478.903	602.617	373.818	660.709	189.94	297.518	663.136	221.792	464.623	-2.09486
CUST_2758_PI425248304	GSVIVT01009299001	VIT_18s0001g08650	Growth-regulating factor 1	178.879	194.286	209.472	338.147	214.92	456.01	688.676	396.765	527.294	616.556	362.757	743.502	265.286	555.925	-2.09557
CUST_13214_PI425248304	GSVIVT01038181001	VIT_05s0094g00810	Ion channel DMI1, chloroplast precursor	46.3953	42.7291	75.8666	27.9811	17.3707	49.4615	161.333	87.6196	108.712	43.5299	50.2968	93.1816	43.3007	90.7788	-2.09647
CUST_10082_PI425248304	GSVIVT01030178001	VIT_08s0058g01350	Non-green plastid inner envelope membrane protein	569.043	784.753	987.606	1013.08	574.725	1863.13	2217.61	1430.23	2421.11	1531.68	1097.33	3447.39	965.39	2024.23	-2.0968
CUST_9453_PI425248304	GSVIVT01028660001	VIT_07s0005g06480	EMB1974 (embryo defective 1974)	26.4672	20.3061	50.2422	56.6836	29.3899	64.9206	84.9905	50.5044	78.1919	71.664	76.5204	158.4	41.3349	86.7119	-2.09779
CUST_10895_PI425248304	GSVIVT01032163001	VIT_13s0064g00390	Polyamine oxidase	39.776	33.5876	57.8174	121.219	73.7512	87.39	141.714	83.8334	177.222	105.081	200.383	159.569	68.9236	144.634	-2.09847
CUST_8203_PI425248304	GSVIVT01025429001	VIT_06s0004g00750	Acyl-CoA synthetases (Acyl-activating enzyme 18)	1182.95	874.79	1855.75	1042.69	720.211	2414.44	2626	1297.93	4162.05	1990.26	2088.18	4814.46	1348.47	2829.81	-2.09853
CUST_7539_PI425248304	GSVIVT01024086001	VIT_03s0038g01780	Triosephosphate isomerase, chloroplast precursor	1919.23	2040.12	3321.99	1483.42	847.236	2150.01	3974.98	2196.05	4066.59	3791.85	3713.11	6940.5	1960.33	4113.84	-2.09854
CUST_1984_PI425248043	GSVIVT01008530001	VIT_17s0000g01500	SWIB complex BAF60b domain-containing protein	210.913	255.067	369.291	526.717	276.033	578.285	958.775	668.684	659.326	664.051	545.745	1155.26	369.384	775.306	-2.09892
CUST_9912_PI425248304	GSVIVT01029831001	VIT_08s0056g00120	Ethanolamine-phosphate cytidylyltransferase	298.029	186.418	358.419	39.7286	127.575	386.734	441.762	260.37	526.665	524.826	541.049	641.457	232.817	489.355	-2.10188
CUST_2102_PI425248304	GSVIVT01008119001	VIT_17s0000g05140	Rhomboid	69.9593	44.6743	79.6949	122.519	86.3164	177.541	310.608	162.211	258.019	107.279	99.1636	284.218	96.7841	203.583	-2.10348
CUST_1961_PI425248043	GSVIVT01008439001	VIT_17s0000g02340	Leucine-rich repeat receptor-like protein kinase 1	16.6152	10.0209	27.4762	3.56295	2.62112	12.0074	22.3734	20.1568	37.6813	19.6275	21.7441	30.5185	12.0506	25.3503	-2.10365
CUST_3847_PI425248304	GSVIVT01013391001	VIT_18s0122g01110	Phosphatidylinositolglycan class O (PIG-O)	50.7867	60.8604	81.0027	149.158	71.7043	138.505	334.339	204.756	186.16	114.974	102.899	218.213	92.0029	193.557	-2.10381
CUST_7922_PI425248304	GSVIVT01024911001	VIT_06s0004g05170	Lectin protein kinase	296.575	583.475	529.064	730.952	462.397	1128.46	1460.11	800.091	1028.89	1324.01	1287.28	1949.6	621.821	1308.33	-2.10403
CUST_10141_PI425248304	GSVIVT01030310001	VIT_08s0058g00280	Lectin protein kinase	31.321	45.9878	67.1388	121.636	53.5649	116.75	256.423	103.016	128.668	95.3216	114.774	220.06	72.7331	153.044	-2.10418
CUST_5207_PI425248304	GSVIVT01017063001	VIT_09s0002g04250	Protein disulfide-isomerase A1	170.441	163.908	285.346	187.765	95.0495	197.824	338.327	158.094	353.497	498.42	481.267	486.425	183.389	386.005	-2.10484
CUST_12971_PI425248304	GSVIVT01037549001	VIT_06s0009g00770	Abscisic acid 8` hydroxylase (CYP707A2) (VvA8H-CYP707A2.6)	44.7253	37.8768	71.3404	65.4798	37.6665	87.3792	112.395	46.1781	166.055	92.9293	111.552	196.024	57.4113	120.855	-2.10508
CUST_671_PI425248304	GSVIVT01002097001	VIT_00s0612g00020	Brain protein 44	864.801	881.196	1446.21	2183.01	1513.28	2922.43	4194.55	2517.41	3750.7	2403.85	2628.09	5172.77	1635.15	3444.56	-2.10657
CUST_12279_PI425248304	GSVIVT01035663001	VIT_04s0008g03780	Myb-related protein 3R-1 (Plant c-MYB-like protein 1) MYB3R1	256.492	291.145	407.493	804.75	506.475	875.848	1462.71	848.216	1056.89	878.711	573.322	1800.99	523.7	1103.47	-2.10707
CUST_5482_PI425248304	GSVIVT01017751001	VIT_05s0020g01430	Vesicle-associated membrane protein 72	503.321	358.645	848.947	541.787	304.449	1057.46	1352.61	705.569	1737.41	1037.49	784.799	1998.54	602.434	1269.4	-2.10712
CUST_10240_PI425248304	GSVIVT01030537001	VIT_12s0059g01660	3-oxoacyl-[acyl-carrier-protein] synthase II	158.004	192.851	321.197	102.808	55.6305	194.43	336.21	159.668	306.594	372.01	341.86	644.099	170.82	360.074	-2.10791
CUST_6119_PI425248043	GSVIVT01026940001	VIT_15s0046g02440	Transcription regulator/ zinc ion binding	150.176	150.059	333.689	121.217	80.5136	279.304	325.155	149.817	328.168	437.979	448.739	660.501	185.826	391.726	-2.10802
CUST_12965_PI425248304	GSVIVT01037538001	VIT_06s0009g00850	Strictosidine synthase	1719.52	837.33	3332.77	2897.29	1635.41	4080.77	5427.3	2743.83	5485.6	4555.39	3493.91	8876.86	2417.18	5097.15	-2.10872
CUST_8338_PI425248043	GSVIVT01035449001	VIT_04s0008g01730	PSBX (photosystem II subunit X)	235.577	326.717	531.941	170.709	97.4324	165.542	567.584	306.312	395.62	439.227	498.747	1016.36	254.653	537.309	-2.10996
CUST_12355_PI425248304	GSVIVT01035808001	VIT_04s0008g05060	C-5 cytosine-specific DNA methylase	159.534	160.996	257.993	213.707	125.794	474.339	583.453	305.785	621.06	408.877	338.561	681.099	232.061	489.806	-2.11068
CUST_3551_PI425248304	GSVIVT01012414001	VIT_13s0067g01060	SAC3/GANP	233.275	167.012	354.877	110.089	72.0226	273.079	400.677	219.426	448.525	372.442	387.003	728.15	201.726	426.037	-2.11196
CUST_2943_PI425248304	GSVIVT01009654001	VIT_18s0001g12000	Geranylgeranyl pyrophosphate synthetase 1, chloroplast precursor	409.271	389.471	735.575	688.588	440.327	895.948	1465.68	647.981	1689	837.612	790.94	2088.72	593.197	1253.32	-2.11283
CUST_8471_PI425248043	GSVIVT01035955001	VIT_04s0008g06510	Unknown	13.4541	17.5403	30.668	19.7738	11.0065	21.8897	44.4889	23.2692	30.3398	43.3469	54.0003	46.2636	19.0554	40.2848	-2.11409
CUST_1868_PI425248304	GSVIVT01007686001	VIT_17s0000g08920	Ribitol dehydrogenase	217.324	282.986	297.119	115.603	65.2831	409.343	576.637	392.575	468.938	651.157	282.277	562.657	231.277	489.04	-2.11453
CUST_1305_PI425248063	GSVIVT01013085001	VIT_02s0012g01940	Myb KAN2 (KANADI 2)	42.7049	53.1591	91.8918	110.61	88.3668	128.236	231.226	145.283	129.385	165.117	102.958	315.21	85.8281	181.53	-2.11504
CUST_77_PI425248027	XM002285261	#N/A	#N/A	262.634	221.266	470.452	457.89	235.492	591.366	1037.29	639.682	845.202	544.029	437.304	1232.43	373.183	789.323	-2.11511
CUST_1367_PI425248063	GSVIVT01013762001	VIT_01s0127g00480	Unknown protein	21.389	10.6067	38.3674	22.7679	18.1351	30.1161	64.8102	34.8127	55.3954	36.937	29.7739	77.3782	23.5637	49.8512	-2.11559
CUST_2674_PI425248304	GSVIVT01009157001	VIT_18s0001g07360	ER6 protein universal stress protein (USP) family	248.022	149.691	421.926	221.084	160.878	371.484	498.925	300.466	725.487	435.194	380.373	988.563	262.181	554.834	-2.11623
CUST_5587_PI425248043	GSVIVT01024642001	VIT_06s0004g07350	Substrate carrier, Mitochondrial	174.179	185.351	458.351	149.056	169.947	247.266	654.883	334.8	378.821	438.683	519.621	603.083	230.692	488.315	-2.11674
CUST_2603_PI425248063	GSVIVT01021661001	VIT_10s0003g04970	ATPase, BadF/BadG/BcrA/BcrD-type	186.275	145.346	294.312	379.695	220.317	265.233	670.129	321.655	495.333	393.004	417.783	862.877	248.53	526.797	-2.11965
CUST_8839_PI425248304	GSVIVT01027269001	#N/A	#N/A	166.477	170.797	249.51	86.598	84.7213	227.888	394.82	182.692	417.265	259.707	325.014	510.743	164.332	348.373	-2.11994
CUST_7598_PI425248043	GSVIVT01032167001	VIT_13s0064g00350	No hit	50.2794	79.8174	87.9951	1.43489	3.33459	49.9117	126.76	62.5816	111.736	46.2498	145.913	85.7936	45.4622	96.5058	-2.12277
CUST_4960_PI425248304	GSVIVT01016137001	VIT_09s0018g01970	Unknown protein	162.046	182.934	229.864	150.977	128.516	328.687	527.527	315.635	504.581	296.158	252.8	617.356	197.171	419.01	-2.12511
CUST_6928_PI425248304	GSVIVT01022296001	VIT_07s0031g02160	Protein phosphatase 2C DBP	217.263	435.708	385.038	403.395	232.528	823.762	1087.87	619.628	1262.18	618.474	601.455	1118.64	416.282	884.709	-2.12526
CUST_5390_PI425248304	GSVIVT01017561001	VIT_09s0002g09010	Tubulin beta-6 chain	46.3229	36.5457	44.845	14.849	34.1723	62.1174	95.0754	42.938	100.313	55.6763	89.0645	124.642	39.8087	84.6182	-2.12562
CUST_5759_PI425248304	GSVIVT01018450001	VIT_16s0022g02330	putative MADS-box Agamous-like 6b (VviAGL6b)	19.5218	11.9705	34.865	5.53109	3.29362	21.2075	36.9362	20.3364	34.2226	26.5411	62.6291	24.2339	16.0649	34.1499	-2.12574
CUST_4444_PI425248304	GSVIVT01014977001	VIT_19s0015g02900	CYP72A1	207.844	191.197	345.798	105.727	60.6695	118.286	321.143	181.714	352.657	368.359	270.204	694.731	171.587	364.801	-2.12604
CUST_808_PI425248304	GSVIVT01003132001	VIT_00s0179g00280	Calmodulin-8 (CAM8)	402.174	317.059	597.796	60.0611	31.1181	419.533	660.3	389.52	492.154	775.968	1100.12	467.843	304.624	647.651	-2.12607
CUST_70_PI425248304	GSVIVT01000134001	VIT_07s0129g00280	Unknown protein	246.878	114.465	395.509	195.393	131.393	366.769	399.74	258.474	437.422	654.345	537.533	797.347	241.734	514.143	-2.12689
CUST_4607_PI425248043	GSVIVT01020537001	VIT_12s0028g03850	Thioredoxin M-type 2	295.698	266.639	492.913	486.094	297.792	493.715	936.365	584.431	658.004	696.662	657.302	1429.44	388.809	827.034	-2.1271
CUST_2717_PI425248304	GSVIVT01009226001	VIT_18s0001g07960	Serine hydroxymethyltransferase	243.285	297.93	374.934	573.897	316.823	452.541	1240.52	566.031	766.655	528.99	516.882	1190.6	376.569	801.613	-2.12873
CUST_3157_PI425248043	GSVIVT01014447001	#N/A	#N/A	282.923	278.939	461.37	1041.36	624.12	695.565	1534.97	1026.87	1061.93	1237	798.602	1548.25	564.046	1201.27	-2.12974
CUST_6216_PI425248304	GSVIVT01019689001	VIT_02s0025g02890	Ribosomal protein L11	753.43	734.919	1239.91	1237.07	704.204	1676.76	2283.01	1431.6	2076.05	1668.98	2306.18	3752.55	1057.72	2253.06	-2.13012
CUST_10370_PI425248304	GSVIVT01031016001	VIT_14s0006g02810	Unknown protein	320.027	294.791	446.035	411.705	274.023	691.711	1065.94	533.568	1022.31	614.597	545.46	1412.11	406.382	865.663	-2.13017
CUST_3548_PI425248304	GSVIVT01012401001	VIT_13s0067g00880	Ribonuclease H	152.826	112.715	224.476	89.6763	59.9892	98.6497	389.43	220.884	234.063	193.983	233.159	301.34	123.055	262.143	-2.13029
CUST_13011_PI425248304	GSVIVT01037651001	VIT_19s0090g00400	Zinc finger (C3HC4-type ring finger)	2100.62	1173.3	2452.78	1454.88	885.009	3780.5	5191.35	2749.43	6715.07	3672.52	2548.15	4380.88	1974.51	4209.57	-2.13195
CUST_6992_PI425248043	GSVIVT01030149001	VIT_12s0057g01550	Unknown protein	55.5351	33.213	85.3688	47.7846	29.8745	38.9953	122.296	47.0986	154.711	93.4351	66.4877	135.927	48.4619	103.326	-2.13211
CUST_5767_PI425248304	GSVIVT01018466001	VIT_16s0022g02200	Subtilase	352.057	583.889	442.738	211.155	167.283	667.162	726.854	356.818	934.611	1045.34	650.334	1454.95	404.047	861.486	-2.13214
CUST_4767_PI425248304	GSVIVT01015525001	VIT_11s0016g05210	Acetylglucosaminyltransferase	238.324	134.118	324.868	193.775	113.477	440.251	706.926	355.127	756.746	283.39	282.687	698.52	240.802	513.899	-2.13412
CUST_191_PI425248043	GSVIVT01000743001	VIT_07s0141g00570	Photosystem II reaction centre W (PsbW)	900.985	1412.59	1454.45	810.981	499.159	971.473	3601.47	2027.15	2538.06	1308.7	1169.31	2266.67	1008.27	2151.89	-2.13424
CUST_11699_PI425248304	GSVIVT01034043001	VIT_08s0007g01520	TPR-containing protein kinase	217.013	262.811	354.129	283.711	143.004	310.351	642.1	298.551	638.277	403.825	407.306	965.053	261.837	559.185	-2.13563
CUST_436_PI425248063	GSVIVT01010329001	VIT_01s0010g02470	Pentatricopeptide repeat	10.7409	10.8971	11.1349	17.0563	9.70551	19.1811	40.0533	14.3116	24.5039	25.3685	18.9488	44.9414	13.1193	28.0212	-2.13588
CUST_617_PI425248063	GSVIVT01011555001	VIT_02s0109g00080	Phosphoribulokinase	73.8241	45.0933	93.2835	38.7248	26.1976	34.1942	168.062	94.4163	169.504	48.3338	69.1989	115.435	51.8863	110.825	-2.13593
CUST_646_PI425248043	GSVIVT01002788001	VIT_00s0880g00010	basic helix-loop-helix (bHLH) family	100.947	116.236	133.547	69.322	31.0182	262.372	288.407	138.243	382.715	165.497	272.629	276.39	118.907	253.98	-2.13596
CUST_7560_PI425248304	GSVIVT01024157001	VIT_03s0038g00880	Amidophosphoribosyltransferase 2	14.6447	10.7287	8.61938	4.59256	2.26593	12.9316	16.7809	6.03056	21.1125	18.791	18.8502	33.3763	8.96381	19.1569	-2.13714
CUST_4326_PI425248304	GSVIVT01014631001	VIT_19s0015g00040	ABC Transporter (VvMRP4 - VvABCC4)	470.887	257.366	508.614	208.825	115.698	578.297	648.096	348.161	1023.6	449.701	1032.7	1072.01	356.615	762.378	-2.13782
CUST_4997_PI425248304	GSVIVT01016699001	VIT_09s0002g00680	Auxin-induced protein	114.821	47.6403	161.582	120.099	124.616	219.537	393.363	245.289	254.847	191.66	165.152	435.416	131.382	280.954	-2.13845
CUST_8777_PI425248043	GSVIVT01037277001	VIT_06s0009g03350	Phosphatidylglycerol specific phospholipase C	661.276	635.477	834.466	855.179	416.892	1974.82	1845.2	1113.68	2020.95	1854.09	1562.51	3107.59	896.352	1917.34	-2.13904
CUST_215_PI425248043	GSVIVT01000849001	VIT_13s0019g01270	Phytoene synthase	58.976	54.8596	104.36	150.245	89.3817	179.069	273.787	150.783	263.517	141.012	169.929	363.957	106.148	227.164	-2.14006
CUST_8994_PI425248304	GSVIVT01027610001	VIT_15s0048g00930	ATP-dependent DNA helicase 2 subunit 2 ku80	137.469	133.23	175.168	117.993	73.284	195.778	284.511	174.431	325.997	300.953	231.794	466.524	138.82	297.368	-2.14211
CUST_8310_PI425248043	GSVIVT01035379001	VIT_04s0008g01050	Unknown	212.83	174.885	395.668	295.973	140.026	328.604	434.315	247.611	780.953	495.388	621.544	736.803	257.998	552.769	-2.14253
CUST_10717_PI425248304	GSVIVT01031760001	VIT_03s0063g00610	ARP protein (REF)	576.921	61.9385	755.393	529.387	335.241	783.292	964.788	440.033	1309.62	924.155	1234.32	1648.25	507.029	1086.86	-2.14359
CUST_4370_PI425248304	GSVIVT01014730001	VIT_19s0015g00930	Hydroxyproline-rich glycoprotein	36.0358	30.4194	54.1037	69.6679	34.2533	66.351	137.963	83.505	127.791	47.1985	82.0843	144.971	48.4719	103.919	-2.1439
CUST_3477_PI425248043	GSVIVT01015495001	VIT_11s0016g04900	Unknown	134.932	110.137	238.363	263.632	124.489	265.132	423.825	256.737	536.198	336.104	401.748	482.547	189.447	406.193	-2.14409
CUST_6068_PI425248304	GSVIVT01019406001	VIT_02s0025g00270	Mitogen-activated Protein Kinase (VvMPK2)	206.668	159.379	291.799	549.615	325.77	441.689	872.931	456.744	670.554	483.125	529.197	1222.53	329.153	705.848	-2.14443
CUST_476_PI425248304	GSVIVT01001399001	VIT_13s0156g00630	S-receptor kinase	52.6915	50.2004	74.914	48.7317	38.5079	69.6333	172.176	75.4042	129.146	93.2928	130.958	116.814	55.7798	119.632	-2.14471
CUST_7807_PI425248304	GSVIVT01024676001	VIT_06s0004g07100	Translation initiation factor eIF-2 alpha subunit	41.5311	31.457	56.601	92.9198	47.413	103.616	129.672	65.1857	154.151	100.513	112.325	239.514	62.2563	133.56	-2.14533
CUST_5299_PI425248304	GSVIVT01017280001	VIT_09s0002g06390	Peptide deformylase	55.114	53.1727	78.3205	88.7175	51.7409	127.229	173.353	86.695	190.355	114.439	120.157	290.293	75.7158	162.549	-2.14682
CUST_10850_PI425248304	GSVIVT01032075001	VIT_13s0064g01070	Unknown	63.0551	103.171	133.128	149.426	90.2843	134.999	310.412	148.416	208.323	211.681	134.921	434.071	112.344	241.304	-2.1479
CUST_6660_PI425248043	GSVIVT01028891001	VIT_16s0050g00830	Beta-ketoacyl-CoA synthase	107.184	201.532	176.256	642.117	397.649	391.048	1020.03	782.264	661.101	418.963	227.488	1005.96	319.298	685.968	-2.14836
CUST_8926_PI425248043	GSVIVT01037868001	GSVIVT01037868001	No hit	135.319	71.2926	208.997	169.986	111.676	161.388	512.102	302.937	192.669	316.189	135.448	385.579	143.11	307.487	-2.14861
CUST_10843_PI425248304	GSVIVT01032059001	VIT_13s0064g01260	DNA-damage-repair/toleration protein (DRT100)	48.7833	43.9265	83.4868	47.8596	27.7958	51.2761	118.791	79.2791	94.6036	207.559	45.6706	105.89	50.5213	108.632	-2.15023
CUST_1533_PI425248304	GSVIVT01006264001	VIT_00s0340g00040	Beta-hexosaminidase beta chain precursor	483.876	350.618	899.838	661.73	343.91	830.923	1458.5	639.187	1025.3	982.149	1342.92	2232.86	595.149	1280.15	-2.15098
CUST_4937_PI425248304	GSVIVT01016092001	VIT_09s0018g01600	Nudix hydrolase 3 (AtNUDT3)	363.785	244.763	507.615	619.605	425.663	570.605	1461.6	815.742	1114.11	552.8	681.463	1250.99	455.339	979.45	-2.15103
CUST_11558_PI425248304	GSVIVT01033776001	VIT_08s0007g03930	Delta14-sterol reductase FK (FACKEL)	602.852	506.975	990.626	933.137	505.172	1525.63	1769.29	877.541	2015.85	1283.27	1578.57	3376.95	844.065	1816.91	-2.15257
CUST_11405_PI425248304	GSVIVT01033494001	VIT_08s0007g06520	Actin beta/gamma 1	128.032	222.52	210.864	321.139	165.303	435.292	404.654	208.244	552.756	471.803	602.009	954.221	247.192	532.281	-2.15331
CUST_2208_PI425248063	GSVIVT01020204001	VIT_01s0026g00360	Nodulin MtN21 family	19.0033	27.4017	33.3215	7.58198	5.41704	39.9461	73.8227	45.6989	72.4325	17.2266	26.9122	49.713	22.1119	47.6343	-2.15424
CUST_2800_PI425248304	GSVIVT01009387001	VIT_18s0001g09490	Metal transporter Nramp2	178.107	124.487	332.728	210.001	112.486	347.185	558.352	329.517	620.013	289.689	304.453	710.268	217.499	468.715	-2.15502
CUST_6110_PI425248304	GSVIVT01019483001	VIT_02s0025g01040	Receptor protein kinase	168.532	213.62	233.037	391.664	206.853	372.708	684.357	346.871	419.049	484.204	481.131	1003.53	264.402	569.857	-2.15526
CUST_12788_PI425248304	GSVIVT01036775001	VIT_19s0085g00370	Phosphoglycerate kinase, cytosolic	1455.89	1378.28	2371.83	3363.67	1883.96	4606.91	7980	3710.98	4644.23	2780.41	3933.13	9418.99	2510.09	5411.29	-2.15582
CUST_732_PI425248304	GSVIVT01002527001	VIT_00s0769g00010	FK506-binding protein genes family (VvFKBP62)	2618.96	2701.37	3231.81	4743.09	2494.42	3669.45	13311.8	6670.97	4603.55	6024.74	4290.91	7076.29	3243.18	6996.38	-2.15726
CUST_5184_PI425248304	GSVIVT01017032001	VIT_09s0002g03930	Chaperonin GroEL	344.862	409.27	489.954	983.052	547.761	1341.47	1926.09	1105.14	1221.71	1121.44	907.203	2601.17	686.061	1480.46	-2.15791
CUST_7007_PI425248304	GSVIVT01022452001	VIT_08s0032g00190	F-box family protein	43.7544	45.7698	55.131	14.3681	6.17085	108.84	105.751	59.2108	99.8962	71.1953	97.5776	158.106	45.6723	98.6228	-2.15936
CUST_7569_PI425248304	GSVIVT01024171001	VIT_03s0038g00720	NADH dehydrogenase (ubiquinone) 1 beta subcomplex 9	2389.53	1655.11	3429.08	1920.42	2379.76	3631.85	7047.48	4824.14	5126.5	4583.27	3344.22	8378.39	2567.62	5550.67	-2.16179
CUST_736_PI425248304	GSVIVT01002543001	VIT_00s0776g00010	Strubbelig receptor family 3	204.438	138.72	250.422	219.913	139.323	299.505	400.562	225.823	293.444	542.609	519.208	726.252	208.72	451.316	-2.16231
CUST_2950_PI425248043	GSVIVT01013672001	VIT_18s0001g01870	SUR2	117.395	137.801	214.41	214.781	116.849	215.207	428.1	218.833	318.91	334.249	261.256	636.678	169.407	366.338	-2.16247
CUST_8182_PI425248304	GSVIVT01025374001	VIT_06s0004g01180	Peroxidase	433.052	132.078	659.425	133.637	79.541	556.916	824.135	379.319	682.245	451.735	1082.57	893.395	332.442	718.899	-2.16248
CUST_4684_PI425248304	GSVIVT01015377001	VIT_11s0016g03820	Signal peptidase I	46.9137	43.81	66.1806	135.977	68.1041	91.3764	300.372	163.472	162.15	89.4319	82.2652	180.689	75.3937	163.063	-2.16283
CUST_11576_PI425248304	GSVIVT01033813001	VIT_08s0007g03630	Calmodulin binding protein	937.8	1249.55	1238.44	2964.41	1568.3	3046.02	4891.99	2868.4	3429.1	2738.11	2969.24	6909.63	1834.09	3967.75	-2.16334
CUST_621_PI425248304	GSVIVT01001931001	VIT_13s0175g00080	Calcium Dependent Protein Kinase (VvCPK13)	1257.64	747.918	1743.43	662.833	362.266	962.871	1496.71	793.497	1957.13	2208.58	2493.9	3464.33	956.16	2069.03	-2.16389
CUST_4562_PI425248043	GSVIVT01020395001	VIT_19s0027g00830	Disease resistance protein (CC-NBS-LRR class)	59.3986	133.488	117.93	49.2882	40.4211	147.934	271.321	82.9092	243.142	136.375	256.992	196.736	91.41	197.912	-2.16511
CUST_5673_PI425248043	GSVIVT01024917001	VIT_06s0004g05110	Unknown	209.428	245.97	376.062	614.566	376.307	773.875	950.523	649.639	862.902	832.21	658.477	1667.96	432.701	936.953	-2.16536
CUST_6834_PI425248304	GSVIVT01022125001	VIT_07s0031g00590	Triacylglycerol lipase	147.384	166.218	236.617	65.0724	39.3332	92.9109	322.904	138.273	353.349	175.825	235.376	393.054	124.589	269.797	-2.16549
CUST_3602_PI425248304	GSVIVT01012629001	VIT_10s0116g00420	DnaJ (Hsp40) homolog, subfamily C, member 25	239.377	180.798	309.261	279.456	192.514	378.495	711.164	396.745	559.735	542.053	455.636	757.153	263.317	570.414	-2.16627
CUST_7094_PI425248304	GSVIVT01022961001	VIT_12s0034g01490	R protein MLA10	29.1077	74.2086	53.4759	41.9802	27.7808	65.2197	116.344	57.8487	105.335	107.96	90.1856	154.565	48.6288	105.373	-2.16689
CUST_5120_PI425248304	GSVIVT01016904001	VIT_09s0002g02670	RNA methyltransferase	70.0881	65.4802	119.971	85.1952	52.8857	158.877	253.053	131.789	243.151	82.2802	140.738	346.447	92.083	199.576	-2.16735
CUST_954_PI425248043	GSVIVT01003933001	VIT_08s0217g00010	Succinate/fumarate mitochondrial transporter	86.2941	105.396	145.54	188.025	121.827	369.38	490.998	239.156	404.968	254.619	240.746	573.285	169.41	367.295	-2.16808
CUST_4495_PI425248043	GSVIVT01019878001	VIT_02s0025g04610	DTDP-D-glucose 4,6-dehydratase	286.744	227.968	361.203	619.942	393.933	806.504	960.78	587.84	1342.4	737.173	619.955	1599.24	449.382	974.564	-2.16867
CUST_1870_PI425248304	GSVIVT01007688001	VIT_17s0000g08900	LRR receptor-like kinase 2	45.5021	103.775	97.1651	125.5	94.5698	259.134	185.52	114.373	276.736	343.327	263.326	390.857	120.941	262.356	-2.16929
CUST_2531_PI425248304	GSVIVT01008886001	VIT_18s0001g03130	Unknown protein	159.137	213.864	252.336	423.845	345.964	330.164	945.274	627.932	464.011	460.199	356.032	889.269	287.552	623.786	-2.1693
CUST_4596_PI425248304	GSVIVT01015237001	VIT_11s0016g02540	Xaa-Pro dipeptidase	268.882	157.477	435.921	610.656	319.593	480.288	799.214	474.171	859.068	501.753	738.985	1557.25	378.803	821.74	-2.16931
CUST_10417_PI425248304	GSVIVT01031142001	VIT_14s0060g02210	Translation initiation factor IF-2	54.4879	35.4011	89.2863	199.383	121.249	185.903	320.828	167.944	209.153	179.195	189.761	421.121	114.285	248	-2.17002
CUST_931_PI425248063	GSVIVT01011948001	VIT_01s0011g03060	Symbiosis receptor-like kinase	61.3965	62.7328	91.4841	79.2148	47.9918	164.6	161.35	71.2687	183.817	143.07	203.798	338.079	84.57	183.564	-2.17056
CUST_5574_PI425248304	GSVIVT01017905001	VIT_05s0020g02820	Ubiquitin activating enzyme E1c (ECR1)	129.246	140.266	244.129	200.418	109.463	313.16	530.573	315.316	403.624	294.076	188.623	735.948	189.447	411.36	-2.17137
CUST_7599_PI425248043	GSVIVT01032176001	#N/A	#N/A	297.35	144.552	539.95	363.491	177.728	425.663	882.158	454.972	765.091	484.034	622.114	1023.24	324.789	705.268	-2.17146
CUST_3034_PI425248063	GSVIVT01026801001	VIT_15s0045g01470	No hit	11.7254	10.0522	23.7345	4.26704	5.97767	13.1654	18.173	10.6463	30.9237	31.7159	19.3135	38.89	11.487	24.9437	-2.17147
CUST_8439_PI425248043	GSVIVT01035826001	VIT_04s0008g05180	Ankyrin	631.766	344.56	947.936	994.134	575.48	1146.08	1841.29	932.537	1470.98	2068.32	1326.37	2436.73	773.325	1679.37	-2.17162
CUST_71_PI425248043	GSVIVT01000211001	VIT_07s0129g00970	Protein kinase family	561.738	553.093	890.035	719.65	449.216	1447.73	1656.08	1009.49	1550.01	1644.17	1587.08	2589.26	770.243	1672.68	-2.17163
CUST_2063_PI425248043	GSVIVT01008863001	VIT_18s0001g02710	Unknown protein	290.291	199.367	291.685	456.553	268.813	475.188	1133.06	552.77	487.078	732.368	772.617	626.742	330.316	717.439	-2.17198
CUST_9607_PI425248304	GSVIVT01029035001	VIT_05s0051g00440	Transmembrane protein FT27/PFT27	707.123	657.879	1129.96	519.811	394.332	973.597	1301.88	637.402	1775.12	1482.1	1512.63	2816.71	730.451	1587.64	-2.17351
CUST_3771_PI425248043	GSVIVT01017064001	VIT_09s0002g04260	Unknown protein	77.3548	111.135	137.19	55.9313	53.7373	114.643	233.866	139.038	230.846	212.343	134.144	246.281	91.6652	199.42	-2.17552
CUST_8089_PI425248043	GSVIVT01034263001e5	#N/A	#N/A	12.0165	9.5416	20.4335	9.44012	4.15339	19.403	42.6355	19.2356	39.5925	15.6364	12.8111	33.295	12.498	27.201	-2.17643
CUST_3799_PI425248304	GSVIVT01013270001	VIT_02s0012g00250	Vacuolar protein sorting 13C protein	97.0163	97.0144	147.373	117.355	84.7714	172.243	363.144	183.354	319.419	108.461	226.018	357.551	119.295	259.658	-2.1766
CUST_9206_PI425248304	GSVIVT01028114001	VIT_07s0005g01390	Calreticulin 2 (CRT2)	353.688	353.798	532.947	492.394	207.399	444.347	1018.96	590.502	580.518	1103.56	733.77	1163.53	397.429	865.14	-2.17684
CUST_818_PI425248063	GSVIVT01011810001	VIT_01s0011g04350	fructose-bisphosphate aldolase, chloroplast precursor	2284.91	1795.42	2827.22	2551.14	1430.22	4219.69	4156.16	2323.17	7035.89	5323.54	4455.44	9609.44	2518.1	5483.94	-2.17781
CUST_2017_PI425248063	GSVIVT01019939001	VIT_02s0025g05140	ATP-dependent Clp protease proteolytic subunit (ClpP2)	223.757	282.772	502.109	433.332	245.109	919.947	718.436	516.519	1117.95	718.733	938.966	1668.04	434.504	946.44	-2.17821
CUST_6622_PI425248304	GSVIVT01021068001	#N/A	#N/A	13.6768	12.6191	20.4334	45.6424	43.8588	35.7733	77.915	33.0925	62.6922	43.7348	81.9424	75.5053	28.6673	62.4804	-2.1795
CUST_511_PI425248304	GSVIVT01001498001	VIT_00s0160g00150	No hit	47.5914	62.7938	99.5372	46.5935	29.6316	107.565	127.798	66.0476	247.347	107.956	114.491	195.335	65.6188	143.162	-2.18173
CUST_2838_PI425248063	GSVIVT01025947001	VIT_18s0041g01860	Avirulence induced gene (AIG1)	934.038	871.145	1496.59	1924.48	1074.88	2087.3	4226.22	3464.84	4314.33	1607.32	1500.91	3191.65	1398.07	3050.88	-2.1822
CUST_6368_PI425248304	GSVIVT01020430001	VIT_19s0027g00550	BTB/POZ domain-containing protein	110.549	93.12	167.869	144.271	84.5391	196.226	329.962	155.335	375.626	177.989	199.688	499.741	132.762	289.723	-2.18227
CUST_2915_PI425248304	GSVIVT01009588001	VIT_18s0001g11380	Seven transmembrane domain protein	436.057	314.989	832.153	1048.18	679.798	1261.28	2125.7	1323.13	1975.01	1091.07	986.445	2479.36	762.076	1663.45	-2.18279
CUST_3346_PI425248063	GSVIVT01034561001	VIT_18s0072g00270	Unknown	289.044	217.561	352.321	326.042	208.765	609.748	904.858	450.956	579.733	692.36	473.346	1273.53	333.914	729.13	-2.18359
CUST_8391_PI425248043	GSVIVT01035646001	#N/A	#N/A	54.9469	70.9789	118.591	167.526	91.7906	209.254	284.311	163.934	222.325	267.054	196.549	422.979	118.848	259.525	-2.18368
CUST_3591_PI425248043	GSVIVT01015905001	VIT_03s0017g02320	AAA-type ATPase	47.8668	111.807	106.892	239.452	120.74	238.384	551.118	277.456	327.282	197.92	146.113	389.757	144.19	314.941	-2.1842
CUST_5994_PI425248304	GSVIVT01019019001	VIT_04s0023g01270	Transporter-related	102.632	158.59	241.97	325.134	225.683	497.278	738.897	474.667	728.067	385.46	364.432	697.818	258.548	564.89	-2.18486
CUST_11182_PI425248304	GSVIVT01033008001	VIT_14s0068g01300	Serine palmitoyltransferase	10.5388	9.81715	22.3034	18.4474	10.5817	17.4521	28.3874	22.6151	44.9525	25.6527	38.2551	34.9204	14.8567	32.4639	-2.18513
CUST_3866_PI425248304	GSVIVT01013414001	#N/A	#N/A	579.731	418.27	855.527	1024.1	668.499	1548.87	1576.7	845.269	2472.18	1713.19	1182.47	3346.8	849.167	1856.1	-2.18579
CUST_2412_PI425248043	GSVIVT01010637001	VIT_16s0100g00330	Unknown protein	34.501	46.4714	63.0771	17.7321	8.32537	29.0293	83.1324	37.4479	71.4402	53.7024	80.8933	108.682	33.1894	72.5497	-2.18593
CUST_6019_PI425248304	GSVIVT01019061001	VIT_04s0023g00820	Unknown protein	1432.4	1161.03	2466.89	1447.41	862.453	2318.66	4399.14	2496.37	4117.54	2382.84	2215.66	5570.61	1614.81	3530.36	-2.18624
CUST_10938_PI425248304	GSVIVT01032258001	VIT_11s0065g00370	Senescence-associated protein	1239.59	652.765	1677.08	1204.73	569.974	1445.21	2901.75	1818.7	2811.53	1926.17	2511.27	2888.22	1131.56	2476.27	-2.18838
CUST_6287_PI425248043	GSVIVT01027573001	VIT_15s0048g01310	No hit	32.9954	45.6373	70.8361	47.2326	33.5548	81.3135	148.127	72.6454	116.871	90.6076	104.923	148.671	51.9283	113.641	-2.18842
CUST_5150_PI425248304	GSVIVT01016952001	VIT_09s0002g03170	CHUP1 (chloroplast unusual positioning 1)	269.866	118.636	417.093	378.268	227.197	415.584	1044.66	613.751	713.551	402.777	496.267	729.059	304.441	666.677	-2.18984
CUST_8518_PI425248304	GSVIVT01026420001	VIT_04s0044g01970	Subtilisin protease precursor	42.5549	32.9838	65.2719	23.3837	12.551	76.7043	151.232	67.5659	117.042	65.4324	35.2931	118.937	42.2416	92.5837	-2.19176
CUST_1759_PI425248043	GSVIVT01007661001	VIT_17s0000g09170	Receptor lectin kinase	2.67345	10.2789	6.11512	10.503	3.55787	13.1877	20.2201	15.6457	25.9617	3.16194	15.2096	21.3151	7.71934	16.919	-2.19177
CUST_98_PI425248027	XM002266469	#N/A	#N/A	1837.39	2336.38	3381.8	588.22	1517.29	4110.99	6007.18	3832.11	5124.36	4288.6	3200.1	7752.15	2295.35	5034.08	-2.19317
CUST_12786_PI425248304	GSVIVT01036771001	VIT_19s0085g00390	Unknown protein	51.3632	41.7497	56.8222	98.9535	53.8607	89.591	211.313	116.421	125.236	86.702	82.8338	238.363	65.39	143.478	-2.19419
CUST_4324_PI425248304	GSVIVT01014629001	VIT_19s0015g00020	ABC Transporter (VvMRP3 - VvABCC3)	490.268	279.851	523.969	208.304	112.788	596.963	662.897	376.841	1087.78	494.899	1083.92	1149.16	368.691	809.248	-2.19492
CUST_4394_PI425248043	GSVIVT01019502001	VIT_02s0025g01200	Leaf senescence protein	224.335	244.697	368.752	427.9	204.028	507.72	1207.08	591.997	937.456	392.694	342.891	869.933	329.572	723.675	-2.1958
CUST_2946_PI425248063	GSVIVT01026103001	VIT_18s0041g00180	SAC3/GANP	99.2276	96.8303	153.957	57.171	35.5986	107.022	215.84	111.924	197.348	166.142	241.547	274.661	91.6344	201.244	-2.19616
CUST_6690_PI425248043	GSVIVT01028974001	VIT_16s0050g00140	Heavy-metal-associated domain-containing protein	441.366	242.248	711.173	213.364	88.1915	241.46	729.79	417.735	764.662	1186.19	846.55	312.539	322.967	709.579	-2.19706
CUST_604_PI425248304	GSVIVT01001888001	VIT_00s0173g00270	No hit	72.3381	48.3664	80.7843	71.6497	43.7563	122.921	235.009	110.674	229.257	106.926	84.304	200.406	73.3026	161.096	-2.19768
CUST_9410_PI425248304	GSVIVT01028485001	VIT_07s0005g04960	Lipase GDSL	20.5437	17.2335	25.7726	102.035	62.4594	48.9688	144.172	133.331	103.203	62.8446	31.0477	134.208	46.1688	101.468	-2.19775
CUST_10316_PI425248304	GSVIVT01030793001	VIT_14s0006g01080	Atypical receptor kinase MARK	208.994	170.857	422.225	271.271	175.058	398.257	882.561	537.23	894.571	383.906	264.242	656.652	274.444	603.194	-2.19788
CUST_11406_PI425248304	GSVIVT01033496001	VIT_08s0007g06510	Protein phosphatase 2C	45.666	29.4518	107.902	125.338	43.3631	103.141	282.701	161.46	92.2083	122.776	135.017	206.036	75.8103	166.7	-2.19891
CUST_1758_PI425248063	GSVIVT01016618001	VIT_13s0019g00260	Photosystem II reaction center PsbP	111.906	99.6626	154.87	87.8843	37.1355	170.852	272.288	117.995	271.914	166.828	187.526	440.012	110.385	242.76	-2.19922
CUST_4327_PI425248304	GSVIVT01014632001	VIT_19s0015g00050	ABC Transporter (VvMRP5 - VvABCC5)	504.051	251.847	538.468	212.973	112.344	598.407	685.588	369.868	1125.47	504.644	1065.74	1128.13	369.682	813.239	-2.19983
CUST_5336_PI425248304	GSVIVT01017353001	VIT_09s0002g07190	5-hydroxyisobutyryl-coenzyme A hydrolase	45.5922	21.2772	54.0417	50.5785	31.5941	49.9074	111.071	62.1042	129.599	62.9353	64.7988	126.32	42.1652	92.8047	-2.20098
CUST_1272_PI425248304	GSVIVT01004817001	VIT_10s0116g00330	AAA-type ATPase	218.589	285.555	293.971	753.417	525.015	689.642	1470.87	885.561	928.698	651.876	707.427	1444.64	461.031	1014.85	-2.20125
CUST_253_PI425248043	GSVIVT01001034001	VIT_11s0149g00030	Endomembrane protein 70	2814.29	2262.41	4273.02	4179.26	2240.06	6282.38	8824.37	4576.39	8859.78	5952.59	7543.4	12785.9	3675.24	8090.41	-2.20133
CUST_4573_PI425248304	GSVIVT01015201001	VIT_11s0016g02180	Amine oxidase	340.266	921.226	700.181	1129.88	525.863	1030.9	1733.03	1047.2	1061.13	2852.88	1054.47	2485.31	774.719	1705.67	-2.20166
CUST_322_PI425248063	GSVIVT01010161001	VIT_01s0010g01030	F-box family protein	165.043	118.558	287.951	458.805	287.789	359.447	853.821	426.435	492.14	506.488	408.479	1006.48	279.599	615.64	-2.20187
CUST_3555_PI425248304	GSVIVT01012432001	GSVIVT01012432001	SAC3/GANP	85.6013	92.3677	157.927	74.0476	45.9988	108.896	274.703	126.398	196.227	145.656	220.727	280.195	94.1397	207.318	-2.20223
CUST_1326_PI425248043	GSVIVT01005729001	VIT_00s0288g00070	Disease resistance protein	397.325	184.091	688.702	230.303	127.887	197.529	666.664	411.892	1179.41	309.491	857.547	595.983	304.306	670.164	-2.20227
CUST_9085_PI425248043	GSVIVT01038349001	VIT_07s0095g00680	Serine/threonine kinase BRLK	14.4424	10.7608	15.0041	5.81318	5.80674	10.7545	39.2368	14.7937	31.8889	17.3561	16.9165	17.6559	10.4303	22.9746	-2.20269
CUST_3830_PI425248304	GSVIVT01013362001	VIT_18s0122g01380	Crp1 protein	51.6565	60.8499	81.4935	113.101	67.2653	116.966	237.015	124.688	147.499	162.052	142.397	268.626	81.8887	180.379	-2.20274
CUST_12185_PI425248304	GSVIVT01035504001	VIT_04s0008g02250	Beta-ketoacyl-CoA synthase	328.368	492.606	532.849	1574.8	876.343	1060.76	3156.42	1344.57	1687.29	1395.81	813.084	2324.95	810.954	1787.02	-2.2036
CUST_5341_PI425248043	GSVIVT01023843001	VIT_03s0038g04200	No hit	116.16	135.004	162.881	140.067	85.3935	400.249	394.707	217.503	478.77	401.061	251.864	549.389	173.292	382.216	-2.20561
CUST_11542_PI425248304	GSVIVT01033746001	VIT_08s0007g04180	Retrotransposon protein, Ty1-copia subclass	536.911	308.302	643.843	158.09	74.5533	832.53	1406.49	873.119	1155.82	526.225	858.221	818.886	425.705	939.793	-2.20762
CUST_3428_PI425248043	GSVIVT01015302001	VIT_11s0016g03120	TRNA/rRNA methyltransferase (SpoU)	187.754	188.461	321.503	239.984	85.3352	360.44	720.158	371.042	468.654	319.397	428.816	746.847	230.58	509.153	-2.20814
CUST_1058_PI425248304	GSVIVT01003894001	VIT_00s0213g00110	No hit	54.1307	28.487	65.785	56.2004	37.3132	88.4346	172.021	86.5397	168.941	76.7848	65.0872	161.381	55.0585	121.792	-2.21206
CUST_5288_PI425248043	GSVIVT01023606001	VIT_11s0037g00200	Unknown	100.524	66.8929	156.786	190.401	112.916	256.257	592.121	263.519	271.032	196.994	187.059	444.426	147.296	325.859	-2.21227
CUST_1263_PI425248304	GSVIVT01004806001	VIT_10s0116g00100	Strubbelig receptor family 8	291.824	472.681	590.854	859.302	512.467	792.297	1467.58	734.622	930.838	1259.66	1040.96	2352.57	586.571	1297.71	-2.21236
CUST_88_PI425248304	GSVIVT01000170001	VIT_07s0129g00600	Aspartic Protease (VvAP16)	48.0566	52.5153	81.7469	110.43	59.9882	58.9659	153.762	88.5413	96.1175	142.788	169.509	260.135	68.6171	151.809	-2.2124
CUST_8109_PI425248304	GSVIVT01025249001	VIT_06s0004g02300	Calcium Dependent Protein Kinase (VvCPK5)	53.99	86.1354	110.29	153.191	99.2989	101.853	351.306	198.291	253.064	169.738	110.444	256.235	100.793	223.18	-2.21424
CUST_1488_PI425248304	GSVIVT01006035001	VIT_00s0323g00080	Elongation factor G, chloroplast precursor	153.095	251.793	210.894	517.66	280.263	484.291	818.153	457.485	580.241	571.675	584.917	1191.08	316.333	700.591	-2.21473
CUST_3395_PI425248043	GSVIVT01015175001	VIT_11s0016g01940	Unknown protein	362.155	269.64	562.932	77.9131	205.678	431.545	709.813	503.479	554.569	986.788	654.058	827.064	318.311	705.962	-2.21784
CUST_10539_PI425248304	GSVIVT01031377001	VIT_06s0061g01490	ABC Transporter (VvPDR20 - VvABCG50)	257.734	482.248	471.017	132.524	83.8455	447.572	427.542	285.112	812.488	531.778	871.215	1231.75	312.49	693.315	-2.21868
CUST_7948_PI425248043	GSVIVT01033735001	VIT_08s0007g04280	Pentatricopeptide (PPR) repeat-containing	26.5407	15.8849	64.654	64.5792	31.1509	47.5317	80.7228	47.6549	74.9042	109.436	81.0546	162.059	41.7236	92.6387	-2.2203
CUST_3158_PI425248043	GSVIVT01014449001	#N/A	#N/A	296.033	301.153	592.831	807.039	461.889	862.852	1136.42	668.274	1213.32	1392	1006.64	1958.96	553.633	1229.27	-2.22037
CUST_12431_PI425248304	GSVIVT01035935001	VIT_04s0008g06280	Calcium-binding EF hand	28.5343	11.1469	41.0383	2.28175	20.4353	24.4767	55.3764	32.6238	39.2907	31.8487	53.2381	71.947	21.3189	47.3875	-2.22279
CUST_13036_PI425248304	GSVIVT01037695001	VIT_19s0090g00920	Glucan (1,4-alpha-), branching enzyme 1	32.927	18.1629	36.7544	73.1404	52.6056	69.6902	136.659	49.3015	85.9748	77.9664	86.4977	193.276	47.2134	104.946	-2.2228
CUST_464_PI425248063	GSVIVT01010361001	VIT_01s0010g02770	Adenylate kinase-b	99.1439	123.249	182.222	208.247	125.278	200.144	285.354	145.733	380.723	322.653	291.162	660.394	156.381	347.67	-2.22323
CUST_10630_PI425248304	GSVIVT01031552001	VIT_06s0061g00030	Hydroxyproline-rich glycoprotein	284.969	176.854	376.906	346.844	210.024	670.142	677.021	285.665	827.45	707.021	864.269	1234.56	344.29	765.998	-2.22486
CUST_13235_PI425248304	GSVIVT01038226001	VIT_05s0094g01160	Allyl alcohol dehydrogenase	712.057	453.622	845.309	997.806	662.048	1007.1	1860.38	1147.88	2050.75	1243.2	1481.42	2630.35	779.656	1735.66	-2.22619
CUST_889_PI425248304	GSVIVT01003416001	VIT_07s0191g00040	NOL1/NOP2/sun	656.863	445.723	908.308	644.045	264.564	1286.76	1529.91	895.162	2035.66	1158.26	1203.67	2546.15	701.044	1561.47	-2.22735
CUST_6612_PI425248304	GSVIVT01021046001	VIT_05s0029g00310	Serine hydroxymethyltransferase 1	1744.48	1761.13	2599.57	2939.2	1605.4	5918.34	5423.45	2693.35	6815.57	5584.84	4844.12	11543.2	2761.35	6150.75	-2.22744
CUST_11534_PI425248304	GSVIVT01033731001	VIT_08s0007g04310	Threonine dehydratase/deaminase	461.4	373.932	586.993	755.545	430.151	1455.34	1934.24	975.818	2285.13	786.828	770.466	2299.89	677.227	1508.73	-2.2278
CUST_3858_PI425248304	GSVIVT01013404001	VIT_18s0122g00950	Unknown protein	376.541	454.184	714.767	792.281	563.695	1122.78	1700.22	895.404	1459.59	1258.36	1096.12	2555.77	670.709	1494.25	-2.22786
CUST_2942_PI425248304	GSVIVT01009652001	VIT_18s0001g11990	Methyltransferase-like protein 2, meth_7	45.4477	42.3488	68.8964	16.9031	8.66934	42.9665	68.2171	38.6315	88.2005	56.9211	101.984	148.025	37.5386	83.6632	-2.22872
CUST_10039_PI425248304	GSVIVT01030104001	VIT_12s0057g01150	AarF domain containing kinase	13.4001	10.034	19.9422	7.6995	10.1057	16.7507	20.1367	12.2366	38.1167	22.2476	37.4096	43.6147	12.9887	28.9603	-2.22965
CUST_12462_PI425248304	GSVIVT01035983001	VIT_04s0008g06790	Biopterin transport protein BT1	1054.1	908.788	1248.22	896.865	472.448	3166.72	1677.18	886.33	4131.23	3524.28	2756.97	4315.34	1291.19	2881.89	-2.23196
CUST_1899_PI425248043	GSVIVT01008219001	VIT_17s0000g04300	Isopenicillin N synthetase; KH, type 1	396.516	234.393	632.342	1073.62	699.72	1381.64	1362.71	762.511	1472.8	1613.04	1686.39	2966.85	736.372	1644.05	-2.23264
CUST_12772_PI425248304	GSVIVT01036724001	VIT_19s0085g00830	Ent-kaur-16-ene synthase (VvTPS69)	136.975	123.306	213.054	402.847	229.8	259.473	651.648	393.336	628.519	308.797	295.043	771.679	227.576	508.17	-2.23297
CUST_8632_PI425248043	GSVIVT01036493001	VIT_14s0083g00610	Pentatricopeptide (PPR) repeat-containing protein	115.987	163.141	194.753	147.66	107.11	324.745	314.921	169.924	326.941	433.124	386.249	721.05	175.566	392.035	-2.23298
CUST_1016_PI425248063	GSVIVT01012055001	VIT_01s0011g02070	Metal-dependent phosphohydrolase HD domain-containing protein	88.0918	85.869	120.9	94.3431	65.7629	167.37	151.146	83.9239	243.123	237.032	289.707	385.562	103.723	231.749	-2.23431
CUST_773_PI425248304	GSVIVT01002899001	VIT_00s0958g00020	FK506-binding protein genes family (VvFKBPb)	2614.51	2613.75	3182.41	4861.61	2315.41	3610.27	13291.1	7043.8	4754.65	6239.62	4151.05	7440.36	3199.66	7153.43	-2.23568
CUST_5967_PI425248304	GSVIVT01018959001	VIT_04s0023g01770	Adaptor-related protein complex 3, sigma 2 sub	182.176	169.635	311.521	329.786	209.683	471.613	677.651	344.608	720.371	394.575	466.447	1143.15	279.069	624.467	-2.23768
CUST_233_PI425248063	GSVIVT01010019001	VIT_18s0001g15370	Exostosin family protein	50.4942	65.4349	102.541	164.999	81.6114	141.994	380.794	213.295	197.857	130.284	111.544	325.048	101.179	226.47	-2.23831
CUST_350_PI425248304	GSVIVT01001075001	VIT_11s0149g00400	Diadenosine tetraphosphatase	30.2873	22.6092	68.2637	42.763	24.0914	66.4803	99.0237	57.0267	124.526	68.3194	56.0885	164.675	42.4158	94.9433	-2.23839
CUST_1839_PI425248043	GSVIVT01007972001	VIT_17s0000g06500	Pentatricopeptide (PPR) repeat-containing	14.1675	10.6166	26.5605	20.213	10.5488	20.8373	41.1606	20.9556	38.4243	35.5959	27.7427	66.5616	17.1573	38.4068	-2.23851
CUST_3869_PI425248304	GSVIVT01013423001	VIT_18s0122g00750	HSP20-like chaperone	101.926	125.377	122.559	356.806	211.905	235.352	628.341	348.447	414.608	265.493	181.364	744.928	192.321	430.53	-2.2386
CUST_2562_PI425248043	GSVIVT01011170001	VIT_08s0105g00420	Unknown	88.9126	45.0384	146.435	196.096	113.003	125.097	233.123	134.828	104.167	369.245	373.24	385.432	119.097	266.672	-2.23912
CUST_2325_PI425248043	GSVIVT01009840001	VIT_18s0001g13700	Cell growth defect factor -2	191.086	73.5815	294.936	132.986	68.3732	250.008	348.274	182.625	408.159	362.865	424.528	542.458	168.495	378.152	-2.24429
CUST_777_PI425248063	GSVIVT01011756001	#N/A	#N/A	933.549	951.3	1488.35	1106.95	567.514	1368.62	3486.22	1940.99	3648.21	1040.42	1145.81	3138.92	1069.38	2400.09	-2.24438
CUST_97_PI425248304	GSVIVT01000196001	VIT_07s0129g00820	CYP81E1 Isoflavone 2'-hydroxylase	118.777	159.325	237.989	497.808	224.08	482.705	911.717	547.409	902.525	507.209	105.183	889.46	286.781	643.917	-2.24533
CUST_7659_PI425248304	GSVIVT01024347001	VIT_16s0039g01660	Unknown protein	680.159	584.657	1203.44	1452.79	781.545	1510.17	2474.04	1366.26	2504.73	1747.63	1829.86	4029.35	1035.46	2325.31	-2.24568
CUST_12095_PI425248304	GSVIVT01035335001	VIT_04s0008g00640	Epsin N-terminal homology (ENTH) domain-containing	798.785	151.56	1432.45	1441.66	767.264	1200.68	2919.26	1688.52	2192.29	1630.68	1452.98	3143.91	965.401	2171.27	-2.24909
CUST_2382_PI425248304	GSVIVT01008628001	VIT_17s0000g00430	basic helix-loop-helix (bHLH) family	16.4244	10.064	24.394	7.48315	2.27822	15.251	24.4078	14.2832	31.2601	17.5819	47.8833	35.2818	12.6491	28.4497	-2.24914
CUST_11327_PI425248304	GSVIVT01033345001	VIT_08s0007g07920	Unknown protein	881.949	767.771	1103.55	1071.47	660.464	1804.6	1955.46	1101.82	2934.12	1798.76	2901.34	3456.1	1048.3	2357.93	-2.24929
CUST_8519_PI425248043	GSVIVT01036141001	#N/A	#N/A	26.5299	18.7502	50.7271	31.3532	15.6862	56.2474	63.6936	24.7862	111.132	57.8454	65.6484	125.316	33.2157	74.7369	-2.25005
CUST_5531_PI425248304	GSVIVT01017838001	VIT_05s0020g02200	Inosine-uridine preferring nucleoside hydrolase	80.3983	60.1867	132.301	50.8864	24.1954	56.2931	146.131	69.9477	200.595	98.7936	205.774	188.778	67.3768	151.67	-2.25107
CUST_7186_PI425248043	GSVIVT01030797001	VIT_14s0006g01110	Unknown protein	96.6145	39.9034	131.996	181.044	120.037	105.079	366.29	206.173	221.988	132.475	161.541	430.358	112.446	253.137	-2.2512
CUST_12591_PI425248304	GSVIVT01036290001	VIT_18s0001g03660	Aspartokinase-homoserine dehydrogenase	295.68	301.038	552.674	418.413	310.209	572.91	1159.95	602.309	883.96	560.764	612.21	1699.68	408.487	919.812	-2.25175
CUST_5656_PI425248043	GSVIVT01024870001	VIT_06s0004g05500	Chlororespiratory reduction 2 (CRR2)	38.6004	45.5263	52.12	30.6678	46.0996	92.0803	94.723	67.9031	136.739	102.628	83.0196	202.148	50.8491	114.527	-2.25229
CUST_8286_PI425248043	GSVIVT01035268001	#N/A	#N/A	81.4846	145.764	130.963	32.5925	9.05387	52.8771	193.786	105.602	148.572	205.398	209.484	156.901	75.4558	169.957	-2.25241
CUST_1231_PI425248043	GSVIVT01005245001	VIT_00s0269g00120	Ankyrin repeat protein	2.9044	10.62	12.2609	13.0182	2.46528	11.9147	19.4808	5.50814	23.7324	22.8314	12.4817	35.7635	8.86391	19.9663	-2.25254
CUST_9016_PI425248043	GSVIVT01038129001	VIT_05s0094g00390	Unknown protein	208.468	140.79	261.801	147.797	87.3275	534.608	344.624	205.525	737.11	544.142	443.547	835.748	230.132	518.449	-2.25284
CUST_13283_PI425248304	GSVIVT01038372001	VIT_09s0096g00020	No hit	147.484	185.658	289.464	111.977	127.664	345.221	376.078	314.701	430.415	430.696	581.631	591.658	201.245	454.197	-2.25694
CUST_9449_PI425248304	GSVIVT01028648001	VIT_07s0005g06420	Thioredoxin family	752.886	454.935	1065.66	1211.56	582.427	960.365	2272.76	1598.56	1140.35	1584.81	2259.65	2491.5	837.972	1891.27	-2.25696
CUST_1069_PI425248063	GSVIVT01012122001	VIT_01s0011g01440	Urease accessory protein D	84.4488	71.3583	169.256	129.128	77.9669	227.695	362.868	200.367	258.155	205.356	222.863	465.631	126.642	285.873	-2.25733
CUST_3067_PI425248304	GSVIVT01009881001	VIT_18s0001g14040	Endo-1,4-beta-glucanase	701.35	807.669	1218.97	1804.96	1059.72	1515.15	2783.12	1482.02	2169.38	2781.8	2614.38	4249.5	1184.64	2680.04	-2.26233
CUST_3775_PI425248304	GSVIVT01013231001	VIT_02s0012g00600	Vacuolar protein sorting 55	134.485	151.66	312.552	298.19	139.029	519.602	594.533	356.251	764.934	421.875	292.217	1091.66	259.253	586.912	-2.26386
CUST_1270_PI425248304	GSVIVT01004814001	VIT_10s0116g00260	AAA-type ATPase	219.802	297.256	298.402	651.352	506.576	711.413	1464	868.407	946.618	638.597	726.191	1436.87	447.467	1013.45	-2.26485
CUST_5062_PI425248304	GSVIVT01016804001	VIT_09s0002g01710	Zeta-cop, subunit of COP-I complex	196.72	237.233	306.761	331.33	186.707	485.186	761.425	443.901	627.188	446.149	399.409	1272.01	290.656	658.347	-2.26503
CUST_8034_PI425248304	GSVIVT01025132001	#N/A	#N/A	22.8058	32.0249	43.6616	24.5196	19.1845	44.46	60.9774	37.6877	60.1328	50.0528	91.6081	122.389	31.1094	70.4746	-2.26538
CUST_12877_PI425248304	GSVIVT01037292001	VIT_06s0009g03170	Peptidyl-prolyl cis-trans isomerase, parvulin-type	111.58	72.8033	188.565	186.565	87.4785	283.38	275.703	124.454	314.036	393.09	343.848	657.199	155.062	351.388	-2.26611
CUST_3334_PI425248043	GSVIVT01014955001	VIT_19s0015g02630	No hit	20.0364	10.7021	49.0271	12.2606	4.98673	37.0843	49.6574	21.8869	59.2869	51.1929	55.6884	66.1936	22.3495	50.651	-2.26631
CUST_1753_PI425248063	GSVIVT01016610001	VIT_13s0019g00370	Myosin-like protein XIK	195.507	232.767	361.554	170.671	123.341	665.051	943.293	582.23	1145.39	244.568	429.34	620.082	291.482	660.817	-2.26709
CUST_7129_PI425248043	GSVIVT01030612001	VIT_12s0059g02380	Accumulation of photosystem one 4 apo protein 4, mitochondrial	120.367	169.397	214.421	257.014	122.515	289.763	416.104	259.211	462.914	487.935	365.523	669.815	195.58	443.584	-2.26805
CUST_6255_PI425248304	GSVIVT01019754001	VIT_02s0025g03490	Carrier protein, Mitochondrial	13.6048	20.2878	27.6043	25.5674	16.5575	30.5286	71.7548	36.9841	44.4612	34.4349	32.1119	84.5843	22.3584	50.7218	-2.26858
CUST_822_PI425248063	GSVIVT01011815001	VIT_01s0011g04300	Receptor serine/threonine kinase PR5K	8.4635	14.5317	14.6578	22.2784	20.3425	24.5843	58.0457	34.4342	35.3835	23.7252	41.72	44.6736	17.4764	39.6637	-2.26956
CUST_7987_PI425248304	GSVIVT01025036001	VIT_06s0004g04130	Protein tyrosine phosphatase protein (PAS2)	511.485	344.601	822.408	460.255	201.576	601.799	714.892	420.098	1233.36	1107.32	1262.52	1944.16	490.354	1113.73	-2.27127
CUST_28_PI425248027	AY043232pme	#N/A	#N/A	3086.52	2211.49	4912.27	772.129	557.098	4365.08	5840.22	3538.23	4987.66	5590.88	7631.1	8544.07	2650.76	6022.03	-2.27181
CUST_9505_PI425248304	GSVIVT01028790001	VIT_16s0050g01850	AAA-type ATPase	422.221	312.267	366.626	373.393	264.895	877.071	1015.75	491.401	1364.78	633.096	1089.01	1351.37	436.079	990.9	-2.27229
CUST_7862_PI425248043	GSVIVT01033416001	VIT_08s0007g07250	ERF/AP2 Gene Family (VvERF051)	440.59	717.202	877.391	337.747	176.965	1026.45	1264.43	721.998	1288.39	1659.92	1236.97	1956.29	596.058	1354.67	-2.27271
CUST_4652_PI425248304	GSVIVT01015330001	VIT_11s0016g03380	Exostosin-like	110.848	65.4211	192.946	151.144	91.7741	362.678	332.68	176.17	452.871	342.808	270.255	641.156	162.468	369.323	-2.2732
CUST_964_PI425248304	GSVIVT01003649001	VIT_00s0202g00050	Unknown	47.8946	10.3358	71.8482	57.0999	35.1155	57.4423	182.45	99.0825	151.822	34.9595	76.9126	91.1377	46.6227	106.061	-2.27487
CUST_3243_PI425248304	GSVIVT01010872001	VIT_11s0103g00540	Unknown protein	271.797	203.267	573.647	211.753	133.82	607.194	540.003	351.321	790.887	780.085	636.176	1455.63	333.58	759.017	-2.27537
CUST_1972_PI425248063	GSVIVT01019374001	VIT_15s0024g00070	Methylenetetrahydrofolate reductase 1 (AtMTHFR1)	1474.89	1222.1	1983.74	1353.42	709.701	2352	3189.45	1658.85	3839.51	2594.39	3161.34	6277.44	1515.98	3453.5	-2.27807
CUST_10727_PI425248304	GSVIVT01031775001	VIT_03s0063g00770	Carboxyesterase 12; CXE12	560.733	987.072	773.402	490.03	551.002	1680.75	2125.97	1467.06	1776.71	1563.36	1379.4	3176.2	840.499	1914.78	-2.27815
CUST_12563_PI425248304	GSVIVT01036218001	VIT_14s0081g00580	GPI-anchor transamidase	183.508	176.531	343.167	277.551	101.811	414.513	637.232	290.371	628.685	424.559	368.938	1061.14	249.514	568.487	-2.27838
CUST_6401_PI425248043	GSVIVT01027958001	VIT_07s0005g00010	Glutathione S-transferase 8 GSTF8	507.168	690.318	714.964	1000.17	627.633	1074.96	2089.26	970.356	2413.23	1065.24	955.139	3025	769.202	1753.04	-2.27903
CUST_5015_PI425248304	GSVIVT01016725001	VIT_09s0002g00920	Lung seven transmembrane receptor	638.186	718.704	1213.69	656.235	518.449	1383.65	2583.26	1504.16	2086.88	1384.85	1448.97	2691.25	854.819	1949.89	-2.28106
CUST_1078_PI425248304	GSVIVT01003940001	VIT_08s0217g00100	Pyruvate decarboxylase isozyme 2	1544.15	407.741	2533.43	1340.63	763.666	1088.04	4540.21	2787.96	2848.83	974.988	2681.65	3688.78	1279.61	2920.41	-2.28227
CUST_4323_PI425248304	GSVIVT01014628001	VIT_19s0015g00010	ABC Transporter (VvMRP2 - VvABCC2)	287.775	126.949	279.378	79.6138	50.9105	334.384	309.627	157.313	665.316	272.979	608.984	633.17	193.168	441.231	-2.28418
CUST_10677_PI425248304	GSVIVT01031678001	VIT_05s0062g01270	Cyclo-DOPA 5-O-glucosyltransferase	18.5976	9.83281	39.648	35.0948	15.2356	25.8193	94.9192	53.667	75.4184	28.3809	24.4068	52.9303	24.038	54.9538	-2.28612
CUST_3400_PI425248043	GSVIVT01015204001	VIT_11s0016g02210	GATA transcription factor 24	97.938	125.521	145.677	329.081	201.415	253.423	556.292	262.401	559.3	386.432	300.408	572.561	192.176	439.566	-2.28731
CUST_5351_PI425248043	GSVIVT01023874001	VIT_03s0038g03850	PGPS/NH21	203.843	251.643	382.029	194.452	176.177	249.635	481.733	297.819	456.139	635.465	673.014	792.038	242.963	556.035	-2.28856
CUST_636_PI425248304	GSVIVT01001983001	VIT_19s0177g00210	Protein disulfide isomerase (PDIL) protein	655.985	571.116	1256.65	424.598	346.535	1130.83	1459.12	790.808	1541.89	2022.13	1832.31	2391.43	730.953	1672.95	-2.28872
CUST_1033_PI425248063	GSVIVT01012076001	VIT_01s0011g01850	Cytochrome c6 (ATC6)	74.6643	48.2333	118.164	74.8916	43.3889	126.517	281.974	157.325	200.917	106.195	121.596	244.676	80.9765	185.447	-2.29014
CUST_340_PI425248304	GSVIVT01001045001	VIT_11s0149g00120	DICER-like 4	176.381	110.637	339.111	319.737	203.146	332.212	515.23	243.733	582.702	396.988	599.512	1054.4	246.871	565.427	-2.29038
CUST_10225_PI425248304	GSVIVT01030512001	VIT_12s0059g01430	Argonaute (AGO1)	26.5971	44.855	52.1425	40.204	28.0515	45.3805	97.6555	42.9121	99.4262	57.1862	72.3839	173.795	39.5385	90.5598	-2.29042
CUST_10553_PI425248304	GSVIVT01031405001	VIT_06s0061g01230	Cellulose synthase CSLA02	1036.98	923.565	1716.97	1244.09	715.607	2236.9	2909.45	1596.59	2745.8	2487.22	3784.68	4516.09	1312.35	3006.64	-2.29103
CUST_7884_PI425248304	GSVIVT01024820001	VIT_06s0004g05890	Ceramidase	836.336	743.884	1031.92	1670.67	848.407	1271.65	3547.84	2119.28	1874.7	1783.61	2108.2	3236.35	1067.15	2445	-2.29116
CUST_3190_PI425248304	GSVIVT01010747001	VIT_05s0102g00230	Protein farnesyltransferase/geranylgeranyltransferase type I alphasubunit	241.723	204.237	321.491	372.106	225.139	480.833	683.294	333.576	742.309	589.487	496.354	1383.41	307.588	704.738	-2.29117
CUST_10885_PI425248304	GSVIVT01032135001	VIT_13s0064g00580	FK506-binding protein genes family (VvFKBP42)	325.852	222.874	509.381	692.434	384.908	523.162	1477	841.194	882.112	828.101	612.886	1457.15	443.102	1016.41	-2.29384
CUST_104_PI425248027	XM002274379	#N/A	#N/A	190.492	218.641	463.43	425.649	215.731	481.887	826.329	436.213	805.57	727.121	495.81	1288.06	332.638	763.184	-2.29434
CUST_4199_PI425248043	GSVIVT01018600001	VIT_16s0022g00900	No hit	258.332	377.44	423.951	310.921	195.737	470.603	1086.39	676.022	1276.53	517.617	403.518	718.092	339.497	779.694	-2.29661
CUST_3487_PI425248043	GSVIVT01015529001	VIT_11s0016g05250	Methyltransferase FkbM family	34.4483	43.7916	48.2293	125.395	76.377	174.667	216.24	125.616	204.674	149.491	117.73	341.257	83.8181	192.501	-2.29666
CUST_778_PI425248304	GSVIVT01002937001	VIT_00s0981g00010	Brain protein 44	1053.71	978.96	1398.89	1536.46	1743.83	3032.25	4875.45	2746.55	3916.95	2676.04	2747.07	5420.77	1624.02	3730.47	-2.29706
CUST_3375_PI425248043	GSVIVT01015111001	VIT_11s0016g01390	Replication protein A 70 kDa DNA-binding subunit	190.474	210.475	363.549	127.537	79.6813	209.792	397.442	235.82	310.578	597.529	638.512	534.14	196.918	452.337	-2.29708
CUST_7293_PI425248043	GSVIVT01031131001	VIT_14s0060g02300	Hypoxia-responsive	316.015	56.0806	589.108	137.525	74.5142	294.237	522.114	306.954	893.646	274.271	672.492	702.502	244.58	561.996	-2.2978
CUST_7439_PI425248043	GSVIVT01031674001	VIT_05s0062g01210	Pentatricopeptide (PPR) repeat-containing protein	17.0157	43.622	30.6787	37.6219	21.1047	32.4548	88.19	40.6704	57.9713	60.8601	43.4226	128.28	30.4163	69.8991	-2.29808
CUST_4019_PI425248043	GSVIVT01017834001	VIT_05s0020g02150	NADH dehydrogenase (ubiquinone) 1 alpha subcomplex 8	899.052	905.508	1244.5	108.591	1155.26	2013.3	2784.09	1574.62	2249.6	1898.95	1938.12	4093.53	1054.37	2423.15	-2.2982
CUST_9597_PI425248304	GSVIVT01029005001	VIT_05s0051g00140	RRS1 (resistant to ralstonia solanacearum 1)	20.3735	16.8239	33.4511	21.352	14.8437	56.4126	57.3508	24.8708	112.666	30.5345	73.9093	76.0972	27.2095	62.5715	-2.29962
CUST_3080_PI425248304	GSVIVT01009900001	VIT_18s0001g14240	Adaptor-related protein complex 2, sigma 1 sub	798.805	563.077	1386.03	253.113	656.675	1076.17	2437.31	1483.98	1603.37	1559.44	1438.75	2363.33	788.978	1814.37	-2.29964
CUST_271_PI425248304	GSVIVT01000780001	VIT_12s0142g00090	Ribose-phosphate pyrophosphokinase 4	682.32	534.717	1047.05	1373.48	796.644	1659.24	2989.11	1490.71	2172.06	1715.33	1809.09	3837.07	1015.57	2335.56	-2.29974
CUST_1638_PI425248043	GSVIVT01007072001	VIT_00s0477g00040	Clathrin assembly protein 16	293.757	165.235	453.232	381.265	302.539	396.972	1137.51	547.966	1178.42	406.026	557.273	758.868	332.167	764.344	-2.30108
CUST_95_PI425248304	GSVIVT01000184001	VIT_07s0129g00730	CYP81E1 Isoflavone 2'-hydroxylase	197.779	270.54	432.625	933.471	443.182	926.472	1955.54	1113.26	1621.22	923.267	194.267	1567.46	534.011	1229.17	-2.30176
CUST_8668_PI425248043	GSVIVT01036635001	VIT_13s0084g00550	Aminotransferase	8.72142	10.5509	20.4741	1.31217	2.24594	11.9649	11.3961	8.26599	22.3085	23.5041	26.4352	35.397	9.21156	21.2178	-2.30339
CUST_10718_PI425248304	GSVIVT01031761001	VIT_03s0063g00620	Transcriptional factor B3	302.621	245.08	428.574	67.0666	85.2889	295.812	534.796	282.512	388.055	686.181	492.711	900.409	237.407	547.444	-2.30593
CUST_4791_PI425248304	GSVIVT01015564001	VIT_11s0016g05570	Thylakoid lumenal 16.5 kDa protein, chloroplast precursor	18.1696	19.338	44.7442	53.4815	31.2142	41.863	115.665	65.7351	78.9805	46.9499	59.6707	114.65	34.8017	80.2752	-2.30664
CUST_4219_PI425248043	GSVIVT01018675001	VIT_16s0022g00370	GDP-mannose transporter (GONST1)	44.4865	80.6204	98.365	253.907	124.132	111.454	403.541	238.818	241.136	235.978	62.6074	462.715	118.827	274.133	-2.30698
CUST_2128_PI425248063	GSVIVT01020095001	VIT_01s0026g01420	Wall-associated kinase 4	85.4664	61.8822	110.744	239.027	144.212	381.813	436.434	165.873	474.422	299.426	257.599	728.706	170.524	393.743	-2.30902
CUST_1898_PI425248304	GSVIVT01007738001	VIT_17s0000g08490	Exosome complex component RRP40	315.243	235.771	563.383	623.462	350.626	767.426	1343.71	867.086	1088.41	686.864	1036.12	1575.46	475.985	1099.61	-2.31017
CUST_203_PI425248027	XM002280331LOC100267585	#N/A	#N/A	5.56846	9.56975	4.30963	19.3056	11.6459	11.2713	31.3453	18.3219	20.1979	17.1391	15.2748	40.2108	10.2785	23.7483	-2.31049
CUST_4234_PI425248043	GSVIVT01018708001	VIT_16s0022g00140	Nitric-oxide synthase 1 (AtNOS1)	108.115	99.2558	145.648	95.3765	41.6337	148.928	279.633	156.668	346.122	210.052	183.48	301.273	106.493	246.205	-2.31194
CUST_4631_PI425248304	GSVIVT01015288001	VIT_11s0016g03010	Glutamate carboxypeptidase 2	209.654	153.271	339.027	977.291	564.936	280.819	1339.24	731.092	1158.7	527.647	621.645	1461.84	420.833	973.36	-2.31294
CUST_3330_PI425248043	GSVIVT01014948001	VIT_19s0015g02540	CYP72A59	204.879	136.047	299.558	127.95	63.4777	85.7216	348.914	177.908	319.726	377.547	271.116	627.311	152.939	353.754	-2.31304
CUST_7421_PI425248304	GSVIVT01023875001	VIT_03s0038g03840	Cuticular water permeability	204.211	94.9491	311.562	137.141	57.2518	139.102	342.235	231.493	342.772	398.056	345.861	523.943	157.37	364.06	-2.31341
CUST_8714_PI425248043	GSVIVT01036787001	VIT_19s0085g00230	Transcription termination factor mitochondrial mTERF	94.4027	85.651	148.412	176.607	98.8972	193.339	444.538	269.675	334.999	200.286	136.662	459.198	132.885	307.56	-2.31448
CUST_1104_PI425248063	GSVIVT01012161001	VIT_01s0011g01080	ribulose-1,5 bisphosphate carboxylase oxygenase large subunit N-methyltransferase	128.137	90.0794	174.578	195.298	93.4762	225.703	293.188	163.275	347.347	381.114	307.716	612.989	151.212	350.938	-2.32084
CUST_11104_PI425248304	GSVIVT01032587001	VIT_14s0066g02400	Mannose-1-phosphate guanyltransferase	85.2696	74.4191	142.119	179.66	71.0093	245.991	391.67	214.942	354.493	184.985	201.264	506.699	133.078	309.009	-2.32201
CUST_1873_PI425248043	GSVIVT01008120001	VIT_17s0000g05130	Transcription termination factor mitochondrial mTERF	8.92458	11.2623	20.5737	12.9557	4.43235	24.6304	48.9258	26.8767	33.9541	20.8283	16.7187	44.9128	13.7965	32.0361	-2.32204
CUST_4691_PI425248304	GSVIVT01015387001	VIT_11s0016g03920	Polyol transporter 5	63.5874	147.549	165.977	371.685	202.67	310.986	787.567	487.544	488.611	415.655	78.2157	674.291	210.409	488.647	-2.32237
CUST_7689_PI425248043	GSVIVT01032518001	VIT_14s0066g01700	Calmodulin binding protein	56.0476	70.4941	76.42	148.017	114.844	182.777	355.076	190.191	312.262	131.808	112.855	404.991	108.1	251.197	-2.32375
CUST_5292_PI425248304	GSVIVT01017253001	VIT_09s0002g06120	Biotin carboxyl carrier protein of acetyl-CoA carboxylase	921.386	884.733	1693.98	932.493	595.291	2011.74	2618.52	1843.91	2992.37	2224.72	1833.65	4849.6	1173.27	2727.13	-2.32438
CUST_3338_PI425248043	GSVIVT01014965001	VIT_19s0015g02750	CYP72A59	65.0431	109.472	110.838	17.5614	9.75938	61.3418	100.986	67.4693	145.553	154.719	183.25	217.528	62.3359	144.918	-2.32479
CUST_4328_PI425248304	GSVIVT01014633001	#N/A	#N/A	371.026	202.658	354.593	77.5439	76.8838	415.061	440.264	237.933	849.713	346.752	752.382	856.507	249.628	580.592	-2.32583
CUST_2239_PI425248304	GSVIVT01008389001	#N/A	#N/A	76.7314	36.4164	121.798	60.3382	30.0998	90.6144	114.555	52.553	148.97	197.923	254.139	199.808	69.3331	161.324	-2.3268
CUST_1393_PI425248304	GSVIVT01005312001	VIT_00s0276g00020	No hit	19.7201	18.9956	35.4651	1.85731	2.18396	4.53465	30.3033	25.3327	17.8178	36.1498	30.7251	52.3786	13.7928	32.1179	-2.3286
CUST_5632_PI425248043	GSVIVT01024785001	VIT_06s0004g06170	Thylakoid soluble phosphoprotein	232.289	206.827	353.015	59.3195	108.991	190.668	755.188	313.716	270.798	489.29	275.614	576.373	191.852	446.83	-2.32904
CUST_180_PI425248304	GSVIVT01000432001	VIT_12s0134g00340	S-locus lectin protein kinase	27.5724	55.3257	49.6466	7.91441	4.84215	18.8706	65.5278	36.5949	64.053	52.5219	57.9793	106.098	27.362	63.7958	-2.33155
CUST_12483_PI425248304	GSVIVT01036044001	VIT_04s0008g07400	NAD dependent epimerase/dehydratase	115.677	96.6774	187.834	170.732	94.8638	196.229	439.516	257.416	306.338	211.473	207.878	587.45	143.669	335.012	-2.33183
CUST_226_PI425248063	GSVIVT01010011001	VIT_18s0001g15300	No hit	227.674	140.747	373.846	200.21	131.836	458.473	502.19	247.897	613.775	649.589	594.949	969.293	255.464	596.282	-2.33411
CUST_11297_PI425248304	GSVIVT01033288001	VIT_08s0007g08450	LRR receptor-like kinase 2	179.267	253.355	214.334	360.37	179.965	577.551	536.671	270.37	848.509	673.703	618.822	1173.82	294.14	686.982	-2.33556
CUST_1722_PI425248063	GSVIVT01016572001	VIT_13s0019g00860	Small heat-shock protein HSP17.5 Cytosolic class I	114.988	99.5538	182.648	127.852	94.7196	75.0746	454.156	266.611	151.017	208.824	125.012	418.252	115.806	270.645	-2.33706
CUST_12149_PI425248304	GSVIVT01035427001	VIT_04s0008g01490	Heat shock protein 17.6 kDa class II	12.2412	9.9266	19.2496	9.08314	3.69206	21.0267	11.2512	12.1496	38.5405	41.6249	26.7727	45.5676	12.5365	29.3177	-2.33858
CUST_108_PI425248027	XM002280942	#N/A	#N/A	157.33	91.9168	205.504	84.5713	52.0266	123.108	269.092	182.682	409.039	222.249	133.088	455.556	119.076	278.618	-2.33983
CUST_7153_PI425248304	GSVIVT01023131001	VIT_12s0035g01950	4-diphosphocytidyl-2-C-methyl-D-erythritol synthase	183.215	123.137	305.305	250.507	166.479	369.951	740.257	463.245	423.74	477.489	405.839	763.645	233.099	545.702	-2.34108
CUST_1222_PI425248304	GSVIVT01004672001	VIT_00s1547g00010	Unknown protein	178.595	136.978	251.357	485.927	252.262	432.704	731.198	417.469	789.246	562.812	563.649	1004.18	289.637	678.093	-2.34118
CUST_5519_PI425248304	GSVIVT01017817001	VIT_05s0020g01980	Acyl carrier protein, mitochondrial 3	521.729	737.365	1102.55	2086.91	1132.02	1348.84	3698.28	2305.64	2724.54	2233.06	1227.4	4038.62	1154.9	2704.59	-2.34184
CUST_5191_PI425248304	GSVIVT01017041001	VIT_09s0002g04010	Ferredoxin	9.674	10.6867	20.481	18.8468	8.10942	11.663	48.4418	27.1436	25.004	26.4301	23.5457	35.5536	13.2435	31.0198	-2.34227
CUST_3093_PI425248063	GSVIVT01032667001	VIT_13s0067g03070	ARR17 typeA	10.2776	15.5388	19.9722	12.7681	7.1948	57.0124	48.6429	28.4031	39.7952	52.3287	42.004	76.4538	20.4606	47.9379	-2.34294
CUST_2028_PI425248043	GSVIVT01008721001	VIT_18s0001g00640	Pentatricopeptide (PPR) repeat-containing protein	30.4536	37.1133	43.3415	29.2135	20.9439	65.1955	54.2381	24.7098	82.2015	110.199	100.542	158.458	37.7102	88.3913	-2.34396
CUST_2453_PI425248304	GSVIVT01008749001	VIT_18s0001g00990	Calcium Dependent Protein Kinase (VvCPK15)	252.058	265.908	379.52	115.731	79.7028	496.461	450.679	276.67	816.066	546.486	680.856	956.858	264.897	621.269	-2.34533
CUST_2857_PI425248043	GSVIVT01013349001	VIT_12s0121g00390	Diacylglycerol kinase	63.1583	52.388	148.643	55.6804	45.8241	120.62	186.016	123.062	175.434	153.458	209.506	293.286	81.0523	190.127	-2.34573
CUST_6939_PI425248304	GSVIVT01022311001	VIT_07s0031g02290	Phosphate carrier protein	130.815	125.235	181.919	144.857	67.147	277.094	359.185	166.262	334.166	392.73	243.73	679.15	154.511	362.537	-2.34635
CUST_5508_PI425248304	GSVIVT01017797001	VIT_05s0020g01840	3,8-divinyl protochlorophyllide a 8-vinyl reductase	20.8443	34.7891	34.8794	62.7387	37.2135	59.6549	130.695	67.7732	79.8599	103.271	77.1069	128.334	41.6866	97.8398	-2.34703
CUST_1135_PI425248063	GSVIVT01012196001	VIT_01s0011g00720	WRKY Transcription Factor (VvWRKY01)	66.9517	76.4517	105.011	29.1866	11.4251	98.9532	211.863	118.873	157.298	53.5964	98.3023	271.128	64.6632	151.843	-2.34822
CUST_11088_PI425248304	GSVIVT01032563001	VIT_14s0066g02170	Prolyl 4-hydroxylase	2675.4	1546.68	3548.65	2462.59	1404.66	4352.59	6421.6	3787.84	6493.95	4525.91	5492.08	10837.7	2665.09	6259.84	-2.34883
CUST_2435_PI425248043	GSVIVT01010702001	VIT_13s0101g00330	Phenylacetaldehyde reductase	33.4224	65.0578	53.1664	9.10472	37.1797	44.4718	147.597	104.029	72.2612	76.4884	81.7673	87.268	40.4005	94.9018	-2.34903
CUST_7494_PI425248043	GSVIVT01031830001	VIT_03s0063g01290	Gibberellin 20 oxidase 2	234.306	362.091	289.933	701.332	472.801	1012.91	885.144	551.013	1244.3	824.023	1920.8	1796.65	512.228	1203.66	-2.34984
CUST_7945_PI425248304	GSVIVT01024946001	VIT_06s0004g04860	Expansin (VvEXPA6)	5229.41	3433.03	8781.2	15412.5	6828.92	20055.6	16791.1	11639.5	26828.8	31392.2	13330.1	40407	9956.76	23398.1	-2.34997
CUST_2138_PI425248043	GSVIVT01009129001	VIT_18s0001g07150	Serine/threonine-protein kinase	100.782	89.3894	144.724	99.8722	71.2995	312.729	328.209	173.2	583.222	209.181	197.761	433.619	136.466	320.865	-2.35125
CUST_1158_PI425248063	GSVIVT01012221001	VIT_01s0011g00460	Unknown protein	52.0245	54.2774	85.1472	160.356	75.5043	258.16	388.538	202.126	398.835	190.839	133.339	298.419	114.245	268.682	-2.35181
CUST_101_PI425248027	XM002276821	#N/A	#N/A	145.742	84.769	207.029	189.731	119.968	243.933	687.642	360.831	413.311	255.553	198.99	415.546	165.195	388.646	-2.35264
CUST_6972_PI425248043	GSVIVT01030060001	VIT_12s0057g00700	Glucan endo-1,3-beta-glucosidase 3 precursor	4.49126	12.5832	21.2498	11.9039	7.01509	13.3945	50.6528	29.3005	29.6837	12.9976	12.847	30.7895	11.773	27.7118	-2.35385
CUST_7087_PI425248304	GSVIVT01022931001	#N/A	#N/A	4.30228	12.0265	13.5978	16.5218	17.2053	18.113	43.6358	15.7832	22.0147	32.4312	36.4221	42.2588	13.6278	32.091	-2.35482
CUST_328_PI425248063	GSVIVT01010170001	#N/A	#N/A	701.084	523.989	1271.67	679.474	443.132	1109.49	2754.49	1695.91	2816.71	910.538	657.382	2306.39	788.14	1856.9	-2.35606
CUST_12181_PI425248304	GSVIVT01035494001	VIT_04s0008g02150	DCL3 (DICER-like 3)	141.837	91.0654	220.81	134.089	86.4566	430.161	482.568	237.95	532.631	274.933	288.575	785.954	184.07	433.769	-2.35655
CUST_8209_PI425248043	GSVIVT01034992001	VIT_05s0077g00970	feronia receptor-like kinase	5.71396	9.64445	16.5393	40.6858	29.6815	16.8515	65.2057	38.9391	23.0062	80.9455	22.5834	50.8395	19.8528	46.9199	-2.36339
CUST_5819_PI425248304	GSVIVT01018681001	VIT_16s0022g00320	Nitric-oxide synthase 1 (AtNOS1)	197.007	169.395	334.46	262.554	96.4549	295.773	676.631	421.258	702.861	426.515	338.467	644.352	225.941	535.014	-2.36794
CUST_1537_PI425248043	GSVIVT01006600001e5	#N/A	#N/A	41.6766	59.0341	62.4006	71.5141	39.3978	166.685	163.767	80.7239	266.211	146.118	165.881	220.985	73.4514	173.948	-2.3682
CUST_13316_PI425248304	GSVIVT01038516001	VIT_03s0097g00520	Magnesium transporter CorA	218.485	275.716	313.153	214.756	134.007	439.357	837.034	456.192	863.348	284.224	513.896	824.708	265.912	629.9	-2.36883
CUST_12818_PI425248304	GSVIVT01036983001	VIT_03s0088g01040	Aminotransferase AGD2	932.718	871.314	1226.19	2237.07	1317.08	1715.35	5947.37	3263.75	3185.51	1814.76	1421.45	4030.73	1383.29	3277.26	-2.36918
CUST_61_PI425248043	GSVIVT01000189001	VIT_07s0129g00770	CYP81D2	225.61	293.159	399.186	815.272	407.51	963.612	1693.65	999.178	1744.38	1053.27	332.95	1534.1	517.391	1226.25	-2.37007
CUST_5608_PI425248304	GSVIVT01017968001	VIT_05s0020g03380	WNK1 (with no lysine (K) 1)	30.7975	47.0714	55.6804	95.763	63.2136	200.164	156.488	74.8396	234.064	196.892	141.735	363.933	82.115	194.658	-2.37056
CUST_925_PI425248043	GSVIVT01003806001	VIT_07s0141g00530	U3 small nucleolar RNA-associated protein 18	40.4676	15.878	54.536	122.863	41.7731	117.677	179.034	80.7838	118.254	123.289	123.498	307.277	65.5325	155.356	-2.37067
CUST_3800_PI425248304	GSVIVT01013271001	VIT_02s0012g00180	Serine protease	927.999	854.87	1611.97	734.146	418.988	1138.25	1614.6	952.627	2688.31	2254.92	2595.92	3381.92	947.705	2248.05	-2.3721
CUST_5815_PI425248304	GSVIVT01018665001	VIT_16s0022g00450	Unknown protein	859.036	540.921	1376.49	573.842	374.353	769.667	2013.57	1055.21	2022.75	1314.12	1929.25	2327.62	749.051	1777.09	-2.37245
CUST_7287_PI425248043	GSVIVT01031110001	VIT_14s0060g02460	Unknown	6.2184	9.81375	11.3692	8.69124	14.1841	12.4644	20.3312	8.43542	40.4633	22.6821	21.326	35.9341	10.4568	24.862	-2.37759
CUST_2601_PI425248304	GSVIVT01009017001	VIT_18s0001g05440	Methyltransferase type 11	277.304	179.905	400.077	500.396	242.515	732.427	777.01	387.249	1119.91	711.654	768.193	1794.89	388.771	926.485	-2.38311
CUST_4580_PI425248304	GSVIVT01015211001	VIT_11s0016g02280	Glycine dehydrogenase 2	67.7045	61.9232	97.2365	182.208	110.972	153.124	323.914	160.171	296.987	138.183	174.212	511.71	112.195	267.53	-2.38451
CUST_3295_PI425248063	GSVIVT01034492001	VIT_18s0072g01000	Dihydrolipoamide S-acetyltransferase	92.3193	71.2965	160.941	292.322	163.464	154.913	479.825	260.183	277.123	295.839	275.949	641.444	155.876	371.727	-2.38476
CUST_1426_PI425248304	GSVIVT01005713001	VIT_00s0286g00130	S-locus lectin protein kinase	396.059	229.072	711.023	298.191	189.562	957.057	1056.67	731.086	2203.62	864.913	601.905	1175.92	463.494	1105.69	-2.38555
CUST_4278_PI425248304	GSVIVT01014512001	VIT_19s0014g04400	S-locus protein kinase	14.9028	18.3616	38.1221	1.68884	2.10092	23.7899	24.6872	10.7564	58.6508	35.8516	53.6989	52.498	16.4944	39.3572	-2.3861
CUST_2047_PI425248304	GSVIVT01008043001	VIT_17s0000g05840	Calmodulin binding IQD31 (IQ-domain 31)	467.996	479.705	801.476	653.295	648.295	1025.98	1606.63	821.374	1460.46	1585.46	1297.2	2959.48	679.458	1621.77	-2.38685
CUST_8962_PI425248304	GSVIVT01027564001	VIT_15s0048g01400	Protein kinase	17.9139	9.56314	26.8966	37.8124	18.2619	36.2594	79.5266	47.9796	39.7277	53.5988	37.6716	91.9103	24.4512	58.4025	-2.38853
CUST_3060_PI425248304	GSVIVT01009864001	VIT_18s0001g13920	Unknown protein	191.687	198.882	474.279	579.462	318.301	453.612	961.126	659.852	752.372	719.673	823.083	1377.47	369.371	882.263	-2.38856
CUST_3092_PI425248304	GSVIVT01009926001	VIT_18s0001g14460	Unknown protein	79.2764	49.3537	132.081	214.955	116.133	140.353	383.728	205.024	268.154	179.846	262.231	450.172	122.025	291.526	-2.38906
CUST_11802_PI425248304	GSVIVT01034255001	#N/A	#N/A	1274.72	658.394	2183.62	1615.25	937.825	2320.2	4386.36	2453.54	3496.92	2883.39	3055.05	5207.92	1498.33	3580.53	-2.38967
CUST_7736_PI425248043	GSVIVT01032947001	VIT_14s0068g00730	Unknown protein	27.963	16.0013	64.1136	4.74767	47.0214	64.1918	148.297	101.162	102.825	37.0501	41.9482	104.177	37.3398	89.243	-2.39003
CUST_12895_PI425248304	GSVIVT01037362001	VIT_06s0009g02480	myb domain protein 65	27.2653	19.921	52.2388	4.37573	24.3357	102.503	113.937	79.1148	117.443	39.9103	49.6124	151.316	38.4399	91.889	-2.39046
CUST_13001_PI425248304	GSVIVT01037632001	VIT_19s0090g00270	Unknown protein	118.222	123.006	179.151	79.903	59.295	195.73	301.505	146.208	377.245	222.732	239.786	518.25	125.885	300.954	-2.39072
CUST_2606_PI425248043	GSVIVT01011426001	VIT_14s0108g00910	No hit	7.22436	10.6117	11.4552	3.46741	2.40721	13.495	12.6395	2.45754	23.6343	20.1313	28.5441	28.9781	8.11015	19.3975	-2.39175
CUST_7440_PI425248043	GSVIVT01031677001	VIT_05s0062g01260	No hit	376.317	195.033	633.604	259.267	181.014	729.419	1462.87	896.339	336.549	820.204	953.297	1213.2	395.776	947.075	-2.39296
CUST_3071_PI425248063	GSVIVT01032643001	VIT_13s0067g03400	Unknown protein	129.894	147.857	195.934	55.8003	35.743	83.9441	308.086	149.18	235.807	208.905	190.081	462.022	108.195	259.013	-2.39394
CUST_10675_PI425248304	GSVIVT01031675001	VIT_05s0062g01220	Prolyl-4 hydroxylase	38.4896	29.9335	69.001	61.938	33.2422	47.3747	138.493	78.5835	93.4734	68.6223	95.6216	195.468	46.6632	111.71	-2.39397
CUST_342_PI425248043	GSVIVT01001299001	VIT_02s0154g00320	Protease inhibitor/seed storage/lipid transfer protein (LTP)	3589.42	4079.45	5648.92	713.976	449.457	2535.64	6430.87	3428.28	7343.52	7353.87	5177.52	11021	2836.14	6792.51	-2.39498
CUST_7675_PI425248304	GSVIVT01024384001	VIT_16s0039g01910	Vegetative storage protein win4.5	97.8545	64.1204	164.419	267.328	195.591	154.793	368.263	162.371	376.555	270.548	549.596	534.703	157.351	377.006	-2.39596
CUST_3554_PI425248304	GSVIVT01012427001	GSVIVT01012427001	No hit	154.729	167.965	287.976	82.5317	49.031	94.3411	493.936	240.004	289.275	257.529	332.077	392.5	139.429	334.22	-2.39706
CUST_283_PI425248304	GSVIVT01000818001	VIT_12s0142g00630	Calcineurin-like phosphoesterase family	97.5357	92.1215	108.133	85.6418	48.5495	378.757	264.603	158.985	316.716	444.929	186.349	571.886	135.123	323.911	-2.39716
CUST_10748_PI425248304	GSVIVT01031815001	VIT_03s0063g01160	Nodulin 1A, Senescence-associated	146.436	232.163	238.612	401.775	288.02	611.819	493.878	335.462	842.365	565.83	1191.88	1171.83	319.804	766.875	-2.39795
CUST_4361_PI425248043	GSVIVT01019396001	VIT_02s0025g00150	PRLI-interacting factor G	36.5249	15.5156	73.1371	211.339	88.7571	220.22	391.55	231.781	309.577	155.204	88.4836	371.275	107.582	257.978	-2.39796
CUST_8623_PI425248043	GSVIVT01036473001	VIT_14s0083g00430	No hit	55.6149	61.487	70.7672	6.00976	2.09574	52.7597	53.8049	33.8658	109.59	152.783	135.122	111.41	41.4557	99.4294	-2.39845
CUST_3642_PI425248304	GSVIVT01012704001	VIT_10s0116g01550	Unknown protein	123.357	111.404	249.801	102.002	54.1288	188.509	534.542	300.764	480.096	145.981	141.558	388.518	138.2	331.91	-2.40166
CUST_7230_PI425248304	GSVIVT01023351001	VIT_12s0035g00190	Cleavage and polyadenylation specificity factor subunit 3	70.1957	73.0696	107.666	199.909	135.48	527.227	409.922	209.196	493.586	478.515	394.921	690.154	185.591	446.049	-2.40339
CUST_9069_PI425248304	GSVIVT01027810001	VIT_05s0049g01010	Myb domain protein 14	7.79722	10.1426	7.52415	6.43396	5.71411	9.51372	12.2105	4.43278	26.8081	24.9807	19.0716	25.8957	7.85429	18.8999	-2.40632
CUST_13196_PI425248304	GSVIVT01038128001	VIT_05s0094g00380	Glycine-rich RNA-binding protein 4	60.9967	54.9322	93.8055	87.9136	44.5992	118.575	203.317	84.245	237.004	193.521	172.453	218.573	76.8037	184.852	-2.40681
CUST_2428_PI425248043	GSVIVT01010679001	VIT_13s0101g00060	No hit	651.132	386.318	726.125	1610.27	795.697	597.643	2788.11	1580.07	1716.31	1899.33	1947.34	1543.64	794.531	1912.47	-2.40704
CUST_3263_PI425248043	GSVIVT01014737001	VIT_19s0015g01000	Zinc finger (C3HC4-type ring finger)	42.934	63.843	79.3855	15.9585	7.16524	57.0814	123.697	66.5899	174.636	60.4836	89.9376	126.495	44.3946	106.973	-2.4096
CUST_6952_PI425248304	GSVIVT01022339001	VIT_07s0031g02480	Beta-galactosidase	563.835	372.777	849.723	625.437	351.259	1044.33	1362	638.462	1575.46	1379.69	1942.63	2277.97	634.559	1529.37	-2.41013
CUST_11886_PI425248304	GSVIVT01034647001	VIT_13s0073g00160	Unknown protein	302.516	189.762	473.632	67.8822	195.347	322.124	713.831	423.422	389.143	737.337	694.842	780.878	258.544	623.242	-2.41059
CUST_6682_PI425248304	GSVIVT01021794001	VIT_14s0030g02170	Calcium-binding EF hand	846.096	443.014	1163.77	524.904	330.426	681.731	1152.59	639.261	1259.71	1404.09	2526.76	2638.86	664.99	1603.55	-2.41138
CUST_90_PI425248043	GSVIVT01000278001	VIT_07s0130g00500	No hit	91.3496	57.9455	101.888	4.32825	24.6268	106.594	127.698	90.3489	213.328	99.0792	119.085	283.441	64.4554	155.497	-2.41247
CUST_1057_PI425248063	GSVIVT01012108001	VIT_01s0011g01570	Coatomer subunit delta	565.799	476.913	1253.89	917.074	476.17	1225.88	2051.43	1306.35	2562.36	1201.51	1376.68	3361.43	819.287	1976.63	-2.41262
CUST_10894_PI425248304	GSVIVT01032155001	VIT_13s0064g00440	24-sterol C-methyltransferase	203.544	246.312	457.91	1307.86	792.062	2523.23	1934.82	1018.38	2782.3	1738.95	1877.69	3998.25	921.819	2225.06	-2.41378
CUST_5422_PI425248043	GSVIVT01024094001	VIT_03s0038g01670	R protein PRF disease resistance protein	13.3092	10.1562	15.9759	3.52552	4.52317	8.15449	31.0571	8.08539	6.89636	29.6213	34.9456	23.7174	9.27408	22.3872	-2.41395
CUST_1262_PI425248304	GSVIVT01004803001	VIT_10s0116g00050	Receptor protein kinase	304.244	331.713	522.354	650.321	471.858	788.855	1194.52	656.803	944.761	1310.26	1027.72	2277.43	511.557	1235.25	-2.41469
CUST_4256_PI425248304	GSVIVT01014456001	VIT_19s0014g03840	Unknown protein	165.402	162.315	278.199	207.097	163.141	484.182	263.87	193.658	690.545	735.97	603.85	1040.32	243.389	588.035	-2.41603
CUST_10929_PI425248304	GSVIVT01032236001	VIT_11s0065g00160	Splicing factor YT521-B	17.08	11.1015	45.8083	59.749	28.7456	66.3616	128.899	81.2305	80.5095	50.8796	68.5671	142.826	38.141	92.1519	-2.41609
CUST_12352_PI425248304	GSVIVT01035803001	VIT_04s0008g05010	Unknown protein	188.742	117.867	226.369	328.769	162.258	399.826	1025.45	445.276	653.412	252.448	307.672	756.972	237.305	573.538	-2.41688
CUST_550_PI425248043	GSVIVT01002138001	VIT_00s0625g00040	Polyadenylate-binding protein 2	223.805	303.388	580.538	2536.39	1273.24	3543.92	2695.06	1502.26	2823.24	3321.29	3615.39	6506.09	1410.21	3410.56	-2.41847
CUST_2969_PI425248063	GSVIVT01026677001	VIT_15s0045g00090	ABC transporter C member 9	225.131	256.228	346.093	172.218	103.01	315.93	487.964	224.919	568.32	527.055	967.298	656.642	236.435	572.033	-2.41941
CUST_7565_PI425248304	GSVIVT01024164001	VIT_03s0038g00800	NADP-dependent D-sorbitol-6-phosphate dehydrogenase	973.675	712.603	1652.09	1932.06	1052.04	1999.93	3685.21	1968.41	3754.67	2555.24	2656.24	5523.54	1387.07	3357.22	-2.42037
CUST_9979_PI425248304	GSVIVT01029969001	VIT_08s0056g01560	DsRNA-binding protein ODB1 [Oryza sativa Japonica Group]	151.838	161.197	250.171	215.899	154.019	239.876	558.129	282.137	403.38	327.438	378.733	889.68	195.5	473.25	-2.42071
CUST_8835_PI425248304	GSVIVT01027236001	#N/A	#N/A	216.749	306.153	317.359	42.6371	60.6382	265.926	325.018	189.309	841.254	376.387	557.67	639.483	201.577	488.187	-2.42184
CUST_3821_PI425248304	GSVIVT01013341001	VIT_12s0121g00310	Somatic embryogenesis receptor kinase 1 SERK1	108.493	121.21	293.534	80.8945	52.3294	164.189	215.434	129.273	498.523	221.433	356.37	566.807	136.775	331.307	-2.42228
CUST_1157_PI425248043	GSVIVT01004976001	VIT_00s0246g00180	NADH-plastoquinone oxidoreductase subunit 4	6314.92	5530.86	13931.3	6369.66	3112.53	9083.85	15185.4	11292.8	7106.06	18458.2	29261.7	26164.3	7390.51	17911.4	-2.42357
CUST_1827_PI425248043	GSVIVT01007942001	VIT_17s0000g06730	No hit	180.671	265.248	353.419	232.372	79.1138	281.599	463.139	576.999	553.819	446.667	308.204	1026.11	232.07	562.49	-2.42379
CUST_874_PI425248043	GSVIVT01003674001e3	#N/A	#N/A	37.5858	82.0319	67.6817	82.8903	80.1821	85.5139	227.973	129.153	111.406	130.462	120.617	337.02	72.6476	176.105	-2.4241
CUST_4535_PI425248043	GSVIVT01020325001	VIT_19s0027g01330	R protein PRF disease resistance protein	17.8078	22.6751	17.6701	4.29817	2.36261	21.1393	24.7678	8.73187	46.4156	32.9866	61.1671	34.4104	14.3255	34.7465	-2.4255
CUST_8757_PI425248043	GSVIVT01037070001	VIT_03s0088g00170	Brassinosteroid insensitive 1-associated receptor kinase 1	22.6356	10.1221	38.1328	1.20377	2.03563	6.04516	41.3978	18.9001	16.9217	52.8534	35.6559	28.9278	13.3625	32.4428	-2.4279
CUST_3228_PI425248304	GSVIVT01010840001	VIT_05s0102g01150	F-box domain containing protein	545.318	565.816	875.243	1457.87	878.86	1316.79	3292.72	1667.3	2258.53	1412.23	1217.73	3857.43	939.982	2284.32	-2.43018
CUST_919_PI425248304	GSVIVT01003480001	VIT_00s0194g00140	Agenet domain-containing protein	35.7307	28.4235	54.5195	29.4391	20.4909	63.8755	57.6891	28.95	83.4834	101.669	116.841	176.481	38.7465	94.1857	-2.43082
CUST_8830_PI425248304	GSVIVT01027215001	VIT_13s0047g01120	Unknown protein	39.4161	49.2978	56.4935	37.9038	23.5469	64.4748	116.609	80.4549	103.969	94.9721	77.7472	185.323	45.1888	109.846	-2.43082
CUST_4346_PI425248304	GSVIVT01014684001	VIT_19s0015g00530	fasciclin arabinogalactan-protein (FLA1)	76.7791	84.4205	93.2273	144.583	149.542	194.664	160.355	132.112	272.979	344.558	359.17	537.922	123.869	301.183	-2.43146
CUST_5248_PI425248043	GSVIVT01023470001	#N/A	#N/A	293.908	363.914	480.163	206.211	170.762	213.716	807.535	313.219	455.414	728.43	791.055	1108.03	288.112	700.613	-2.43173
CUST_6512_PI425248043	GSVIVT01028380001	VIT_07s0005g03840	Transcription termination factor mitochondrial mTERF	194.877	268.733	309.883	262.192	154.803	415.081	809.139	450.293	633.101	829.874	291.841	894.27	267.595	651.42	-2.43435
CUST_3228_PI425248043	GSVIVT01014634001	#N/A	#N/A	76.445	66.177	124.509	15.5774	29.8834	124.203	139.409	54.4078	195.571	153.645	305.962	216.361	72.7991	177.559	-2.43903
CUST_261_PI425248027	XM002282944LOC100248756	#N/A	#N/A	27.2305	43.4995	46.6225	30.333	23.2709	64.5246	97.8978	43.5219	63.5623	102.72	99.9469	167.074	39.2468	95.7872	-2.44063
CUST_10795_PI425248304	GSVIVT01031962001	VIT_03s0063g02510	Protein kinase	258.523	267.825	397.865	560.115	296.191	527.311	1209.22	664.096	883.318	655.07	481.402	1739.77	384.638	938.813	-2.44077
CUST_3227_PI425248304	GSVIVT01010839001	VIT_05s0102g01140	SKIP16 (SKP1/ASK- interacting protein 16)	535.459	512.78	883.57	1400.01	842.667	1284.95	3121.09	1577.53	2241.59	1386.68	1214.68	3785.96	909.905	2221.26	-2.44119
CUST_7498_PI425248043	GSVIVT01031837001	VIT_03s0063g01330	Nodulin 1A, senescence-associated	174.895	338.203	228.644	486.657	279.437	742.427	676.043	375.732	860.681	609.535	1449.07	1525.4	375.044	916.077	-2.44259
CUST_8801_PI425248043	GSVIVT01037361001	VIT_06s0009g02490	Urease accessory protein F	60.3135	74.9237	125.853	131.012	64.8072	100.755	312.82	177.376	165.947	235.785	96.9631	374.755	92.944	227.274	-2.44528
CUST_7491_PI425248043	GSVIVT01031826001	VIT_03s0063g01260	Nodulin 1A, Senescence-associated	181.564	297.189	295.902	607.975	403.902	836.914	768.799	518.493	1111.25	739.961	1657.13	1622.61	437.241	1069.71	-2.4465
CUST_8281_PI425248043	GSVIVT01035248001	VIT_04s0079g00610	Early nodulin ENOD18 protein	871.476	513.936	1271.48	354.002	253.654	1220.72	1444.44	1059.24	2670.25	1390.08	2141.67	2269.66	747.545	1829.22	-2.44697
CUST_5289_PI425248304	GSVIVT01017244001	VIT_09s0002g06040	Monothiol glutaredoxin-S15 (AtGrxS15)	558.778	461.845	873.143	586.763	382.936	769.174	1869.09	1245.78	1597.84	1104.57	884.777	2191.08	605.44	1482.19	-2.44812
CUST_5950_PI425248304	GSVIVT01018938001	VIT_04s0023g01970	Aldose 1-epimerase	44.0406	33.408	72.1746	194.355	90.316	66.5965	372.294	204.849	187.083	102.502	127.82	231.742	83.4818	204.382	-2.44822
CUST_882_PI425248063	GSVIVT01011891001	VIT_01s0011g03590	Ribosomal protein L15, chloroplast (CL15) 50S	149.129	155.991	199.44	254.108	166.462	306.136	376.22	190.561	340.592	579.252	636.295	895.382	205.211	503.05	-2.45138
CUST_6263_PI425248304	GSVIVT01019765001	VIT_02s0025g03590	Phospholipid hydroperoxide glutathione peroxidase	84.4173	89.4457	195.688	125.111	68.9278	180.565	509.661	339.965	384.769	132.719	93.5102	363.891	124.026	304.086	-2.45179
CUST_133_PI425248043	GSVIVT01000424001	VIT_12s0134g00260	Receptor-like protein kinase ARK1	12.3896	20.1508	21.0752	18.3776	10.0689	34.907	77.0862	44.627	37.0037	40.2976	40.7419	47.3742	19.4949	47.8551	-2.45475
CUST_8773_PI425248304	GSVIVT01027077001	VIT_15s0046g01070	Ubiquitin thiolesterase	182.931	350.29	262.623	240.495	134.171	229.123	680.946	391.984	403.972	694.435	360.026	904.975	233.272	572.723	-2.45517
CUST_448_PI425248304	GSVIVT01001320001	VIT_02s0154g00540	Protein arginine N-methyltransferase	36.6655	22.5478	70.2721	42.2723	18.8261	101.61	114.41	51.9354	150.404	92.2699	82.9606	227.441	48.6989	119.904	-2.46214
CUST_7867_PI425248043	GSVIVT01033436001	VIT_08s0007g07080	No hit	38.3232	45.4209	56.6767	41.0594	20.9043	61.7793	116.704	52.8382	154.434	73.4587	64.2908	188.7	44.0273	108.404	-2.4622
CUST_6761_PI425248304	GSVIVT01021977001	VIT_14s0030g00670	Dehydroquinate dehydratase	70.5469	63.9424	118.237	16.3326	16.1867	43.3889	143.052	84.0154	135.819	123.22	70.76	252.46	54.7724	134.888	-2.46269
CUST_2196_PI425248304	GSVIVT01008299001	VIT_17s0000g03580	BEE3 (BR ENHANCED EXPRESSION 3)	73.7416	19.4824	122.812	163.17	136.939	81.3963	184.971	105.016	276.186	272.964	369.342	263.846	99.5902	245.387	-2.46397
CUST_419_PI425248063	GSVIVT01010308001	VIT_01s0010g02290	Heat shock protein 26a, chloroplast	147.804	228.078	437.505	299.233	198.607	254.237	1061.01	651.878	292.964	478.436	729.483	644.649	260.911	643.07	-2.46471
CUST_3896_PI425248043	GSVIVT01017435001	VIT_09s0002g07950	No hit	412.938	303.116	636.786	476.434	311.933	1065.31	1102.89	596.406	830.574	951.299	2435.28	1994.91	534.42	1318.56	-2.46727
CUST_5505_PI425248043	GSVIVT01024348001	#N/A	#N/A	235.341	287.624	265.286	272.149	198.738	423.586	1023.23	586.796	1001.13	412.073	189.136	940.915	280.454	692.213	-2.46819
CUST_8475_PI425248043	GSVIVT01035975001	VIT_04s0008g06690	Proton gradient regulation 3	27.7886	24.128	48.4243	41.9592	25.1385	53.7414	97.037	60.7332	119.882	57.8588	52.5841	158.156	36.8633	91.0418	-2.46971
CUST_5019_PI425248304	GSVIVT01016729001	VIT_09s0002g00960	Inter-alpha-trypsin inhibitor heavy chain	709.524	645.898	930.199	936.377	580.791	1441.77	2134.13	1137.71	2028.9	1276.77	4321.14	2061.26	874.093	2159.99	-2.47112
CUST_2859_PI425248304	GSVIVT01009498001	VIT_18s0001g10550	LHCA5 (Photosystem I light harvesting complex gene 5)	16.7462	12.8686	30.3153	21.6383	11.9489	26.3479	50.641	38.6203	44.3783	45.9624	36.3598	80.8556	19.9775	49.4696	-2.47626
CUST_8454_PI425248043	GSVIVT01035894001	VIT_04s0008g05830	Armadillo/beta-catenin repeat	147.737	198.553	320.258	927.691	494.794	538.123	1359.99	814.794	615.026	1058.21	945.839	1712.69	437.86	1084.42	-2.47665
CUST_1337_PI425248304	GSVIVT01005123001	VIT_00s0259g00020	Histone H2A	3.29425	10.408	8.43955	9.50133	3.68808	6.7889	19.5963	8.78295	16.7059	17.4001	15.3283	26.5689	7.02001	17.3971	-2.47821
CUST_4474_PI425248304	GSVIVT01015032001	VIT_11s0016g00600	Beta-ketoacyl ACP synthase, plastidic	147.473	145.153	274.237	184.718	120.236	497.719	484.557	262.977	728.966	427.58	407.153	1083.55	228.256	565.798	-2.47879
CUST_697_PI425248063	GSVIVT01011657001	VIT_01s0011g05780	Metallo-beta-lactamase	229.338	217.782	374.773	246.581	138.283	392.259	397.561	233.939	674.466	724.65	651.671	1284.91	266.502	661.2	-2.48103
CUST_7065_PI425248304	GSVIVT01022843001	VIT_12s0034g02380	Glycine hydroxymethyltransferase	382.652	337.501	626.426	398.047	199.448	937.448	945.091	495.261	1504.5	951.427	1190.44	2064.36	480.254	1191.85	-2.4817
CUST_4338_PI425248043	GSVIVT01019114001	VIT_04s0023g00410	Photosystem I subunit XI (PSAL)	786.495	818.627	1068.63	881.628	618.006	907.763	2087.28	1002.38	1934.49	1926.42	2551.87	3107.47	846.858	2101.65	-2.48171
CUST_2754_PI425248304	GSVIVT01009292001	VIT_18s0001g08600	basic helix-loop-helix (bHLH) family	316.18	391.338	458.281	631.01	386.337	802.07	1452.59	847.189	1140.98	1267.18	854.629	1846.46	497.536	1234.84	-2.48191
CUST_900_PI425248063	GSVIVT01011909001	VIT_01s0011g03380	Dihydrolipoamide S-acetyltransferase (LTA2)	193.957	216.952	275.15	629.537	409.886	701.781	1186.74	638.272	1341.82	644.219	572.141	1642.57	404.544	1004.29	-2.48253
CUST_8517_PI425248043	GSVIVT01036133001	VIT_06s0080g00370	F-box domain containing protein	56.4384	56.6826	137.647	56.6555	33.8203	173.649	99.9475	52.0012	242.826	245.165	269.961	369.74	85.8155	213.273	-2.48526
CUST_7243_PI425248043	GSVIVT01030960001	VIT_14s0006g02310	No hit	17.9721	19.9929	34.2155	16.7479	11.0248	29.9245	61.2464	43.8273	89.92	40.7468	19.513	67.6749	21.6463	53.8214	-2.4864
CUST_1594_PI425248043	GSVIVT01006794001e5	#N/A	#N/A	207.716	241.554	300.442	110.248	61.9206	332.501	507.547	181.995	620.277	348.045	623.902	838.92	209.064	520.114	-2.48783
CUST_8914_PI425248043	GSVIVT01037807001	VIT_03s0091g01100	Unknown protein	30.8558	10.316	57.8257	23.9547	14.2976	30.6257	120.509	67.0203	39.4757	70.554	24.804	95.699	27.9793	69.677	-2.49031
CUST_4839_PI425248304	GSVIVT01015712001	VIT_03s0017g00930	Retrotransposon	180.879	182.823	274.261	152.649	172.7	483.286	312.687	196.049	703.892	749.427	612.068	1029.25	241.1	600.563	-2.49093
CUST_11036_PI425248304	GSVIVT01032469001	#N/A	#N/A	311.007	228.894	441.611	481.628	298.788	1037.32	1102.67	535.325	1524.02	1016.34	966.513	1829.16	466.542	1162.34	-2.49139
CUST_5327_PI425248304	GSVIVT01017339001	VIT_09s0002g06970	Palmitoyl-monogalactosyldiacylglycerol delta-7 desaturase, chloroplast	42.413	40.5393	80.46	72.3792	39.2471	76.9505	201.704	105.069	131.181	131.941	143.899	163.41	58.6648	146.201	-2.49213
CUST_7487_PI425248043	GSVIVT01031820001	VIT_03s0063g01210	Nodulin 1A, senescence-associated	191.437	288.288	248.456	561.055	371.636	759.554	712.868	489.887	1067.88	703.798	1520.15	1547.93	403.404	1007.09	-2.49647
CUST_10749_PI425248304	GSVIVT01031818001	#N/A	#N/A	131.574	240.68	198.742	236.66	199.931	624.014	517.235	332.039	766.645	441.592	1018.74	998.608	271.934	679.143	-2.49746
CUST_3288_PI425248043	GSVIVT01014830001	VIT_19s0015g01650	Phenylalanine-tRNA ligase	15.6687	34.08	22.7685	20.038	18.1228	79.0791	100.517	45.0155	76.9019	79.3291	52.0089	120.414	31.6262	79.0311	-2.49892
CUST_1030_PI425248063	GSVIVT01012072001	VIT_01s0011g01890	Glutathione S-transferase, C-terminal	113.584	101.849	121.721	229.834	129.283	270.053	650.055	381.681	519.751	225.668	154.654	483.174	161.054	402.497	-2.49914
CUST_4731_PI425248043	GSVIVT01020922001	VIT_05s0029g01210	Alkaline phytoceramidase	64.0103	13.4594	121.697	231.409	146.381	105.346	540.152	355.964	142.952	235.875	156.688	274.029	113.717	284.277	-2.49986
CUST_6871_PI425248043	GSVIVT01029662001	VIT_12s0055g00090	F-type H+-transporting ATPase subunit c	2673.61	1408.15	4737.66	613.416	445.725	1317.39	3851.48	1631.29	4626.83	3996.72	8309.36	5605.18	1865.99	4670.14	-2.50277
CUST_334_PI425248063	GSVIVT01010184001	VIT_01s0010g01200	Cell elongation protein / DWARF1 / DIMINUTO (DIM)	892.941	998.575	1454.09	702.286	383.053	2357.5	2011.89	1263.72	2736.08	3556.86	2373.18	5057.11	1131.41	2833.14	-2.50408
CUST_4443_PI425248304	GSVIVT01014967001	VIT_19s0015g02780	CYP72A59	38.5249	41.0284	68.3806	5.62954	12.9406	40.3243	53.2009	32.9202	91.2169	92.5308	122.288	125.794	34.4714	86.325	-2.50425
CUST_2116_PI425248063	GSVIVT01020078001	VIT_01s0026g01550	Homeodomain leucine zipper protein HB-1	98.3754	53.6605	123.026	231.975	134.478	237.597	437.704	204.486	368.43	299.806	518.246	373.123	146.519	366.966	-2.50457
CUST_4621_PI425248043	GSVIVT01020578001	VIT_12s0028g03350	Squamosa promoter-binding protein (VvSBP11)	84.9289	72.3912	120.486	65.3871	29.6325	210.249	185.637	85.1788	337.645	240.498	237.167	375.207	97.179	243.555	-2.50625
CUST_4639_PI425248043	GSVIVT01020622001	GSVIVT01020622001	No hit	1901	1193.71	2358.92	540.143	306.358	789.394	3440.14	1997.6	4294.23	1640.91	2606.97	3791.64	1181.59	2961.91	-2.50673
CUST_7860_PI425248304	GSVIVT01024773001	VIT_06s0004g06290	Binding	42.4981	21.4418	54.6975	71.1281	56.7664	44.1156	122.457	49.3302	148.763	55.7122	220.609	131.896	48.4413	121.461	-2.50739
CUST_852_PI425248063	GSVIVT01011854001	VIT_01s0011g03890	Receptor serine/threonine kinase PR5K	2.17757	10.1308	6.17584	1.30368	2.38289	5.45482	12.5684	5.87399	22.5457	6.4032	10.4275	11.5742	4.60426	11.5655	-2.51191
CUST_10038_PI425248304	GSVIVT01030099001	VIT_12s0057g01140	AarF domain containing kinase	31.3656	21.4648	54.5061	37.2347	23.3746	43.221	88.9602	40.0584	118.822	56.3373	87.6268	138.801	35.1945	88.4344	-2.51273
CUST_9036_PI425248304	GSVIVT01027696001	#N/A	#N/A	68.3795	62.7289	86.9002	64.5334	58.4627	126.678	353.201	190.411	274.062	81.1695	121.677	157.667	77.9472	196.365	-2.5192
CUST_3565_PI425248043	GSVIVT01015819001	VIT_03s0017g01700	Glycine cleavage system H protein, mitochondrial	342.63	398.702	574.785	974.123	610.89	663.648	2147.76	1292.19	1238.92	1159.39	1075.15	2076.77	594.13	1498.36	-2.52195
CUST_8522_PI425248043	GSVIVT01036150001	#N/A	#N/A	130.705	198.586	212.828	297.383	171.754	286.032	567.898	348.262	471.394	535.796	300.692	1048.06	216.215	545.35	-2.52226
CUST_2633_PI425248063	GSVIVT01021703001	VIT_10s0003g05280	No hit	16.4034	10.3602	31.6423	22.3696	15.7129	34.6039	70.2233	39.7412	80.6266	32.4143	31.0203	76.7936	21.8487	55.1366	-2.52356
CUST_7758_PI425248304	GSVIVT01024569001	VIT_06s0004g08010	Ribonucleotide reductase small subunit	23.0726	23.2187	45.1222	37.9097	20.7725	53.4185	79.798	53.0012	73.4397	74.7446	63.9498	169.244	33.919	85.6962	-2.52649
CUST_8117_PI425248043	GSVIVT01034362001	VIT_10s0071g00860	Disease resistance protein	16.5257	13.4548	21.0361	120.297	56.0728	76.1449	179.532	98.3453	95.7938	147.559	61.1731	185.189	50.5885	127.932	-2.52888
CUST_6193_PI425248304	GSVIVT01019645001	VIT_02s0025g02500	Metal-nicotianamine transporter YSL1	6.10766	17.6301	16.4603	6.68975	5.84787	10.7824	45.4518	34.6421	34.9652	12.3362	14.0814	19.1723	10.5863	26.7749	-2.52919
CUST_12314_PI425248304	GSVIVT01035729001	VIT_04s0008g04350	Syntaxin 5	66.6347	44.041	129.287	193.439	129.253	351.437	451.407	273.009	367.952	406.137	317.48	497.713	152.349	385.616	-2.53114
CUST_10981_PI425248304	GSVIVT01032387001	#N/A	#N/A	12.9518	10.6804	31.0203	2.15303	47.6652	62.526	123.779	87.753	54.6538	54.103	29.3289	73.1698	27.8328	70.4646	-2.53171
CUST_6322_PI425248304	GSVIVT01019874001	VIT_02s0025g04570	Unknown protein	129.052	242.029	241.018	254.947	161.43	153.818	644.437	348.37	516.194	425.324	421.556	637.483	197.049	498.894	-2.53183
CUST_5460_PI425248304	GSVIVT01017711001	VIT_05s0020g01070	IAA31	616.027	712.06	717.504	50.1648	61.4192	1030.6	758.009	336.203	1433.62	1263.09	1967.31	2315.19	531.295	1345.57	-2.53262
CUST_2197_PI425248063	GSVIVT01020186001	#N/A	#N/A	332.326	230.863	598.028	372.951	196.872	694.334	1114	723.761	1402.07	695.077	803.915	1406.85	404.229	1024.28	-2.53391
CUST_1344_PI425248304	GSVIVT01005141001	VIT_00s0259g00200	Nudix hydrolase 2	95.9009	60.0039	89.5709	43.9225	29.4663	110.38	133.285	48.1891	307.742	132.643	183.811	282.584	71.5407	181.376	-2.53528
CUST_9507_PI425248304	GSVIVT01028792001	VIT_16s0050g01830	AAA-type ATPase	206.26	181.896	159.73	105.114	109.177	474.17	337.621	169.397	802.58	369.237	687.947	771.355	206.058	523.023	-2.53823
CUST_11262_PI425248304	GSVIVT01033214001	GSVIVT01033214001	Acyl-CoA synthetase	852.055	738.135	1464.53	1269.41	625.079	1068.88	4255.94	1829.87	3534.83	1414.3	1282.17	2959.19	1003.02	2546.05	-2.53839
CUST_9197_PI425248304	GSVIVT01028094001	VIT_07s0005g01220	DnaJ homolog, subfamily B, member 11	199.469	220.531	396.248	361.579	220.463	426.739	782.601	549.682	629.745	715.725	566.485	1392.68	304.172	772.82	-2.54074
CUST_11113_PI425248304	GSVIVT01032599001	VIT_14s0066g02550	H(+)-ATPase 4 AHA4	4313.6	2914.55	3776.56	1404.52	868.033	4543.18	12948.2	8461.3	8660.88	4849.12	4225.53	6181.75	2970.07	7554.47	-2.54353
CUST_7484_PI425248043	GSVIVT01031814001	VIT_03s0063g01150	Nodulin 1A, Senescence-associated	152.1	276.399	301.692	407.241	237.844	908.089	731.185	435.808	1033.12	619.703	1451.64	1542.12	380.561	968.928	-2.54606
CUST_3818_PI425248304	GSVIVT01013329001	#N/A	#N/A	100.994	40.8071	151.016	143.999	79.33	130.747	348.499	160.33	229.024	221.261	283.99	404.284	107.815	274.565	-2.54662
CUST_7090_PI425248304	GSVIVT01022938001	VIT_12s0034g01690	No hit	6.16631	17.3617	13.041	9.35225	7.51831	15.1441	29.5403	6.01642	22.4562	35.4935	39.6087	41.56	11.4306	29.1125	-2.54689
CUST_7305_PI425248043	GSVIVT01031179001	VIT_14s0060g01760	Unknown protein	568.308	428.883	755.561	872.022	375.341	608.56	2430.94	1481.4	2211.77	947.765	635.569	1491.18	601.446	1533.11	-2.54903
CUST_6632_PI425248043	GSVIVT01028809001	VIT_16s0050g01620	ABC Transporter (VvWBC23 - VvABCG23)	978.168	1838.74	1834.02	3623.25	2030.4	8778.21	6096.22	3312.14	8788.13	9075.58	7539.32	13831.4	3180.46	8107.13	-2.54904
CUST_1687_PI425248043	GSVIVT01007330001e3	#N/A	#N/A	36.7136	28.887	51.6139	115.088	77.7648	68.8895	234.329	122.537	126.712	107.563	133.901	240.939	63.1595	160.997	-2.54905
CUST_11429_PI425248304	GSVIVT01033531001	VIT_08s0007g06160	Basic Leucine Zipper Transcription Factor (VvbZIP28)	48.3052	28.1394	82.4933	33.6165	89.941	33.2109	156.966	83.3834	195.621	59.1298	66.6145	243.331	52.6177	134.174	-2.54998
CUST_4440_PI425248304	GSVIVT01014946001	VIT_19s0015g02520	CYP72A1	36.2035	44.5791	70.9831	6.64536	6.27617	42.2901	61.6073	34.1967	93.6192	83.1287	129.708	125.938	34.4962	88.0329	-2.55196
CUST_4857_PI425248304	GSVIVT01015772001	VIT_03s0017g01330	1,4-dihydroxy-2-naphthoate octaprenyltransferase	40.301	42.6506	73.4552	51.6905	28.9648	178.305	122.27	61.9935	192.727	147.522	204.771	331.079	69.2278	176.727	-2.55283
CUST_278_PI425248027	XM002263374AP1likeproteinLOC100...	#N/A	#N/A	577.656	312.379	951.24	185.733	118.647	1091.15	694.403	407.824	2025.72	1387.86	1650.79	2103.11	539.468	1378.28	-2.55489
CUST_10506_PI425248304	GSVIVT01031310001	VIT_14s0060g00550	ATP-citrate synthase	1380.84	893.319	2094.3	1583.33	1125.09	2381.85	3808.49	2014.79	4419.72	3013.89	2792.61	8117.41	1576.45	4027.82	-2.55499
CUST_1783_PI425248304	GSVIVT01007453001	VIT_00s0568g00010	WD-40 repeat	11.6081	11.6249	29.8771	19.1032	21.2124	53.1576	70.7932	39.9859	68.0133	43.8683	103.63	48.347	24.4306	62.4396	-2.5558
CUST_275_PI425248043	GSVIVT01001101001	VIT_01s0150g00210	CYP51A	897.85	530.749	1236.15	1012.78	624.717	2715.13	2027.74	1229.23	3512.3	2752.59	2880.49	5545.98	1169.56	2991.39	-2.5577
CUST_9115_PI425248043	GSVIVT01038452001e5	#N/A	#N/A	110.889	133.177	214.836	114.223	58.6494	106.261	309.186	211.117	330.224	343.572	385.241	313.495	123.006	315.473	-2.5647
CUST_3711_PI425248304	GSVIVT01012879001	VIT_11s0118g00700	Protein phosphatase 2C DBP	155.157	180.178	230.251	135.344	69.6193	192.821	756.553	415.55	507.903	155.54	223.439	412.364	160.562	411.891	-2.56531
CUST_6910_PI425248043	GSVIVT01029819001	VIT_12s0055g01300	Diacylglycerol kinase 1	81.723	37.5494	134.742	60.3507	49.1879	132.518	206.28	117.342	202.817	176.926	261.749	307.552	82.6785	212.111	-2.56549
CUST_3534_PI425248063	GSVIVT01036927001	VIT_02s0087g00260	RPD1 (root primordium defective 1)	59.4266	51.19	111.938	85.1886	54.9178	124.566	145.86	78.0483	191.76	286.824	166.034	381.461	81.2045	208.331	-2.56551
CUST_13396_PI425248304	GSVIVT01038680001	#N/A	#N/A	135.752	140.854	203.595	202.694	171.829	213.168	747.462	396.923	405.787	388.868	395.728	410.717	177.982	457.581	-2.57094
CUST_1947_PI425248043	GSVIVT01008386001	VIT_17s0000g02830	R protein MLA10	31.0354	23.4382	42.7028	24.8904	19.0397	40.7801	115.056	61.3782	88.2943	38.1183	54.4081	110.452	30.3144	77.9511	-2.57142
CUST_7298_PI425248304	GSVIVT01023604001	VIT_11s0037g00180	Leucine aminopeptidase 3, chloroplast precursor	2069.57	2599.9	3719.74	3316.2	1774.26	5186.14	9148.77	5245.43	8489.77	5867.87	5717.08	13558	3110.97	8004.49	-2.57299
CUST_3649_PI425248304	GSVIVT01012714001	#N/A	#N/A	511.334	682.002	627.04	2027.28	1373.32	944.976	4523.84	2609.84	2228.87	1703.86	1861.35	2973.47	1027.66	2650.2	-2.57888
CUST_5768_PI425248304	GSVIVT01018468001	#N/A	#N/A	58.3836	343.505	109.12	307.433	202.762	549.378	694.1	434.992	296.52	885.626	429.244	1310.76	261.763	675.207	-2.57945
CUST_16_PI425248304	GSVIVT01000034001	VIT_14s0128g00290	Pentatricopeptide (PPR) repeat-containing	48.0288	65.2348	63.3165	57.2727	35.0202	135.53	140.146	79.0611	158.935	235.179	112.501	318.573	67.4005	174.066	-2.58256
CUST_123_PI425248027	XM002282484	#N/A	#N/A	230.405	164.643	423.68	382.769	204.735	357.998	883.715	536.729	915.499	612.086	628.121	980.446	294.038	759.433	-2.58277
CUST_4887_PI425248043	GSVIVT01022091001	#N/A	#N/A	54.7299	74.1969	114.103	248.886	159.616	380.737	594.374	340.156	394.118	396.047	144.607	807.465	172.045	446.128	-2.59309
CUST_11323_PI425248304	GSVIVT01033338001	VIT_08s0007g07970	Serine/threonine-protein kinase Nek4	169.136	210.796	297.387	268.426	167.69	247.466	701.971	421.875	788.104	378.401	382.885	860.297	226.817	588.922	-2.59647
CUST_12498_PI425248304	GSVIVT01036077001	VIT_06s0080g00920	Photosystem I subunit O (PSAO)	726.117	707.171	1557.39	405.717	224.063	406.824	2151.87	1124.71	1754.57	1258.31	1233.15	2953.61	671.214	1746.04	-2.60131
CUST_11095_PI425248304	GSVIVT01032573001	VIT_14s0066g02270	Endonuclease/exonuclease/phosphatase family protein	7.38304	10.6116	24.6467	37.9526	10.9397	45.1303	57.4304	26.5332	105.813	59.8267	36.3802	70.0234	22.7773	59.3345	-2.60498
CUST_4499_PI425248304	GSVIVT01015069001	VIT_11s0016g00960	Subtilase	402.977	246.738	586.786	1042.83	677.751	1203.85	2467.08	1218.14	1519.81	1257.42	1262.75	3126.17	693.49	1808.56	-2.60792
CUST_232_PI425248304	GSVIVT01000666001	VIT_13s0139g00320	R protein MLA10	108.489	94.0104	153.656	4.23081	3.76167	26.5052	199.197	103.559	203.037	117.279	180.306	215.458	65.1088	169.806	-2.60803
CUST_1699_PI425248304	GSVIVT01007039001	VIT_00s0469g00020	Cellulose synthase CSLE1	101.995	42.2959	122.875	159.704	89.5876	63.0053	191.856	95.118	370.736	182.246	219.398	452.547	96.5773	251.984	-2.60914
CUST_2613_PI425248043	GSVIVT01011442001	#N/A	#N/A	39.1616	43.5284	69.793	72.8208	41.3379	122.433	188.683	114.257	151.071	98.6915	121.735	342.439	64.8457	169.479	-2.61358
CUST_1662_PI425248063	GSVIVT01016494001	VIT_13s0019g02110	fringe-related protein	8.16723	21.3867	21.8313	8.36623	5.89986	17.8907	18.0216	10.8983	41.7054	29.7732	60.4181	57.9683	13.9237	36.4641	-2.61886
CUST_1595_PI425248043	GSVIVT01006794001e3	#N/A	#N/A	8563.75	5864.17	10834.7	868.039	1064.34	14870	12740.8	8019.53	24878.7	16083.3	21678.8	26817.1	7010.83	18369.7	-2.62019
CUST_309_PI425248063	GSVIVT01010139001	VIT_01s0010g00840	2-oxoglutarate decarboxylase	36.4391	30.2859	53.4822	54.5403	30.5634	89.7185	91.0839	51.3196	128.094	123.527	157.585	222.78	49.1716	129.065	-2.62479
CUST_8466_PI425248304	GSVIVT01026261001	VIT_10s0042g01150	ARGONAUTE 2 (AGO2)	121.437	143.825	159.967	42.0638	27.6	126.631	338.209	179.713	266.258	126.504	307.068	415.342	103.587	272.182	-2.62757
CUST_7095_PI425248304	GSVIVT01022962001	VIT_12s0034g01480	Disease resistance protein (NBS-LRR class) Rps1-k-2	15.8838	21.2277	30.4512	39.0247	25.0865	45.2726	89.4831	41.4099	69.8138	85.0354	65.2299	114.056	29.4911	77.5047	-2.62807
CUST_2776_PI425248063	GSVIVT01022804001	VIT_02s0033g01330	Acyl-CoA binding protein	1722.59	1781.13	2373.18	2466.3	1490.65	1570.99	9102.09	4751.63	5115.43	2951.07	2184.87	5875.99	1900.81	4996.85	-2.6288
CUST_9159_PI425248304	GSVIVT01028014001	VIT_07s0005g00490	UDP-glucuronic acid decarboxylase 1	673.792	358.113	850.755	1646.67	838.633	1540.95	4118.77	2393.21	2638.98	1589.21	1618.88	3187.69	984.819	2591.12	-2.63106
CUST_8779_PI425248304	GSVIVT01027087001	VIT_15s0046g00980	Cyclic nucleotide-regulated ion channel 1	40.4431	50.6972	85.5825	16.9904	5.74403	36.7354	138.902	84.4689	198.223	29.8495	64.0115	106.796	39.3654	103.708	-2.6345
CUST_6326_PI425248043	GSVIVT01027741001	VIT_05s0049g00280	1-aminocyclopropane-1-carboxylate oxidase homolog 1	265.923	537.247	570.911	290.812	183.96	584.058	964.387	611.147	900.238	903.347	908.957	2126.07	405.485	1069.02	-2.6364
CUST_10049_PI425248304	GSVIVT01030123001	VIT_12s0057g01310	SUB1 (short under blue light 1)	660.47	483.585	1190.86	515.071	304.392	367.696	1607.07	899.992	677.205	1958.86	2248.18	1896.08	587.013	1547.9	-2.63691
CUST_5043_PI425248304	GSVIVT01016771001	VIT_09s0002g01430	Transcription factor related	75.058	97.0334	123.592	277.533	214.218	363.729	735.126	323.862	570.379	288.061	293.911	825.414	191.861	506.125	-2.63798
CUST_6458_PI425248043	GSVIVT01028154001	VIT_07s0005g01780	Pentatricopeptide (PPR) repeat-containing	6.74491	10.5586	15.8527	46.0286	23.3649	28.1063	72.7232	44.6026	35.6452	45.7631	36.5004	109.531	21.776	57.4609	-2.63873
CUST_7109_PI425248304	GSVIVT01022998001	VIT_12s0034g01180	PAP/fibrillin family	35.868	28.639	58.445	7.48755	2.4478	16.0001	50.2422	24.9257	90.0903	43.6616	65.6834	118.285	24.8146	65.4814	-2.63883
CUST_9899_PI425248304	GSVIVT01029797001	VIT_12s0055g01150	Brassinosteroid insensitive 1-associated receptor kinase 1	120.025	90.8912	174.186	101.082	70.2083	161.244	242.311	161.042	401.722	250.867	257.459	580.355	119.606	315.626	-2.63888
CUST_8643_PI425248304	GSVIVT01026838001	VIT_15s0046g03520	Phosphomannomutase	673.459	363.02	844.617	491.713	278.494	1250.68	852.066	442.594	1508.23	2286.94	2066.98	3148.57	650.331	1717.56	-2.64106
CUST_1107_PI425248304	GSVIVT01003989001	VIT_14s0219g00280	Glycerol-3-phosphate dehydrogenase (NAD+)	503.681	334.583	716.649	559.76	362.409	1183.04	1870.78	967.461	836.006	1605.51	2188.44	2198.42	610.021	1611.1	-2.64106
CUST_5329_PI425248304	GSVIVT01017343001	VIT_09s0002g07020	TPR4/WSIP2 (topless-related 4)	274.553	119.684	416.263	245.071	124.995	355.575	1182.53	618.847	855.386	275.231	227.163	898.098	256.024	676.208	-2.6412
CUST_9901_PI425248304	GSVIVT01029800001	VIT_12s0055g01170	Diacylglycerol kinase 1	77.733	29.8814	133.471	65.4541	39.7969	125.334	196.445	118.922	190.948	181.033	256.101	302.578	78.6118	207.671	-2.64173
CUST_202_PI425248304	GSVIVT01000499001	VIT_19s0135g00230	CYP72A1	537.559	290.665	676.437	244.01	120.019	280.969	1160.6	533.002	771.728	853.79	712.144	1653.27	358.276	947.421	-2.64439
CUST_5900_PI425248304	GSVIVT01018853001	VIT_04s0023g02690	Beta-galactosidase	298.303	263.807	442.558	492.858	260.1	545.714	776.396	433.315	1006.33	889.377	1112.35	1876.47	383.89	1015.71	-2.64583
CUST_7766_PI425248304	GSVIVT01024579001	VIT_06s0004g07910	Ovate family protein 3 OFP3	11.0789	12.0623	16.5101	30.5708	15.7091	38.5703	60.1637	29.8085	41.2503	88.0561	29.4075	80.8002	20.7503	54.9144	-2.64644
CUST_7399_PI425248043	GSVIVT01031541001	VIT_06s0061g00140	Unknown protein	45.3465	88.0751	87.8556	214.471	97.6902	277.918	597.043	356.537	151.332	399.062	97.7005	546.712	135.226	358.064	-2.64789
CUST_189_PI425248043	GSVIVT01000733001	VIT_07s0141g00480	No hit	68.889	95.561	94.0839	166.164	106.761	122.673	443.568	219.47	167.719	306.894	285.267	311.059	109.022	288.996	-2.65081
CUST_5640_PI425248304	GSVIVT01018039001	VIT_05s0020g04070	1,2-dihydroxy-3-keto-5-methylthiopentene dioxygenase 4	46.2379	22.5342	69.6059	214.895	106.602	126.649	476.149	286.536	283.165	137.241	116.896	254.948	97.7539	259.156	-2.65111
CUST_7969_PI425248304	GSVIVT01024997001	VIT_06s0004g04440	Osmotin	1239.19	2620.53	2003.33	2939.25	5058.75	6516.85	8574.77	6311.81	5120.44	9341.02	6610.87	18104	3396.31	9010.49	-2.65302
CUST_10601_PI425248304	GSVIVT01031490001	VIT_06s0061g00520	Serine carboxypeptidase precursor	53.6843	52.5163	97.8475	54.3028	22.0527	61.2278	123.275	72.3474	105.561	132.162	170.839	302.279	56.9386	151.077	-2.65334
CUST_76_PI425248043	GSVIVT01000230001	VIT_07s0130g00030	Proteinase inhibitor se60	1429.35	2340.93	2708.81	5326.73	3061.26	4733.48	11902.8	7091.74	5315.71	10708.4	4932.35	12070.8	3266.76	8670.29	-2.65409
CUST_1787_PI425248043	GSVIVT01007771001	VIT_17s0000g08160	Polygalacturonase BURP	57.7797	24.5563	105.535	79.4229	53.3536	137.951	115.74	105.662	244.546	162.54	265.818	323.156	76.4332	202.91	-2.65474
CUST_9145_PI425248043	GSVIVT01038561001	VIT_16s0098g01740	Unknown protein	51.3501	38.1354	76.9734	78.4747	45.4457	66.457	181.811	136.717	157.154	116.802	71.8956	283.283	59.4727	157.944	-2.65573
CUST_72_PI425248043	GSVIVT01000212001	VIT_07s0129g00990	Protein kinase	601.015	535.543	923.569	979.799	315.598	1641.28	2523.1	1000.61	1874.83	2155.78	2121.67	3605.16	832.801	2213.53	-2.65793
CUST_388_PI425248304	GSVIVT01001133001	VIT_01s0150g00550	Histone-lysine N-methyltransferase ASHR2	27.6707	29.5303	75.7825	69.1344	44.4715	110.634	128.936	83.4323	167.527	143.791	135.777	291.297	59.5371	158.46	-2.66154
CUST_11178_PI425248304	GSVIVT01033003001	VIT_14s0068g01230	fructose-2,6-bisphosphatase	138.615	101.292	205.485	377.627	181.803	559.619	818.582	418.814	1040.69	557.835	655.528	674.35	260.74	694.299	-2.6628
CUST_54_PI425248027	AF467945lipidtransferproteiniso...	#N/A	#N/A	3955.29	2025.2	5745.06	10850.1	7236.11	3905.25	11234.8	6098.12	22177.3	12621.4	16343.9	21351.1	5619.51	14971.1	-2.66413
CUST_10294_PI425248304	GSVIVT01030697001	VIT_14s0006g00350	Glutamine synthetase cytosolic isozyme 2	1184.46	1228.17	1698.47	962.632	596.065	2805.89	4808.66	2506.8	4531.19	2633.02	2288.45	5816.68	1412.61	3764.13	-2.66466
CUST_6537_PI425248043	GSVIVT01028481001	VIT_07s0005g04920	Photosystem I reaction center subunit IV B (PSAE B)	2481.61	3047.07	4255.95	2335.92	1418.18	4571.96	6954.3	3588.51	8637.24	7296.15	6688.77	15095	3018.45	8043.33	-2.66472
CUST_895_PI425248063	GSVIVT01011904001	VIT_01s0011g03450	Alpha-glucosidase	1655.4	1986.22	2633.11	2802.59	1464.45	4899.17	5901.07	2876.36	4360.61	8180.1	9153.05	10680.3	2573.49	6858.58	-2.66509
CUST_2405_PI425248043	GSVIVT01010608001	VIT_16s0100g00580	Glutamine synthetase B1 GLB1	196.949	150.921	269.016	243.845	211.637	437.935	518.457	241.229	782.731	510.188	827.141	1155.67	251.717	672.569	-2.67192
CUST_7571_PI425248304	GSVIVT01024173001	VIT_03s0038g00690	Zinc finger (B-box type)	67.8791	77.9513	109.614	82.4229	43.8158	243.802	223.97	109.178	240.271	206.724	406.498	484.892	104.248	278.589	-2.67238
CUST_1188_PI425248304	GSVIVT01004405001	VIT_00s1312g00010	basic helix-loop-helix (bHLH) family	373.16	418.402	602.191	464.98	284.004	1534.08	1026.44	580.94	1672.43	1972.95	1908.76	2672.29	612.803	1638.97	-2.67455
CUST_8621_PI425248043	GSVIVT01036466001	VIT_14s0083g00340	Beta-glucan-binding protein 4	362.164	340.212	410.367	796.17	454.158	1168.45	1955.59	933.255	2094.74	1397.92	1010.67	2060.16	588.587	1575.39	-2.67656
CUST_13030_PI425248304	GSVIVT01037683001	VIT_19s0090g00810	Imidazole glycerol phosphate synthase hisHF, chloroplast	278.249	271.249	478.081	730.365	425.98	686.088	1402.92	840.911	1063.38	1175.58	1173.43	2032.56	478.335	1281.46	-2.67901
CUST_2319_PI425248043	GSVIVT01009820001	VIT_18s0001g13510	Hcr2-p6	31.7925	27.7955	64.1487	48.4693	31.459	61.0308	105.685	64.7862	152.425	98.2589	58.7104	230.303	44.116	118.362	-2.68296
CUST_1651_PI425248063	GSVIVT01016481001	VIT_13s0019g02230	PAP/25A associated domain containing protein	29.9626	34.1917	55.5918	24.7037	18.5279	75.1031	78.5726	38.9362	134.75	63.1302	116.283	207.313	39.6801	106.498	-2.6839
CUST_12768_PI425248304	GSVIVT01036720001	VIT_19s0085g00870	Aldehyde Dehydrogenase (VvALDH5F2)	49.5305	43.5336	55.1672	76.507	40.9009	68.3745	188.598	101.153	226.794	131.351	94.3879	154.299	55.669	149.431	-2.68427
CUST_10072_PI425248304	GSVIVT01030163001	VIT_08s0058g01480	1,4-beta-mannan endohydrolase	81.9183	63.8514	92.47	29.0182	15.7559	88.3619	113.742	65.3893	141.468	159.144	216.274	301.655	61.8959	166.279	-2.68642
CUST_7104_PI425248043	GSVIVT01030552001	VIT_12s0059g01810	Photosystem II psbZ	18.5173	47.4045	30.4598	3.32063	2.49248	17.9815	94.7683	46.7684	52.1641	30.5956	47.5642	51.0288	20.0294	53.8149	-2.6868
CUST_2911_PI425248304	GSVIVT01009583001	VIT_18s0001g11320	Ent-kaurene oxidase	471.65	226.578	619.331	481.102	326.928	272.005	1133.84	649.436	759.798	1083	1092.65	1723.17	399.599	1073.65	-2.68682
CUST_10903_PI425248304	GSVIVT01032178001	VIT_13s0064g00270	Cinnamyl alcohol dehydrogenase	160.797	230.305	208.88	48.0907	40.753	199.718	266.202	139.671	762.916	315.349	467.998	435.826	148.091	397.994	-2.6875
CUST_1202_PI425248063	GSVIVT01012487001	VIT_01s0113g00470	Unknown protein	21.0667	26.4618	37.6932	11.9386	10.2818	53.524	35.7357	21.3995	103.234	101.579	58.2631	112.443	26.8277	72.1091	-2.68786
CUST_9247_PI425248304	GSVIVT01028181001	VIT_07s0005g02010	Nitrogen regulatory protein PII 1	340.095	300.404	506.166	721.1	443.261	778.787	1238.13	579.694	1447.89	1159.76	1467.34	2415.31	514.969	1384.69	-2.68888
CUST_12119_PI425248304	GSVIVT01035376001	VIT_04s0008g01030	Unknown protein	77.5601	63.8204	196.609	129.211	73.7703	143.227	424.223	238.773	302.203	204.974	238.935	434.35	114.033	307.243	-2.69433
CUST_8231_PI425248304	GSVIVT01025488001	VIT_06s0004g00260	Shoot1 protein	48.4076	51.2197	104.802	88.9328	36.1712	152.097	205.065	99.093	176.978	161.77	189.356	465.541	80.2716	216.301	-2.69461
CUST_2495_PI425248063	GSVIVT01021507001	VIT_10s0003g03750	9-cis-epoxycarotenoid dioxygenase 2 (NCED2) (VvNCED2)	1313.67	831.109	1692.35	1199.07	723.041	2149.87	2435.42	1359.13	5682.82	2305.38	5670.65	3866.14	1318.19	3553.26	-2.69556
CUST_6180_PI425248043	GSVIVT01027155001	VIT_15s0046g00390	Seven in absentia SINA4	77.2299	35.2659	92.7261	114.309	65.5616	160.522	454.502	251.852	282.262	140.545	109.936	233.415	90.9357	245.419	-2.69881
CUST_7565_PI425248043	GSVIVT01032044001	VIT_13s0064g01370	Polygalacturonase inhibiting protein 1 PGIP1	216.967	229.728	133.966	19.9079	18.7952	124.249	385.307	273.166	596.727	208.525	178.855	366.79	123.935	334.895	-2.70217
CUST_717_PI425248043	GSVIVT01003169001	VIT_03s0180g00090	Receptor kinase	338.543	594.901	547.06	485.805	479.35	619.074	2489.93	1370.51	1456.73	785.827	510.206	1680.09	510.789	1382.22	-2.70604
CUST_8899_PI425248304	GSVIVT01027453001	VIT_15s0048g02450	Caffeate 3-O-methyltransferase 1	9.78955	24.9415	19.2107	8.99095	7.65291	73.2294	102.025	58.9079	37.7638	48.7127	36.603	105.519	23.9692	64.922	-2.70856
CUST_4198_PI425248304	GSVIVT01014327001	VIT_19s0014g02610	RNA-binding S4 domain-containing protein	41.6962	33.6929	58.1636	39.2996	17.1022	84.1933	135.691	75.9662	127.876	78.9573	130.157	194.137	45.6913	123.797	-2.70943
CUST_900_PI425248304	GSVIVT01003433001	VIT_07s0191g00190	GTP cyclohydrolase II/3,4-dihydroxy-2-butanone 4-phosphate synthase	226.186	176.403	313.359	284.882	254.266	452.113	865.19	582.681	792.436	566.819	639.892	1182.38	284.535	771.566	-2.71168
CUST_5935_PI425248043	GSVIVT01025870001	VIT_08s0040g00060	Receptor protein kinase	84.2435	46.3871	100.874	306.909	182.994	266.828	584.612	276.867	407.878	301.115	237.086	874.806	164.706	447.061	-2.7143
CUST_9639_PI425248304	GSVIVT01029116001	VIT_11s0052g01700	CBL-interacting protein kinase 21 (CIPK21)	143.817	216.115	328.288	381.492	172.332	527.704	816.617	436.889	630.126	697.901	1101.98	1122	294.958	800.919	-2.71537
CUST_809_PI425248063	GSVIVT01011801001	VIT_01s0011g04450	MATE efflux family protein	45.4795	20.9528	69.9608	30.7674	16.7792	99.1311	93.266	50.3648	191.006	122.652	143.684	167.675	47.1785	128.108	-2.71539
CUST_2392_PI425248304	GSVIVT01008642001	VIT_17s0000g00290	Alpha-mannosidase precursor lysosomal	106.907	57.9074	177.278	173.57	104.236	207.895	481.198	235.901	624.562	193.545	324.966	388.125	137.966	374.716	-2.71601
CUST_1841_PI425248043	GSVIVT01007978001	VIT_17s0000g06440	Galactoside 2-alpha-L-fucosyltransferase	88.235	121.361	153.722	247.434	128.748	366.642	435.346	237.002	599.646	386.589	305.046	1041.45	184.357	500.847	-2.71672
CUST_3515_PI425248063	GSVIVT01036901001	VIT_02s0087g00570	Unknown protein	20.8947	29.6836	52.3608	56.7525	23.3431	53.9776	185.632	116.655	126.12	49.1381	43.078	123.422	39.502	107.341	-2.71735
CUST_5717_PI425248304	GSVIVT01018204001	VIT_15s0021g02300	Squamosa promoter-binding protein (VvSBP14)	55.0684	86.098	97.9371	13.6352	10.4578	48.6955	184.687	62.8442	185.715	110.303	89.4969	214.792	51.982	141.307	-2.71838
CUST_5500_PI425248304	GSVIVT01017782001	VIT_05s0020g01720	Zinc finger (C3HC4-type ring finger)	33.4437	20.6372	50.6234	45.5106	20.6499	65.0968	155.104	93.9019	137.166	79.7334	66.7683	108.833	39.3269	106.918	-2.71869
CUST_3262_PI425248304	GSVIVT01010939001	VIT_07s0104g01830	Glutathione S-transferase 8 GSTF8	663.482	898.686	1284.97	805.896	629.039	1506.2	2327.45	1470.14	2112.66	3250.99	2303.7	4278.17	964.713	2623.85	-2.71983
CUST_1520_PI425248043	GSVIVT01006519001	VIT_00s2739g00010	basic helix-loop-helix (bHLH) family	469.184	845.791	871.938	22.7663	359.901	1851.03	832.68	686.279	2033.94	2530.6	2511.47	3438.39	736.768	2005.56	-2.7221
CUST_5674_PI425248304	GSVIVT01018101001	VIT_05s0020g04690	IAA7	774.126	530.65	1049.39	101.592	71.8787	565.941	1960.87	1120.42	1846.62	964.708	1021.02	1510.36	515.597	1404	-2.72306
CUST_8838_PI425248304	GSVIVT01027267001	VIT_13s0047g00770	Cinnamyl alcohol dehydrogenase	106.691	188.636	154.767	29.1399	23.068	125.406	175.588	97.9021	536.096	186.569	361.432	354.309	104.618	285.316	-2.72721
CUST_8491_PI425248304	GSVIVT01026341001	VIT_04s0043g00620	Lipase GDSL	629.459	827.074	1081.66	2519.66	1499.89	2260.98	6570.97	4386.01	4373.67	2187.13	1261.05	5275.48	1469.79	4009.05	-2.72764
CUST_6467_PI425248304	GSVIVT01020686001	VIT_12s0028g02370	Methyltransferase type 11	111.009	75.9707	214.021	146.876	89.0491	337.291	372.378	214.435	378.949	292.154	574.911	826.78	162.37	443.268	-2.72999
CUST_8819_PI425248304	GSVIVT01027196001	VIT_15s0046g00030	Pentatricopeptide (PPR) repeat	12.655	21.2287	24.8835	7.19817	12.3437	35.7387	42.0418	19.2293	46.4748	68.383	49.4976	85.8229	19.008	51.9082	-2.73087
CUST_689_PI425248043	GSVIVT01003084001	VIT_12s0178g00060	Diacylglycerol kinase 2	40.6595	12.7522	51.379	82.292	48.7056	52.6055	178.618	89.9046	104.761	112.622	151.381	151.41	48.0656	131.449	-2.73479
CUST_1446_PI425248063	GSVIVT01016212001	VIT_13s0019g04880	No hit	6.39897	12.3249	12.3553	9.96079	5.14227	8.45379	23.5494	11.6372	26.4549	26.1015	25.2032	36.718	9.106	24.944	-2.7393
CUST_4753_PI425248304	GSVIVT01015504001	VIT_11s0016g04970	NADH-cytochrome b5 reductase	493.733	455.186	773.18	914.026	470.19	1376.78	2141.2	1130.61	2081.03	1445.56	1694.74	3787.5	747.182	2046.77	-2.73932
CUST_10160_PI425248304	GSVIVT01030375001	VIT_12s0059g00190	Expansin (VvEXPB2)	68.9149	292.745	151.328	487.802	249.904	628.194	1382.9	664.086	851.284	826.392	253.04	1169.21	313.148	857.819	-2.73934
CUST_1766_PI425248043	GSVIVT01007696001	VIT_17s0000g08840	Trans-2-enoyl-CoA reductase	856.722	839.921	1151.05	1540.67	1176.25	2343.06	4347.63	2691.35	3275.65	3003.49	2967.04	5402.58	1317.95	3614.62	-2.74262
CUST_941_PI425248063	GSVIVT01011960001	VIT_01s0011g02940	basic helix-loop-helix (bHLH) family	27.0518	16.4322	44.2967	44.9203	34.0783	86.1316	57.4055	46.2014	99.2152	125.816	146.017	219.402	42.1518	115.676	-2.74428
CUST_5901_PI425248304	GSVIVT01018854001	VIT_04s0023g02680	Dimethyladenosine transferase	26.4828	10.3675	45.4447	37.6218	19.7753	59.4739	91.6774	46.8733	107.152	127.419	43.0437	132.659	33.1943	91.4707	-2.75561
CUST_3967_PI425248304	GSVIVT01013629001	VIT_00s0125g00280	Photosystem I reaction center subunit III (PSAF)	131.675	62.2028	185.339	111.834	71.7442	52.7713	501.712	273.212	161.117	210.827	177.898	372.05	102.594	282.803	-2.75651
CUST_7826_PI425248043	GSVIVT01033291001	VIT_08s0007g08430	LRR receptor-like kinase 2	31.0293	9.71002	32.6701	97.1182	63.9364	102.596	151.51	110.394	180.492	118.037	104.344	264.63	56.1766	154.901	-2.7574
CUST_2364_PI425248043	GSVIVT01009964001	VIT_18s0001g14830	Unknown protein	11.8461	9.61097	24.6284	83.4325	83.2174	221.847	233.023	105.691	203.02	247.61	231.691	179.224	72.4305	200.043	-2.76186
CUST_7783_PI425248304	GSVIVT01024617001	VIT_06s0004g07590	Galacturonosyltransferase 1	70.8349	99.0917	134.438	148.129	85.0142	253.732	435.883	231.005	531.961	173.324	300.676	513.332	131.873	364.363	-2.76298
CUST_5689_PI425248304	GSVIVT01018127001	VIT_05s0020g04940	NBS-LRR type disease resistance protein	91.6027	30.8252	180.647	171.823	84.3199	56.6703	349.752	174.074	329.359	149.713	135.96	565.724	102.648	284.097	-2.76768
CUST_183_PI425248063	GSVIVT01004911001	VIT_02s0241g00110	Aminomethyltransferase	698.405	463.299	1078.54	956.54	672.228	1368.84	1993.59	967.528	2001.99	1586.25	4166.51	3783.27	872.975	2416.52	-2.76815
CUST_11710_PI425248304	GSVIVT01034072001	VIT_08s0007g01300	Glyoxal oxidase	2474.86	4202.25	4137.65	1927.64	1774.56	6212.92	10909.9	6303.22	8453.54	7034.42	8460.4	16245.8	3454.98	9567.88	-2.7693
CUST_12407_PI425248304	GSVIVT01035900001	VIT_04s0008g05870	CLPB-M/CLPB4/HSP98.7	97.0235	135.198	131.148	176.884	113.947	216.627	404.879	213.791	414.442	376.561	245.963	761.135	145.138	402.795	-2.77526
CUST_2722_PI425248304	GSVIVT01009234001	VIT_18s0001g08040	basic helix-loop-helix (bHLH) family	37.2367	10.4388	90.4466	39.0464	20.3207	127.162	234.876	138.199	163.674	65.451	97.5924	202.124	54.1085	150.319	-2.77811
CUST_8862_PI425248304	GSVIVT01027368001	VIT_13s0047g00200	Subtilisin	74.5055	72.4977	119.74	32.701	35.4028	170.777	156.972	93.5657	283.166	173.362	242.388	455.263	84.2708	234.119	-2.77818
CUST_478_PI425248063	GSVIVT01010376001	VIT_01s0010g02910	ATP binding protein	20.7512	25.8061	46.4267	90.5343	50.9451	49.1658	233.611	144.292	105.106	74.5309	65.8772	164.559	47.2715	131.329	-2.77819
CUST_12086_PI425248304	GSVIVT01035322001	VIT_04s0008g00520	6-phosphofructokinase	954.05	399.687	1186.26	993.671	684.907	1059.03	4169.61	1814.84	2436.78	1286.12	2515.28	2483.65	879.6	2451.05	-2.78655
CUST_7362_PI425248043	GSVIVT01031370001	VIT_06s0061g01560	PINOID	29.2362	26.3815	46.8593	65.0972	36.5505	84.2779	112.24	47.6799	251.55	99.0823	85.13	208.185	48.0671	133.978	-2.78731
CUST_3293_PI425248043	GSVIVT01014842001	VIT_19s0015g01760	Photosystem I reaction center subunit V (PSAG)	386.226	779.672	748.938	578.362	366.242	400.409	2054.71	1239.03	1163.63	1292.12	1073.16	2271.6	543.308	1515.71	-2.78978
CUST_4522_PI425248304	GSVIVT01015112001	VIT_11s0016g01410	Mechanosensitive ion channel	15.4551	10.2389	20.8329	33.1417	18.5373	29.0228	51.436	20.5121	47.2768	48.1046	65.0479	122.767	21.2048	59.1908	-2.79139
CUST_5669_PI425248043	GSVIVT01024904001	VIT_06s0004g05240	Ethylene receptor (ETR2)	119.838	57.1198	161.487	13.0472	8.40524	56.2804	138.792	67.2529	380.475	124.065	203.647	247.505	69.3628	193.623	-2.79145
CUST_10767_PI425248304	GSVIVT01031892001	VIT_03s0063g01880	Acyl-CoA synthetase long-chain member 2	1051.15	1205.6	1759.73	3510.94	1598.21	2457.13	5699.85	2913.16	5298.92	4622.15	4516.44	9307.06	1930.46	5392.93	-2.7936
CUST_9264_PI425248304	GSVIVT01028205001	VIT_07s0005g02230	S-adenosylmethionine synthetase 1 (SAM1)	177.701	189.999	332.374	549.439	362.878	909.089	1371.97	727.772	1375.41	729.768	698.273	2141.56	420.247	1174.13	-2.7939
CUST_6324_PI425248043	GSVIVT01027734001	VIT_05s0049g00220	2-oxoglutarate-dependent dioxygenase	23.4407	39.3983	49.1489	14.43	10.336	44.5842	76.8628	43.3322	125.998	56.1957	71.7416	133.215	30.223	84.5575	-2.79779
CUST_7383_PI425248043	GSVIVT01031464001	VIT_06s0061g00730	Aquaporin GAMMA-TIP3/TIP1;3	1932.03	1074.03	2805.14	1708.37	1065.12	2120.34	3936.32	2977.01	3786.92	5156.73	3608.47	10535.2	1784.17	5000.11	-2.80248
CUST_10479_PI425248304	GSVIVT01031251001	VIT_14s0060g01050	Pentatricopeptide (PPR) repeat-containing protein	8.49834	19.2542	11.24	7.0733	2.03892	7.89344	26.4265	11.0161	36.0477	21.1927	22.978	39.2879	9.33302	26.1582	-2.80275
CUST_6024_PI425248304	GSVIVT01019072001	VIT_04s0023g00720	Unknown protein	20.4686	26.2612	45.8673	63.7459	36.6791	104.099	184.072	95.7635	194.46	78.2793	48.3195	232.02	49.5202	138.819	-2.80328
CUST_12992_PI425248304	GSVIVT01037617001	VIT_19s0090g00100	Unknown protein	4.45346	18.1033	18.884	26.2376	15.1483	31.9375	70.7985	40.9751	46.0961	36.4407	37.1908	90.8545	19.1274	53.726	-2.80885
CUST_2922_PI425248304	GSVIVT01009611001	VIT_18s0001g11590	Dual-specific kinase DSK1	16.4935	12.4014	27.5875	39.1276	18.7322	30.3685	79.1837	38.5119	124.527	30.9826	56.8418	76.7002	24.1184	67.7912	-2.81076
CUST_8051_PI425248043	GSVIVT01034135001	VIT_08s0007g00710	Unknown	594.03	683.72	1020.51	507.175	315.401	1339.48	4235.39	1817.07	1837.09	915.177	1419.38	2343.6	743.385	2094.62	-2.81767
CUST_3105_PI425248063	GSVIVT01032681001	VIT_13s0067g02930	Expansin (VvEXPA14)	507.718	856.73	741.856	1075.6	581.811	1114.84	3288.14	2226.75	2256.7	1786.68	503.822	3698.11	813.092	2293.37	-2.82055
CUST_3485_PI425248063	GSVIVT01036853001	VIT_02s0087g01020	CRK10 (cysteine-rich RLK10)	83.7529	62.5479	138.606	6.40337	2.45569	127.21	169.16	98.5826	373.997	122.412	133.162	290.445	70.1628	197.96	-2.82144
CUST_1663_PI425248304	GSVIVT01006776001	VIT_00s0415g00080	Beta-D-xylosidase	318.057	354.551	554.417	349.486	146.607	528.929	808.519	443.688	1082.5	1309.23	977.617	1734.32	375.341	1059.31	-2.82227
CUST_2356_PI425248063	GSVIVT01021320001	VIT_10s0003g02220	Subtilisin	52.9632	29.6756	59.8436	105.748	52.8881	150.477	164.794	91.575	209.775	194.481	296.958	317.792	75.2659	212.562	-2.82415
CUST_2595_PI425248304	GSVIVT01009003001	VIT_18s0001g05180	Beta-D-xylosidase	126.718	69.7787	216.952	80.755	55.1891	116.264	328.859	166.74	327.507	282.236	266.072	510.724	110.943	313.69	-2.82749
CUST_13044_PI425248304	GSVIVT01037706001	#N/A	#N/A	304.239	444.88	847.962	942.332	475.585	1260.77	1723.21	918.895	1875.89	1631.1	2205.15	3765.8	712.628	2020.01	-2.83459
CUST_1386_PI425248063	GSVIVT01013785001	VIT_01s0127g00260	ATP-citrate synthase	1919.17	1922.85	3122.2	2464.1	1987.2	4620.38	6358.42	3396.11	7384.9	7815.53	4736.04	15808.5	2672.65	7583.24	-2.83735
CUST_9050_PI425248304	GSVIVT01027739001	VIT_05s0049g00270	E8 protein	54.5696	90.2478	74.7402	66.1779	36.009	103.963	268.349	142.687	173.693	129.026	138.084	356.715	70.9513	201.426	-2.83893
CUST_8497_PI425248043	GSVIVT01036053001	VIT_06s0080g01160	Aspartic Protease (VvAP14)	3.99665	10.6455	18.8622	22.8472	12.9956	45.0493	58.4369	31.232	41.7572	65.8268	22.0132	105.796	19.0661	54.177	-2.84154
CUST_6763_PI425248043	GSVIVT01029257001	VIT_11s0052g00530	Zinc-binding protein	10.4561	41.7956	39.6172	111.608	70.5212	62.5517	293.228	184.584	111.047	114.963	44.7076	208.726	56.0916	159.543	-2.84432
CUST_13000_PI425248304	GSVIVT01037631001	VIT_19s0090g00260	R protein disease resistance protein	16.5026	17.6564	41.8217	58.3187	35.8987	68.6508	98.6562	47.3329	99.922	75.4225	121.178	237.304	39.8082	113.303	-2.84622
CUST_7552_PI425248043	GSVIVT01031969001	VIT_03s0063g02580	Ribosomal protein L27	299.855	316.301	648.023	430.606	243.301	621.107	1568.66	832.09	1145.45	791.289	868.874	2079.97	426.532	1214.39	-2.84713
CUST_4516_PI425248304	GSVIVT01015099001	VIT_11s0016g01290	CYP72A1	11.0644	11.8687	19.0794	27.6459	35.3115	15.3777	52.5055	27.277	62.049	61.964	40.3997	98.55	20.0579	57.1242	-2.84796
CUST_10117_PI425248304	GSVIVT01030252001	VIT_08s0058g00730	Iron transporter	22.8002	10.4696	40.1364	32.715	18.1009	51.293	69.3363	25.9302	121.832	74.6919	67.6518	140.482	29.2525	83.3206	-2.84832
CUST_181_PI425248304	GSVIVT01000437001	VIT_12s0134g00380	S-locus lectin protein kinase family	24.9592	28.2877	41.4876	9.99848	7.83527	20.1819	65.566	39.7836	64.8478	47.8942	55.2948	104.74	22.125	63.021	-2.8484
CUST_6536_PI425248304	GSVIVT01020818001	VIT_12s0028g01080	Photosystem II oxygen-evolving complex precursor, 23kda PSBP	4006.41	3488.3	5748.58	3657.31	2141.2	3749.16	13681.7	8332.05	10738.5	8356.52	8874.15	14936.1	3798.49	10819.8	-2.84846
CUST_2345_PI425248043	GSVIVT01009907001	VIT_18s0001g14310	flavanone-3-hydroxylase 2 (F3H2) [Vitis vinifera]	4997.96	4636.27	5659.23	3963.26	2098.97	6283.56	11884.5	7266.83	13052	16242.5	9976.34	20318.5	4606.54	13123.4	-2.84887
CUST_13363_PI425248304	GSVIVT01038607001	#N/A	#N/A	100.044	68.7857	171.862	6.1717	122.103	154.893	482.188	248.217	319.454	201.923	157.607	373.101	103.977	297.082	-2.85719
CUST_1738_PI425248304	GSVIVT01007224001	VIT_00s0510g00020	Unknown protein	349.128	397.892	583.402	327.589	184.411	897.625	1034.82	541.031	1635.34	1097.84	953.515	2572.67	456.674	1305.87	-2.85952
CUST_8744_PI425248043	GSVIVT01037028001	VIT_03s0088g00570	Glutamine synthetase B1 GLB1	216.344	162.28	292.126	489.011	249.202	564.609	1035.46	395.351	945.069	670.752	1042.44	1555.05	328.929	940.688	-2.85986
CUST_1028_PI425248043	GSVIVT01004374001	VIT_00s1286g00020	Elongation factor EF-G	158.736	145.537	255.059	490.921	247.011	522.33	857.64	463.222	634.973	746.086	794.22	1712.04	303.266	868.03	-2.86227
CUST_2351_PI425248063	GSVIVT01021314001	VIT_10s0003g02170	Subtilase	58.1704	19.9621	74.6489	106.731	59.1592	166.71	176.517	93.6089	234.592	210.909	333.613	340.459	80.8969	231.616	-2.86311
CUST_867_PI425248063	GSVIVT01011870001	VIT_01s0011g03750	Phosphomannose isomerase	4.91509	11.3714	16.3569	12.4429	10.4389	34.9726	35.0213	15.8159	67.0805	35.4961	26.0494	80.5175	15.083	43.3301	-2.87278
CUST_8509_PI425248043	GSVIVT01036101001	VIT_06s0080g00680	No hit	55.5291	56.2753	99.15	27.2393	41.661	152.451	132.982	66.0237	169.373	244.531	315.307	313.771	72.051	206.998	-2.87294
CUST_7952_PI425248304	GSVIVT01024962001	VIT_06s0004g04700	Outer envelope protein 16	1194.27	1196.36	2002.94	109.665	73.7712	1165.65	2442.57	1485.27	2062.33	3196.48	3669.89	3645.76	957.11	2750.39	-2.87364
CUST_8420_PI425248043	GSVIVT01035759001	VIT_04s0008g04610	PDE247 (pigment defective 247)	17.4476	28.0793	28.3721	63.7094	34.2854	87.6828	149.28	73.7488	143.599	142.565	86.6008	150.633	43.2628	124.404	-2.87556
CUST_436_PI425248304	GSVIVT01001284001	VIT_02s0154g00190	flavin-containing monooxygenase 3	150.535	159.89	187.587	205.454	111.104	208.062	377.848	192.281	773.387	433.354	412.248	758.245	170.438	491.227	-2.88214
CUST_5808_PI425248304	GSVIVT01018625001	VIT_16s0022g00670	Vacuolar invertase 1, GIN1	40.9817	50.8234	60.362	74.7241	41.143	71.157	191.93	113.287	131.277	122.972	74.1964	344.466	56.5319	163.021	-2.88371
CUST_9903_PI425248304	GSVIVT01029816001	VIT_12s0055g01280	Brassinosteroid insensitive 1-associated receptor kinase 1	105.953	58.3751	167.394	98.5366	67.551	138.136	261.065	153.312	410.465	249.191	270.966	490.45	105.991	305.908	-2.88617
CUST_1374_PI425248063	GSVIVT01013771001	VIT_01s0127g00400	Polygalacturonase GH28	176.185	120.217	272.702	300.47	158.34	559.931	1199.6	681.868	522.859	645.21	262.443	1279.76	264.641	765.29	-2.89181
CUST_8343_PI425248043	GSVIVT01035465001	VIT_04s0008g01850	Trihelix DNA-binding protein (GT2)	29.4329	63.2919	54.6063	150.699	78.4668	281.728	287.373	144.916	367.82	275.901	407.486	420.423	109.704	317.32	-2.89251
CUST_8447_PI425248043	GSVIVT01035859001	VIT_04s0008g05500	S-receptor kinase	63.7475	110.572	76.1264	156.458	89.5288	175.313	468.592	248.336	346.591	213.107	313.964	353.61	111.958	324.033	-2.89425
CUST_155_PI425248027	XM002262695	#N/A	#N/A	204.752	221.823	425.454	503.391	332.546	568.437	1023.36	537.448	1209.57	893.444	1067.36	1804.41	376.067	1089.26	-2.89646
CUST_1609_PI425248063	GSVIVT01016429001	VIT_13s0019g02740	Heat shock protein 17.6 kDa class I	61.8914	517.51	506.843	184.151	112.099	37.8858	891.878	590.751	217.859	327.052	860.7	1226.09	236.73	685.721	-2.89664
CUST_4125_PI425248304	GSVIVT01014196001	VIT_19s0014g01290	Phosphoesterase	61.8153	74.9901	90.9632	159.272	85.7606	313.447	312.028	145.092	362.813	324.176	326.393	807.746	131.041	379.708	-2.89762
CUST_1060_PI425248304	GSVIVT01003904001	VIT_00s0214g00130	F-box family protein	721.087	618.195	994.084	368.489	236.318	536.266	1485.67	830.752	2326.46	1460.56	1274.01	2691.76	579.073	1678.2	-2.89809
CUST_5892_PI425248304	GSVIVT01018842001	VIT_04s0023g02810	Aldehyde Dehydrogenase (VvALDH3F1)	589.78	357.244	791.863	982.471	496.396	804.526	3201.08	1654.93	3107.99	950.311	684.194	2083.11	670.38	1946.94	-2.90423
CUST_9071_PI425248304	GSVIVT01027822001	VIT_05s0049g01130	Aldo/keto reductase	43.3916	22.3156	68.8793	55.417	39.4304	72.529	148.129	45.8855	161.596	140.42	163.321	217.619	50.3271	146.162	-2.90424
CUST_792_PI425248304	GSVIVT01003096001	VIT_12s0178g00180	Diacylglycerol kinase 1	23.8107	22.5776	38.2748	20.2158	16.6884	40.9976	66.5691	34.855	97.2926	60.8988	106.093	106.691	27.0941	78.7334	-2.90592
CUST_10083_PI425248304	GSVIVT01030179001	VIT_08s0058g01340	Leucine-rich repeat transmembrane protein kinase	694.177	805.367	1198.46	1560.61	989.213	2109.5	4015.82	2008.26	3806.54	2717.67	2120.38	6711.3	1226.22	3563.33	-2.90594
CUST_3_PI425248304	GSVIVT01000003001	VIT_14s0128g00030	Unknown protein	87.0437	149.563	138.194	211.976	105.824	231.919	916.729	411.215	450.044	426.357	155.577	328.362	154.087	448.047	-2.90776
CUST_9866_PI425248304	GSVIVT01029720001	VIT_12s0055g00590	SHR5-receptor-like kinase	28.8584	22.292	42.5611	12.3342	10.7185	50.8937	64.444	33.9258	122.794	48.8345	55.7216	162.474	27.943	81.3656	-2.91184
CUST_74_PI425248027	XM002274502	#N/A	#N/A	15.1173	13.1146	30.1881	28.4046	13.4411	9.78237	97.3713	42.0102	17.8858	69.0357	46.1513	47.9941	18.3413	53.4081	-2.9119
CUST_4761_PI425248304	GSVIVT01015517001	VIT_11s0016g05110	Sodium hypersensitive 1	33.567	44.9508	55.881	33.6589	21.4066	59.8358	142.637	93.0666	113.801	94.6555	98.431	185.756	41.55	121.391	-2.92157
CUST_8942_PI425248043	GSVIVT01037910001	VIT_03s0091g00160	NtPRp27 secretory protein	225.079	36.3224	360.836	83.3761	57.2572	119.138	330.759	171.53	854.369	269.581	643.34	308.875	147.002	429.742	-2.92339
CUST_8874_PI425248043	GSVIVT01037677001	VIT_19s0090g00700	No hit	8.28479	21.3192	15.2048	20.9087	16.9528	27.7617	94.4798	54.9894	77.4748	25.7589	26.0819	44.0861	18.4053	53.8118	-2.92371
CUST_7353_PI425248043	GSVIVT01031348001	VIT_14s0060g00160	Nuclear pore complex protein Nup98-Nup96	5.78186	9.67766	8.27068	9.39495	7.96722	12.1497	41.9073	19.5278	26.7239	16.15	14.2197	37.1504	8.87367	25.9465	-2.92399
CUST_3571_PI425248304	GSVIVT01012508001	VIT_03s0038g00270	Root phototropism protein 3 (Non-phototropic hypocotyl protein 3)	43.9643	63.2493	75.4016	45.7303	33.5395	87.9494	251.772	160.638	196.052	125.374	79.6154	210.61	58.3057	170.677	-2.92727
CUST_6093_PI425248304	GSVIVT01019449001	VIT_02s0025g00720	Transmembrane protein FT27/PFT27	105.644	106.948	198.509	128.792	76.9104	318.438	433.298	244.914	712.378	336.009	379.538	635.006	155.874	456.857	-2.93095
CUST_13375_PI425248304	GSVIVT01038630001	VIT_16s0098g01070	Calmodulin-binding protein family	85.1575	100.285	116.301	309.725	160.465	290.339	634.408	332.649	448.175	551.912	260.215	896.332	177.045	520.615	-2.94058
CUST_1654_PI425248043	GSVIVT01007183001	VIT_00s0499g00020	Unknown protein	624.279	893.612	1184.89	493.961	777.798	2022.67	3383.26	2328.22	2389.32	2904.2	773.154	5881.52	999.534	2943.28	-2.94465
CUST_3100_PI425248304	GSVIVT01009945001	VIT_18s0001g14650	DNA-directed RNA polymerase I subunit A12	29.6345	32.8493	73.8634	72.7351	83.3838	178.487	309.518	186.287	176.829	173.311	111.098	432.79	78.4921	231.639	-2.95111
CUST_2571_PI425248063	GSVIVT01021611001	VIT_10s0003g04550	Cationic amino acid transporter 1	11.7402	11.9578	25.7382	6.15238	2.37035	13.9041	56.9078	30.9827	42.8212	14.6064	25.0406	42.2832	11.9772	35.4403	-2.95899
CUST_9330_PI425248304	GSVIVT01028341001	VIT_07s0005g03420	Globulin isoform 3 11S	6.08674	10.6471	20.8328	202.455	185.802	537.021	425.774	206.838	478.878	344.707	510.017	889.028	160.474	475.874	-2.96542
CUST_9506_PI425248304	GSVIVT01028791001	VIT_16s0050g01840	Nucleoside triphosphatase	299.887	173.634	271.453	187.975	117.298	516.211	729.901	349.883	1259.7	497.98	967.731	854.641	261.076	776.639	-2.97476
CUST_8497_PI425248304	GSVIVT01026354001	VIT_04s0043g00730	formamidopyrimidine-DNA glycosylase 1	45.6445	38.2875	91.5353	96.4683	84.2235	117.355	379.902	202.77	224.13	128.091	136.536	342.197	78.919	235.604	-2.9854
CUST_1023_PI425248063	GSVIVT01012063001	VIT_01s0011g01990	Glycine decarboxylase	280.112	285.432	533.71	650.036	330.3	804.193	1688.34	890.402	1460.99	1369.06	965.308	2263.47	480.63	1439.6	-2.99522
CUST_1975_PI425248063	GSVIVT01019377001	VIT_15s0024g00040	LHCA3 (Photosystem I light harvesting complex gene 3)	690.749	1948.25	1030.38	301.184	221.966	752.539	3459.1	2064.8	844.718	2097.8	1937.16	4433.39	824.177	2472.83	-3.00036
CUST_3442_PI425248304	GSVIVT01011365001	VIT_14s0108g00190	Aldose 1-epimerase	2085.42	2205.79	3229.75	1728.22	794.908	3341.33	7824.92	4184.43	5591.67	6038.78	7295.06	9253.55	2230.9	6698.07	-3.0024
CUST_11701_PI425248304	GSVIVT01034048001	VIT_08s0007g01490	Unknown protein	75.3432	145.222	131.71	253.626	164.13	276.15	763.053	398.114	460.137	440.026	256.776	828.378	174.363	524.414	-3.00759
CUST_9162_PI425248043	GSVIVT01038631001	VIT_16s0098g01060	Heat shock protein 26a, chloroplast	29.0016	59.1491	59.6999	38.8007	25.7911	66.4729	210.463	136.539	151.846	72.0494	112.013	156.322	46.4859	139.872	-3.00892
CUST_6215_PI425248304	GSVIVT01019687001	VIT_02s0025g02880	Subtilase	43.3528	25.1993	90.0651	214.943	130.014	213.128	350.72	173.568	477.856	308.342	263.8	593.263	119.45	361.258	-3.02434
CUST_3948_PI425248043	GSVIVT01017571001	VIT_09s0002g09120	ERF/AP2 Gene Family (VvERF046)	177.957	323.553	288.267	100.634	59.6175	588.579	785.117	404.585	1318.77	859.078	710.422	576.317	256.434	775.715	-3.025
CUST_5435_PI425248304	GSVIVT01017672001	VIT_05s0020g00640	Methyltransferase	98.6162	94.4219	181.852	172.687	135.184	249.899	389.268	298.048	473.198	408.742	470.698	781.975	155.443	470.322	-3.02568
CUST_10242_PI425248304	GSVIVT01030539001	VIT_12s0059g01680	Lipid-binding serum glycoprotein family protein	284.319	158.934	281.859	59.2811	35.3019	97.9278	925.146	456.339	636.273	195.258	225.869	338.178	152.937	462.844	-3.02637
CUST_1841_PI425248063	GSVIVT01018386001	VIT_15s0021g00430	Protoheme IX farnesyltransferase	51.627	37.1001	86.7282	48.8816	30.94	96.9864	151.503	92.8314	241.297	140.945	114.361	325.347	58.7106	177.714	-3.02695
CUST_745_PI425248063	GSVIVT01011713001	VIT_01s0011g05220	Phosphoethanolamine N-methyltransferase	256.443	443.726	342.017	441.842	359.899	1839.57	2423.68	1224.69	1943.58	1410.82	853.565	3304.87	613.916	1860.2	-3.03006
CUST_3107_PI425248043	GSVIVT01014302001	VIT_19s0014g02350	Squamosa promoter-binding protein (VvSBP18)	46.0621	81.9192	70.8582	91.9219	56.813	78.5543	244.51	145.553	221.197	179.535	107.235	394.543	71.0215	215.429	-3.03329
CUST_2215_PI425248043	GSVIVT01009433001	VIT_18s0001g09930	Defective chloroplasts and leaves protein / DCL protein	68.0971	53.5638	120.345	270.835	160.37	174.896	650.784	349.966	310.332	335.782	206.191	722.221	141.351	429.213	-3.0365
CUST_6139_PI425248043	GSVIVT01027026001	VIT_15s0046g01580	Acidic chitinase III	1.30517	9.95654	7.52417	1.16485	2.2907	5.40128	13.848	4.7515	22.7535	7.2945	9.32097	26.0493	4.60712	14.003	-3.03942
CUST_6282_PI425248043	GSVIVT01027561001	VIT_15s0048g01430	24-sterol C-methyltransferase	124.786	179.09	298.997	796.245	469.916	1159.91	1505.55	760.629	1457.4	1327.6	1220.95	2936.17	504.824	1534.72	-3.04011
CUST_5503_PI425248043	GSVIVT01024339001	#N/A	#N/A	58.3167	55.267	87.8912	114.123	54.8011	71.4477	382.457	217.907	186.623	126.934	92.7472	339.147	73.6412	224.302	-3.04588
CUST_3505_PI425248043	GSVIVT01015596001	VIT_11s0016g05840	Protease inhibitor/seed storage/lipid transfer protein (LTP)	487.654	1264.76	915.558	2154.88	1139.03	2654.64	4282.56	2372.69	2358.71	4701.87	3373.55	9184.05	1436.09	4378.9	-3.04919
CUST_1815_PI425248304	GSVIVT01007577001	VIT_17s0000g09850	Unknown protein	60.046	49.4217	133.25	69.3293	42.8992	214.073	285.592	154.965	312.598	264.314	209.725	508.309	94.8365	289.25	-3.04999
CUST_3170_PI425248304	GSVIVT01010696001	VIT_13s0101g00260	Cinnamyl alcohol dehydrogenase	4.88615	11.2115	10.989	2.28205	2.453	11.732	23.1243	16.0546	41.08	13.5958	17.1578	21.9326	7.25896	22.1575	-3.05243
CUST_1236_PI425248304	GSVIVT01004725001	VIT_00s0229g00190	Inositol 2-dehydrogenase like protein	64.0875	14.1925	82.6607	57.5834	59.8198	144.464	346.487	184.124	369.895	84.8009	116.887	188.644	70.468	215.14	-3.05301
CUST_2840_PI425248304	GSVIVT01009470001	VIT_18s0001g10310	Protein kinase family	415.101	449.312	708.343	511.589	259.585	727.846	1001.33	582.521	1263.8	1880.23	1928.52	2735.73	511.963	1565.36	-3.05756
CUST_3882_PI425248043	GSVIVT01017392001	#N/A	#N/A	561.811	363.783	675.521	258.593	120.695	1419.72	2014.47	972.51	2889.27	895.417	1372.16	2257.82	566.688	1733.61	-3.05919
CUST_2751_PI425248304	GSVIVT01009288001	VIT_18s0001g08560	Unknown protein	60.0142	99.6565	117.024	58.9363	47.0379	91.7796	365.938	194.81	210.222	209.657	148.834	322.633	79.0748	242.016	-3.06059
CUST_5444_PI425248043	GSVIVT01024140001	VIT_03s0038g01060	Metalloprotease	5.95225	10.6988	17.3183	9.7684	9.99087	22.0852	47.7811	26.1196	34.4252	30.4967	30.3524	62.8876	12.6356	38.6771	-3.06095
CUST_6861_PI425248043	GSVIVT01029634001	VIT_09s0054g00190	Ribosomal protein L7 (RPL7D) 60S	10.622	10.0112	32.0035	15.3247	14.677	37.6796	89.791	25.3817	56.6635	41.9397	84.3079	70.4276	20.053	61.4186	-3.06281
CUST_8884_PI425248043	GSVIVT01037711001	VIT_19s0090g01070	Glucan endo-1,3-beta-glucosidase 7 precursor	44.4839	40.6462	75.0588	178.433	86.1456	104.656	342.782	224.462	187.01	216.226	112.477	539.715	88.2372	270.445	-3.06498
CUST_13246_PI425248304	GSVIVT01038246001	VIT_05s0094g01340	Thiopurine methyltransferase	87.2739	66.7766	158.285	277.588	163.234	224.06	717.152	376.757	470.289	344.442	327.849	767.155	162.87	500.607	-3.07367
CUST_3009_PI425248304	GSVIVT01009772001	VIT_18s0001g13070	NAD-dependent epimerase/dehydratase	28.3137	18.3761	41.2033	76.6002	44.4723	98.583	203.055	108.005	189.196	116.185	69.3897	260.363	51.2581	157.699	-3.07656
CUST_12542_PI425248304	GSVIVT01036167001	VIT_06s0080g00150	Subtilisin-like proteinase AIR3	17.1098	9.75245	31.3423	4.31897	2.10574	24.3958	41.5269	18.7049	56.2325	31.7108	29.6272	96.5623	14.8375	45.7274	-3.08188
CUST_3511_PI425248304	GSVIVT01011504001	VIT_14s0108g01560	Alpha-1,4 glucan phosphorylase, L isozyme, chloroplast precursor	341.325	291.877	497.788	354.956	157.344	668.026	662.671	395.935	1615.52	1012.37	1133.56	2309.93	385.219	1188.33	-3.08481
CUST_2636_PI425248043	GSVIVT01011506001	VIT_14s0108g01580	myb family transcription factor / ELM2 domain-containing	7.44913	9.83635	17.4929	11.1689	3.27622	24.3279	39.518	26.8545	63.504	21.3143	17.2358	58.5699	12.2586	37.8327	-3.08623
CUST_9609_PI425248304	GSVIVT01029042001	VIT_05s0051g00510	Outer membrane protein	54.191	85.1481	95.8585	66.1595	44.3715	208.985	247.272	133.895	369.634	246.379	116.486	600.464	92.4522	285.688	-3.09012
CUST_6290_PI425248304	GSVIVT01019812001	VIT_02s0025g04030	Methyl-CpG-binding domain 13 MBD13	160.418	82.2387	212.178	123.305	74.0364	97.8045	596.423	315.57	692.207	204.763	189.434	321.168	124.997	386.594	-3.09283
CUST_220_PI425248043	GSVIVT01000858001	VIT_13s0019g01680	Transducin family protein / WD-40 repeat	17.913	15.1601	40.0019	32.1398	27.0149	38.7696	105.47	68.3574	69.4762	90.8904	51.4856	143.459	28.4999	88.1897	-3.09439
CUST_3992_PI425248304	GSVIVT01013697001	VIT_18s0001g02460	Unknown protein	50.8869	9.55375	99.6351	53.9517	39.4253	169.851	174.677	101.183	248.63	177.129	194.734	416.668	70.5506	218.837	-3.10184
CUST_3706_PI425248304	GSVIVT01012872001	VIT_11s0118g00630	Unknown protein	14.6557	12.8334	28.8729	56.4945	36.5507	39.2829	87.6978	39.9853	143.506	92.4132	65.6827	156.239	31.4484	97.5873	-3.1031
CUST_5445_PI425248043	GSVIVT01024142001	VIT_03s0038g01040	Unknown protein	7.50596	11.4315	27.2734	6.38448	53.1579	74.051	148.771	74.8372	64.639	85.065	85.0759	100.164	29.9674	93.092	-3.10644
CUST_1941_PI425248304	GSVIVT01007826001	VIT_17s0000g07680	Alpha-N-acetylglucosaminidase	41.3092	41.2529	69.936	87.3809	51.7024	151.681	184.59	108.117	210.226	171.034	221.65	481.865	73.877	229.58	-3.1076
CUST_1842_PI425248043	GSVIVT01007981001	VIT_17s0000g06410	MYB transcription factor MIXTA-like 2	58.0922	93.1642	108.758	6.4004	2.90967	60.1365	304.513	183.888	202.614	83.0038	108.222	143.033	54.9101	170.879	-3.11198
CUST_3045_PI425248063	GSVIVT01032613001	VIT_13s0067g03890	Beta-ketoacyl-CoA synthase	564.826	448.704	738.607	114.93	64.416	798.717	1147.89	568.357	1794.31	1905.4	1191.42	1889.44	455.033	1416.14	-3.11216
CUST_213_PI425248043	GSVIVT01000846001	VIT_13s0019g01210	Dirigent protein pDIR14	167.024	172.299	286.706	595.846	291.773	655.319	953.478	484.078	735.506	1423.3	825.958	2349.93	361.495	1128.71	-3.12234
CUST_3887_PI425248043	GSVIVT01017410001	#N/A	#N/A	361.871	353.022	542.561	124.015	83.0468	804.514	1334	562.245	2020.26	575.354	799.615	1796.68	378.172	1181.36	-3.12387
CUST_4239_PI425248304	GSVIVT01014421001	VIT_19s0014g03460	Unknown protein	77.2366	54.3908	152.779	140.352	83.9315	87.8198	472.902	268.148	245.177	276.413	237.659	367.946	99.4184	311.374	-3.13196
CUST_363_PI425248043	GSVIVT01001356001	VIT_13s0156g00160	Unknown	137.186	93.736	229.101	10.529	6.59543	10.4108	446.026	253.744	177.861	206.055	64.779	380.198	81.2598	254.777	-3.13534
CUST_772_PI425248063	GSVIVT01011751001	VIT_01s0011g04900	Serine carboxypeptidase-like 50 SCPL50 (	376.644	483.518	590.814	566.804	382.679	1669.73	1691.24	896.947	3380.59	1705.15	1183.17	3905.5	678.364	2127.1	-3.13563
CUST_94_PI425248304	GSVIVT01000182001	VIT_07s0129g00710	CYP81E1 Isoflavone 2'-hydroxylase	130.198	153.451	236.525	419.835	241.312	405.016	822.366	502.546	1078.17	819.582	695.284	1058.15	264.39	829.35	-3.13685
CUST_9467_PI425248304	GSVIVT01028707001	VIT_16s0050g02600	Trehalose-6-phosphate phosphatase	26.5324	42.3863	59.6892	60.7312	51.3106	141.363	229.312	144.737	279.094	152.835	139.854	253.955	63.6688	199.965	-3.1407
CUST_9641_PI425248304	GSVIVT01029122001	VIT_11s0052g01640	flavonol 3-O-glucosyltransferase	15.8997	25.1619	25.3829	13.3758	13.0246	36.1497	55.7317	36.4749	119.097	54.3202	29.9652	110.616	21.4991	67.7008	-3.14901
CUST_1914_PI425248304	GSVIVT01007782001	VIT_17s0000g08090	No hit	183.355	139.218	265.411	137.675	94.3918	148.625	921.897	503.397	478.961	413.623	206.318	538.669	161.446	510.477	-3.16191
CUST_5502_PI425248043	GSVIVT01024336001	VIT_16s0039g01530	No hit	105.771	153.958	196.174	90.3908	64.3487	381.555	489.089	292.694	911.035	288.869	337.53	818.149	165.366	522.894	-3.16204
CUST_7518_PI425248043	GSVIVT01031875001	VIT_03s0063g01690	flavonoid 3-monooxygenase	122.724	130.524	169.932	126.756	85.891	407.626	708.274	358.758	631.426	334.442	392.224	883.883	173.909	551.501	-3.17121
CUST_1372_PI425248063	GSVIVT01013769001	VIT_01s0127g00420	Naphthoate synthase	26.2452	23.1829	41.6061	21.3405	13.4773	15.974	46.3494	27.5708	76.1255	71.7258	90.3098	137.925	23.6377	75.001	-3.17294
CUST_2613_PI425248304	GSVIVT01009036001	VIT_18s0001g05710	Hydrolase, alpha/beta fold	26.5227	17.9284	50.4866	21.5676	11.492	52.2815	85.0694	38.852	91.5034	81.9256	119.305	156.116	30.0465	95.4618	-3.17714
CUST_8871_PI425248304	GSVIVT01027398001	VIT_15s0048g02980	Unknown protein	315.49	444.456	526.886	681.652	437.44	846.065	1661	943.899	1605.68	1634.36	1587.38	2904.61	541.998	1722.82	-3.17865
CUST_4986_PI425248304	GSVIVT01016685001	VIT_09s0002g00490	Lipase GDSL 5	32.1159	40.8276	60.282	79.0823	43.5543	45.4745	284.316	159.833	161.569	110.531	66.3742	176.338	50.2228	159.827	-3.18235
CUST_10146_PI425248304	GSVIVT01030327001	VIT_08s0058g00170	Nudix hydrolase 15, mitochondrial precursor (AtNUDT15)	7.80703	9.95539	29.556	4.9061	4.00253	19.5523	39.2271	18.6807	48.103	39.1503	23.5133	72.6406	12.6299	40.2192	-3.18444
CUST_2234_PI425248063	GSVIVT01020236001	VIT_01s0026g00080	Metal-dependent phosphohydrolase HD domain-containing protein	13.5473	32.88	26.373	80.9343	46.4191	35.4532	181.204	108.653	136.6	78.641	43.6373	201.862	39.2678	125.1	-3.18581
CUST_2211_PI425248043	GSVIVT01009416001	VIT_18s0001g09780	S-locus receptor protein kinase	12.9133	15.9562	31.0749	3.11408	4.34691	5.59999	61.9442	17.9159	56.2212	25.7819	11.6974	59.1103	12.1676	38.7785	-3.18703
CUST_1912_PI425248063	GSVIVT01019261001	VIT_15s0024g01260	DJ-1 protein / protease	2.82549	10.0059	7.38731	2.61804	2.35456	7.60117	16.9962	5.40573	18.3959	18.5877	20.4087	24.7413	5.46542	17.4226	-3.18779
CUST_11796_PI425248304	GSVIVT01034241001	VIT_09s0070g00240	Cinnamoyl-CoA reductase	102.71	95.237	127.32	582.615	327.046	437.813	1284.48	668.291	745.726	559.231	255.764	1831.88	278.79	890.895	-3.19558
CUST_625_PI425248063	GSVIVT01011567001	VIT_01s0011g06590	Protease inhibitor/seed storage/lipid transfer protein (LTP)	28.7991	23.8823	40.4499	88.5384	54.0009	110.589	265.658	159.004	138.372	164.575	140.538	238.863	57.7099	184.501	-3.19705
CUST_2033_PI425248043	GSVIVT01008733001	VIT_18s0001g00760	Plastocyanin, chloroplast precursor	1243.91	1887.35	2664.59	3167.34	2013.13	3766.23	6509.76	4506.97	6495.55	7376.25	6290.94	15990.1	2457.09	7861.59	-3.19955
CUST_8882_PI425248043	GSVIVT01037707001	#N/A	#N/A	8.94838	9.68462	18.9892	20.7275	14.3235	26.4046	43.4563	16.7917	49.3347	49.0307	77.5152	81.2163	16.513	52.8908	-3.20299
CUST_7487_PI425248304	GSVIVT01023990001	VIT_03s0038g02680	Zeta-carotene desaturase	19.365	21.4405	33.1108	32.4402	14.94	61.2478	128.152	79.5041	163.562	47.669	55.8776	109.946	30.424	97.4517	-3.20312
CUST_4054_PI425248043	GSVIVT01017981001	VIT_05s0020g03490	ferredoxin	145.696	230.502	241.852	270.192	165.679	308.401	844.615	486.996	733.311	768.667	417.117	1118.38	227.054	728.181	-3.20709
CUST_171_PI425248043	GSVIVT01000676001	VIT_19s0140g00010	No hit	27.6301	15.9494	40.1081	9.42145	3.60327	65.9694	80.3956	50.3143	165.303	39.8337	58.7528	128.202	27.1136	87.1335	-3.21365
CUST_3472_PI425248043	GSVIVT01015475001	VIT_11s0016g04720	Blight-associated protein p12 precursor	23.6906	15.0844	38.8287	20.8998	23.9409	47.0513	45.37	46.5036	161.653	65.1433	80.946	145.822	28.2493	90.9062	-3.218
CUST_6729_PI425248043	GSVIVT01029126001	VIT_11s0052g01600	UDP-glucose flavonoid 3-O-glucosyltransferase 7	42.3543	37.6823	65.7065	43.2241	28.0776	72.8937	172.767	105.732	260.318	114.544	56.6155	223.05	48.3231	155.505	-3.21802
CUST_5756_PI425248304	GSVIVT01018447001	VIT_16s0022g02370	Unknown protein	6.62964	25.8895	27.5762	70.2473	27.0746	72.2272	132.339	73.414	151.634	139.626	54.0002	188.05	38.2741	123.177	-3.21829
CUST_6610_PI425248043	GSVIVT01028750001	VIT_16s0050g02230	Chitinase [Vitis vinifera]	42.773	11.504	57.2935	55.59	26.0062	133.416	152.363	87.5674	205.01	88.434	143.989	373.735	54.4305	175.183	-3.21847
CUST_949_PI425248043	GSVIVT01003903001	VIT_00s0214g00120	F-box family protein	78.9218	69.1886	106.852	17.3408	15.2051	50.9079	73.6257	29.82	241.628	190.954	282.71	270.502	56.4027	181.54	-3.21864
CUST_93_PI425248063	GSVIVT01000948001	VIT_01s0146g00340	Leucine-rich repeat protein kinase	53.9958	34.2722	96.8365	130.028	47.3558	98.1564	139.688	73.6495	157.898	415.166	273.801	423.156	76.7741	247.226	-3.22018
CUST_2224_PI425248304	GSVIVT01008357001	VIT_17s0000g03080	R protein MLA10	21.5704	32.3871	42.9832	2.52789	2.86433	28.2471	73.4248	40.0058	128.429	39.5897	55.2811	84.5939	21.7633	70.2207	-3.22656
CUST_1390_PI425248063	GSVIVT01013790001	VIT_01s0127g00210	KNAT2 (knotted1-like homeobox gene 6)	31.4594	9.91996	51.6399	12.4845	8.8627	35.5871	126.718	79.5709	100.052	50.8012	36.9565	89.8389	24.9923	80.6562	-3.22725
CUST_4968_PI425248043	GSVIVT01022378001	VIT_07s0031g02790	Unknown	20.821	53.7174	34.1463	13.4253	9.48139	11.1091	96.8958	50.8787	67.4078	55.618	59.1835	131.571	23.7834	76.9258	-3.23443
CUST_4559_PI425248304	GSVIVT01015183001	VIT_11s0016g02010	Acid phosphatase survival protein SurE	17.0133	15.1288	32.3207	14.3742	9.3796	20.0634	65.83	50.2912	55.5762	18.1206	68.0513	93.7502	18.0467	58.6032	-3.24731
CUST_6188_PI425248304	GSVIVT01019635001	VIT_02s0025g02400	N6-adenosine-methyltransferase MT-A70	229.04	352.477	360.861	369.407	200.453	314.741	1413.07	797.384	760.697	683.098	648.934	1640.66	304.497	990.64	-3.25337
CUST_7966_PI425248304	GSVIVT01024987001	VIT_06s0004g04510	Heat shock protein 70	295.602	328.15	398.827	982.688	455.572	750.439	1708.88	949.618	1439.3	1559.74	1614.72	3175.48	535.213	1741.29	-3.25345
CUST_7506_PI425248304	GSVIVT01024026001	VIT_03s0038g02400	Protein kinase	127.823	79.5473	177.257	158.554	143.086	320.653	693.444	325.848	719.333	418.172	389.378	735.187	167.82	546.894	-3.25881
CUST_6472_PI425248304	GSVIVT01020699001	VIT_12s0028g02240	Thioredoxin TTL3 (Tetratricopetide-repeat thioredoxin-like 3)	25.9779	50.4724	55.6247	138.034	61.1067	146.081	281.758	177.061	210.84	177.36	136.815	572.577	79.5494	259.402	-3.26089
CUST_5850_PI425248304	GSVIVT01018764001	#N/A	#N/A	54.1252	55.0987	81.011	63.3592	48.7685	133.253	141.178	72.1606	365.376	225.252	212.815	404.123	72.6026	236.818	-3.26183
CUST_10846_PI425248304	GSVIVT01032066001	VIT_13s0064g01190	RNA recognition motif (RRM)-containing protein	25.3186	34.96	72.5935	118.249	63.3189	191.171	277.541	137.054	432.447	124.651	246.755	431.707	84.2685	275.026	-3.26368
CUST_3697_PI425248043	GSVIVT01016765001	VIT_09s0002g01380	ATMYB66/WER/WER1 (WEREWOLF 1)	536.458	491.152	878.642	459.865	273.486	1183.44	1549.15	952.006	2882.11	2126.75	1027.03	3958.28	637.174	2082.56	-3.26842
CUST_26_PI425248027	XM002281604LOC100257530	#N/A	#N/A	649.717	403.016	1212.71	537.484	293.868	679.824	1025.11	614.7	1469.31	2971.52	2499.97	3774.83	629.437	2059.24	-3.27156
CUST_5894_PI425248304	GSVIVT01018844001	VIT_04s0023g02790	Dehydration-responsive protein	18.9038	25.5378	42.4045	104.854	51.8111	33.7306	261.119	145.923	112.541	96.2575	82.2494	209.365	46.2069	151.243	-3.27316
CUST_10683_PI425248304	GSVIVT01031700001	VIT_03s0063g00010	LRX2 (leucine-rich repeat/extensin 2)	28.3121	19.9845	27.9693	206.792	92.8526	129.052	396.895	149.802	286.135	198.52	145.321	477.315	84.1605	275.665	-3.27546
CUST_3572_PI425248043	GSVIVT01015851001	VIT_03s0017g01940	Unknown	547.846	328.07	799.848	415.247	236.583	375.134	1834.63	1082.59	1822.1	628.873	2121.61	1387.76	450.454	1479.59	-3.28467
CUST_2555_PI425248063	GSVIVT01021584001	VIT_10s0003g04350	Photosystem I subunit X (PSAK)	1195.02	1254.36	2173.34	910.261	493.431	1068.36	3371.69	1881.31	1980.58	4699.15	4306.11	7076.63	1182.46	3885.91	-3.28629
CUST_2714_PI425248304	GSVIVT01009222001	VIT_18s0001g07930	Oligopeptide transporter 2	125.78	102.764	165.315	316.68	199.338	314.531	419.009	230.144	593.877	680.479	701.578	1402.54	204.068	671.271	-3.28944
CUST_8318_PI425248043	GSVIVT01035406001	VIT_04s0008g01290	CGA1 (cytokinin-responsive GATA factor 1)	148.881	278.733	318.201	144.699	67.1721	198.131	652.238	436.498	680.417	571.764	526.92	946.121	192.636	635.66	-3.29979
CUST_1077_PI425248304	GSVIVT01003939001	VIT_08s0217g00090	DnaJ homolog, subfamily B, member 9	69.8587	85.3368	128.367	79.9839	45.2865	144.966	455.357	238.806	162.421	170.312	230.338	570.473	92.2998	304.618	-3.30031
CUST_6159_PI425248304	GSVIVT01019582001	VIT_02s0025g01870	NAC domain-containing protein (VvNAC72)	218.542	259.393	293.603	27.252	21.1045	224.438	748.776	383.416	777.685	428.157	419.671	710.567	174.056	578.045	-3.32104
CUST_1683_PI425248043	GSVIVT01007286001	VIT_00s0527g00030	Arabinogalactan protein AGP31	11.4253	10.8536	28.0319	25.1316	5.68516	82.1446	69.3755	39.1487	112.582	70.6564	77.7181	173.491	27.212	90.4954	-3.32556
CUST_2106_PI425248304	GSVIVT01008128001	VIT_17s0000g05070	Phytochelatin synthetase	434.583	741.502	807.032	616.25	342.219	1218.85	1434.76	862.817	2199.46	2178.48	2724.72	4443.1	693.406	2307.22	-3.32738
CUST_7667_PI425248304	GSVIVT01024370001	VIT_16s0039g01780	DNA replication complex GINS protein PSF2	29.2391	16.589	37.7457	41.2351	21.5336	26.6535	122.803	84.2384	69.5862	72.4244	46.7396	184.168	28.8327	96.6599	-3.35244
CUST_3590_PI425248043	GSVIVT01015897001	GSVIVT01015897001	Leucine-rich repeat	21.7093	40.8217	47.3321	74.5787	51.3447	130.187	193.147	89.0656	163.243	178.726	161.419	441.608	60.9955	204.535	-3.35327
CUST_4241_PI425248304	GSVIVT01014423001	VIT_19s0014g03480	Unknown protein	180.726	250.977	226.049	166.256	129.502	303.319	652.719	379.019	756.128	556.732	477.053	1393.49	209.471	702.523	-3.35379
CUST_8426_PI425248043	GSVIVT01035777001	VIT_04s0008g04770	Zinc finger protein VAR3, chloroplastic	1.30993	15.4549	6.7722	1.92058	2.32485	8.58413	21.1503	10.8201	15.0542	11.4064	37.4695	26.0746	6.0611	20.3292	-3.35404
CUST_8323_PI425248043	GSVIVT01035426001	VIT_04s0008g01470	WRKY Transcription Factor (VvWRKY06)	18.8361	14.077	39.3853	18.0862	14.9792	29.1685	50.0469	27.302	129.459	53.3356	93.5983	98.0987	22.422	75.3067	-3.3586
CUST_12203_PI425248304	GSVIVT01035538001	VIT_04s0008g02580	V-type H+-transporting ATPase subunit A	333.217	304.511	493.831	174.185	123.04	381.418	1313.79	774.4	1254.56	694.023	674.741	1386.04	301.7	1016.26	-3.36845
CUST_2745_PI425248304	GSVIVT01009282001	VIT_18s0001g08490	Early-responsive to dehydration	47.3255	17.5789	74.9496	45.3665	32.6126	41.8099	285.795	176.737	122.271	47.4315	179.201	63.479	43.2738	145.819	-3.36968
CUST_8448_PI425248043	GSVIVT01035863001	VIT_04s0008g05530	Unknown protein	64.0023	158.526	93.6543	272.298	167.675	176.482	742.701	424.55	380.83	331.632	234.65	1029.08	155.44	523.906	-3.37048
CUST_6641_PI425248304	GSVIVT01021112001	VIT_10s0003g00260	DnaJ homolog, subfamily B, member 4	93.1875	123.163	225.088	87.1028	42.0512	90.0604	493.131	324.285	100.064	258.232	263.095	789.055	110.109	371.31	-3.37221
CUST_8230_PI425248304	GSVIVT01025485001	VIT_06s0004g00300	Hcr2-p4.1	5.64192	9.58096	8.77767	8.95532	5.77107	6.98254	31.3964	16.7785	30.1258	26.7847	12.6698	36.9855	7.61825	25.7901	-3.38531
CUST_5807_PI425248304	GSVIVT01018624001	VIT_16s0022g00680	Multi-copper oxidase (SKU5)	138.898	177.457	202.231	389.365	166.883	301.909	1130.21	659.887	506.176	615.434	351.375	1422.19	229.457	780.879	-3.40316
CUST_9486_PI425248304	GSVIVT01028739001	VIT_16s0050g02330	Regulator of nonsense transcripts 1	19.2422	31.8509	30.8416	63.4239	33.8313	47.0244	102.088	44.3168	114.428	75.261	273.98	164.983	37.7024	129.176	-3.42621
CUST_9865_PI425248304	GSVIVT01029718001	VIT_12s0055g00580	Receptor protein kinase	12.8351	10.0107	32.3949	12.2905	9.41284	40.5259	54.8118	29.1857	92.2056	40.8116	49.4893	136.362	19.5784	67.1443	-3.42952
CUST_7599_PI425248304	GSVIVT01024221001	VIT_03s0038g00150	Beta-D-galactosidase	650.247	612.276	937.316	250.788	127.729	1263.58	1280.67	649.857	1853.73	2957.79	2687.21	3774.35	640.322	2200.6	-3.43671
CUST_5267_PI425248043	GSVIVT01023519001	VIT_14s0036g00560	Quinone oxidoreductase	46.199	86.5463	104.999	9.87443	10.9838	20.352	104.836	58.9726	128.406	190.266	317.537	159.337	46.4925	159.892	-3.4391
CUST_6612_PI425248043	GSVIVT01028753001	VIT_16s0050g02210	Chitinase III [Vitis vinifera]	22.3621	11.9305	34.4844	43.7403	18.7179	102.439	101.651	52.1599	149.751	73.6241	128.823	298.004	38.9457	134.002	-3.44074
CUST_5217_PI425248304	GSVIVT01017087001	VIT_09s0002g04490	PDX1 (pyridoxine biosynthesis 1.3)	392.496	609.433	613.301	254.518	157.144	507.196	1547.77	796.539	1070.93	740.534	2763.51	1804.63	422.348	1453.99	-3.44263
CUST_3778_PI425248304	GSVIVT01013234001	VIT_02s0012g00570	Pseudo-response regulator 2 (APRR2) (TOC2)	29.3374	24.3939	63.1515	34.7608	11.4143	66.1663	147.645	84.7524	129.139	120.915	50.0343	257.008	38.2041	131.582	-3.44419
CUST_1724_PI425248043	GSVIVT01007554001	VIT_17s0000g10060	Lipase GDSL	243.009	343.447	457.531	734.985	474.743	747.403	1991.27	1112.57	1266.35	1543.02	694.234	3746.39	500.186	1725.64	-3.44999
CUST_1848_PI425248063	GSVIVT01018393001	VIT_15s0021g00360	Pentatricopeptide repeat-containing protein	13.0433	38.876	35.1619	12.5773	7.22403	15.8959	109.589	59.3524	33.4578	69.1492	22.8855	129.221	20.4631	70.6091	-3.45056
CUST_789_PI425248304	GSVIVT01003085001	VIT_12s0178g00090	Diacylglycerol kinase 1	17.8169	14.7517	25.4168	11.2414	8.39199	40.0325	19.6831	18.0037	98.9791	64.6013	105.934	98.8551	19.6085	67.676	-3.45135
CUST_13232_PI425248304	GSVIVT01038223001	VIT_05s0094g01130	Allyl alcohol dehydrogenase	70.7631	52.5203	81.4747	46.7882	55.1208	75.3688	171.64	99.9878	159.633	209.289	248.358	430.15	63.6726	219.843	-3.45271
CUST_2096_PI425248063	GSVIVT01020055001	VIT_01s0026g01780	Leucine-rich repeat transmembrane	47.7726	77.6826	75.1741	20.0404	9.38923	121.139	201.883	88.4914	275.657	150.457	163.578	332.896	58.5329	202.16	-3.45379
CUST_66_PI425248304	GSVIVT01000127001	VIT_07s0129g00220	Actin binding formin homology 2	57.7396	85.1733	85.5363	94.43	47.5499	201.213	219.153	98.4886	322.22	317.721	492.981	524.687	95.2737	329.208	-3.4554
CUST_10465_PI425248304	GSVIVT01031228001	VIT_14s0060g01300	Universal stress protein (USP) family protein	1122.76	165.195	2070.09	44.9767	24.1673	272.778	2393.8	1485.45	2238.06	1285.24	3091.04	2313.96	616.662	2134.59	-3.46153
CUST_6358_PI425248304	GSVIVT01020365001	VIT_19s0027g01010	Unknown protein	98.0957	30.1638	151.601	421.275	245.816	732.778	712.767	421.664	1158.67	879.497	699.423	1959.1	279.955	971.854	-3.47147
CUST_10261_PI425248304	GSVIVT01030590001	VIT_12s0059g02180	MATE efflux family protein	19.841	16.3076	41.2804	8.56817	3.89706	53.3394	111.677	69.7098	115.031	46.6067	43.197	111.09	23.8723	82.8852	-3.47203
CUST_5628_PI425248043	GSVIVT01024778001	VIT_06s0004g06240	Zinc finger (C2H2 type) family	400.894	340.609	507.925	483.4	352.638	760.86	1938.77	1054.24	2004.96	1545.98	1093.11	2274.72	474.388	1651.96	-3.4823
CUST_2797_PI425248043	GSVIVT01013124001	VIT_02s0012g01670	R-mandelonitrile lyase isoform 1 precursor	10.5352	13.4395	15.1024	10.9064	10.5945	13.7435	41.5797	26.9991	34.4519	45.2219	26.5239	84.3378	12.3869	43.1857	-3.4864
CUST_9289_PI425248304	GSVIVT01028242001	VIT_07s0005g02550	IAA30	57.8889	95.7001	83.3512	136.482	73.5102	248.355	318.421	194.719	390.556	348.824	285.562	890.135	115.881	404.703	-3.4924
CUST_3091_PI425248304	GSVIVT01009925001	VIT_18s0001g14450	Ferredoxin:nadp+ Oxidoreductase PETH	21.3657	27.0933	39.4396	5.56297	2.86718	13.3254	38.5062	17.4488	91.875	79.7739	74.3247	81.9847	18.2757	63.9856	-3.50113
CUST_7595_PI425248043	GSVIVT01032161001	VIT_13s0064g00410	R protein MLA10	27.0504	20.3935	33.867	48.3544	31.1437	47.0267	169.178	78.0055	121.46	109.055	143.911	109.709	34.6393	121.886	-3.51873
CUST_6165_PI425248304	GSVIVT01019591001	VIT_02s0025g01980	Cellulose synthase CSLG3	229.495	287.682	335.109	22.4139	17.6589	238.488	765.955	436.53	937.761	510.735	343.62	1002.18	188.474	666.13	-3.53432
CUST_7206_PI425248304	GSVIVT01023278001	VIT_12s0035g00730	No hit	86.2305	121.197	153.281	37.7775	28.639	277.072	413.204	215.884	726.135	243.779	256.068	636.752	117.366	415.304	-3.53853
CUST_3052_PI425248304	GSVIVT01009848001	VIT_18s0001g13760	CYP71AT2v2	596.852	356.03	1073.93	16.3729	17.851	410.283	430.862	297.783	2858.94	1471.36	1740.02	1978.27	411.886	1462.87	-3.55164
CUST_6551_PI425248304	GSVIVT01020846001	VIT_12s0028g00530	Cytochrome B561	4.46663	13.371	12.0992	3.20478	2.31314	17.2121	13.683	9.58334	27.8643	44.2725	38.2779	53.469	8.77781	31.1917	-3.55347
CUST_1450_PI425248043	GSVIVT01006262001	VIT_00s0338g00040	No hit	960.363	919.855	1443.92	451.996	236.558	560.934	1666.69	1346.7	2377.42	3267.49	5187.88	2406.32	762.271	2708.75	-3.55353
CUST_9380_PI425248304	GSVIVT01028433001	VIT_07s0005g04390	Clavata1 receptor kinase (CLV1)	82.0062	88.9978	145.863	138.693	88.1092	137.287	547.616	336.348	357.763	334.809	243.97	605.932	113.493	404.406	-3.56327
CUST_4215_PI425248043	GSVIVT01018664001	VIT_16s0022g00460	No hit	7.87865	17.0137	11.8453	1.13614	2.02855	2.98799	25.741	15.131	34.0471	13.1434	10.4455	54.3633	7.14839	25.4786	-3.56424
CUST_2182_PI425248063	GSVIVT01020167001	VIT_01s0026g00710	Cyclin delta-2	40.6131	28.244	264.719	159.416	106.186	285.101	426.564	267.828	676.505	510.303	293.783	983.34	147.38	526.387	-3.57164
CUST_4971_PI425248043	GSVIVT01022397001	VIT_07s0031g02950	Ammonium transporter 2	64.9628	133.238	81.3301	217.93	109.444	69.5662	475.009	341.747	523.547	197.358	222.193	656.583	112.745	402.739	-3.57212
CUST_579_PI425248304	GSVIVT01001827001	VIT_14s0171g00300	4-coumarate-CoA ligase	47.9727	72.9066	82.9104	90.4464	72.437	318.078	816.238	455.634	377.909	186.303	132.619	480.633	114.125	408.223	-3.57697
CUST_7859_PI425248043	GSVIVT01033393001	VIT_08s0007g07470	Galactose mutarotase	17.7755	11.2383	25.2891	20.68	10.693	23.0937	67.5572	41.2141	92.9438	65.9463	28.1903	94.4078	18.1283	65.0432	-3.58795
CUST_1259_PI425248063	GSVIVT01012990001	VIT_02s0012g02760	Methionyl-tRNA synthetase	3.0884	10.3655	8.17539	8.74425	8.40103	5.05181	32.1061	9.92861	23.7253	20.5048	33.8514	37.4384	7.30439	26.2591	-3.59497
CUST_12612_PI425248304	GSVIVT01036345001	VIT_18s0001g04820	(-)-germacrene D synthase, partial/pseudo	6.5623	9.95369	20.0556	1.20243	3.99144	8.71812	39.6736	16.6324	38.2486	20.7192	22.3953	45.2931	8.41394	30.4937	-3.62419
CUST_1867_PI425248063	GSVIVT01018423001	VIT_15s0021g00040	Eceriferum 1 (CER1 protein) Sterol desaturase	1358.42	741.336	2041.2	353.481	206.676	1114.08	1827.08	1022.19	5928.65	3694.77	3403.6	5243.59	969.198	3519.98	-3.63185
CUST_12473_PI425248304	GSVIVT01036006001	VIT_04s0008g07010	Dynamin-like protein 2b	5.22642	9.85078	19.9196	8.33917	4.45714	8.96303	55.1901	28.3783	33.7996	19.0048	23.5479	46.2279	9.45935	34.3581	-3.63219
CUST_3761_PI425248304	GSVIVT01013190001	VIT_02s0012g00990	LOL1 (LSD ONE like 1)	233.267	183.152	450.995	227.275	131.331	271.32	627.199	402.971	585.718	961.14	870.358	2017.96	249.557	910.891	-3.65004
CUST_2896_PI425248304	GSVIVT01009563001	VIT_18s0001g11130	Calmodulin-binding protein AR781	276.578	133.189	511.264	92.3942	63.2944	301.315	1049.1	614.97	1650.48	236.516	765.493	713.762	229.673	838.387	-3.65036
CUST_8565_PI425248043	GSVIVT01036303001	VIT_18s0001g03890	No hit	11.7622	9.71542	16.0865	59.5697	36.7107	114.816	169.506	73.1436	154.646	49.7889	310.247	150.728	41.4434	151.343	-3.65181
CUST_2732_PI425248304	GSVIVT01009256001	VIT_18s0001g08240	Leucine-rich repeat transmembrane protein kinase	2.77682	13.6513	14.2997	5.27318	2.22647	95.2242	73.8885	26.5708	93.6931	74.7646	119.165	100.201	22.2419	81.3805	-3.65888
CUST_1252_PI425248304	GSVIVT01004788001	VIT_00s0233g00180	flavin-containing monooxygenase 3	165.452	180.009	221.75	194.023	184.833	214.397	654.925	337.846	890.799	591.421	610.866	1166.47	193.411	708.721	-3.66433
CUST_4418_PI425248043	GSVIVT01019584001e3bis	#N/A	#N/A	228.827	288.883	344.119	26.3241	15.5724	228.558	883.222	434.269	930.773	536.245	354.842	1010.35	188.714	691.617	-3.6649
CUST_5647_PI425248304	GSVIVT01018051001	VIT_05s0020g04170	RecA/Rad51/DMC1	23.7602	18.337	29.9195	42.5461	26.137	68.457	125.155	66.5273	156.573	117.634	42.4426	258.645	34.8595	127.83	-3.667
CUST_12011_PI425248304	GSVIVT01035112001	VIT_05s0077g02000	Epoxide hydrolase	3.91732	10.445	10.4676	1.23332	2.28711	1.80979	18.2042	13.3127	12.689	22.8582	20.3063	23.2481	5.0267	18.4364	-3.6677
CUST_791_PI425248304	GSVIVT01003089001	VIT_12s0178g00140	Diacylglycerol kinase 1	8.59485	9.76001	14.9026	9.61804	9.7477	28.3212	26.3686	14.6535	60.9854	38.359	81.8799	74.7109	13.4907	49.4929	-3.66866
CUST_5791_PI425248304	GSVIVT01018538001	VIT_16s0022g01580	3-ketoacyl-CoA synthase	15.8638	57.0344	64.933	8.69428	13.6583	71.7063	105.459	73.1476	187.307	124.368	114.453	246.121	38.6483	141.809	-3.66922
CUST_11096_PI425248304	GSVIVT01032575001	VIT_14s0066g02300	P-glycoprotein 17	16.7453	25.6074	29.8017	45.6624	33.032	55.0277	180.069	93.0645	106.577	70.5861	85.0835	221.892	34.3128	126.212	-3.67828
CUST_3040_PI425248063	GSVIVT01026811001	VIT_15s0045g01600	Eceriferum 1 (CER1 protein) Sterol desaturase	2.97149	10.0001	4.40138	1.23154	2.13155	1.84345	9.66552	4.53173	21.2901	12.5464	10.8199	24.2059	3.76325	13.8433	-3.67854
CUST_3141_PI425248043	GSVIVT01014401001	VIT_19s0014g03260	Beta-mannosidase 4	9.83662	9.8612	17.967	1.19667	2.28841	1.90244	49.5922	23.6068	26.7648	7.61964	20.2494	30.5831	7.17539	26.4026	-3.67961
CUST_5746_PI425248304	GSVIVT01018275001	#N/A	#N/A	20.7833	27.8301	33.0344	16.2622	9.51147	24.534	82.7654	50.5108	99.384	90.8331	39.9552	122.177	21.9926	80.9376	-3.68022
CUST_2835_PI425248304	GSVIVT01009456001	VIT_18s0001g10200	N-hydroxycinnamoyl/benzoyltransferase 6	4.0835	12.8388	9.92761	1.7774	2.23948	7.89305	16.6284	7.93089	45.959	19.0086	19.1907	34.2514	6.45997	23.8282	-3.68859
CUST_4225_PI425248304	GSVIVT01014388001	VIT_19s0014g03160	NADPH:protochlorophyllide oxidoreductase	728.686	1062.13	1242.85	1362.1	776.398	2131.82	4198.12	2102.2	3861.04	4105.36	5087.35	7640.45	1217.33	4499.09	-3.69586
CUST_4141_PI425248043	GSVIVT01018421001e3	#N/A	#N/A	188.792	122.083	182.517	26.4364	16.7565	91.7602	124.13	55.4932	471.113	533.407	530.114	612.629	104.724	387.814	-3.7032
CUST_4479_PI425248043	GSVIVT01019811001e3	#N/A	#N/A	207.334	100.245	308.994	241.361	111.602	175.451	974.383	480.865	1219.48	444.252	405.194	726.629	190.831	708.468	-3.71254
CUST_3093_PI425248304	GSVIVT01009931001	VIT_18s0001g14500	SHD (shepherd)	1041.16	1136.23	1679.03	1494.71	1539.33	3629.64	5470.81	3122	5724.35	6076.8	5460.93	13380.7	1753.35	6539.26	-3.72958
CUST_6428_PI425248304	GSVIVT01020592001	VIT_12s0028g03210	Tyrosine aminotransferase	68.4349	91.573	116.575	222.453	154.701	101.567	897.518	498.049	710.008	150.837	141.743	427.285	125.884	470.907	-3.7408
CUST_2155_PI425248043	GSVIVT01009214001	VIT_18s0001g07840	Unknown protein	581.292	149.483	981.034	165.164	89.021	324.084	2440.08	1688.27	1631.94	640.056	1200.95	980.693	381.68	1430.33	-3.74746
CUST_11879_PI425248304	GSVIVT01034617001	VIT_13s0073g00430	BZIP transcription factor	219.54	220.116	254.689	701.53	276.098	631.369	2346.11	1441.57	1239.9	1329.76	963.406	1333.16	383.89	1442.32	-3.75711
CUST_267_PI425248043	GSVIVT01001070001	VIT_11s0149g00360	No hit	199.862	174.707	295.961	138.645	135.583	526.308	546.248	288.422	986.664	1016.32	1081.14	1624.12	245.178	923.819	-3.76796
CUST_2029_PI425248043	GSVIVT01008722001	VIT_18s0001g00650	No hit	756.698	800.601	1090.9	375.731	186.011	453.637	1225.52	1055.85	1908.65	2927.54	4561.7	2131.08	610.596	2301.72	-3.76963
CUST_1413_PI425248043	GSVIVT01006122001	VIT_00s2416g00010	Ribosomal protein L7 (RPL7B) 60S	10.6919	10.6408	26.5484	9.13907	10.4501	25.712	107.774	37.3905	50.4865	32.8631	74.2766	48.8306	15.5304	58.6036	-3.77348
CUST_50_PI425248043	GSVIVT01000156001	VIT_07s0129g00490	Hydrogenobyrinic acid a,c-diamide synthase	733.847	752.548	1418.35	654.27	415.847	1485.12	2744.87	1671.64	3872.22	3626.96	4468.44	4239.24	909.997	3437.23	-3.77718
CUST_3949_PI425248043	GSVIVT01017572001	VIT_09s0002g09140	ERF/AP2 Gene Family (VvERF047)	249.605	315.622	490.877	207.864	128.288	1012.82	1673.67	884.999	2445.68	1565.25	1170.67	1350.68	400.846	1515.16	-3.7799
CUST_9527_PI425248304	GSVIVT01028853001	VIT_16s0050g01170	Unknown	18.2508	10.7187	30.793	38.5751	18.7668	61.0508	67.8802	39.7429	152.003	77.0929	93.4798	243.825	29.6925	112.337	-3.78335
CUST_10408_PI425248304	GSVIVT01031126001	VIT_14s0060g02330	Actin binding formin homology 1	25.3122	25.2917	45.121	17.1601	9.05772	27.3486	72.8818	42.6859	46.1246	158.398	84.4512	160.438	24.8819	94.1632	-3.78441
CUST_1866_PI425248063	GSVIVT01018422001	VIT_15s0021g00050	Eceriferum 1 (CER1 protein) Sterol desaturase	907.939	470.746	879.131	145.904	122.433	720.96	939.14	513.592	3661.31	2300.22	2102.54	2830.65	541.186	2057.91	-3.80259
CUST_10251_PI425248304	GSVIVT01030558001	VIT_12s0059g01870	GH3-like protein	11.9596	11.8077	30.9037	5.01111	2.18544	1.90361	54.5354	29.9517	73.8053	27.5489	14.042	43.5267	10.6285	40.5683	-3.81693
CUST_3434_PI425248304	GSVIVT01011354001	VIT_14s0108g00100	Serine carboxypeptidase S10	11.7233	10.687	31.6233	4.21394	2.10303	25.1979	43.4439	17.7111	70.6692	20.6147	72.228	104.116	14.2581	54.7971	-3.84323
CUST_10463_PI425248304	GSVIVT01031225001	VIT_14s0060g01330	Lipoamide dehydrogenase	23.8139	17.6106	46.2048	6.68474	4.65514	18.139	89.1596	37.2275	93.2839	35.7334	65.8921	128.916	19.518	75.0354	-3.84441
CUST_7104_PI425248304	GSVIVT01022979001	VIT_12s0034g01350	R protein L6	27.4852	20.6008	39.281	13.3494	9.52611	30.9409	53.4508	27.7637	126.934	34.5268	165.925	135.95	23.5306	90.7585	-3.85705
CUST_2110_PI425248304	GSVIVT01008139001	VIT_17s0000g05000	putative MADS-box sepallata 2 (VviSEP2)	77.1122	74.2354	121.045	423.325	224.972	184.79	1378.6	712.703	710.475	392.211	501.54	570.648	184.246	711.029	-3.85912
CUST_5357_PI425248304	GSVIVT01017420001	VIT_09s0002g07840	NADPH quinone oxidoreductase-like protein	378.885	282.484	575.82	65.9577	44.0795	621.959	1420.14	756.991	2179.9	534.812	1014.86	1695.93	328.198	1267.11	-3.8608
CUST_3888_PI425248043	GSVIVT01017411001	#N/A	#N/A	259.105	181.172	385.693	34.6182	20.3303	497.521	1010.98	552.178	1595.85	366.858	756.687	1057.23	229.74	889.964	-3.87379
CUST_347_PI425248043	GSVIVT01001310001	VIT_02s0154g00410	Unknown protein	123.104	155.79	206.031	21.0959	16.8042	165.397	425.512	206.162	993.699	253.868	312.069	474.878	114.704	444.365	-3.87402
CUST_7764_PI425248043	GSVIVT01033064001	VIT_14s0068g01780	Squamosa promoter-binding protein (VvSBP12)	30.2126	20.4	48.3873	15.9341	6.87196	55.4336	54.0753	22.9897	158.158	99.7357	130.12	224.755	29.5399	114.972	-3.8921
CUST_3655_PI425248304	GSVIVT01012724001	VIT_10s0116g01740	ATP synthase gamma chain 1t (ATPC1)	59.2869	46.3268	99.3325	111.011	56.9291	115.385	340.373	185.931	324.567	255.216	223.486	577.249	81.3786	317.804	-3.90525
CUST_608_PI425248304	GSVIVT01001902001	VIT_00s0174g00160	Unknown protein	29.2617	13.8221	60.2183	65.39	19.8573	58.4676	140.532	89.1593	157.687	146.097	105.417	330.896	41.1695	161.631	-3.926
CUST_8201_PI425248304	GSVIVT01025423001	VIT_06s0004g00800	Amino acid permease	38.037	67.2986	72.7656	67.5884	38.7016	150.819	332.593	170.656	470.552	236.694	205.431	296.044	72.535	285.328	-3.93366
CUST_4042_PI425248043	GSVIVT01017944001	VIT_05s0020g03180	Photosystem I reaction center subunit II, chloroplast precursor	2819.21	2761.79	4454.72	1630.8	1175.41	2128.57	7639.74	4376.36	9731.42	9522.19	11820.2	15823.1	2495.08	9818.84	-3.93527
CUST_10464_PI425248304	GSVIVT01031226001	VIT_14s0060g01320	Universal stress protein (USP) family protein	1123.3	133.352	1601.36	45.8422	24.6131	265.867	2652.45	1521.97	2199.03	1259.86	3117.89	1871.08	532.389	2103.71	-3.95146
CUST_383_PI425248304	GSVIVT01001126001	VIT_01s0150g00480	Protein binding protein	23.8854	38.9247	31.5141	39.49	24.9037	78.8696	199.401	86.4408	161.244	130.349	120.218	242.744	39.5979	156.733	-3.95811
CUST_1714_PI425248304	GSVIVT01007136001	VIT_00s0484g00010	ARK3 (Arabidopsis Receptor Kinase 3)	7.00119	26.331	13.254	2.87409	4.65591	15.5253	30.7611	15.0374	84.4353	48.3347	61.3595	36.3819	11.6069	46.0516	-3.9676
CUST_3819_PI425248304	GSVIVT01013336001	VIT_12s0121g00290	Diacylglycerol kinase	8.11665	10.6288	17.5539	13.803	16.1249	26.1974	41.808	19.8837	90.7168	45.3678	82.7788	87.5231	15.4041	61.3464	-3.98247
CUST_1834_PI425248043	GSVIVT01007955001	VIT_17s0000g06660	HNH endonuclease domain-containing protein	13.5203	9.80369	34.0276	18.8077	11.7747	28.8304	50.112	34.2158	62.0419	80.641	76.6347	164.312	19.4608	77.9929	-4.0077
CUST_8322_PI425248304	GSVIVT01025658001	VIT_08s0040g02100	Zinc finger (C2H2 type) JACKDAW	18.3772	9.85482	32.5991	16.6421	5.12689	25.3503	34.7296	23.999	88.9744	53.2986	93.6243	140.896	17.9917	72.5869	-4.03446
CUST_3595_PI425248063	GSVIVT01037138001	VIT_18s0089g00890	No hit	13.5131	10.6727	29.3927	16.1495	7.51835	29.602	64.3788	31.5009	97.6413	60.1232	53.7049	124.479	17.8081	71.9714	-4.04151
CUST_5795_PI425248304	GSVIVT01018556001	VIT_16s0022g01430	Phosphate-induced protein 1	17.3432	22.4347	42.7004	149.183	86.0448	67.1329	454.939	289.267	187.82	137.89	35.4061	451.867	64.1399	259.531	-4.04634
CUST_3677_PI425248043	GSVIVT01016682001	VIT_09s0002g00450	Subtilase	814.558	1077.82	2019.4	2233.58	1269.07	2254.49	4833.53	3599.14	3149.98	8208.2	5660.95	13850.1	1611.49	6550.32	-4.06476
CUST_2910_PI425248063	GSVIVT01026054001	VIT_18s0041g00710	UDP-glucose: anthocyanidin 5,3-O-glucosyltransferase	20.6837	27.233	39.3039	44.3139	25.9863	53.5393	118.292	51.8645	273.74	97.9118	59.6172	257.236	35.1767	143.11	-4.06833
CUST_9746_PI425248304	GSVIVT01029350001	GSVIVT01029350001	Disease resistance protein	2.0057	9.77285	6.77446	3.52087	2.15057	3.66811	5.64845	1.79776	21.9718	35.3922	23.0842	25.6513	4.64876	18.9243	-4.07082
CUST_146_PI425248027	XM002284233	#N/A	#N/A	530.179	240.769	754.153	83.0821	65.2335	531.94	1382.51	962.532	2906.75	1051.31	996.326	1746.71	367.559	1507.69	-4.1019
CUST_177_PI425248304	GSVIVT01000426001	VIT_12s0134g00280	S-locus lectin protein kinase	17.2066	31.0818	28.4437	7.84076	4.5199	17.7561	83.4196	45.743	71.8623	59.6907	60.7779	117.041	17.8082	73.0891	-4.10425
CUST_1864_PI425248063	GSVIVT01018419001	#N/A	#N/A	1285.31	759.398	2088.37	256.987	147.215	943.34	1347.41	732.282	5050.18	4604.23	4383.3	6505.93	913.437	3770.56	-4.12788
CUST_3757_PI425248043	GSVIVT01017011001	VIT_09s0002g03750	GATA transcription factor 11	45.9122	36.1253	80.0391	178.729	112.976	140.57	335.941	212.977	369.341	361.783	279.236	900.842	99.0587	410.02	-4.13916
CUST_2173_PI425248304	GSVIVT01008259001	VIT_17s0000g03960	Fw2.2 ORFX	6.90865	10.3231	9.70732	3.07014	2.12765	8.04462	20.9311	13.2385	63.9443	13.2277	21.2049	33.9226	6.69691	27.7449	-4.14293
CUST_8453_PI425248304	GSVIVT01026192001	VIT_10s0042g00630	SET domain-containing protein	38.6518	96.956	73.5411	124.391	68.4624	209.492	559.564	282.203	646.064	188.886	340.574	524.595	101.916	423.648	-4.15685
CUST_10262_PI425248304	GSVIVT01030594001	VIT_12s0059g02220	MATE efflux family protein	13.2709	50.5254	27.8474	9.24565	3.69586	61.799	149.54	118.84	174.693	63.4207	35.1903	156.254	27.7307	116.323	-4.19474
CUST_3984_PI425248043	GSVIVT01017707001	VIT_05s0020g01030	No hit	13.2378	14.4641	24.927	6.29734	3.29302	10.6879	49.1465	37.2989	30.1759	64.7184	14.9131	109.965	12.1512	51.0364	-4.20011
CUST_808_PI425248063	GSVIVT01011800001	VIT_01s0011g04460	MATE efflux family protein	5.88131	11.6987	14.3404	15.8893	7.79029	19.7635	25.6404	12.7563	43.2944	75.4842	71.4129	89.1684	12.5606	52.9594	-4.21632
CUST_1353_PI425248043	GSVIVT01005871001	VIT_00s0304g00030	VQ motif-containing protein	73.631	32.7792	113.948	21.9827	10.5543	36.8013	265.452	149.334	224.124	178.273	196.102	209.137	48.2828	203.737	-4.21966
CUST_6660_PI425248304	GSVIVT01021149001	VIT_10s0003g00620	Lipase GDSL	367.464	488.995	377.02	119.06	70.4621	373.476	1266.55	702.798	1278.6	1469.54	639.311	2276.5	299.413	1272.22	-4.24904
CUST_13096_PI425248304	GSVIVT01037811001	VIT_03s0091g01050	Nucleobase-ascorbate transporter 4 (NAT4)	43.0225	10.825	79.0806	14.4746	12.7951	58.4895	131.285	67.4008	155.909	139.77	143.362	292.084	36.4479	154.968	-4.25178
CUST_9111_PI425248304	GSVIVT01027917001	VIT_05s0049g01930	RNA-binding protein cp29	88.1351	79.2997	173.07	133.553	68.4976	110.114	344.41	178.391	448.784	490.111	453.113	868.536	108.778	463.891	-4.26455
CUST_12070_PI425248304	GSVIVT01035297001	VIT_04s0008g00240	Amino acid permease 6	66.9667	102.453	99.7794	2.40774	2.52391	167.42	472.688	244.269	532.066	124.511	73.2094	439.548	73.5919	314.382	-4.27196
CUST_8676_PI425248043	GSVIVT01036671001	VIT_13s0084g00820	Aspartic Protease (VvAP33)	149.548	279.418	167.196	621.507	334.513	1172.31	2491.34	862.71	2054.61	1917.56	1163.52	3182.01	454.083	1945.29	-4.284
CUST_2355_PI425248304	GSVIVT01008583001	VIT_17s0000g01000	Amino acid-binding ACT	32.5076	35.1157	39.5682	32.9412	20.5671	78.0791	158.021	92.1281	181.236	148.312	108.034	341.625	39.7965	171.559	-4.31091
CUST_2333_PI425248043	GSVIVT01009855001	VIT_18s0001g13850	Cytochrome P450, family 83, subfamily B, polypeptide 1	35.8136	10.609	75.9629	1.28539	2.2606	17.2279	50.2147	29.2001	162.889	77.5965	166.114	131.542	23.8599	102.926	-4.31377
CUST_5354_PI425248304	GSVIVT01017416001	VIT_09s0002g07820	Quinone oxidoreductase	116.922	154.196	193.447	329.796	175.562	180.35	1682.09	794.392	612.463	548.368	593.619	733.395	191.712	827.387	-4.31578
CUST_13167_PI425248304	GSVIVT01038022001	VIT_19s0093g00050	R protein PRF disease resistance protein	8.22065	13.5672	21.5728	2.04821	2.62007	9.13735	38.5744	5.77537	39.9727	41.9415	66.134	57.4973	9.52772	41.6492	-4.37137
CUST_1221_PI425248304	GSVIVT01004662001	VIT_00s1530g00010	Stachyose synthase precursor	11.2381	9.57537	17.6435	6.95307	2.63428	12.7199	25.5907	13.44	26.6878	63.9869	99.298	37.3302	10.1274	44.3889	-4.38306
CUST_8587_PI425248304	GSVIVT01026573001	VIT_04s0044g00630	MAP/ERK kinase kinase 3	45.7725	36.2158	72.6428	102.162	54.7717	87.7525	214.831	112.114	139.977	388.489	283.021	614.021	66.5529	292.075	-4.38862
CUST_13280_PI425248304	GSVIVT01038361001	VIT_07s0095g00760	Methionyl-tRNA synthetase	113.905	96.4138	178.966	89.7428	61.0384	91.2532	338.487	174.007	480.061	399.221	471.908	914.247	105.22	462.989	-4.4002
CUST_5930_PI425248043	GSVIVT01025862001e3	#N/A	#N/A	8.27442	10.2775	20.2516	21.4358	14.7445	15.3089	76.0309	36.1055	59.0299	54.3926	56.6542	115.289	15.0488	66.2503	-4.40237
CUST_10016_PI425248304	GSVIVT01030053001	VIT_12s0057g00630	LHCB2.1 (Photosystem II light harvesting complex gene 2.1)	8875.82	11665.1	12894.7	2493.38	1409.87	9053.75	19105.5	9952.78	24594.7	36773.4	54321.3	60257	7732.09	34167.5	-4.41892
CUST_1963_PI425248043	GSVIVT01008460001	VIT_17s0000g02150	Ribosomal protein L19	35.6041	40.0581	71.7678	2.50732	2.263	69.6917	107.629	72.0057	162.229	177.988	266.544	200.998	36.982	164.566	-4.44988
CUST_538_PI425248304	GSVIVT01001710001	VIT_03s0167g00190	CYP714A1	6.41728	10.1521	17.2359	1.45462	2.37692	38.8366	38.0231	15.5578	40.6624	55.8377	100.542	90.5196	12.7456	56.8571	-4.46093
CUST_7062_PI425248304	GSVIVT01022835001	VIT_12s0034g02440	R protein MLA10	1.60942	9.89474	2.59844	1.13304	2.09372	3.55604	7.2381	3.59285	29.0759	13.5422	14.352	25.8499	3.4809	15.6085	-4.48404
CUST_10073_PI425248304	GSVIVT01030165001	VIT_08s0058g01460	1,4-beta-mannan endohydrolase	38.1801	10.6763	52.6723	29.2252	18.991	63.1354	118.083	65.5793	79.3425	149.784	227.534	314.611	35.48	159.156	-4.48578
CUST_4761_PI425248043	GSVIVT01021011001	VIT_05s0029g00530	Poly(A) binding protein	24.6621	53.2099	36.6204	101.512	55.362	165.472	447.743	223.852	505.616	141.646	276.782	367.872	72.8064	327.252	-4.49482
CUST_10623_PI425248304	GSVIVT01031543001	VIT_06s0061g00120	Beta-1,3-glucanase [Vitis riparia]	11.8755	10.1173	25.1561	12.4644	3.72783	21.6669	122.43	93.8739	92.6071	18.7244	21.1029	34.1296	14.168	63.8113	-4.50391
CUST_203_PI425248063	GSVIVT01009979001	VIT_18s0001g14990	Dual-specific kinase DSK1	2.8768	10.1494	6.50302	9.12779	5.03451	10.3585	30.5723	13.4324	31.5201	29.5502	14.3701	79.1365	7.34165	33.0969	-4.5081
CUST_10665_PI425248304	GSVIVT01031658001	VIT_05s0062g01070	Receptor protein kinase	290.411	314.317	582.177	127.752	65.779	689.112	794.059	394.814	1389.39	2389.47	1583.54	2786.99	344.925	1556.38	-4.51222
CUST_8914_PI425248304	GSVIVT01027480001	VIT_15s0048g02240	Acid phosphatase PAP14	617.629	654.453	1081.38	409.238	341.216	1171.62	3822.96	1638.48	3316.22	2210.93	3914.54	4414.23	712.589	3219.56	-4.51812
CUST_3413_PI425248043	GSVIVT01015264001	VIT_11s0016g02780	myb domain protein 68	40.7887	38.7374	57.075	36.7158	15.7986	66.7388	116.832	75.3262	233.518	99.1145	321.065	311.304	42.6424	192.86	-4.52273
CUST_8034_PI425248043	GSVIVT01034058001	VIT_08s0007g01420	Glutathione S-transferase 8 GSTU8	88.6025	154.629	185.119	153.443	87.2128	348.657	387.96	177.315	1011.28	436.488	1261.77	1336.14	169.611	768.491	-4.53092
CUST_8915_PI425248304	GSVIVT01027482001	#N/A	#N/A	635.217	447.522	1022.12	642.243	332.521	1172.62	3448.97	1485.76	3407.58	2324.03	4056.61	4562.87	708.708	3214.3	-4.53544
CUST_13247_PI425248304	GSVIVT01038247001	VIT_05s0094g01350	Thiol methyltransferase 1	14.001	10.1175	28.1785	45.3087	19.9314	84.7073	139.764	72.9116	218.985	88.2566	91.1331	311.415	33.7074	153.744	-4.56114
CUST_9897_PI425248304	GSVIVT01029789001	VIT_12s0055g01110	LHCB6 (light harvesting complex PSII)	277.048	609.152	613.922	377.846	212.656	727.847	2016.01	1354.62	1120.41	2408.13	1705.41	4253.32	469.745	2142.98	-4.56201
CUST_2052_PI425248304	GSVIVT01008048001	VIT_17s0000g05790	Cupin, RmlC-type	301.534	143.64	479.04	393.006	213.773	629.441	2466.78	1288.82	2063.43	718.886	1404.98	1929.29	360.072	1645.37	-4.56954
CUST_3097_PI425248304	GSVIVT01009938001	VIT_18s0001g14580	Kinesin family member 18/19	15.1225	9.99727	43.7168	7.80096	5.26311	40.9135	64.6237	30.873	84.0285	124.627	138.595	120.985	20.469	93.9554	-4.59013
CUST_585_PI425248043	GSVIVT01002378001	VIT_00s0705g00010	CYP81E1 Isoflavone 2'-hydroxylase	132.15	72.3913	229.423	375.772	206.976	422.972	1073.48	584.266	978.823	1252.87	1307.14	1495.77	239.947	1115.39	-4.64848
CUST_5152_PI425248043	GSVIVT01023168001	VIT_12s0035g01660	No hit	3.88915	9.7947	10.0748	6.48895	2.00787	9.46566	27.6025	16.8011	59.5059	19.9646	25.4528	45.2651	6.95353	32.432	-4.66411
CUST_1728_PI425248043	GSVIVT01007566001	VIT_17s0000g09950	Heat shock cognate 70 kDa protein 1 (HSC70-1) (HSP70-1)	97.448	130.322	145.395	35.6936	99.803	222.794	309.093	136.713	456.64	532.289	684.51	1306	121.909	570.875	-4.68278
CUST_9902_PI425248304	GSVIVT01029802001	VIT_12s0055g01190	Alpha-L-arabinosidase	25.0467	32.5187	54.9404	39.2884	36.6153	136.953	100.081	48.8022	141.065	485.768	333.088	415.409	54.2271	254.036	-4.68466
CUST_6140_PI425248043	GSVIVT01027027001	VIT_15s0046g01570	Acidic endochitinase (CHIB1)	94.9023	58.6175	138.684	12.1192	13.1952	97.0679	173.385	95.3906	688.273	210.815	296.894	478.62	69.0977	323.896	-4.68751
CUST_2864_PI425248063	GSVIVT01025986001	VIT_18s0041g01470	TIR-NBS-LRR-TIR disease resistance protein	36.9114	21.0443	58.6532	25.1433	13.0328	42.1256	93.5383	52.8592	112.417	160.298	238.138	268.479	32.8184	154.288	-4.70127
CUST_6557_PI425248043	GSVIVT01028580001	VIT_07s0005g05820	Brassinosteroid biosynthetic protein DWARF1	9.57951	11.353	24.1233	9.05176	9.66191	10.8218	70.106	20.248	35.6099	40.0759	50.3607	134.577	12.4319	58.4963	-4.70534
CUST_10181_PI425248304	GSVIVT01030431001	VIT_12s0059g00670	NADP-dependent oxidoreductase	52.5907	54.3924	89.1339	52.7426	29.5225	189.457	674.713	350.789	667.621	107.915	64.3927	346.568	77.9732	368.666	-4.72812
CUST_3555_PI425248043	GSVIVT01015794001	VIT_03s0017g01500	N-6 Adenine-specific DNA methylase	10.868	10.7094	15.3636	43.3519	21.7207	198.186	187.308	84.0155	338.589	143.724	174.24	492.733	50.0333	236.768	-4.73222
CUST_8036_PI425248043	GSVIVT01034062001	VIT_08s0007g01400	Glutathione S-transferase 8 GSTU8	291.272	364.803	528.49	711.457	327.311	1076.84	1723.13	864.093	3011.14	1509.13	3881.03	4687.17	550.028	2612.61	-4.74997
CUST_3076_PI425248304	GSVIVT01009895001	VIT_18s0001g14170	Cyclin-dependent protein kinase regulator CYCB2_4	112.12	66.7331	106.935	259.64	184.641	777.122	1856.57	938.574	1151.04	926.883	478.015	1812.26	251.199	1193.89	-4.75277
CUST_2333_PI425248063	GSVIVT01021295001	#N/A	#N/A	159.903	155.19	286.765	43.0288	33.4001	301.418	499.851	267.336	1015.96	784.703	783.895	1305.48	163.284	776.204	-4.7537
CUST_1560_PI425248063	GSVIVT01016362001	VIT_13s0019g03430	Anthocyanin 5-aromatic acyltransferase	14.0874	16.4342	27.7598	4.36645	2.58787	17.9216	144.237	46.9354	81.1642	21.7832	13.5193	90.2314	13.8596	66.3118	-4.78455
CUST_8754_PI425248043	GSVIVT01037066001	VIT_03s0088g00190	Brassinosteroid insensitive 1-associated receptor kinase 1	7.61187	17.3475	28.0858	1.67722	2.10146	2.9454	66.281	29.5823	57.0169	31.1714	54.1593	49.9649	9.96155	48.0293	-4.82147
CUST_1427_PI425248304	GSVIVT01005714001	VIT_00s0286g00140	Serine/threonine-protein kinase receptor ARK3	77.8801	32.0729	121.266	40.7888	36.384	161.34	486.541	240.907	683.598	283.285	265.529	306.946	78.2887	377.801	-4.82574
CUST_4548_PI425248304	GSVIVT01015164001	#N/A	#N/A	124.288	85.6725	178.348	58.2524	27.0633	98.2046	331.148	164.188	253.551	594.86	646.642	772.196	95.3048	460.431	-4.83114
CUST_12291_PI425248304	GSVIVT01035679001	VIT_04s0008g03930	RD22	1705.22	609.839	2797.95	542.308	312.546	1673.38	10203.4	5909.31	9736.63	3356.68	2999.79	4799.84	1273.54	6167.6	-4.84288
CUST_10750_PI425248304	GSVIVT01031825001	VIT_03s0063g01250	Nodulin 1A, Senescence-associated	15.8152	10.6591	15.9506	4.48457	2.18387	17.7285	6.53097	3.68231	74.9519	66.2023	86.4601	87.9716	11.137	54.2998	-4.87564
CUST_9314_PI425248304	GSVIVT01028303001	VIT_07s0005g03090	Cyclin-dependent protein kinase CDT1A	4.71451	9.96613	13.4474	22.4007	10.5057	29.0988	97.9239	55.1113	48.1763	53.2692	18.8105	169.342	15.0222	73.7721	-4.91087
CUST_2603_PI425248304	GSVIVT01009020001	VIT_18s0001g05500	PUMILIO 7 (APUM7)	2.26798	10.8225	10.4463	4.77702	2.33748	6.57045	27.0861	17.1227	18.2936	24.0195	26.1688	71.1781	6.20361	30.6448	-4.93983
CUST_8035_PI425248043	GSVIVT01034060001	VIT_08s0007g01410	Glutathione S-transferase 8 GSTU8	242.352	297.897	437.649	803.78	390.151	860.307	2472.83	1032.07	2493.01	1389.1	3593.08	4081.97	505.356	2510.34	-4.96747
CUST_11187_PI425248304	GSVIVT01033018001	VIT_14s0068g01390	Unknown protein	16.3004	9.58304	32.7541	34.6996	21.0638	41.6083	116.612	77.3268	156.697	92.4665	144.607	190.571	26.0015	129.713	-4.98868
CUST_13091_PI425248304	GSVIVT01037804001	VIT_03s0091g01140	Meprin and TRAF homology domain-containing protein	145.877	43.3841	188.449	326.889	177.104	237.932	685.103	342.7	911.217	978.243	1025.31	1646.51	186.606	931.514	-4.99188
CUST_5073_PI425248043	GSVIVT01022935001	VIT_12s0034g01710	No hit	4.29747	10.1737	16.281	5.88632	2.25434	20.1306	31.1648	12.7513	52.5751	44.6633	35.5652	119.866	9.83724	49.4309	-5.02488
CUST_6905_PI425248043	GSVIVT01029801001	VIT_12s0055g01180	Alpha-L-arabinosidase	215.739	288.574	469.772	475.217	262.798	1297.33	1175.1	627.074	1438.46	4348.91	2488.36	5190.64	501.572	2544.76	-5.07357
CUST_1075_PI425248063	GSVIVT01012128001	VIT_01s0011g01390	No hit	24.696	25.779	46.0332	25.4476	17.3783	28.3507	214.54	104.459	126.22	134.152	108.219	165.687	27.9475	142.213	-5.08858
CUST_3886_PI425248043	GSVIVT01017409001	#N/A	#N/A	111.726	125.308	237.17	144.148	94.0039	184.422	1025.12	431.825	653.503	693.263	1052.09	757.755	149.463	768.927	-5.1446
CUST_4198_PI425248043	GSVIVT01018598001	VIT_16s0022g00960	Invertase/pectin methylesterase inhibitor	250.793	437.159	609.783	775.677	411.582	544.272	3016.47	1715.47	2688.62	2130.17	1905.64	4174.16	504.878	2605.09	-5.15984
CUST_6625_PI425248043	GSVIVT01028786001	VIT_16s0050g01900	Leucine-rich repeat protein kinase	3.29898	9.54964	6.30522	1.07974	2.11767	6.95205	15.1329	6.01539	14.2292	23.7012	56.8359	35.7798	4.88388	25.2824	-5.17669
CUST_7514_PI425248043	GSVIVT01031868001	VIT_03s0063g01630	CYP82C1p	11.4857	19.7475	23.0864	74.0464	55.1662	41.0325	445.163	238.657	126.972	88.0167	62.5474	205.995	37.4274	194.559	-5.19829
CUST_10755_PI425248304	GSVIVT01031852001	VIT_03s0063g01450	VRN1 (reduced vernalization response 1)	23.2896	10.5222	40.1724	1.71285	2.07801	6.96596	80.5287	42.7184	121.778	55.4754	30.6841	109.739	14.1235	73.4871	-5.20317
CUST_6284_PI425248043	GSVIVT01027566001	VIT_15s0048g01390	Gibberellin receptor GID1L3	176.357	126.741	257.505	138.691	89.2957	205.089	1274.32	849.675	1599.84	541.571	305.172	609.559	165.613	863.357	-5.2131
CUST_7038_PI425248304	GSVIVT01022541001	VIT_08s0032g00890	Alpha-L-arabinosidase	203.906	281.21	389.794	412.549	243.065	1256.86	1154.77	684.216	1436.26	4240.32	2206.69	4993.35	464.565	2452.6	-5.27935
CUST_10759_PI425248304	GSVIVT01031862001	VIT_03s0063g01560	CYP82C1p	28.5018	30.368	36.0886	91.179	63.2194	52.9891	609.499	337.717	204.171	137.147	98.4577	231.945	50.391	269.823	-5.35458
CUST_10460_PI425248304	GSVIVT01031217001	#N/A	#N/A	18.173	15.5728	27.4673	1.58439	2.56184	9.82575	83.3217	44.0567	69.4456	64.4107	74.3598	69.6503	12.5308	67.5408	-5.38997
CUST_3817_PI425248304	GSVIVT01013328001	VIT_12s0121g00230	Beta-D-xylosidase	217.665	215.696	454.955	333.503	258.737	1297.32	1162.55	683.651	1455.33	4307.92	2276.27	5090.76	462.979	2496.08	-5.39135
CUST_2018_PI425248304	GSVIVT01007988001	VIT_17s0000g06350	LHCA4 (Photosystem I light harvesting complex gene 4)	131.536	310.147	205.291	348.169	218.331	199.702	1784.52	891.289	1006.17	921.428	724.233	2322.76	235.529	1275.07	-5.41362
CUST_8599_PI425248043	GSVIVT01036401001	VIT_18s0001g06160	TIR-NBS-LRR-TIR disease resistance protein	94.6432	23.0082	153.773	39.3023	33.6969	169.523	208.916	108.423	684.861	250.299	630.419	901.938	85.6577	464.142	-5.41857
CUST_4207_PI425248304	GSVIVT01014344001	VIT_19s0014g02770	Unknown protein	865.881	894.006	1388.63	1303.56	744.947	756.145	3662.68	2264.33	5370.46	5244.24	6946.4	8786.38	992.195	5379.08	-5.4214
CUST_11991_PI425248304	GSVIVT01035083001	#N/A	#N/A	1.33923	10.1065	6.97202	7.52821	2.15002	9.39725	9.16043	10.1184	41.0227	27.8374	55.0545	62.9054	6.24888	34.3498	-5.49696
CUST_3007_PI425248063	GSVIVT01026742001	VIT_15s0045g00880	R protein PRF disease resistance protein	19.381	10.3218	33.4121	22.6947	10.9287	31.445	52.2912	32.3341	152.797	84.0721	151.774	239.828	21.3639	118.849	-5.5631
CUST_251_PI425248043	GSVIVT01001030001e3	#N/A	#N/A	1.32034	9.68148	2.70514	5.4473	2.88423	11.8395	8.55498	5.94523	53.9145	28.062	64.3867	27.8359	5.64634	31.4499	-5.56996
CUST_2450_PI425248043	GSVIVT01010754001	VIT_05s0102g00310	GUN4	121.49	237.272	222.54	202.266	101.319	329.846	1256.99	624.996	881.788	1110.19	1211.75	1687.08	202.456	1128.8	-5.57554
CUST_9580_PI425248304	GSVIVT01028968001	VIT_16s0050g00190	DTA2 (downstream target of AGL15 2)	54.5468	10.2759	87.2253	8.77969	2.24076	37.4651	64.895	36.5982	233.723	149.476	403.866	235.668	33.4223	187.371	-5.60618
CUST_739_PI425248304	GSVIVT01002586001	VIT_00s0780g00040	RGLG2 (ring Domain LIGASE2)	11.6672	12.2086	27.5302	1.95105	2.40313	22.2457	28.0587	11.1036	111.463	40.5362	130.735	118.455	13.001	73.3918	-5.64509
CUST_9582_PI425248304	GSVIVT01028972001	VIT_16s0050g00160	DTA2 (downstream target of AGL15 2)	49.6543	20.281	87.2945	2.23298	2.73452	36.0978	64.7513	34.325	218.641	152.827	429.83	222.815	33.0492	187.198	-5.66423
CUST_192_PI425248063	GSVIVT01004932001	VIT_01s0244g00030	ACP4 (Acyl carrier protein 4)	96.4554	55.2164	135.351	101.993	69.6459	170.61	311.454	189.008	664.855	590.436	980.797	838.401	104.879	595.825	-5.68109
CUST_3284_PI425248063	GSVIVT01034477001	VIT_18s0072g01110	GASA like	84.7096	37.6623	141.098	26.9215	18.9934	105.166	273.942	153.564	445.273	555.24	358.088	575.954	69.0919	393.677	-5.69787
CUST_1217_PI425248063	GSVIVT01012760001	VIT_18s0117g00390	far-red impaired responsive family protein	136.296	126.66	216.044	116.682	70.4315	192.706	659.475	318.983	1250.84	764.53	781.28	1204.12	143.136	829.871	-5.79776
CUST_9799_PI425248304	GSVIVT01029509001	VIT_09s0054g01220	Cycloartenol synthase	6.6785	10.6278	10.1657	12.2689	3.73288	9.06849	69.5261	40.8044	17.5279	32.7696	47.8871	97.6183	8.75704	51.0222	-5.82642
CUST_1686_PI425248043	GSVIVT01007330001e5	#N/A	#N/A	12.1927	22.0156	20.8392	24.5522	22.085	24.882	107.936	49.7352	50.8297	105.164	133.26	291.624	21.0944	123.092	-5.83526
CUST_4848_PI425248304	GSVIVT01015729001	VIT_03s0017g01040	Cis-zeatin O-beta-D-glucosyltransferase	10.7848	13.8828	20.331	3.71585	2.73738	23.1253	138.253	97.3121	90.4911	26.364	40.9325	44.3322	12.4295	72.9475	-5.86888
CUST_3451_PI425248304	GSVIVT01011379001	VIT_14s0108g00410	Retrovirus Pol polyprotein	39.7341	26.481	72.2366	117.421	84.1232	40.7841	557.973	291.337	428.047	277.829	318.019	395.284	63.4634	378.082	-5.95747
CUST_2842_PI425248043	GSVIVT01013297001	VIT_00s0120g00140	No hit	20.6159	11.2988	34.9914	3.65672	3.83915	13.2353	53.9688	29.918	125.432	76.5765	97.753	139.111	14.6062	87.1266	-5.96504
CUST_4408_PI425248304	GSVIVT01014828001	VIT_19s0015g01620	Phenylalanine-tRNA ligase	8.70044	10.2081	14.0922	2.83655	2.35946	19.7354	64.4833	31.5168	48.6619	69.2881	39.0362	93.7122	9.65537	57.7831	-5.98455
CUST_738_PI425248043	GSVIVT01003262001	VIT_00s0184g00120	R protein L6	8.11982	9.90974	11.5017	12.7061	9.92712	65.029	124.085	51.608	125.948	65.3433	277.523	66.7233	19.5322	118.538	-6.06886
CUST_661_PI425248304	GSVIVT01002061001	VIT_00s0595g00010	ARK3 (Arabidopsis Receptor Kinase 3)	4.84844	10.5626	14.1692	1.77146	2.35378	11.1618	53.8282	24.7451	102.661	27.8604	32.7603	31.4141	7.47789	45.5449	-6.09061
CUST_9815_PI425248304	GSVIVT01029534001	VIT_09s0054g01010	Subtilase family protein	6.84841	25.7671	16.7065	4.82327	2.22568	17.1185	59.0503	21.4586	70.1634	85.9143	81.7671	132.765	12.2482	75.1865	-6.13855
CUST_7920_PI425248043	GSVIVT01033638001	VIT_08s0007g05130	UDP-glucoronosyl/UDP-glucosyl transferase	4.77926	9.91973	18.637	29.1606	14.7829	106.562	142.849	84.6114	175.162	287.516	54.7963	394.594	30.6403	189.921	-6.19842
CUST_4649_PI425248043	GSVIVT01020642001	VIT_12s0028g02740	Isoflavone methyltransferase/ Orcinol O-methyltransferase 1 oomt1	165.577	153.522	215.66	1.14305	1.97491	77.6041	404.625	228.305	205.207	954.003	772.783	1270.84	102.58	639.293	-6.23213
CUST_5072_PI425248043	GSVIVT01022929001	#N/A	#N/A	5.73138	9.62899	30.9464	30.1403	18.4315	158.298	146.03	79.8164	267.225	237.86	239.46	607.881	42.1961	263.045	-6.23387
CUST_10346_PI425248304	GSVIVT01030933001	GSVIVT01030933001	UDP-glucosyl transferase 73C7	7.76445	9.85086	7.70875	24.5538	12.2987	36.7827	74.0735	46.2923	186.617	77.7884	38.2879	195.659	16.4932	103.12	-6.25225
CUST_179_PI425248304	GSVIVT01000428001	VIT_12s0134g00300	S-locus lectin protein kinase family	12.1207	14.9676	28.7185	17.0477	8.74384	17.6543	129.595	75.6623	84.0311	84.8673	81.1956	167.656	16.5421	103.834	-6.27698
CUST_1240_PI425248043	GSVIVT01005269001	VIT_00s0271g00020	S-locus protein kinase	5.30209	16.3044	10.1627	2.18927	2.46574	21.2159	83.509	34.5678	73.1967	71.675	56.4666	46.167	9.60669	60.9303	-6.34249
CUST_710_PI425248304	GSVIVT01002376001	VIT_00s0704g00030	5-alpha-taxadienol-10-beta-hydroxylase	11.2647	10.2847	16.6314	10.4097	4.91229	9.44537	57.051	29.8175	30.2117	106.428	54.0397	124.798	10.4914	67.0577	-6.3917
CUST_11694_PI425248304	GSVIVT01034034001	VIT_08s0007g01590	fructose 1,6-bisphosphatase	26.7054	21.7508	43.6053	1.08851	2.00711	1.83323	48.5534	18.2594	115.414	102.231	130.707	212.739	16.1651	104.651	-6.47389
CUST_4803_PI425248043	GSVIVT01021146001	VIT_10s0003g00580	ERF/AP2 Gene Family (VvERF075)	5.60701	9.59435	8.6409	1.13106	1.97926	28.9701	118.811	74.4637	107.075	16.7899	14.8247	31.436	9.32044	60.5667	-6.49826
CUST_1516_PI425248304	GSVIVT01006159001	VIT_00s2549g00010	S-locus lectin protein kinase	5.22344	11.9335	12.1269	1.99997	2.04808	14.5289	48.3601	21.7331	88.9126	48.6841	64.6213	40.9985	7.97679	52.2183	-6.54628
CUST_178_PI425248304	GSVIVT01000427001	VIT_12s0134g00290	Receptor ser/thr protein kinase	13.0179	17.2703	28.8117	17.3057	10.9324	22.7395	174.91	87.5317	93.6364	92.5361	90.2404	185.944	18.3462	120.8	-6.58444
CUST_1371_PI425248304	GSVIVT01005222001	VIT_00s0266g00090	ARK3 (Arabidopsis Receptor Kinase 3)	7.57251	10.4591	14.3674	1.30882	2.85764	8.19476	61.0777	30.8875	101.666	28.6983	33.7128	38.7112	7.46004	49.1256	-6.58516
CUST_9361_PI425248304	GSVIVT01028396001	VIT_07s0005g04020	Leucine Rich Repeat receptor-like kinase	19.5972	15.5213	28.7618	45.4392	27.4124	25.5641	137.552	87.2114	210.05	148.692	186.867	306.283	27.0493	179.443	-6.63389
CUST_709_PI425248304	GSVIVT01002375001	VIT_00s0704g00020	5-alpha-taxadienol-10-beta-hydroxylase	11.7343	14.2219	16.5246	14.3124	5.54302	10.6316	76.0639	41.2557	36.184	122.645	61.3921	150.009	12.1613	81.2583	-6.6817
CUST_7572_PI425248304	GSVIVT01024174001	VIT_03s0038g00670	fructose-bisphosphate aldolase, chloroplast precursor	29.6123	81.273	55.0417	17.2895	10.0556	38.4064	142.876	77.0189	185.786	261.966	440.077	448.782	38.6131	259.418	-6.71838
CUST_9362_PI425248304	GSVIVT01028398001	VIT_07s0005g04040	Leucine Rich Repeat receptor-like kinase	15.6626	10.2976	30.2801	32.7159	26.0672	21.6318	133.543	71.961	168.072	127.006	145.464	273.572	22.7759	153.27	-6.72948
CUST_6437_PI425248043	GSVIVT01028075001	VIT_07s0005g01080	Unknown protein	11.1436	23.2501	25.2661	16.2147	8.87556	11.3103	100.68	60.847	107.775	74.26	213.337	95.2955	16.0101	108.699	-6.78942
CUST_220_PI425248063	GSVIVT01010003001	VIT_18s0001g15240	Blue (type 1) copper domain	59.472	72.4869	106.793	102.634	65.1973	497.716	533.259	319.806	410.371	1686.61	1053.63	2330.99	150.717	1055.78	-7.00506
CUST_10166_PI425248304	GSVIVT01030386001	VIT_12s0059g00270	NADPH-protochlorophyllide oxidoreductase	225.295	279.867	335.58	45.6856	133.838	419.533	1045.16	465.86	1241.69	1634.32	2535.07	3338.1	239.966	1710.03	-7.12613
CUST_7511_PI425248043	GSVIVT01031864001	VIT_03s0063g01590	CYP82C4	6.29359	10.2589	7.27459	13.7594	11.6243	20.8167	164.586	89.5145	70.5893	40.4562	22.5789	116.019	11.6712	83.9572	-7.19351
CUST_2627_PI425248063	GSVIVT01021695001	VIT_10s0003g05220	No hit	2.59109	10.1931	4.24334	6.92297	2.9039	4.10249	28.8089	15.0851	9.74339	61.1979	23.8782	84.8407	5.15948	37.259	-7.22146
CUST_8388_PI425248304	GSVIVT01025796001	VIT_08s0040g00820	CYP94A1	15.1167	61.1766	32.9886	9.49387	13.5902	103.813	191.958	121.564	315.577	466.536	106.973	530.66	39.3632	288.878	-7.33879
CUST_234_PI425248043	GSVIVT01000961001	VIT_01s0146g00440	Unknown protein	428.659	601.713	682.614	110.132	50.4183	1147.98	860.763	623.249	3728.66	4396.41	7269.86	5638.04	503.586	3752.83	-7.45221
CUST_10802_PI425248304	GSVIVT01031980001	VIT_03s0063g02650	Hydrolase, alpha/beta fold	2.85464	10.4342	11.7412	1.66551	2.44629	3.76648	92.7016	49.8845	55.3385	11.2212	18.0521	18.4079	5.48472	40.9343	-7.46333
CUST_590_PI425248043	GSVIVT01002415001	VIT_00s0726g00010	E3 ubiquitin-protein ligase SIAH1	45.2655	19.0828	75.8502	29.6921	2.82251	71.1234	107.166	75.0378	363.238	317.214	252.524	709.481	40.6394	304.11	-7.48313
CUST_5793_PI425248043	GSVIVT01025392001	#N/A	#N/A	50.6766	43.6649	101.552	1.57885	2.60746	94.0058	2.95235	2.22711	527.629	507.726	625.822	582.761	49.0143	374.853	-7.64783
CUST_7123_PI425248304	GSVIVT01023025001	VIT_12s0034g00910	R protein L6	94.1882	58.3285	174.856	75.7513	52.9125	152.711	410.134	184.646	489.992	896.813	1654.15	1035.05	101.458	778.464	-7.67277
CUST_5095_PI425248043	GSVIVT01023001001	VIT_12s0034g01150	Blue (type 1) copper domain	23.1597	63.8675	68.6472	1.52762	4.1172	62.2466	63.6464	52.604	656.253	230.866	293.764	437.572	37.261	289.118	-7.75926
CUST_581_PI425248063	GSVIVT01011313001	VIT_15s0107g00210	Cinnamyl alcohol dehydrogenase	18.7281	10.2462	46.2296	25.0592	13.0666	47.414	164.94	85.9948	474.283	125.615	160.462	282.83	26.7906	215.687	-8.05086
CUST_6550_PI425248304	GSVIVT01020845001	VIT_12s0028g00560	Unknown	5.04015	14.0772	11.8324	2.35119	2.26898	8.69744	19.7054	11.9071	63.4948	84.0255	91.0678	87.9366	7.3779	59.6895	-8.09032
CUST_4454_PI425248304	GSVIVT01015000001	VIT_11s0016g00300	Pectinesterase family	26.6936	12.9836	49.7513	39.7931	18.0397	187.375	253.259	144.032	428.969	780.725	249.847	867.412	55.7727	454.041	-8.14091
CUST_51_PI425248027	XM002275769LOC100258895	#N/A	#N/A	242.552	131.179	329.818	118.582	86.8279	513.149	694.27	291.054	2047.32	3097.16	2112.35	3652.42	237.018	1982.43	-8.36404
CUST_13379_PI425248304	GSVIVT01038641001	VIT_16s0098g00970	Subtilisin serine protease	259.183	274.806	287.61	70.8575	38.1715	318.25	1018.01	568.223	2916.07	1273.79	2991.08	1892.79	208.146	1776.66	-8.53563
CUST_1422_PI425248043	GSVIVT01006143001	VIT_00s2485g00010	CRK10 (cysteine-rich RLK10)	2.41171	9.88324	7.76278	2.19892	2.11643	34.3821	26.9087	18.1636	190.863	85.8712	95.1564	91.2425	9.79253	84.7009	-8.64954
CUST_7281_PI425248304	GSVIVT01023560001	VIT_14s0036g00210	CYP89A6	145.021	154.041	425.183	244.414	134.771	555.86	2902.74	1591.7	3483.46	1737.49	794.715	3910.72	276.548	2403.47	-8.69095
CUST_5096_PI425248043	GSVIVT01023002001	VIT_12s0034g01140	Plastocyanin domain-containing protein	162.461	300.387	336.132	294.818	155.992	329.548	3343	1624.22	3663.14	1324.94	1391.92	2638.19	263.223	2330.9	-8.85523
CUST_12673_PI425248304	GSVIVT01036483001	VIT_14s0083g00520	Proline oxidase	139.278	104.571	236.372	76.6723	39.3342	139.625	370.297	202.722	1009.47	1029.71	2263.08	1702.86	122.642	1096.36	-8.93948
CUST_4645_PI425248043	GSVIVT01020634001	VIT_12s0028g02840	Isoflavone methyltransferase/Orcinol O-methyltransferase 2 oomt2	101.006	83.3778	83.9404	1.87553	2.20414	21.7582	326.387	206.043	137.811	558.827	429.438	982.776	49.027	440.214	-8.979
CUST_2456_PI425248063	GSVIVT01021452001	VIT_10s0003g03330	Receptor-like serine-threonine protein kinase	13.1243	9.81123	18.2919	22.805	10.8631	42.0995	145.551	71.422	439.854	165.999	86.5156	153.162	19.4992	177.084	-9.08161
CUST_3283_PI425248304	GSVIVT01010983001	VIT_07s0104g01440	Phototropic-responsive NPH3	23.3684	32.9904	48.7927	14.9349	8.38401	129.189	63.5699	29.9657	359.072	514.506	503.959	891.378	42.9433	393.742	-9.16888
CUST_4263_PI425248043	GSVIVT01018835001	VIT_04s0023g02870	Disease resistance protein Hcr2-5D	10.2254	17.5145	19.5247	1.4863	5.7583	4.77054	51.1442	19.2003	47.2112	153.847	70.8955	209.284	9.87996	91.9302	-9.30471
CUST_32_PI425248304	GSVIVT01000055001	VIT_14s0128g00510	Protein kinase Xa21	2.11749	9.87117	4.34361	1.75438	2.10402	1.84591	14.4233	7.84888	44.8766	52.3602	20.0983	66.2364	3.67276	34.3073	-9.341
CUST_12837_PI425248304	GSVIVT01037052001	VIT_03s0088g00320	Peptidase M50	175.157	242.977	270.516	18.8816	11.9781	16.1679	2688.71	1785.22	692.672	423.201	398.22	1093.77	122.613	1180.3	-9.62622
CUST_13313_PI425248304	GSVIVT01038510001	VIT_03s0097g00470	ATHVA22A (Arabidopsis thaliana HVA22 homologue A)	13.0298	10.1578	27.2983	5.29697	5.08168	18.6971	71.5131	46.9357	95.4052	136.323	178.391	255.687	13.2603	130.709	-9.85719
CUST_8564_PI425248304	GSVIVT01026502001	VIT_04s0044g01150	Aminotransferase, class V	6.43846	10.5974	16.9463	1.40821	2.65154	3.0113	36.3372	20.506	51.7261	90.8432	79.756	128.483	6.84221	67.9419	-9.92981
CUST_897_PI425248043	GSVIVT01003748001	VIT_00s0207g00010	Anthranilate N-benzoyltransferase protein 1	85.0312	163.243	120.086	204.15	99.8906	357.557	973.997	563.819	1604.94	2324.78	966.992	3801.03	171.66	1705.92	-9.93783
CUST_10195_PI425248304	GSVIVT01030462001	VIT_12s0059g00960	Cellulose synthase CSLB04	109.611	72.7452	151.574	3.30348	2.06297	102.266	728.481	446.903	1997.74	401.493	425.704	481.518	73.5939	746.973	-10.1499
CUST_1348_PI425248304	GSVIVT01005158001	VIT_00s0262g00010	Receptor kinase RK20-1	13.575	10.8433	21.7033	11.3375	6.3772	59.7683	59.4113	34.924	351.317	229.065	227.438	381.202	20.6008	213.893	-10.3828
CUST_2868_PI425248043	GSVIVT01013401001	VIT_18s0122g00980	Glucan endo-1,3-beta-glucosidase 7 precursor	204.265	292.568	357.913	348.806	180.327	842.372	2164.23	977.187	4293.51	4382.41	3830.61	7921.2	371.042	3928.19	-10.5869
CUST_5277_PI425248043	GSVIVT01023562001	VIT_14s0036g00140	CyP82A2	12.4274	10.552	27.7588	22.2462	13.2424	10.1703	224.546	123.707	242.718	125.873	46.1057	265.916	16.0662	171.478	-10.6732
CUST_10198_PI425248304	GSVIVT01030467001	VIT_12s0059g00990	Cellulose synthase CSLB04	86.5791	57.8211	118.421	2.06507	2.09983	57.1679	639.586	364.939	1438.91	307.52	372.504	376.155	54.0257	583.269	-10.7961
CUST_5796_PI425248043	GSVIVT01025397001	VIT_06s0004g00990	Dirigent protein	203.676	182.794	378.788	270.762	178.364	313.614	1196.54	719.666	1486.81	4814.68	3087.01	5321.32	254.666	2771.01	-10.8809
CUST_6278_PI425248043	GSVIVT01027549001	VIT_15s0048g01610	Geraniol 10-hydroxylase	21.2741	24.1775	32.351	9.42478	8.44237	85.2885	271.29	104.42	657.454	279.408	218.133	519.964	30.1597	341.778	-11.3323
CUST_11990_PI425248304	GSVIVT01035081001	VIT_05s0077g01720	SAG101 (senescence-associated gene 101)	11.6732	10.1397	27.7308	28.5432	15.9326	19.5715	160.876	92.5686	235.914	229.407	258.764	356.918	18.9318	222.408	-11.7478
CUST_48_PI425248027	AF532965Tl3	#N/A	#N/A	66.6015	30.0952	133.67	6.07174	2.46185	296.808	669.037	338.099	2732.05	401.856	766.208	1397.35	89.2847	1050.77	-11.7687
CUST_3637_PI425248063	GSVIVT01037203001	VIT_18s0089g00280	TIR-NBS-LRR-TIR disease resistance protein	12.9336	10.9947	35.2903	9.39285	6.13865	21.5369	67.9351	33.0465	364.48	108.15	203.187	364.034	16.0478	190.139	-11.8483
CUST_9688_PI425248304	GSVIVT01029225001	VIT_11s0052g00790	Serine carboxypeptidase SCPL9	30.7771	10.9858	51.6572	23.0483	12.8463	19.1331	29.4299	18.71	188.733	468.025	414.567	655.681	24.7413	295.858	-11.958
CUST_1692_PI425248304	GSVIVT01006980001	VIT_00s0456g00020	S-locus lectin protein kinase	4.56665	11.7916	13.5616	6.62406	3.19771	10.6973	177.608	92.2847	174.007	46.8194	57.2533	60.2652	8.40647	101.373	-12.0589
CUST_13380_PI425248304	GSVIVT01038642001	VIT_16s0098g00950	Subtilase	77.3798	51.869	131.867	37.3909	27.2097	159.723	467.514	275.442	1659.4	647.245	1726.01	1102.15	80.9066	979.626	-12.1081
CUST_13370_PI425248304	GSVIVT01038620001	VIT_16s0098g01160	Subtilisin protease	70.6189	79.4882	148.095	55.3753	24.769	150.381	703.643	367.808	1748.98	650.71	1884.01	1101.06	88.1212	1076.03	-12.2109
CUST_94_PI425248027	XM002270611	#N/A	#N/A	64.5921	25.8437	107.904	161.24	89.9449	204.901	1043.17	607.003	2875.86	1035.24	1165.05	1379.11	109.071	1350.9	-12.3856
CUST_4647_PI425248043	GSVIVT01020637001	VIT_12s0028g02800	Isoflavone methyltransferase/ Orcinol O-methyltransferase 1 oomt1	78.5114	40.8378	140.874	1.11344	2.07311	14.1834	539.596	354.371	156.358	677.251	586.757	1240.57	46.2655	592.484	-12.8062
CUST_2465_PI425248304	GSVIVT01008777001	VIT_18s0001g01320	Wall-associated receptor kinase 5	6.36375	10.0983	13.6823	9.14839	3.82797	16.3019	59.274	28.813	46.9548	179.878	176.152	322.714	9.90378	135.631	-13.6949
CUST_1716_PI425248304	GSVIVT01007138001	VIT_00s0484g00030	ARK3 (Arabidopsis Receptor Kinase 3)	2.64131	9.71166	16.5376	5.31116	3.07677	10.962	192.983	91.8577	176.924	64.452	62.1127	72.6307	8.04009	110.16	-13.7014
CUST_3544_PI425248304	GSVIVT01012389001	VIT_13s0067g00620	Cinnamyl alcohol dehydrogenase	25.1596	36.2951	52.3669	2.1102	2.09505	9.16909	265.051	156.147	424.479	221.774	209.546	528.084	21.1993	300.847	-14.1913
CUST_6302_PI425248043	GSVIVT01027642001	VIT_15s0048g00620	No hit	9.48267	14.2706	17.091	3.60445	2.38449	4.86318	145.917	102.039	132.369	149.076	143.575	119.875	8.61606	132.142	-15.3367
CUST_648_PI425248043	GSVIVT01002793001	VIT_00s0883g00010	No hit	14.0318	10.8342	23.256	2.09125	2.96608	25.4616	74.7125	42.6137	295.406	186.249	148.647	460.703	13.1068	201.388	-15.3652
CUST_4420_PI425248043	GSVIVT01019590001	VIT_02s0025g01960	No hit	1.52835	10.759	8.55083	1.78221	2.48351	6.08773	77.7931	38.0204	38.9086	160.656	61.4092	172.938	5.19861	91.6209	-17.6241
CUST_8606_PI425248043	GSVIVT01036420001	VIT_18s0001g06540	No hit	15.3715	9.72414	28.6426	12.1733	7.16211	22.6369	214.796	100.585	508.393	146.383	270.914	544.264	15.9518	297.556	-18.6535
CUST_3671_PI425248304	GSVIVT01012819001	VIT_11s0118g00160	Disease resistance protein	2.48602	10.4785	11.6959	1.38987	2.71302	2.33474	60.078	36.5555	223.566	94.6124	99.4191	129.267	5.18301	107.25	-20.6926
CUST_1150_PI425248304	GSVIVT01004097001	VIT_00s0226g00030	Peroxidase	2.65481	9.53995	12.8165	1.62172	2.06179	2.9968	132.845	76.5808	165.744	83.3577	215.397	129.75	5.28193	133.946	-25.3592
CUST_7281_PI425248043	GSVIVT01031096001	GSVIVT01031096001	No hit	6.57677	11.0564	15.3077	5.46027	5.63689	6.02846	277.91	156.69	156.992	541.786	164.102	455.044	8.34441	292.087	-35.0039
CUST_2115_PI425248304	GSVIVT01008148001	VIT_17s0000g04920	Histidine kinase (AHK3)	4.2557	14.129	15.1157	1.49792	2.29651	1.95983	588.562	245.723	809.404	132.287	168.654	255.653	6.54245	366.714	-56.0514
CUST_8747_PI425248304	GSVIVT01027028001	VIT_15s0046g01560	Unknown protein	53.8944	55.1214	125.921	14.5932	6.62759	34.0737	7654.46	4866.08	3426.76	1206.93	1709.51	2386.96	48.3718	3541.79	-73.22

## Sheet: DEGs SDvsSL S3
Data S2. Differentially expressed genes (DEGs; p<0.05; |FC|>2) between SD and SL varieties at each developmental stage.
				Averaged fluorescence value												Averaged fluorescence value		FC(SD/SL)
Probe Name	Gene ID		Functional annotation	cv. Italia samples			cv. Red Globe samples			cv. Thompson Seedless samples			cv. Autumn Royal samples
	V0 annotation	V1 annotation		S3_replicate 1	S3_replicate 2	S3_replicate 3	S3_replicate 1	S3_replicate 2	S3_replicate 3	S3_replicate 1	S3_replicate 2	S3_replicate 3	S3_replicate 1	S3_replicate 2	S3_replicate 3	SD	SL
CUST_3923_PI425248043	GSVIVT01017512001	VIT_09s0002g08590	Pentatricopeptide (PPR) repeat-containing protein	979.796	4738.11	772.384	1939.61	1602.83	963.782	1.59578	1.42618	1.41516	4.04369	2.66148	1.60367	1832.75	2.12433	862.745
CUST_8401_PI425248043	GSVIVT01035688001	VIT_04s0008g03990	Unknown	321.837	396.456	168.841	527.529	566.14	412.312	1.90845	1.36671	1.33466	4.62619	5.82403	5.47767	398.853	3.42295	116.523
CUST_4107_PI425248304	GSVIVT01014158001	VIT_19s0014g00880	Seven in absentia SINA5	79.8774	195.34	47.8112	160.48	126.758	86.0192	2.61569	1.38658	1.40218	1.32577	3.14788	3.12973	116.048	2.16797	53.5283
CUST_7555_PI425248043	GSVIVT01031982001	VIT_03s0063g02670	Radialis-like protein 6	131.933	156.794	44.9776	219.503	559.195	366.226	2.08733	1.40307	3.4743	6.14743	13.2833	5.23017	246.438	5.27093	46.7542
CUST_6580_PI425248304	GSVIVT01020928001	VIT_05s0029g01140	Sucrose-phosphate synthase	73.2447	368.424	75.5347	863.546	1006.72	760.824	11.283	6.09512	3.52797	17.6001	34.6148	7.94473	524.716	13.5109	38.8364
CUST_10247_PI425248304	GSVIVT01030544001	VIT_12s0059g01740	Phagocytosis and cell motility protein ELMO1	60.91	116.637	17.8803	116.728	78.0692	62.0799	1.47901	3.89391	1.30528	1.29905	1.69508	2.07854	75.384	1.95848	38.4911
CUST_8922_PI425248043	GSVIVT01037855001	VIT_03s0091g00650	No hit	265.025	485.651	130.005	516.156	422.92	369.155	8.81624	3.0182	4.22025	16.4721	20.332	7.87844	364.819	10.1229	36.039
CUST_60_PI425248063	GSVIVT01000603001	VIT_01s0137g00070	B-keto acyl reductase	151.472	262.839	77.4045	419.949	483.11	445.301	8.48464	2.76346	2.21977	7.34041	23.3042	7.40802	306.679	8.58675	35.7154
CUST_1400_PI425248063	GSVIVT01013800001	VIT_01s0127g00120	Polygalacturonase GH28	827.974	902.501	105.9	1361.89	955.651	309.564	15.7264	3.68391	3.31417	56.7918	58.0861	14.3498	743.912	25.3254	29.3742
CUST_1375_PI425248043	GSVIVT01005975001	VIT_00s0317g00160	Chalcone and stilbene synthases	1513.95	3042.07	336.236	626.022	678.655	637.835	15.43	5.5496	2.39976	66.2986	145.108	29.5825	1139.13	44.0615	25.8531
CUST_12112_PI425248304	GSVIVT01035360001	VIT_04s0008g00870	Phosphoethanolamine/phosphocholine phosphatase	1336.06	2982.44	1149.3	2019.14	2330.69	1292.98	88.8428	140.642	105.083	32.1657	57.4354	21.5585	1851.77	74.2879	24.9269
CUST_4611_PI425248043	GSVIVT01020544001	VIT_12s0028g03760	UPF0497 family	46.7931	119.627	35.6845	65.6329	103.539	76.8853	2.25066	1.59916	2.46177	6.16579	3.54875	2.04626	74.6937	3.01206	24.7982
CUST_4751_PI425248304	GSVIVT01015498001	VIT_11s0016g04920	Early nodulin 93	417.526	969.509	300.989	1249.72	2010.78	2462.33	53.7385	64.6515	59.652	34.4525	51.4659	52.3462	1235.14	52.7178	23.4293
CUST_3606_PI425248304	GSVIVT01012635001	VIT_10s0116g00520	Xyloglucan endotransglucosylase/hydrolase 8	375.106	159.256	31.9214	344.382	253.025	310.594	23.3127	11.1105	6.18078	4.62754	10.213	10.1586	245.714	10.9339	22.4727
CUST_2064_PI425248304	GSVIVT01008064001	VIT_17s0000g05640	Nitrate transporter 1:2	163.017	326.726	85.5282	144.652	126.479	122.709	4.36804	9.74422	6.65047	4.76449	14.2929	3.86461	161.519	7.2808	22.1842
CUST_638_PI425248063	GSVIVT01011585001	VIT_01s0011g06430	NADPH-dependent codeinone reductase	83.354	217.032	31.1633	148.677	116.19	150.572	10.4319	11.0068	5.52783	1.36522	4.52654	1.63368	124.498	5.74866	21.6569
CUST_124_PI425248027	XM002269147	#N/A	#N/A	110.182	325.353	52.8573	358.149	340.589	58.6214	4.52138	1.38016	1.78641	16.5578	20.7852	14.8198	207.626	9.97513	20.8143
CUST_7554_PI425248043	GSVIVT01031975001	VIT_03s0063g02620	Myb RAD (Transcription factor RAD)	1334.93	1556.36	770.756	5045.96	7885.03	5970.19	206.975	151.611	96.1067	209.688	376.825	69.7304	3760.54	185.156	20.3101
[truncated: 3,323 more rows]

## Sheet: DEGs SDvsSL S4
Data S2. Differentially expressed genes (DEGs; p<0.05; |FC|>2) between SD and SL varieties at each developmental stage.
[truncated: 1,780 more rows]
