# Supplementary material for: VviAGL11 self-regulates and targets hormone- and secondary metabolism-related genes during seed development
Source: Hortic Res. 2022 Jun 10;9:uhac133. doi: 10.1093/hr/uhac133 (PMC9433981; doi:10.1093/hr/uhac133)
Supplement: Web_Material_uhac133 [file web_material_uhac133.zip › Web_Material_uhac133/Data S3.xlsx]

## Sheet: DEGs RGvsTS S3
Supplemental Data Set S3. Differentially expressed genes (DEGs; p<0.05; |FC|>2) between SD and SL varieties at each developmental stage. . Differentially expressed genes (DEGs; p<0.05; |FC|>2) between RG and TS varieties at stage S3.
				Averaged fluorescence value						Averaged fluorescence value		FC(RG/TS)
Probe Name	Gene ID		Functional annotation	cv. Red Globe samples			cv. Thompson Seedless samples
	V0 annotation	V1 annotation		S3_replicate 1	S3_replicate 2	S3_replicate 3	S3_replicate 1	S3_replicate 2	S3_replicate 3	RG	TS
CUST_3923_PI425248043	GSVIVT01017512001	VIT_09s0002g08590	Pentatricopeptide (PPR) repeat-containing protein	1939.61	1602.83	963.782	1.59578	1.42618	1.41516	1502.07	1.47904	1015.57
CUST_8401_PI425248043	GSVIVT01035688001	VIT_04s0008g03990	Unknown	527.529	566.14	412.312	1.90845	1.36671	1.33466	501.994	1.53661	326.69
CUST_9130_PI425248304	GSVIVT01027971001	VIT_07s0005g00090	Auxin-responsive GH3	1498.58	1780.17	1272.63	8.00401	3.96623	4.05041	1517.13	5.34022	284.095
CUST_3814_PI425248043	GSVIVT01017183001	VIT_09s0002g05350	2-oxoglutarate-dependent dioxygenase	405.645	418.559	284.819	1.93815	1.43146	1.43055	369.674	1.60005	231.039
CUST_6580_PI425248304	GSVIVT01020928001	VIT_05s0029g01140	Sucrose-phosphate synthase	863.546	1006.72	760.824	11.283	6.09512	3.52797	877.031	6.96868	125.853
CUST_1287_PI425248304	GSVIVT01004867001	VIT_00s0238g00060	RPS4 (resistant to p. syringae 4)	204.717	163.388	126.69	1.65918	1.44586	1.46493	164.932	1.52332	108.271
CUST_60_PI425248063	GSVIVT01000603001	VIT_01s0137g00070	B-keto acyl reductase	419.949	483.11	445.301	8.48464	2.76346	2.21977	449.453	4.48929	100.117
CUST_8400_PI425248043	GSVIVT01035686001	VIT_04s0008g03980	BURP domain-containing protein	1660.71	1655.33	1595.47	19.4569	24.3415	11.0945	1637.17	18.2976	89.4745
CUST_1375_PI425248043	GSVIVT01005975001	VIT_00s0317g00160	Chalcone and stilbene synthases	626.022	678.655	637.835	15.43	5.5496	2.39976	647.504	7.79313	83.0864
CUST_8922_PI425248043	GSVIVT01037855001	VIT_03s0091g00650	No hit	516.156	422.92	369.155	8.81624	3.0182	4.22025	436.077	5.35156	81.4859
CUST_13157_PI425248304	GSVIVT01037959001	VIT_10s0092g00260	Alpha-glucosidase 1 (AGLU1)	584.067	546.94	655.898	7.00979	9.73493	6.99214	595.635	7.91229	75.2797
CUST_9882_PI425248304	GSVIVT01029749001	VIT_12s0055g00820	Serine carboxypeptidase II	256.995	238.186	194.767	6.74694	1.55277	1.6828	229.983	3.3275	69.1157
CUST_4107_PI425248304	GSVIVT01014158001	VIT_19s0014g00880	Seven in absentia SINA5	160.48	126.758	86.0192	2.61569	1.38658	1.40218	124.419	1.80148	69.0648
CUST_5316_PI425248304	GSVIVT01017309001	VIT_09s0002g06690	DNA-directed RNA polymerase III subunit C34	300.022	374.714	218.894	4.0633	2.2839	7.0523	297.876	4.4665	66.6913
CUST_2592_PI425248043	GSVIVT01011380001	VIT_14s0108g00420	basic helix-loop-helix (bHLH) family	800.992	1105.81	611.751	15.2823	10.0106	12.7142	839.516	12.669	66.2652
CUST_2345_PI425248063	GSVIVT01021308001	VIT_10s0003g02110	Lipase GDSL	144.206	261.746	193.862	2.81948	3.71614	2.7318	199.938	3.08914	64.7228
CUST_3226_PI425248063	GSVIVT01032825001	VIT_13s0067g00810	R protein PRF disease resistance protein	112.928	100.74	54.0929	1.5583	1.36051	1.46034	89.2536	1.45972	61.1445
CUST_11457_PI425248304	GSVIVT01033591001	VIT_08s0007g05570	Embryo-abundant protein	99.8754	81.4374	65.9774	1.43595	1.35082	1.2874	82.4301	1.35806	60.6971
CUST_2643_PI425248043	GSVIVT01012309001	VIT_03s0110g00370	Copper transporter 2	4497.74	5127.42	3206.53	55.9154	93.3814	68.3526	4277.23	72.5498	58.9558
CUST_5975_PI425248304	GSVIVT01018980001	VIT_04s0023g01600	Membrane protein	1528.3	1377.73	1021.81	20.8597	27.1252	21.6619	1309.28	23.2156	56.3966
CUST_8390_PI425248043	GSVIVT01035640001	VIT_04s0008g03550	Aquaporin TIP4;1	4210.12	5461.29	4193.91	48.9923	115.538	85.8755	4621.77	83.4685	55.3715
CUST_8758_PI425248043	GSVIVT01037072001	VIT_03s0088g00150	Serine carboxypeptidase SCPL17	3079.59	2870.32	2504.18	55.0528	47.936	53.5911	2818.03	52.1933	53.9922
CUST_2645_PI425248043	GSVIVT01012313001	VIT_03s0110g00430	No hit	3947.95	4620.34	2864.18	49.7331	85.8781	79.3849	3810.82	71.6654	53.1752
CUST_2505_PI425248043	GSVIVT01010932001	VIT_11s0103g00050	High-affinity K+ transporter 1 (HKT1)	10597.9	11312.1	5533.79	105.107	257.056	197.198	9147.95	186.454	49.0628
CUST_5537_PI425248304	GSVIVT01017845001	VIT_05s0020g02260	Sugar transporter ERD6-like 16	65.1621	76.9681	54.0523	1.46459	1.36461	1.34448	65.3942	1.39123	47.0046
CUST_2584_PI425248304	GSVIVT01008984001	VIT_18s0001g04890	Low affinity sulphate transporter	1137.82	1490.24	1260.12	28.3089	32.5194	26.3796	1296.06	29.0693	44.5851
CUST_7508_PI425248043	GSVIVT01031860001	VIT_03s0063g01530	CYP82C4	2134.45	1841.19	1617.46	44.0774	38.2698	43.2005	1864.36	41.8492	44.5495
CUST_2364_PI425248304	GSVIVT01008595001	VIT_17s0000g00830	Nodulin MtN3 family	1337.84	1324.93	1221.44	14.2975	37.3833	36.3071	1294.74	29.3293	44.1449
CUST_10757_PI425248304	GSVIVT01031854001	VIT_03s0063g01480	CYP82C4	979.585	906.265	788.7	23.1467	16.9264	24.1387	891.517	21.4039	41.652
CUST_7554_PI425248043	GSVIVT01031975001	VIT_03s0063g02620	Myb RAD (Transcription factor RAD)	5045.96	7885.03	5970.19	206.975	151.611	96.1067	6300.4	151.564	41.5692
CUST_10209_PI425248304	GSVIVT01030488001	VIT_12s0059g01190	Homeobox protein shoot MERISTEMLESS (STM)	414.564	420.219	266.388	5.67559	13.5637	8.3468	367.057	9.19537	39.9175
CUST_4611_PI425248043	GSVIVT01020544001	VIT_12s0028g03760	UPF0497 family	65.6329	103.539	76.8853	2.25066	1.59916	2.46177	82.0191	2.10386	38.985
CUST_10247_PI425248304	GSVIVT01030544001	VIT_12s0059g01740	Phagocytosis and cell motility protein ELMO1	116.728	78.0692	62.0799	1.47901	3.89391	1.30528	85.6256	2.22607	38.4649
CUST_3264_PI425248043	GSVIVT01014739001	VIT_19s0015g01020	ABA-responsive element-binding protein ABF2, Basic Leucine Zipper Transcription Factor (VvbZIP53)	94.7048	85.5107	73.7757	3.41585	1.57071	1.70178	84.6637	2.22945	37.9752
CUST_7516_PI425248043	GSVIVT01031871001	VIT_03s0063g01650	CYP82C4	916.962	558.187	555.335	25.9028	12.6561	15.3039	676.828	17.9543	37.6973
CUST_3209_PI425248043	GSVIVT01014579001	VIT_19s0014g05010	Unknown protein	105.685	117.664	99.2279	1.53946	2.7137	4.307	107.526	2.85339	37.6835
CUST_10143_PI425248304	GSVIVT01030315001	VIT_08s0058g00250	myb family	82.314	115.999	55.3953	3.23872	2.12717	1.46319	84.5695	2.27636	37.1512
CUST_12845_PI425248304	GSVIVT01037071001	VIT_03s0088g00160	Serine carboxypeptidase SCPL17	750.653	1106.85	766.755	14.7698	32.6219	26.2551	874.752	24.5489	35.633
CUST_5457_PI425248304	GSVIVT01017701001	VIT_05s0020g00950	Aspartic Protease (VvAP10)	1477.78	1493.97	727.027	26.7925	46.0354	32.0427	1232.92	34.9569	35.2698
CUST_922_PI425248063	GSVIVT01011938001	VIT_01s0011g03180	Lysine and histidine specific transporter	222.209	217.159	153.014	6.1448	5.87397	4.96101	197.46	5.65993	34.8875
CUST_8262_PI425248304	GSVIVT01025548001	VIT_08s0040g03180	APETALA2 (AP2) floral homeotic protein	182.058	199.166	170.607	10.2583	4.10783	2.66119	183.944	5.67577	32.4086
CUST_4751_PI425248304	GSVIVT01015498001	VIT_11s0016g04920	Early nodulin 93	1249.72	2010.78	2462.33	53.7385	64.6515	59.652	1907.61	59.3473	32.1431
CUST_7069_PI425248043	GSVIVT01030414001	VIT_12s0059g00540	EDM2	123.057	115.496	94.7088	4.90111	1.57937	3.96487	111.087	3.48178	31.9052
CUST_8661_PI425248043	GSVIVT01036621001	VIT_13s0084g00480	No hit	1547.89	915.148	772.233	56.4282	48.966	1.4174	1078.42	35.6039	30.2895
CUST_6569_PI425248304	GSVIVT01020902001	VIT_05s0029g01430	Ankyrin	102.856	82.4068	52.0741	2.9914	2.88117	1.98537	79.1122	2.61931	30.2034
CUST_4150_PI425248304	GSVIVT01014240001	VIT_19s0014g01710	Sodium/calcium exchanger family protein	6765.2	9635.91	5786.44	322.852	272.418	164.2	7395.85	253.157	29.2145
CUST_2713_PI425248063	GSVIVT01022673001	VIT_02s0033g00500	No hit	1180.14	860.456	703.051	34.028	29.8214	30.3491	914.551	31.3995	29.1263
CUST_8504_PI425248304	GSVIVT01026376001	VIT_04s0043g00860	Unknown protein	1909.74	1553.46	1158.92	54.2338	61.8304	43.799	1540.71	53.2877	28.913
CUST_11422_PI425248304	GSVIVT01033522001	VIT_08s0007g06250	Strubbelig receptor family 2	184.41	136.943	142.167	4.62236	7.0742	4.35209	154.507	5.34955	28.8822
CUST_2964_PI425248063	GSVIVT01026667001	#N/A	#N/A	2317.68	3477.58	1848.58	59.5429	138.146	71.0238	2547.95	89.571	28.4461
CUST_1091_PI425248043	GSVIVT01004734001	#N/A	#N/A	2832.56	3398.78	2145.43	83.9344	116.595	94.1446	2792.26	98.2246	28.4273
CUST_1305_PI425248043	GSVIVT01005642001	#N/A	#N/A	3420.7	3470.47	2431.63	104.625	127.613	95.853	3107.6	109.364	28.4153
CUST_2965_PI425248063	GSVIVT01026668001	#N/A	#N/A	3397.01	3512.97	2233.45	97.7358	129.954	95.8136	3047.81	107.835	28.2638
CUST_4152_PI425248304	GSVIVT01014243001	VIT_19s0014g01740	Sodium/calcium exchanger family protein	8306.42	10050.1	6132.94	407.856	277.199	183.369	8163.15	289.475	28.1999
CUST_4469_PI425248304	GSVIVT01015022001	VIT_11s0016g00510	Pectinesterase PPME1	127.313	131.469	99.4048	6.0997	4.64111	2.05648	119.395	4.26576	27.9892
CUST_439_PI425248043	GSVIVT01001742001	GSVIVT01001742001	No hit	2997.45	4912.2	2565.77	97.9577	173.456	103.296	3491.8	124.903	27.9561
CUST_771_PI425248043	GSVIVT01003360001	#N/A	#N/A	3312.93	3416.64	2240.14	103.326	126.028	91.7227	2989.9	107.025	27.9364
CUST_2029_PI425248063	GSVIVT01019954001	VIT_01s0026g02690	YGL010w	158.039	184.63	135.206	4.44807	6.73552	5.94599	159.291	5.70986	27.8976
CUST_10968_PI425248304	GSVIVT01032365001	VIT_14s0066g00170	CYP724B1	49.6116	37.8659	27.6431	1.47654	1.36126	1.29545	38.3736	1.37775	27.8523
CUST_1092_PI425248043	GSVIVT01004735001	VIT_00s0230g00080	Copper-binding family protein	4951.29	5995.21	2914.78	146.1	205.02	151.375	4620.43	167.498	27.5849
CUST_772_PI425248043	GSVIVT01003361001	#N/A	#N/A	3228.52	4970.61	2601.32	100.519	194.406	108.589	3600.15	134.505	26.766
CUST_438_PI425248043	GSVIVT01001741001	VIT_10s0116g01340	Copper-binding family protein	3302.24	4008.5	2240.87	111.927	139.994	106.87	3183.87	119.597	26.6216
CUST_11950_PI425248304	GSVIVT01034985001	VIT_05s0077g00890	Pectinesterase family	186.714	169.861	149.94	9.95837	5.08521	4.08795	168.838	6.37718	26.4754
CUST_8377_PI425248043	GSVIVT01035609001	VIT_04s0008g03230	Unknown protein	61.9481	55.2448	31.8911	1.70867	1.41641	2.61347	49.6947	1.91285	25.9794
CUST_8283_PI425248043	GSVIVT01035256001	VIT_04s0079g00690	Glutathione S-transferase (VvGST4)	42.3123	49.7382	46.5792	2.05988	1.59527	1.77892	46.2099	1.81136	25.5112
CUST_606_PI425248063	GSVIVT01011532001	VIT_02s0109g00350	Carboxyl-terminal proteinase	207.04	244.202	125.48	4.88611	8.69983	9.08257	192.241	7.55617	25.4415
CUST_5578_PI425248043	GSVIVT01024593001	VIT_06s0004g07780	No hit	350.397	330.06	231.509	5.28519	21.0756	10.4599	303.989	12.2736	24.7678
CUST_4154_PI425248043	GSVIVT01018478001	VIT_16s0022g02090	Embryo-specific 3	1194.11	1346.58	872.611	30.4631	56.155	52.0434	1137.77	46.2205	24.616
CUST_2680_PI425248063	GSVIVT01022611001	VIT_02s0033g00020	Unknown protein	85.7266	75.9723	51.029	1.74811	5.18633	1.7465	70.9093	2.89365	24.5052
CUST_4400_PI425248304	GSVIVT01014778001	VIT_19s0015g01350	Stachyose synthase precursor	4439.12	4310.02	4951.68	277.681	166.502	116.231	4566.94	186.805	24.4477
CUST_4299_PI425248304	GSVIVT01014558001	VIT_19s0014g04810	Vetispiradiene synthase (VvTPS26), Cubebol/δ-Cadinene syn	41.0363	46.3597	33.6927	1.78044	1.46046	1.87745	40.3629	1.70612	23.6578
CUST_2027_PI425248304	GSVIVT01008003001	VIT_17s0000g06210	GASA like	1431.54	1305.65	1232.82	77.3216	39.7884	51.5672	1323.33	56.2257	23.5361
CUST_85_PI425248063	GSVIVT01000938001	VIT_01s0146g00260	Nodulin MtN3	176.706	173.195	133.751	14.2697	3.6819	2.84019	161.217	6.93058	23.2617
CUST_9348_PI425248304	GSVIVT01028371001	#N/A	#N/A	1954.69	2105.97	2324.96	118.995	92.1243	65.9927	2128.54	92.3707	23.0434
CUST_5693_PI425248043	GSVIVT01024996001	VIT_06s0004g04450	No hit	48.7353	34.7797	30.1858	2.29874	1.35805	1.28549	37.9002	1.64743	23.0057
CUST_4475_PI425248043	GSVIVT01019800001	VIT_02s0025g03910	VIP3 (vernalization independence 3); nucleotide binding	1026.2	850.174	551.709	45.0663	35.2598	25.2347	809.362	35.1869	23.0018
CUST_13391_PI425248304	GSVIVT01038662001	VIT_16s0098g00790	Copper-binding family protein	7816.43	10721.7	7011.63	276.452	516.46	320.277	8516.6	371.063	22.9519
CUST_4261_PI425248043	GSVIVT01018816001	VIT_04s0023g03040	Lactoylglutathione lyase	5748.93	6262.73	3071.77	182.556	291.189	188.952	5027.81	220.899	22.7607
CUST_3401_PI425248304	GSVIVT01011206001	VIT_13s0106g00110	Separase	1434.56	1209.02	910.645	58.9025	50.06	48.1757	1184.74	52.3794	22.6185
CUST_3606_PI425248304	GSVIVT01012635001	VIT_10s0116g00520	Xyloglucan endotransglucosylase/hydrolase 8	344.382	253.025	310.594	23.3127	11.1105	6.18078	302.667	13.5347	22.3624
CUST_4962_PI425248043	GSVIVT01022363001	VIT_07s0031g02650	Unknown protein	141.569	112.723	65.4026	7.76223	5.01258	1.92515	106.565	4.89999	21.748
CUST_3657_PI425248304	GSVIVT01012727001	VIT_10s0116g01780	Cationic peroxidase	1805.24	1787.95	1431.52	43.2605	105.199	92.9144	1674.91	80.458	20.8172
CUST_2381_PI425248063	GSVIVT01021359001	VIT_10s0003g02480	Xyloglucan endotransglycosylase/hydrolase precursor XTH-21	150.992	173.08	123.891	3.73186	8.75413	9.38906	149.321	7.29168	20.4783
CUST_10784_PI425248304	GSVIVT01031935001	VIT_03s0063g02290	Unknown protein	1582.53	1061.08	863.283	68.4084	53.3389	51.9612	1168.96	57.9028	20.1884
CUST_7303_PI425248043	GSVIVT01031177001	VIT_14s0060g01800	Unknown	273.125	335.64	248.243	7.75224	17.8599	16.9343	285.669	14.1821	20.1429
CUST_4066_PI425248304	GSVIVT01014084001	VIT_19s0014g00240	Retrovirus Pol polyprotein	64.7126	71.1864	53.883	4.66254	3.61812	1.37112	63.2607	3.21726	19.6629
CUST_12702_PI425248304	GSVIVT01036549001	VIT_14s0083g01030	putative MADS-box Fruitfull 2 (VviFUL2)	186.65	243.19	183.773	9.00594	15.5655	7.2704	204.538	10.614	19.2706
CUST_8270_PI425248304	GSVIVT01025565001	VIT_08s0040g03050	RabGAP/TBC domain-containing protein	71.8253	44.8766	42.278	1.98318	3.59865	2.75319	52.9933	2.77834	19.0737
CUST_2064_PI425248304	GSVIVT01008064001	VIT_17s0000g05640	Nitrate transporter 1:2	144.652	126.479	122.709	4.36804	9.74422	6.65047	131.28	6.92091	18.9686
CUST_5076_PI425248304	GSVIVT01016838001	VIT_09s0002g02030	Pyruvoyl-dependent arginine decarboxylase	35.9899	30.4995	25.4877	1.80977	1.47303	1.57519	30.6591	1.61933	18.9332
CUST_2199_PI425248063	GSVIVT01020189001	VIT_01s0026g00530	Nodulin MtN21 family	355.906	489.782	303.74	10.0899	28.3696	23.6093	383.143	20.6896	18.5186
CUST_7556_PI425248304	GSVIVT01024117001	VIT_03s0038g01370	ABA-responsive protein (HVA22)HVA22H	44.0508	64.6999	46.8963	3.26819	3.38199	1.76053	51.8824	2.80357	18.5058
CUST_229_PI425248063	GSVIVT01010015001	VIT_18s0001g15330	Nodulin MtN3 family	561.711	473.878	438.23	33.4838	28.2322	18.465	491.273	26.727	18.3812
CUST_22_PI425247681	XM002265787LOC100242945	#N/A	#N/A	217.958	130.081	121.951	10.3138	8.36115	6.95949	156.663	8.5448	18.3343
CUST_3405_PI425248043	GSVIVT01015220001	VIT_11s0016g02380	1-aminocyclopropane-1-carboxylate oxidase 2	638.14	933.41	1026.14	86.6195	34.8498	20.5968	865.898	47.3554	18.2851
CUST_1759_PI425248304	GSVIVT01007340001	VIT_00s0532g00060	Membrane protein	228.405	282.213	198.549	11.4782	15.3712	11.9611	236.389	12.9368	18.2726
CUST_11598_PI425248304	GSVIVT01033852001	VIT_08s0007g03240	Carbonic anhydrase precursor	1107.59	774.989	800.408	47.4022	59.4098	42.8807	894.328	49.8976	17.9233
CUST_4715_PI425248304	GSVIVT01015435001	VIT_11s0016g04360	Glycosyl hydrolase family 17 protein	307.032	458.789	281.217	17.8586	23.4364	17.5066	349.013	19.6005	17.8063
CUST_6321_PI425248043	GSVIVT01027719001	VIT_05s0049g00070	PhSUP1 SUPERMAN	161.899	161.896	106.862	6.23268	10.5516	7.51662	143.552	8.10031	17.7218
CUST_838_PI425248043	GSVIVT01003570001	#N/A	#N/A	54.0563	25.4046	44.615	3.92791	1.49184	1.64325	41.3586	2.35433	17.567
CUST_8436_PI425248043	GSVIVT01035819001	VIT_04s0008g05150	Zinc finger (Ran-binding)	274.012	278.288	188.88	23.0502	11.5255	7.89321	247.06	14.1563	17.4523
CUST_7500_PI425248043	GSVIVT01031841001	VIT_03s0063g01350	Dof zinc finger protein DOF5.8	109.014	101.46	83.7095	9.94978	5.10233	1.80788	98.0613	5.62	17.4486
CUST_2089_PI425248043	GSVIVT01008936001	VIT_18s0001g03940	No hit	31.6659	21.2082	18.4761	1.47191	1.34506	1.27798	23.7834	1.36498	17.424
CUST_2388_PI425248304	GSVIVT01008637001	VIT_17s0000g00330	Inducer of CBF expression 1 ICE1	8352.24	6784.14	7558.32	708.481	336.019	274.671	7564.9	439.723	17.2038
CUST_1788_PI425248063	GSVIVT01018300001	VIT_15s0021g01310	WRKY Transcription Factor (VvWRKY46)	87.2184	103.662	52.9348	2.96791	4.69	6.54029	81.2718	4.73273	17.1723
CUST_4741_PI425248304	GSVIVT01015479001	VIT_11s0016g04750	Potassium channel AKT1	3643.91	3042.7	1950.81	224.572	156.719	126.97	2879.14	169.42	16.994
CUST_12112_PI425248304	GSVIVT01035360001	VIT_04s0008g00870	Phosphoethanolamine/phosphocholine phosphatase	2019.14	2330.69	1292.98	88.8428	140.642	105.083	1880.94	111.523	16.866
CUST_2819_PI425248063	GSVIVT01025919001	VIT_18s0041g02110	Unknown protein	245.643	239.663	179.742	13.6837	15.0267	11.5133	221.683	13.4079	16.5337
CUST_10437_PI425248304	GSVIVT01031173001	VIT_14s0060g01870	Unknown protein	961.988	1690.87	1022.55	42.64	101.783	78.5593	1225.14	74.3273	16.483
CUST_2376_PI425248304	GSVIVT01008618001	VIT_17s0000g00560	UPF0497 family	1354.72	1196.32	846.669	43.2032	103.777	59.2057	1132.57	68.7286	16.4789
CUST_2226_PI425248043	GSVIVT01009469001	VIT_18s0001g10300	basic helix-loop-helix (bHLH) family	90.6081	92.8426	80.7619	5.24385	6.88163	4.0462	88.0709	5.39056	16.338
CUST_10359_PI425248304	GSVIVT01030990001	VIT_14s0006g02590	Glutamine amidotransferase	1794.76	1255.48	972.006	83.687	89.624	74.7247	1340.75	82.6786	16.2164
CUST_1429_PI425248063	GSVIVT01016189001	#N/A	#N/A	310.844	348.935	257.003	10.8648	27.8351	18.2117	305.594	18.9705	16.1089
CUST_4918_PI425248304	GSVIVT01016047001	VIT_09s0018g01150	No hit	82.3732	76.6518	43.9425	2.63382	5.89614	4.14028	67.6558	4.22341	16.0192
CUST_7754_PI425248043	GSVIVT01033020001	VIT_14s0068g01400	UPF0497 family	99.2759	107.73	87.7415	4.57289	9.30385	4.76865	98.2492	6.21513	15.8081
CUST_2036_PI425248063	GSVIVT01019965001	VIT_01s0026g02620	Expansin (VvEXPA1)	4551.76	5278.87	2671.62	333.891	267.855	192.407	4167.42	264.717	15.7429
CUST_9142_PI425248043	GSVIVT01038545001	VIT_16s0098g01910	Germin-like protein subfamily 3 member 4	179.809	186.678	129.658	7.89877	15.3425	8.74963	165.381	10.6636	15.5089
CUST_4778_PI425248304	GSVIVT01015542001	VIT_11s0016g05360	Phospholipase D alpha 1 precursor (PLD 1) (Choline phosphatase 1)	75.078	83.8009	54.1708	4.78394	4.16563	4.80962	71.0166	4.5864	15.4842
CUST_638_PI425248063	GSVIVT01011585001	VIT_01s0011g06430	NADPH-dependent codeinone reductase	148.677	116.19	150.572	10.4319	11.0068	5.52783	138.479	8.98884	15.4057
CUST_6798_PI425248043	GSVIVT01029411001	VIT_17s0053g00990	Expansin (VvEXPA18)	6742.32	6819.32	3515.9	523.145	341.553	253.818	5692.51	372.839	15.268
CUST_1374_PI425248063	GSVIVT01013771001	VIT_01s0127g00400	Polygalacturonase GH28	6920.23	6469.72	3390.73	334.881	432.702	331.997	5593.56	366.527	15.261
CUST_4178_PI425248043	GSVIVT01018554001	VIT_16s0022g01450	UDP-D- glcucuronate 4-epimerase 2 GAE2	20.0938	26.4932	15.3572	1.44227	1.35557	1.27917	20.6481	1.359	15.1936
CUST_60_PI425248304	GSVIVT01000120001	VIT_07s0129g00150	BTB/POZ domain-containing protein	33.2978	21.5482	23.351	1.79336	1.75644	1.60851	26.0657	1.71943	15.1595
CUST_3665_PI425248304	GSVIVT01012741001	VIT_10s0116g01880	MATE efflux family protein	260.315	191.303	220.568	20.2551	14.6944	9.60593	224.062	14.8518	15.0865
CUST_9708_PI425248304	GSVIVT01029266001	VIT_11s0052g00440	PIN1 auxin transport protein	282.396	216.596	221.262	20.0967	16.5033	11.4146	240.085	16.0049	15.0007
CUST_8571_PI425248304	GSVIVT01026518001	VIT_04s0044g01030	Pectinesterase family	47.5713	61.5553	35.7084	3.08344	3.49277	3.08988	48.2783	3.22203	14.9838
CUST_10517_PI425248304	GSVIVT01031327001	VIT_14s0060g00350	Aspartic Protease (VvAP35)	2339.06	3037.84	1909.76	217.947	148.368	126.384	2428.88	164.233	14.7893
CUST_11458_PI425248304	GSVIVT01033593001	VIT_08s0007g05560	Protein kinase	1307.68	2126.01	1856.54	159.892	105.898	93.363	1763.41	119.718	14.7297
CUST_8341_PI425248043	GSVIVT01035463001	VIT_04s0008g01830	myb domain protein 32	242.311	173.825	155.236	13.7774	14.689	10.6462	190.457	13.0376	14.6083
CUST_1081_PI425248063	GSVIVT01012138001	VIT_01s0011g01310	Polygalacturonase QRT3	89.7818	111.84	65.0616	10.4365	4.91548	3.05483	88.8943	6.1356	14.4883
CUST_3835_PI425248043	GSVIVT01017252001	VIT_09s0002g06110	Zinc finger (Ran-binding)	446.903	518.664	379.369	50.4	25.0166	18.2853	448.312	31.234	14.3533
CUST_8606_PI425248304	GSVIVT01026614001	VIT_04s0044g00310	Nodulin MtN21 family	160.749	152.181	191.235	12.5275	10.2694	12.4692	168.055	11.7554	14.296
CUST_3532_PI425248063	GSVIVT01036924001	VIT_02s0087g00280	Glycosyl transferase family 1 protein	399.643	574.112	360.233	34.316	32.5225	28.4912	444.663	31.7766	13.9934
CUST_5530_PI425248304	GSVIVT01017836001	VIT_05s0020g02170	Sugar transporter ERD6-like 16	101.298	128.773	169.118	12.5534	9.43095	6.83043	133.063	9.60491	13.8536
CUST_5136_PI425248304	GSVIVT01016929001	VIT_09s0002g02940	Myo-inositol oxygenase 1	12621.3	10638.1	16866.2	1283.82	947.406	683.741	13375.2	971.655	13.7654
CUST_2254_PI425248063	GSVIVT01021197001	VIT_10s0003g01120	No hit	120.897	100.11	61.7051	9.45567	4.08812	7.27637	94.2371	6.94005	13.5787
CUST_10100_PI425248304	GSVIVT01030214001	VIT_08s0058g01030	Saposin B domain-containing protein	40.6335	54.2028	26.037	5.76215	1.50194	1.68797	40.2911	2.98402	13.5023
CUST_9610_PI425248304	GSVIVT01029044001	VIT_05s0051g00540	LRR receptor-like kinase 2	179.153	135.644	94.8526	12.9526	9.51937	8.11452	136.55	10.1955	13.3932
CUST_5845_PI425248304	GSVIVT01018758001	VIT_04s0023g03600	SEN1 (dark inducible 1)	903.909	1275.14	1835.91	112.091	113.657	74.8152	1338.32	100.188	13.3581
CUST_1616_PI425248043	GSVIVT01006946001	VIT_00s0445g00040	Unknown	332.911	305.991	177.436	23.6071	22.5249	15.0052	272.113	20.379	13.3526
CUST_4190_PI425248304	GSVIVT01014308001	VIT_19s0014g02440	MATE efflux family protein	337.007	335.602	348.065	27.4398	28.4802	20.6511	340.225	25.5237	13.3298
CUST_7817_PI425248304	GSVIVT01024688001	VIT_06s0004g06990	Phytol kinase 2, chloroplast precursor	90.4828	116.154	86.9767	4.38856	11.9265	5.77279	97.871	7.36263	13.2929
CUST_887_PI425248063	GSVIVT01011896001	VIT_01s0011g03530	Lateral organ boundaries protein 41	91.4245	101.059	52.5402	6.76466	5.83887	5.84208	81.6745	6.14854	13.2836
CUST_10833_PI425248304	GSVIVT01032040001	VIT_13s0064g01420	Succinate dehydrogenase [ubiquinone] flavoprotein subunit	52.1827	71.8894	43.5678	9.50617	1.75623	1.44961	55.8799	4.23733	13.1875
CUST_1468_PI425248043	GSVIVT01006335001	VIT_10s0116g00630	Unknown protein	334.606	298.68	181.844	27.6325	19.5604	14.6364	271.71	20.6098	13.1836
CUST_2875_PI425248043	GSVIVT01013424001	VIT_18s0122g00720	Metal ion binding	142.17	168.539	89.3746	7.88093	12.1033	10.6553	133.361	10.2132	13.0577
CUST_32_PI425248027	XM002272843LOC100260158	#N/A	#N/A	6133.03	6365.7	3237.44	466.6	450.291	293.067	5245.39	403.319	13.0056
CUST_11874_PI425248304	GSVIVT01034604001	VIT_13s0073g00600	Receptor-like kinase 17	3406.09	3353.94	3498.34	313.723	279.226	196.867	3419.46	263.272	12.9883
CUST_8698_PI425248043	GSVIVT01036732001	VIT_19s0085g00800	Anthocyanidin 3-O-glucosyltransferase	17.4428	16.9818	29.9637	1.52336	2.07025	1.37363	21.4628	1.65575	12.9626
CUST_11186_PI425248304	GSVIVT01033017001	VIT_14s0068g01380	Constans-like 14	922.704	809.46	778.38	86.5591	56.0863	51.0962	836.848	64.5806	12.9582
CUST_8362_PI425248043	GSVIVT01035541001	#N/A	#N/A	178.157	170.133	151.454	11.5918	12.3515	14.7326	166.581	12.892	12.9213
CUST_10518_PI425248304	GSVIVT01031329001	VIT_14s0060g00330	Aspartic Protease (VvAP34)	5191.36	8262	4237.89	222.055	616.491	531.29	5897.08	456.612	12.9149
CUST_4383_PI425248304	GSVIVT01014750001	VIT_19s0015g01120	Clavata-like kinase	521.109	522.537	372.722	26.1311	48.4749	35.801	472.123	36.8023	12.8286
CUST_6518_PI425248043	GSVIVT01028404001	VIT_07s0005g04130	Acid phosphatase class B	5737.07	6429.92	5582.58	383.676	582.906	443.031	5916.52	469.871	12.5918
CUST_9825_PI425248304	GSVIVT01029552001	VIT_09s0054g00820	Unknown protein	1077.74	760.191	901.055	103.168	64.1598	51.6256	912.996	72.9845	12.5094
CUST_1831_PI425248043	GSVIVT01007951001	VIT_17s0000g06700	No hit	266.689	273.522	167.653	25.1142	17.9193	13.8936	235.955	18.9757	12.4346
CUST_2356_PI425248063	GSVIVT01021320001	VIT_10s0003g02220	Subtilisin	963.517	1378.48	1137.83	107.608	91.1136	81.3684	1159.94	93.3634	12.4239
CUST_7016_PI425248304	GSVIVT01022475001	VIT_08s0032g00400	Unknown	126.61	109.448	86.2818	7.57933	9.04801	9.32961	107.447	8.65232	12.4182
CUST_2351_PI425248063	GSVIVT01021314001	VIT_10s0003g02170	Subtilase	1289.18	1544.5	1263.5	132.439	104.694	93.4359	1365.73	110.189	12.3943
CUST_8720_PI425248304	GSVIVT01026985001	VIT_15s0046g02000	Polygalacturonase GH28	3211.29	3566.97	3213.44	309.971	302.425	210.509	3330.57	274.302	12.142
CUST_1998_PI425248043	GSVIVT01008567001	VIT_17s0000g01160	Nodulin	24.7474	18.2368	13.5998	1.71536	1.46274	1.52079	18.8613	1.5663	12.042
CUST_1231_PI425248063	GSVIVT01012777001	VIT_18s0117g00210	myb domain protein 4	460.745	322.656	300.51	52.5658	21.3588	16.9191	361.303	30.2812	11.9316
CUST_7897_PI425248043	GSVIVT01033564001	VIT_08s0007g05850	No hit	1813.9	1606.14	1567.94	256.652	100.853	64.0322	1662.66	140.513	11.8328
CUST_393_PI425248063	GSVIVT01010274001	VIT_01s0010g02030	Gamma-thionin precursor	3565.91	4727.29	2220.54	297.662	362.344	237.23	3504.58	299.078	11.7179
CUST_3794_PI425248304	GSVIVT01013263001	VIT_02s0012g00320	Norcoclaurine synthase	60.9275	67.4925	34.3946	9.42827	1.59408	2.8942	54.2715	4.63885	11.6994
CUST_3905_PI425248304	GSVIVT01013483001	VIT_13s0067g02840	Phosphatidylinositol-4-phosphate 5-kinase	26.6461	27.5031	26.2393	3.85858	1.48833	1.56684	26.7962	2.30458	11.6273
CUST_1389_PI425248043	GSVIVT01006068001	VIT_00s2125g00010	C-4 sterol methyl oxidase	492.551	701.366	587.456	2.32407	94.3062	57.8003	593.791	51.4768	11.5351
CUST_3041_PI425248063	GSVIVT01030420001	VIT_12s0059g00590	Allergenic protein Pt2L4	6351.98	7449.95	5788.99	427.737	749.191	530.385	6530.31	569.104	11.4747
CUST_197_PI425248043	GSVIVT01000777001	VIT_12s0142g00040	Glycerol-3-phosphate acyltransferase 1 (AtGPAT1)	332.959	297.378	190.467	49.3729	15.8357	6.59191	273.601	23.9335	11.4317
CUST_6164_PI425248304	GSVIVT01019589001	VIT_02s0025g01950	Cellulose synthase CSLG3	28.4157	21.8574	21.6487	1.79716	2.97379	1.52901	23.974	2.09998	11.4163
CUST_8983_PI425248304	GSVIVT01027594001	VIT_15s0048g01090	SPX (SYG1/Pho81/XPR1) domain-containing protein	56.5087	47.4247	36.6791	5.05295	4.88974	2.45099	46.8709	4.13123	11.3455
CUST_2323_PI425248043	GSVIVT01009837001	VIT_18s0001g13670	Glyoxal oxidase-related	2979.84	2966.08	4052.36	405.816	280.87	197.223	3332.76	294.636	11.3114
CUST_3664_PI425248304	GSVIVT01012739001	#N/A	#N/A	116.832	79.8806	87.3747	12.223	8.54287	4.39846	94.6959	8.3881	11.2893
CUST_2887_PI425248063	GSVIVT01026018001	VIT_18s0041g01190	No hit	52.3141	42.944	27.2392	2.30166	5.52146	3.12848	40.8324	3.65053	11.1853
CUST_12269_PI425248304	GSVIVT01035650001	VIT_04s0008g03640	FAD-binding domain-containing protein	227.185	283.98	204.337	21.2657	28.4647	14.2395	238.501	21.3233	11.185
CUST_9585_PI425248304	GSVIVT01028977001	VIT_16s0050g00110	Unknown protein	142.363	135.85	106.855	8.13077	18.2816	8.17367	128.356	11.5287	11.1336
CUST_6403_PI425248043	GSVIVT01027966001	VIT_07s0005g00050	Heavy-metal-associated domain-containing protein	143.849	113.862	78.8887	12.3752	9.15187	8.91214	112.2	10.1464	11.0581
CUST_5529_PI425248043	GSVIVT01024442001	#N/A	#N/A	153.615	232.351	217.677	2.48426	49.5793	3.23395	201.214	18.4325	10.9163
CUST_5662_PI425248043	GSVIVT01024889001	VIT_06s0004g05350	Tropinone reductase	101.259	76.6226	74.8502	10.2912	9.20306	4.12417	84.2439	7.87281	10.7006
CUST_3461_PI425248043	GSVIVT01015432001	VIT_11s0016g04330	Unknown	715.983	1029.66	813.44	48.7088	98.9746	91.576	853.028	79.7531	10.6959
CUST_2198_PI425248304	GSVIVT01008305001	VIT_17s0000g03550	basic helix-loop-helix (bHLH) family	241.939	212.009	161.121	27.5562	13.3319	16.7209	205.023	19.203	10.6766
CUST_4866_PI425248304	GSVIVT01015817001	#N/A	#N/A	2696.4	2695.85	2940.74	220.577	319.316	241.832	2777.66	260.575	10.6598
CUST_2362_PI425248043	GSVIVT01009942001	VIT_18s0001g14620	Ribosomal protein S16	5670.53	5109.2	4015.63	26.591	814.663	547.367	4931.78	462.874	10.6547
CUST_278_PI425248304	GSVIVT01000802001	VIT_12s0142g00360	putative MADS-box Agamous 1 (VviAG1)	2270.56	2930.1	2192.47	150.244	336.427	209.874	2464.38	232.182	10.614
CUST_9019_PI425248043	GSVIVT01038146001	VIT_05s0094g00520	Unknown protein	99.8734	96.0484	69.1615	10.6414	8.03753	6.39738	88.3611	8.35877	10.5711
CUST_9509_PI425248304	GSVIVT01028796001	VIT_16s0050g01790	BTI3 (VIRB2- interacting protein 3)	45.5833	40.6384	51.1101	3.03122	5.82233	4.16872	45.7773	4.34076	10.5459
CUST_2498_PI425248063	GSVIVT01021512001	#N/A	#N/A	142.647	129.828	112.816	10.4321	12.1959	13.9318	128.43	12.1866	10.5387
CUST_8751_PI425248043	GSVIVT01037055001	VIT_03s0088g00290	Phytosulfokines PSK2	82.7166	83.5736	54.6485	7.26189	6.59287	7.24694	73.6463	7.0339	10.4702
CUST_3530_PI425248063	GSVIVT01036921001	VIT_02s0087g00320	Glycosyl transferase family 1 protein	315.037	523.842	299.147	32.6126	46.431	29.8846	379.342	36.3094	10.4475
CUST_6957_PI425248304	GSVIVT01022346001	VIT_07s0031g02550	ABC Transporter (VvWBC17 - VvABCG17)	11028.5	10603.1	5296.11	1025.26	913.786	646.29	8975.9	861.779	10.4155
CUST_800_PI425248304	GSVIVT01003118001	VIT_00s0179g00150	Heat shock transcription factor A6B	206.525	153.521	226.654	24.0622	19.3425	12.9328	195.567	18.7792	10.414
CUST_7775_PI425248304	GSVIVT01024605001	VIT_06s0004g07700	basic helix-loop-helix (bHLH) family	178.454	142.14	113.925	24.4362	12.9489	4.43095	144.839	13.9387	10.3912
CUST_10528_PI425248304	GSVIVT01031354001	VIT_14s0060g00100	Phytochrome A (PHYA)	869.369	670.065	569.393	77.815	72.7688	53.0648	702.942	67.8829	10.3552
CUST_4151_PI425248043	GSVIVT01018471001	VIT_16s0022g02160	Copia protein	15.7411	15.4724	10.7488	1.46003	1.3569	1.28208	13.9874	1.36634	10.2371
CUST_1084_PI425248063	GSVIVT01012141001	VIT_01s0011g01280	Zinc transporter ZIP5	21.9548	20.5381	12.6442	2.12378	1.78109	1.48466	18.3791	1.79651	10.2304
CUST_7401_PI425248304	GSVIVT01023841001	VIT_03s0038g04220	Dihydroflavonol-4-reductase	136.731	120.819	125.996	10.8152	18.4147	8.35929	127.849	12.5297	10.2036
CUST_6267_PI425248043	GSVIVT01027502001	VIT_15s0048g02040	No hit	235.357	194.354	124.169	20.1027	17.6072	17.0343	184.627	18.2481	10.1176
CUST_107_PI425248304	GSVIVT01000226001	VIT_07s0129g01100	Cyclin D	1018.87	931.504	876.624	129.184	91.3206	59.0346	942.333	93.1798	10.1131
CUST_6322_PI425248043	GSVIVT01027720001	VIT_05s0049g00080	PhSUP1 SUPERMAN	46.2715	39.6775	29.2794	2.16323	6.33722	2.90065	38.4094	3.80037	10.1068
CUST_2187_PI425248304	GSVIVT01008287001	VIT_17s0000g03700	Kinesin motor protein-related	194.379	217.161	107.551	17.1227	19.3263	15.1069	173.03	17.1853	10.0685
CUST_3183_PI425248304	GSVIVT01010737001	VIT_05s0102g00120	Glutathione peroxidase	822.102	1052.9	832.448	68.4032	115.341	86.4365	902.482	90.0604	10.0209
CUST_4298_PI425248304	GSVIVT01014557001	VIT_19s0014g04800	(-)-germacrene D synthase (VvTPS25)	63.2493	60.8497	51.8418	3.22073	9.95304	4.482	58.647	5.88526	9.96506
CUST_1988_PI425248304	GSVIVT01007916001	VIT_17s0000g06900	DNA helicase SNF2 domain-containing protein	40.6777	26.2502	25.6003	3.25894	3.28824	2.74973	30.8427	3.09897	9.95258
CUST_7848_PI425248304	GSVIVT01024741001	VIT_06s0004g06570	Calcium/proton exchanger CAX3	681.578	698.229	384.99	39.6665	65.8284	72.0191	588.266	59.1713	9.94173
CUST_9107_PI425248304	GSVIVT01027910001	VIT_05s0049g01830	CCT motif constans-like	137.925	167.106	91.0049	24.2155	11.5148	4.25856	132.012	13.3296	9.90364
CUST_8416_PI425248304	GSVIVT01025842001	VIT_08s0040g00380	Zinc finger (DHHC type) family	137.477	139.186	80.171	4.8937	15.9907	15.2472	118.945	12.0438	9.87598
CUST_2885_PI425248063	GSVIVT01026015001	VIT_18s0041g01220	GCN5 N-acetyltransferase (GNAT)	242.758	178.85	138.685	9.00943	33.6724	14.2405	186.764	18.9741	9.84311
CUST_2673_PI425248063	GSVIVT01021771001	VIT_10s0003g05770	Short-chain dehydrogenase/reductase (SDR)	53.2843	65.3681	60.3907	4.43435	7.1866	6.61471	59.6811	6.07855	9.8183
CUST_12170_PI425248304	GSVIVT01035477001	VIT_04s0008g01980	putative MADS-box type delta 2a (VviMADSD2a)	377.276	449.332	408.555	48.4074	44.8095	32.6308	411.721	41.9492	9.81475
CUST_12717_PI425248304	GSVIVT01036585001	VIT_13s0084g00080	MAP65/ASE1; t-snare	187.109	174.971	156.917	24.2636	14.8148	14.5256	172.999	17.868	9.68206
CUST_390_PI425248063	GSVIVT01010270001	VIT_01s0010g02000	Peroxidase	149.234	129.802	148.794	14.4534	13.5101	16.909	142.61	14.9575	9.53435
CUST_2691_PI425248304	GSVIVT01009187001	VIT_18s0001g07650	VIN3	1897.72	1604.9	1450.07	188.784	186.375	144.941	1650.9	173.367	9.52256
CUST_1572_PI425248063	GSVIVT01016378001	VIT_13s0019g03310	Transposon protein	43.6961	37.3531	26.8056	5.55087	2.71135	3.08833	35.9516	3.78352	9.50215
CUST_176_PI425248063	GSVIVT01004904001	VIT_02s0241g00030	Sterol 4-alpha-methyl-oxidase 1 (SMO1)	1184.89	1176.52	1003.91	114.72	148.422	91.1886	1121.77	118.11	9.49769
CUST_9161_PI425248043	GSVIVT01038628001	VIT_16s0098g01090	PEPR1 (PEP1 receptor 1)	23.2382	19.0608	13.825	2.09328	1.55333	2.30131	18.708	1.98264	9.43591
CUST_8127_PI425248043	GSVIVT01034390001	#N/A	#N/A	51.1198	43.5511	38.3633	3.53574	6.48783	4.12433	44.3447	4.71596	9.40311
CUST_548_PI425248063	GSVIVT01010497001	VIT_01s0010g03720	4-coumarate:CoA ligase	26.3405	31.0744	36.9267	5.57724	2.36062	2.23054	31.4472	3.38946	9.27792
CUST_4189_PI425248304	GSVIVT01014307001	VIT_19s0014g02430	Aberrant lateral root formation 5	243.814	214.976	219.133	17.0308	28.0044	28.1783	225.974	24.4045	9.25953
CUST_10102_PI425248304	GSVIVT01030218001	VIT_08s0058g01000	Aspartate aminotransferase	607.991	523.501	437.482	97.4195	39.5809	32.4738	522.991	56.4914	9.25789
CUST_5536_PI425248304	GSVIVT01017844001	VIT_05s0020g02250	Sugar transporter ERD6-like 16	75.613	90.8116	63.1944	8.53837	8.9312	7.45522	76.5397	8.30826	9.21247
CUST_3374_PI425248304	GSVIVT01011148001	#N/A	#N/A	25.6133	26.8137	16.2139	3.74766	2.26729	1.44118	22.8803	2.48538	9.20597
CUST_1791_PI425248304	GSVIVT01007522001	VIT_17s0000g10420	DNA-binding protein GT-1-related	73.5231	90.1264	89.138	6.5563	11.8829	9.08643	84.2625	9.1752	9.18372
CUST_7290_PI425248304	GSVIVT01023590001	VIT_11s0037g00070	Aldehyde Dehydrogenase (VvALDHI1B1)	2210.76	1841.49	2200.19	289.359	228.813	164.556	2084.15	227.576	9.15802
CUST_4404_PI425248304	GSVIVT01014788001	VIT_19s0015g01420	Subtilisin protease	18.1237	18.3744	11.1588	1.95238	1.59133	1.66132	15.8856	1.73501	9.15593
CUST_3792_PI425248043	GSVIVT01017125001	VIT_09s0002g04840	Unknown	9223.07	8900.6	6641.39	1133.11	877.376	723.9	8255.02	911.46	9.05691
CUST_6815_PI425248043	GSVIVT01029453001	VIT_09s0054g01680	No hit	195.507	130.688	144.94	22.501	15.2519	14.3171	157.045	17.3567	9.04811
CUST_4068_PI425248304	GSVIVT01014086001	VIT_19s0014g00260	Protein kinase PKN/PRK1	260.051	281.282	224.042	26.1134	29.42	29.1353	255.125	28.2229	9.03964
CUST_2491_PI425248063	GSVIVT01021499001	VIT_10s0003g03690	Beta-1,3-glucanase precursor	120.48	155.349	79.27	10.0703	16.0567	13.5707	118.366	13.2326	8.94509
CUST_8126_PI425248043	GSVIVT01034388001	VIT_10s0071g00580	Zfwd2 protein (ZFWD2)	29.4693	21.8144	28.7722	3.11241	3.22592	2.65516	26.6853	2.99783	8.90154
CUST_13057_PI425248304	GSVIVT01037733001	VIT_19s0090g01280	Lipid-binding serum glycoprotein family protein	2094.95	2227.84	1578.81	295.809	191.092	179.472	1967.2	222.124	8.8563
CUST_9024_PI425248304	GSVIVT01027667001	VIT_15s0048g00370	Transketolase, chloroplast precursor	9908.06	10663.4	11141.8	1244.63	1392.65	963.006	10571.1	1200.1	8.80854
CUST_881_PI425248304	GSVIVT01003354001	VIT_00s0187g00370	Blue (type 1) copper domain	1836.39	2744.27	2292.59	280.819	296.879	205.982	2291.09	261.227	8.77049
CUST_1751_PI425248304	GSVIVT01007278001	VIT_00s0525g00020	Squalene monooxygenase	2132.43	2986.62	2833.67	269.865	391.025	246.186	2650.91	302.359	8.76743
CUST_3804_PI425248043	GSVIVT01017158001	VIT_09s0002g05150	IAA19	1694.39	1979.64	1627.6	234.904	211.188	159.957	1767.21	202.016	8.74786
CUST_4044_PI425248304	GSVIVT01014040001	VIT_16s0013g02030	Unknown protein	68.6966	69.2529	43.3367	5.96015	8.82972	5.98949	60.4287	6.92645	8.72434
CUST_9118_PI425248304	GSVIVT01027931001	VIT_05s0049g02090	DNA mismatch repair protein	289.248	282.415	214.232	28.2566	33.6401	28.2925	261.965	30.0631	8.71384
CUST_3458_PI425248043	GSVIVT01015425001	VIT_11s0016g04260	Hydrolase, alpha/beta fold	16.7684	15.847	8.74504	1.65255	1.66698	1.46801	13.7868	1.59585	8.63919
CUST_8614_PI425248304	GSVIVT01026629001	VIT_04s0044g00210	Mannitol dehydrogenase	60.4429	116.056	102.886	10.8364	5.41501	16.1733	93.1281	10.8082	8.6164
CUST_3202_PI425248043	GSVIVT01014562001	VIT_19s0014g04840	(-)-germacrene D synthase, partial/pseudo	182.079	273.204	199.369	30.6747	20.7689	24.5655	218.217	25.3364	8.6128
CUST_4253_PI425248304	GSVIVT01014451001	VIT_19s0014g03790	Diacylglycerol kinase	139.447	156.141	157.14	27.3899	8.73009	16.4861	150.909	17.5354	8.60599
CUST_6016_PI425248043	GSVIVT01026415001	VIT_04s0044g02010	Gibberellin 20 oxidase 2	4265.73	4962.07	4353.13	690.942	527.433	363.377	4526.97	527.251	8.586
CUST_55_PI425248304	GSVIVT01000111001	VIT_07s0129g00060	Adenylylsulfate kinase	59.3083	33.9673	33.1457	4.736	6.39144	3.68897	42.1404	4.9388	8.53252
CUST_13153_PI425248304	GSVIVT01037945001	VIT_10s0092g00150	Patatin protein 3	113.722	77.3063	73.7602	19.6426	7.39265	4.13288	88.2627	10.3894	8.49546
CUST_1775_PI425248304	GSVIVT01007435001	VIT_00s0561g00020	Stem-specific protein TSJT1	30145.1	32426.5	36898.7	3382.64	4879.66	3489.01	33156.8	3917.11	8.46461
CUST_3337_PI425248304	GSVIVT01011084001	VIT_07s0104g00490	Unknown	298.469	202.229	170.441	28.9723	29.6332	20.6992	223.713	26.4349	8.46277
CUST_8068_PI425248043	GSVIVT01034186001	VIT_08s0007g00210	Unknown protein	1051.92	1130.22	861.41	157.75	108.388	95.2663	1014.52	120.468	8.42145
CUST_8062_PI425248043	GSVIVT01034163001	#N/A	#N/A	29.7486	32.6982	19.383	6.16964	1.98232	1.56686	27.2766	3.23961	8.41972
CUST_2358_PI425248304	GSVIVT01008586001	VIT_17s0000g00960	Dek protein	473.03	410.828	329.873	78.9064	38.1763	27.1341	404.577	48.0722	8.41602
CUST_4616_PI425248043	GSVIVT01020560001	VIT_12s0028g03560	Unknown protein	3182.24	4667.93	2428.01	333.382	546.411	341.763	3426.06	407.185	8.41402
CUST_7155_PI425248304	GSVIVT01023135001	VIT_12s0035g01900	Pectinesterase family	8690.8	8180.51	6138.66	1067.66	937.121	734.107	7669.99	912.962	8.40121
CUST_105_PI425248063	GSVIVT01001270001	VIT_02s0154g00080	Multi-copper oxidase (SKU5)	5195.74	3157.55	2907.45	684.388	346	316.291	3753.58	448.893	8.36187
CUST_5327_PI425248043	GSVIVT01023796001	VIT_03s0038g04660	Isoflavone reductase 5 [Vitis vinifera]	4762.22	4450.19	4334.52	545.524	410.434	664.753	4515.64	540.237	8.35864
CUST_5689_PI425248043	GSVIVT01024973001	VIT_06s0004g04610	fasciclin arabinogalactan-protein (FLA4)	2003.13	1669.25	1190.75	130.325	225.383	227.286	1621.05	194.331	8.34166
CUST_4765_PI425248043	GSVIVT01021019001	VIT_05s0029g00480	Eceriferum 2 (CER2)	851.506	646.433	473.613	109.014	83.1326	45.0039	657.184	79.05	8.31352
CUST_8409_PI425248304	GSVIVT01025827001	VIT_08s0040g00510	ZIFL2 (zinc induced facilitator-like 2)	1295.79	1213.98	1004.67	156.39	157.278	110.945	1171.48	141.537	8.27684
CUST_9881_PI425248304	GSVIVT01029748001	VIT_12s0055g00810	Cationic peroxidase	123.846	106.529	78.9913	7.88499	17.6939	11.8217	103.122	12.4669	8.2717
CUST_11420_PI425248304	GSVIVT01033519001	VIT_08s0007g06270	Squamosa promoter-binding protein (VvSBP8)	420.02	426.385	312.106	41.3259	57.4087	41.9364	386.171	46.8903	8.23561
CUST_5867_PI425248304	GSVIVT01018795001	VIT_04s0023g03240	Transcription factor TFIIF	648.281	516.091	470.293	67.3786	93.1566	38.236	544.888	66.2571	8.22385
CUST_3149_PI425248043	GSVIVT01014428001	VIT_19s0014g03520	fiber protein	589.051	469.233	390.067	45.1057	89.7733	42.1223	482.784	59.0004	8.18271
CUST_6278_PI425248304	GSVIVT01019785001	VIT_02s0025g03780	Remorin	33.1608	28.127	20.1751	5.02049	3.58746	1.34858	27.1543	3.31884	8.18186
CUST_739_PI425248063	GSVIVT01011707001	VIT_01s0011g05290	Inorganic carbon transport protein	147.772	119.562	86.6227	9.72513	19.5722	14.0033	117.985	14.4336	8.17439
CUST_8947_PI425248304	GSVIVT01027534001	VIT_15s0048g01750	fasciclin arabinogalactan-protein (FLA8)	39.2574	41.2486	41.3336	4.26099	6.52674	4.13453	40.6132	4.97409	8.16496
CUST_4993_PI425248304	GSVIVT01016692001	VIT_09s0002g00580	Lipase GDSL 3	818.102	1280.71	687.181	163.546	80.7646	97.9101	928.665	114.074	8.14093
CUST_1385_PI425248043	GSVIVT01006061001	VIT_00s2081g00010	3-hydroxyisobutyrate dehydrogenase	70.9982	61.1502	57.8448	1.55126	9.15139	12.8235	63.3311	7.84206	8.07582
CUST_741_PI425248063	GSVIVT01011709001	VIT_01s0011g05270	Protein BCCIP homolog	68.9942	69.3365	51.0393	5.26723	10.2921	8.02854	63.1233	7.86264	8.02827
CUST_581_PI425248304	GSVIVT01001829001	VIT_14s0171g00320	Kelch repeat-containing protein	16.8283	29.3214	32.8262	6.30432	2.11326	1.48174	26.3253	3.29977	7.97791
CUST_6778_PI425248304	GSVIVT01022017001	VIT_14s0030g00420	Inosine-uridine preferring nucleoside hydrolase family protein	141.969	100.706	100.83	16.443	15.0202	11.6174	114.502	14.3602	7.97357
CUST_10811_PI425248304	GSVIVT01032004001	VIT_13s0064g01760	Amygdalin hydrolase isoform AH I	843.402	791.745	520.764	147.459	63.1718	60.1243	718.637	90.2518	7.96258
CUST_7596_PI425248304	GSVIVT01024216001	VIT_03s0038g00220	Purple acid phosphatase 10 ATPAP10/PAP10	911.579	703.508	652.177	108.868	97.5739	78.9244	755.755	95.122	7.94511
CUST_2291_PI425248043	GSVIVT01009716001	VIT_18s0001g12530	Retrotransposon protein, Unclassified	612.474	681.775	542.427	82.8398	80.5463	67.9834	612.226	77.1232	7.93828
CUST_8254_PI425248304	GSVIVT01025529001	VIT_08s0040g03320	Glutamate N-acetyltransferase	543.613	533.394	398.292	53.9608	71.1397	61.07	491.766	62.0568	7.92445
CUST_4249_PI425248043	GSVIVT01018769001	VIT_04s0023g03540	Thaumatin SCUTL1	23.0191	16.2834	17.2874	1.82716	2.58984	2.74053	18.8633	2.38584	7.90635
CUST_1145_PI425248304	GSVIVT01004087001	VIT_00s0225g00160	Unknown protein	41.7194	30.0714	24.8228	6.8351	2.59965	2.80455	32.2045	4.07977	7.89371
CUST_5915_PI425248043	GSVIVT01025807001	VIT_08s0040g00710	3'-5' exonuclease domain-containing protein	272.541	312.372	173.382	36.6985	36.4849	22.9669	252.765	32.0501	7.88655
CUST_8175_PI425248304	GSVIVT01025364001	VIT_06s0004g01250	Omega-6 fatty acid desaturase, endoplasmic reticulum (FAD2)	90.555	78.8463	56.3882	16.0143	5.08003	7.57676	75.2632	9.55702	7.87517
CUST_1851_PI425248063	GSVIVT01018398001	VIT_15s0021g00270	Ent-kaurenoic acid oxidase	31.0057	18.9417	16.7846	2.0568	3.61244	2.80512	22.244	2.82479	7.87458
CUST_1718_PI425248063	GSVIVT01016567001	VIT_13s0019g00930	Heat shock protein 70	62.2778	58.2276	49.2179	13.0087	4.37152	4.19772	56.5744	7.19265	7.86559
CUST_215_PI425248027	XM002269120LOC100257470	#N/A	#N/A	787.101	750.708	506.99	69.6045	121.362	69.7724	681.599	86.9129	7.84233
CUST_4808_PI425248043	GSVIVT01021170001	VIT_10s0003g00900	Anthranilate N-hydroxycinnamoyl/benzoyltransferase	995.177	980.478	684.892	104.766	153.558	81.0726	886.849	113.132	7.83907
CUST_7907_PI425248304	GSVIVT01024883001	#N/A	#N/A	746.115	821.286	632.349	91.8548	112.695	78.7616	733.25	94.4371	7.76442
CUST_12966_PI425248304	GSVIVT01037540001	VIT_06s0009g00820	Kinesin motor protein	269.893	234.282	224.238	38.4907	23.9334	31.5434	242.804	31.3225	7.75176
CUST_3529_PI425248063	GSVIVT01036920001	VIT_02s0087g00330	Glycosyl transferase family 1 protein	294.864	426.713	232.687	42.1602	48.5008	33.202	318.088	41.2877	7.70419
CUST_3586_PI425248043	GSVIVT01015888001	VIT_03s0017g02210	Unknown	1465.55	1156.69	795.533	178.067	166.952	98.6168	1139.26	147.879	7.70401
CUST_2890_PI425248304	GSVIVT01009555001	VIT_18s0001g11050	Nodulation protein	95.1793	105.526	72.6944	10.5301	12.2461	12.734	91.1334	11.8367	7.69919
CUST_1875_PI425248063	GSVIVT01018536001	#N/A	#N/A	1628.35	1015.91	1020.81	269.549	121.449	87.2432	1221.69	159.414	7.66365
CUST_1111_PI425248043	GSVIVT01004833001	VIT_02s0236g00080	Ribosomal protein P0 acidic	3811.18	2707.3	2297.32	141.582	703.286	305.534	2938.6	383.467	7.66324
CUST_4801_PI425248304	GSVIVT01015582001	VIT_11s0016g05720	Protein kinase APK1B	445.17	363.233	218.9	46.4928	48.2035	39.5634	342.434	44.7532	7.65161
CUST_246_PI425248027	XM002270878LOC100241460	#N/A	#N/A	8951.93	14349.5	8185.08	1732.41	1421.78	972.383	10495.5	1375.52	7.6302
CUST_10173_PI425248304	GSVIVT01030413001	VIT_12s0059g00530	EDM2	458.617	408.826	306.973	47.6057	67.6391	38.8812	391.472	51.3754	7.61984
CUST_656_PI425248304	GSVIVT01002031001	VIT_00s0586g00030	Stem-specific protein TSJT1	33876.5	36167.1	30996.3	4734.51	4786.33	3751.25	33680	4424.03	7.61296
CUST_6289_PI425248043	GSVIVT01027581001	#N/A	#N/A	308.142	272.988	166.401	26.4678	36.9003	34.9608	249.177	32.7763	7.60235
CUST_7915_PI425248304	GSVIVT01024896001	VIT_06s0004g05300	Tropinone reductase	1360.72	1249.24	1072.08	147.327	177.728	159.439	1227.35	161.498	7.59978
CUST_3773_PI425248304	GSVIVT01013228001	VIT_02s0012g00640	PBP1 (pinoid-binding protein 1)	39.2922	44.9677	39.9131	6.2087	4.58428	5.57482	41.391	5.45593	7.58641
CUST_163_PI425248027	XM002283481LOC100250853	#N/A	#N/A	4638.98	4272.98	3404.04	708.868	519.438	398.989	4105.34	542.431	7.5684
CUST_8777_PI425248043	GSVIVT01037277001	VIT_06s0009g03350	Phosphatidylglycerol specific phospholipase C	7263.49	7849.06	7746.75	1058.39	1154.86	820.973	7619.77	1011.41	7.53381
CUST_12847_PI425248304	GSVIVT01037074001	VIT_03s0088g00110	Serine carboxypeptidase SCPL17	489.817	682.029	595.314	53.0957	95.3779	86.2151	589.053	78.2296	7.52981
CUST_12850_PI425248304	GSVIVT01037078001	VIT_03s0088g00050	Serine carboxypeptitase 1	501.119	707.805	716.616	69.3666	94.4673	94.234	641.847	86.0226	7.46138
CUST_6040_PI425248043	GSVIVT01026513001	VIT_04s0044g01080	Pentatricopeptide (PPR) repeat	30.4402	25.9475	23.9968	7.10177	2.40074	1.28634	26.7948	3.59628	7.4507
CUST_10961_PI425248304	GSVIVT01032352001	VIT_14s0066g00060	Unknown protein	120.121	135.443	73.8528	18.8904	13.789	11.6768	109.806	14.7854	7.42661
CUST_11387_PI425248304	GSVIVT01033464001	VIT_08s0007g06800	Chromomethylase	198.519	195.104	177.384	43.0967	16.9266	17.4374	190.336	25.8202	7.37158
CUST_8781_PI425248304	GSVIVT01027095001	VIT_15s0046g00920	Unknown protein	12.2639	14.1259	9.45711	1.72918	1.42368	1.72132	11.949	1.62472	7.35446
CUST_334_PI425248304	GSVIVT01001014001	VIT_16s0148g00090	GASA4	1520.95	1345.66	2169.61	233.744	204.208	247.004	1678.74	228.319	7.35261
CUST_3236_PI425248304	GSVIVT01010856001	VIT_11s0103g00750	CMP/dCMP deaminase, zinc-binding	163.257	155.538	147.32	25.6301	22.2355	15.8587	155.371	21.2414	7.31454
CUST_418_PI425248304	GSVIVT01001199001	VIT_07s0151g00310	NIMA protein kinase NEK1	284.058	293.916	219.606	35.8285	44.961	28.3741	265.86	36.3878	7.30628
CUST_11310_PI425248304	GSVIVT01033314001	VIT_08s0007g08240	Unknown	150.771	129.007	111.94	24.8452	11.4229	17.5443	130.573	17.9375	7.27935
CUST_10588_PI425248304	GSVIVT01031467001	VIT_06s0061g00710	Zinc finger (C3HC4-type ring finger)	2868.68	4375.67	3150.26	527.432	543.639	363.238	3464.87	478.103	7.24712
CUST_8061_PI425248043	GSVIVT01034162001	#N/A	#N/A	1458.94	1392.8	756.155	206.097	163.512	130.933	1202.63	166.847	7.20796
CUST_6942_PI425248304	GSVIVT01022321001	VIT_07s0031g02340	Amino acid permease 2	395.441	466.169	246.52	50.6768	64.2342	39.0435	369.377	51.3182	7.19777
CUST_12631_PI425248304	GSVIVT01036381001	VIT_18s0001g05700	Unknown protein	664.977	542.928	491.144	70.5207	99.9569	68.4355	566.35	79.6377	7.11158
CUST_3201_PI425248043	GSVIVT01014559001	VIT_19s0014g04830	YIP1	419.88	411.256	318.441	47.1246	89.6795	24.9769	383.192	53.927	7.10576
CUST_772_PI425248304	GSVIVT01002886001	VIT_00s0945g00010	Unknown protein	1785.75	1769.57	1906.53	355.904	230.886	182.259	1820.61	256.349	7.10207
CUST_5535_PI425248043	GSVIVT01024459001	VIT_16s0039g02600	Aspartic Protease (VvAP38)	791.321	891.202	506.993	77.2772	122.096	109.543	729.838	102.972	7.08772
CUST_529_PI425248063	GSVIVT01010471001	VIT_01s0010g03530	Phagocytosis and cell motility protein ELMO1	457.379	446.346	368.61	63.7424	65.4157	50.4673	424.112	59.8751	7.08327
CUST_6065_PI425248304	GSVIVT01019400001	VIT_02s0025g00210	fringe protein	1272.16	1082.03	1162.68	171.039	180.546	145.009	1172.29	165.532	7.08196
CUST_7873_PI425248043	GSVIVT01033447001	VIT_08s0007g06990	Dirigent pDIR4	352.258	254.272	238.37	58.8575	29.5376	31.0513	281.633	39.8155	7.07346
CUST_743_PI425248304	GSVIVT01002634001	VIT_00s0804g00020	Unknown protein	487.178	389.16	482.254	80.1713	53.3188	59.0258	452.864	64.172	7.05704
CUST_4230_PI425248043	GSVIVT01018699001	VIT_16s0022g00180	Structural maintenance of chromosomes SMC2	959.777	820.552	669.423	147.06	118.408	84.9624	816.584	116.81	6.99067
CUST_10500_PI425248304	GSVIVT01031298001	VIT_14s0060g00620	Ribosome-binding factor A; Glycoside hydrolase, family 28	12.2662	8.19446	9.72182	1.53933	1.37809	1.40321	10.0608	1.44021	6.98568
CUST_28_PI425248027	AY043232pme	#N/A	#N/A	12162.5	13009.8	9182.67	1698.77	1863.08	1356.89	11451.6	1639.58	6.9845
CUST_11647_PI425248304	GSVIVT01033951001	VIT_08s0007g02330	Unknown	3248.46	2507.86	2338.28	443.408	397.291	320.433	2698.2	387.044	6.9713
CUST_6347_PI425248304	GSVIVT01020320001	VIT_19s0027g01370	Glutathione transferase microsomal	57.3861	97.6741	99.6816	9.77769	8.10265	18.6684	84.9139	12.1829	6.96991
CUST_387_PI425248304	GSVIVT01001132001	VIT_01s0150g00540	Unknown protein	530.678	460.944	459.319	64.409	75.1357	68.7946	483.647	69.4464	6.96432
CUST_5185_PI425248304	GSVIVT01017035001	VIT_09s0002g03950	Unknown protein	14.5125	20.6956	13.1104	3.45922	1.35407	2.14472	16.1062	2.31934	6.9443
CUST_1633_PI425248043	GSVIVT01007063001	VIT_00s0475g00020	Zinc finger (C3HC4-type ring finger)	759.048	669.644	726.039	139.293	95.9455	75.6865	718.244	103.642	6.93007
CUST_2718_PI425248304	GSVIVT01009227001	VIT_18s0001g07970	Pentatricopeptide (PPR) repeat-containing protein	293.276	258.106	161.276	30.806	43.0712	29.1774	237.553	34.3516	6.91534
CUST_13282_PI425248304	GSVIVT01038363001	VIT_07s0095g00780	Condensin complex subunit 3 , related	174.84	137.918	121.519	21.1056	28.2044	13.5198	144.759	20.9433	6.91196
CUST_118_PI425248027	XM002280488	#N/A	#N/A	3983.09	6009.96	3478.3	874.468	600.428	478.759	4490.45	651.219	6.89545
CUST_8826_PI425248304	GSVIVT01027211001	VIT_13s0047g01180	Zinc-binding protein	36.9736	27.0491	23.7565	3.34065	5.1793	4.21115	29.2597	4.2437	6.89487
CUST_4678_PI425248304	GSVIVT01015366001	VIT_11s0016g03710	Abl interactor protein 1 (ABIL1)	5986.39	6439.4	5175.65	1028.09	924.919	603.475	5867.14	852.161	6.88502
CUST_5517_PI425248043	GSVIVT01024404001	VIT_16s0039g02080	Ribosomal protein L5-1 60S	156.688	205.492	193.159	42.5957	30.6931	7.50862	185.113	26.9324	6.87324
CUST_8999_PI425248043	GSVIVT01038086001	VIT_19s0093g00590	Myosin heavy chain-like protein	2353.45	2588.78	1551.7	369.742	445.935	130.574	2164.64	315.417	6.86279
CUST_7488_PI425248304	GSVIVT01023992001	VIT_03s0038g02660	Unknown protein	93.7214	63.2292	53.7494	19.766	4.44395	6.53837	70.2333	10.2494	6.85241
CUST_11056_PI425248304	GSVIVT01032509001	VIT_14s0066g01640	Nodulin MtN21 family	1847.28	1809.66	1617.9	223.035	291.361	255.669	1758.28	256.688	6.84987
CUST_2973_PI425248043	GSVIVT01013854001	VIT_16s0013g00310	Histone-lysine N-methyltransferase, H3 lysine-9 specific SUVH5	86.239	66.5151	47.3819	8.66507	11.1615	9.39621	66.712	9.74093	6.84862
CUST_12244_PI425248304	GSVIVT01035602001	#N/A	#N/A	118.203	196.774	221.401	2.53375	42.6594	33.2068	178.793	26.1333	6.84157
CUST_719_PI425248063	GSVIVT01011683001	VIT_01s0011g05490	F-box domain containing protein	46.5231	38.0082	26.0376	3.5225	8.07091	4.59561	36.8563	5.39634	6.82987
CUST_5822_PI425248304	GSVIVT01018715001	VIT_16s0022g00060	ABC Transporter (VvSMC2)	886.261	960.098	779.888	151.648	137.05	96.4758	875.416	128.391	6.81835
CUST_5433_PI425248304	GSVIVT01017669001	VIT_05s0020g00620	Kinesin phragmoplast orienting kinesin 1	335.406	262.006	262.611	48.4323	43.809	34.6388	286.674	42.2934	6.77824
CUST_3478_PI425248063	GSVIVT01036835001	VIT_18s0086g00440	V-type H+-transporting ATPase 21kDa proteolipid subunit	423.306	420.926	313.408	48.6894	80.1255	42.0923	385.88	56.969	6.7735
CUST_10887_PI425248304	GSVIVT01032138001	VIT_13s0064g00560	DNA topoisomerase, ATP-hydrolyzing	4708.64	5392.74	4486.68	316.229	1209.06	631.254	4862.69	718.849	6.76455
CUST_7370_PI425248304	GSVIVT01023790001	VIT_03s0038g04700	Isoflavone reductase (VviIFR)	113937	121003	98896.8	17779.1	18427.5	13156.9	111279	16454.5	6.76281
CUST_4947_PI425248304	GSVIVT01016107001	VIT_09s0018g01760	Phosphatidylinositol glycan synthesis class F	125.483	125.597	143.379	15.6799	25.9479	16.913	131.486	19.5136	6.73819
CUST_8266_PI425248304	GSVIVT01025556001	VIT_08s0040g03120	Pseudo-response regulator 7 (APRR7)	178.605	156.986	118.187	20.8505	27.4755	19.0432	151.259	22.4564	6.73569
CUST_167_PI425248304	GSVIVT01000397001	VIT_17s0000g01010	Lysophospholipase homolog	1755.17	1656.71	1387.37	254.193	267.681	190.897	1599.75	237.59	6.73323
CUST_6044_PI425248304	GSVIVT01019135001	VIT_04s0023g00220	Zfwd2 protein (ZFWD2)	52.4132	40.0581	35.4379	7.35494	7.88213	3.77047	42.6364	6.33585	6.72939
CUST_3585_PI425248304	GSVIVT01012540001	VIT_03s0038g01350	Glutamine amidotransferase class-I	1437.3	1191.19	1090.39	143.077	233.356	181.875	1239.63	186.103	6.66098
CUST_400_PI425248063	GSVIVT01010284001	VIT_01s0010g02100	Indeterminate(ID)-domain 5	3750.11	3017.66	2577.71	702.467	387.483	313.577	3115.16	467.842	6.65857
CUST_130_PI425248027	XM002281735	#N/A	#N/A	2332.58	1880	1412.75	134.148	416.163	295.31	1875.11	281.873	6.65232
CUST_1830_PI425248043	GSVIVT01007950001	GSVIVT01007950001	No hit	1961.67	1551.16	1326.95	221.156	323.057	184.107	1613.26	242.773	6.64514
CUST_2187_PI425248063	GSVIVT01020172001	VIT_01s0026g00670	Unknown protein	784.73	853.354	615.946	129.822	135.944	74.5676	751.343	113.445	6.623
CUST_11855_PI425248304	GSVIVT01034409001	VIT_10s0071g00410	Zfwd2 protein (ZFWD2)	33.8714	29.0812	39.1116	3.84533	8.15765	3.43144	34.0214	5.1448	6.61277
CUST_12057_PI425248304	GSVIVT01035267001	#N/A	#N/A	100.544	160.906	101.097	2.47308	40.126	12.4042	120.849	18.3344	6.59137
CUST_1663_PI425248063	GSVIVT01016495001	VIT_13s0019g02090	Thylakoid lumenal 15 kDa protein 1	1066.26	1006.58	936.772	114.921	205.151	138.837	1003.2	152.97	6.55818
CUST_9689_PI425248304	GSVIVT01029226001	VIT_11s0052g00770	Serine carboxypeptidase SCPL13	35.4893	36.4938	40.3466	9.41635	4.21997	3.4964	37.4432	5.71091	6.55644
CUST_6421_PI425248304	GSVIVT01020577001	VIT_12s0028g03360	Serine/threonine-protein kinase bub1,checkpoint-associated	164.674	186.353	183.604	33.3451	23.9153	24.2845	178.21	27.1816	6.55628
CUST_11459_PI425248304	GSVIVT01033594001	VIT_08s0007g05550	Protein kinase	2313.35	2620.53	3162.7	526.202	374.683	334.091	2698.86	411.659	6.55606
CUST_8112_PI425248304	GSVIVT01025255001	VIT_06s0004g02230	Unknown protein	723.775	474.46	404.064	93.7737	83.5317	67.7075	534.099	81.671	6.53965
CUST_1364_PI425248043	GSVIVT01005928001	VIT_00s0313g00010	Centromere protein	1632.55	1137.31	897.386	240.977	191.667	128.506	1222.42	187.05	6.53525
CUST_7912_PI425248304	GSVIVT01024890001	#N/A	#N/A	1914.28	1807.97	1352.54	222.751	324.469	236.472	1691.6	261.231	6.47549
CUST_11877_PI425248304	GSVIVT01034613001	VIT_13s0073g00550	Beta-D-glucosidase	843.802	685.57	645.777	120.719	117.659	98.0175	725.05	112.132	6.46604
CUST_439_PI425248304	GSVIVT01001298001	VIT_02s0154g00310	Protease inhibitor/seed storage/lipid transfer protein (LTP)	148119	133956	135765	25197.1	22652.8	16842.8	139280	21564.2	6.45884
CUST_5566_PI425248304	GSVIVT01017894001	VIT_05s0020g02720	Aspartic Protease (VvAP11)	572.699	801.538	594.369	97.0859	126.916	80.9595	656.202	101.654	6.45526
CUST_5416_PI425248304	GSVIVT01017647001	VIT_05s0020g00440	Boron transporter-like protein 1	1491.74	1383.14	1147.99	232.709	208.886	182.359	1340.96	207.985	6.44738
CUST_3187_PI425248063	GSVIVT01032774001	VIT_13s0067g01530	BUB family protein kinase	202.95	219.633	193.601	41.6412	27.5494	27.5228	205.394	32.2378	6.37124
CUST_3318_PI425248063	GSVIVT01034524001	VIT_18s0072g00660	Nodulin MtN21 family	89.9785	88.0754	77.4335	15.9087	11.8171	12.3827	85.1625	13.3695	6.36991
CUST_4442_PI425248043	GSVIVT01019650001	VIT_02s0025g02540	Unknown protein	299.571	339.401	270.781	52.2495	57.0583	34.3735	303.251	47.8938	6.33174
CUST_11613_PI425248304	GSVIVT01033879001	VIT_08s0007g03000	Chaperone protein dnaJ-related	438.39	450.612	438.858	66.2015	76.6939	67.2452	442.62	70.0469	6.31891
CUST_12808_PI425248304	GSVIVT01036964001	VIT_03s0088g01200	Unknown protein	1111.35	721.618	822.929	32.6044	234.143	154.217	885.299	140.321	6.30908
CUST_8615_PI425248304	GSVIVT01026631001	VIT_04s0044g00190	Mannitol dehydrogenase	19328.5	17671.3	15632.1	3308.32	2897.43	2148.45	17543.9	2784.73	6.30004
CUST_674_PI425248304	GSVIVT01002109001	#N/A	#N/A	3425.21	3294.51	2291.95	711.847	367.908	351.604	3003.89	477.12	6.29588
CUST_6104_PI425248304	GSVIVT01019475001	#N/A	#N/A	38.1166	35.2732	29.6695	4.79271	4.86991	6.76818	34.3531	5.47693	6.27233
CUST_12259_PI425248304	GSVIVT01035633001	VIT_04s0008g03480	Beta-carotene 15,15'-monooxygenase	143.686	128.796	131.221	19.7932	28.7286	15.9634	134.568	21.495	6.26041
CUST_6491_PI425248043	GSVIVT01028305001	VIT_07s0005g03110	Tetratricopeptide repeat (TPR)-containing protein	200.237	132.692	105.16	27.0868	27.153	15.9791	146.03	23.4063	6.23891
CUST_9962_PI425248304	GSVIVT01029937001	VIT_08s0056g01150	NADH-cytochrome b5 reductase	5770.2	6969.17	6664.21	824.067	1270.83	1018.36	6467.86	1037.76	6.23255
CUST_286_PI425248304	GSVIVT01000822001	VIT_12s0142g00710	Cinnamyl alcohol dehydrogenase	14.0613	12.6261	12.6407	2.25515	1.53359	2.52203	13.1094	2.10359	6.2319
CUST_708_PI425248043	GSVIVT01003139001	VIT_00s0179g00340	Histone H2A variant 1 HTA11	1607.61	1669.73	1844.68	319.263	271.345	231.424	1707.34	274.011	6.23094
CUST_11296_PI425248304	GSVIVT01033285001	VIT_08s0007g08470	24-sterol C-methyltransferase	443.316	363.464	344.982	65.8283	73.4383	45.7592	383.921	61.6753	6.22487
CUST_11687_PI425248304	GSVIVT01034024001	VIT_08s0007g01680	Ceramidase	1434.8	1498.45	906.82	206.713	234.038	176.144	1280.02	205.632	6.22483
CUST_3653_PI425248304	GSVIVT01012721001	VIT_10s0116g01710	Galactosyltransferase family protein	54.1607	53.8227	39.5871	7.27313	11.9327	4.54443	49.1902	7.91676	6.21342
CUST_8120_PI425248304	GSVIVT01025270001	#N/A	#N/A	1743.28	2094.03	1896.12	326.358	359.308	239.931	1911.14	308.532	6.1943
CUST_3644_PI425248063	GSVIVT01037212001	VIT_18s0089g00190	1,4-beta-mannan endohydrolase	36.4556	29.241	19.1646	3.57057	5.80492	4.3417	28.2871	4.5724	6.18649
CUST_1475_PI425248304	GSVIVT01005974001	VIT_00s0317g00150	Pectate lyase	191.431	162.405	135.46	20.2754	31.2183	27.6343	163.099	26.376	6.18361
CUST_2261_PI425248304	GSVIVT01008429001	VIT_17s0000g02430	Phosphoethanolamine N-methyltransferase	1843.92	2056.65	1467.07	294.293	349.856	224.953	1789.21	289.7	6.17608
CUST_1443_PI425248063	GSVIVT01016208001	VIT_13s0019g04910	Pectate lyase	4335.79	4303.15	3419.26	683.484	774.583	496.596	4019.4	651.554	6.16894
CUST_6382_PI425248043	GSVIVT01027887001	VIT_05s0049g01630	Pectate lyase	29.8033	28.8167	17.0012	7.27799	3.07958	1.90533	25.2071	4.08763	6.16667
CUST_13143_PI425248304	GSVIVT01037900001	VIT_03s0091g00240	Haloacid dehalogenase hydrolase	1218.38	1274.25	752.338	221.061	191.838	114.664	1081.66	175.855	6.15087
CUST_3431_PI425248304	GSVIVT01011351001	VIT_14s0108g00070	Transcription initiation factor TFIID subunit D4	463.798	455.663	379.196	48.5813	107.308	55.254	432.886	70.3812	6.15059
CUST_2858_PI425248304	GSVIVT01009497001	VIT_18s0001g10540	Dem protein	2335.74	2378.06	2164.31	448.456	390.492	279.683	2292.7	372.877	6.14868
CUST_778_PI425248043	GSVIVT01003387001	VIT_00s0189g00060	Gibberellin-regulated protein 4 (GASA4)	2271.01	2073.24	2286.78	484.811	233.309	365.85	2210.34	361.323	6.11736
CUST_2836_PI425248063	GSVIVT01025945001	VIT_18s0041g01880	putative MADS-box Agamous 3 (VviAGL11)	31777.9	35988.9	33688.9	4610.53	7007.87	4975.75	33818.6	5531.38	6.11395
CUST_1956_PI425248043	GSVIVT01008420001	VIT_17s0000g02490	No hit	932.39	975.08	601.065	74.6897	198.994	136.776	836.178	136.82	6.11153
CUST_485_PI425248304	GSVIVT01001437001	VIT_13s0158g00100	putative MADS-box Agamous-like 15a (VviAGL15a)	1524.08	1378.56	1100.99	258.87	213.029	183.772	1334.54	218.557	6.10616
CUST_6243_PI425248304	GSVIVT01019734001	VIT_02s0025g03330	H(+)-ATPase 4 AHA4	265.032	247.311	140.136	33.215	48.4782	25.6112	217.493	35.7682	6.08063
CUST_208_PI425248027	XM002278788LOC100248894	#N/A	#N/A	374.615	441.427	221.127	71.9664	57.1304	42.217	345.723	57.1046	6.05421
CUST_5660_PI425248043	GSVIVT01024882001	#N/A	#N/A	1918.96	1708.97	1346.99	267.093	327.177	227.549	1658.31	273.94	6.05356
CUST_10407_PI425248304	GSVIVT01031125001	VIT_14s0060g02340	Heat shock protein 70	457.234	375.595	459.113	76.659	71.9375	65.6787	430.647	71.4251	6.02936
CUST_7116_PI425248304	GSVIVT01023015001	VIT_12s0034g01040	No hit	400.004	294.939	291.489	33.5186	70.6703	59.5456	328.81	54.5781	6.02458
CUST_10671_PI425248304	GSVIVT01031668001	VIT_05s0062g01170	Ku70	750.303	642.92	395.368	98.9246	110.016	89.2338	596.197	99.3914	5.99848
CUST_8656_PI425248304	GSVIVT01026869001	VIT_15s0046g03180	Remorin	5678.99	6336.18	4166.84	1093.27	766.334	850.617	5394.01	903.406	5.97075
CUST_143_PI425248043	GSVIVT01000459001	#N/A	#N/A	110.41	92.312	69.5015	18.5951	15.3522	11.6729	90.7413	15.2067	5.96718
CUST_11449_PI425248304	GSVIVT01033563001	VIT_08s0007g05860	GASA like	1928.08	2312.9	2025.02	491.488	346.247	212.957	2088.67	350.23	5.9637
CUST_10211_PI425248304	GSVIVT01030490001	VIT_12s0059g01210	RNA-binding protein	32.0469	28.6347	24.6626	5.12548	1.94614	7.2413	28.4481	4.77097	5.96274
CUST_6143_PI425248043	GSVIVT01027047001	VIT_15s0046g01380	Unknown	276.174	342.613	223.963	46.6205	58.2351	36.5127	280.917	47.1228	5.96138
CUST_8567_PI425248304	GSVIVT01026507001	#N/A	#N/A	180.425	212.627	215.45	58.7717	23.5805	19.8928	202.834	34.0817	5.9514
CUST_7389_PI425248043	GSVIVT01031491001	VIT_06s0061g00510	Unknown protein	218.551	178.706	138.74	21.3613	42.428	26.3964	178.666	30.0619	5.94326
CUST_2030_PI425248063	GSVIVT01019955001	VIT_01s0026g02680	Oxygen evolving enhancer 3 (PsbQ)	408.107	289.397	256.635	54.3456	61.1899	45.5918	318.047	53.7091	5.92165
CUST_8795_PI425248043	GSVIVT01037347001	VIT_06s0009g02610	Unknown protein	193.658	157.211	285.954	13.7062	55.0157	38.8874	212.275	35.8697	5.91793
CUST_1472_PI425248063	GSVIVT01016250001	#N/A	#N/A	10237.4	10886.8	9452.2	1749.39	2153.54	1292.35	10192.1	1731.76	5.88541
CUST_5918_PI425248304	GSVIVT01018886001	VIT_04s0023g02410	Ethylene-responsive protein -related	44.2677	37.4695	31.8904	3.39834	8.47827	7.4465	37.8759	6.44104	5.88039
CUST_2664_PI425248063	GSVIVT01021753001	VIT_10s0003g05680	CHUP1 (chloroplast unusual positioning 1)	196.882	211.049	195.982	29.5189	41.0887	32.5541	201.305	34.3872	5.85405
CUST_4063_PI425248043	GSVIVT01017997001	VIT_05s0020g03640	Unknown protein	217.399	166.265	123.989	25.8673	34.0709	26.9228	169.218	28.9537	5.84442
CUST_2575_PI425248304	GSVIVT01008966001	VIT_18s0001g04600	Glutaredoxin	494.901	658.298	438.114	80.2281	113.005	80.1333	530.438	91.122	5.82118
CUST_8680_PI425248043	GSVIVT01036678001	VIT_19s0085g01240	Gamma hydroxybutyrate dehydrogenase-like protein	6483.48	5886.02	5232.33	905.554	1183.99	937.184	5867.28	1008.91	5.81546
CUST_3064_PI425248063	GSVIVT01032635001	VIT_13s0067g03550	Centromere protein	292.977	257.992	263.535	56.0445	48.544	35.5575	271.501	46.7153	5.81183
CUST_946_PI425248043	GSVIVT01003897001	VIT_00s0214g00040	Lectin phloem protein 2-like B1 PP2-B1	1386.14	1798.39	1096.44	269.596	276.034	191.206	1426.99	245.612	5.80991
CUST_7842_PI425248043	GSVIVT01033355001	VIT_08s0007g07820	RLK902 (receptor-like kinase 902)	1075.48	843.591	674.291	184.115	133.561	129.803	864.453	149.16	5.79549
CUST_11727_PI425248304	GSVIVT01034101001	VIT_08s0007g01030	Aldo/keto reductase	2202.77	1944.03	1355.33	333.178	332.088	284.967	1834.05	316.744	5.79031
CUST_5279_PI425248304	GSVIVT01017229001	VIT_09s0002g05870	RPS5 (resistant to p. syringae 5)	399.221	276.406	245.398	50.0284	58.5749	50.5356	307.008	53.0463	5.78755
CUST_3453_PI425248304	GSVIVT01011382001	VIT_14s0108g00440	Tubulin alpha	2450.02	1609.74	1783.02	513.37	232.564	264.398	1947.59	336.777	5.78302
CUST_6390_PI425248043	GSVIVT01027913001	VIT_05s0049g01860	Receptor-like protein kinase	893.594	651.316	582.308	136.142	139.521	92.8392	709.073	122.834	5.77261
CUST_11461_PI425248304	GSVIVT01033598001	VIT_08s0007g05500	Condensin subunit 1	333.484	329.083	271.398	62.3385	53.7816	46.01	311.322	54.0434	5.76059
CUST_7371_PI425248304	GSVIVT01023792001	VIT_03s0038g04690	Isoflavone reductase protein 6	50656.1	64067.7	55681	9372.03	12765.7	7523.62	56801.6	9887.12	5.74501
CUST_11654_PI425248304	GSVIVT01033960001	VIT_08s0007g02260	Carboxylic ester hydrolase	79.393	67.4696	75.5315	9.24912	19.3237	10.1941	74.1314	12.9223	5.7367
CUST_9190_PI425248304	GSVIVT01028071001	VIT_07s0005g01030	Cellulose synthase CSLD5	1427.58	993.47	889.342	243.141	183.983	150.119	1103.46	192.414	5.73482
CUST_11851_PI425248304	GSVIVT01034402001	VIT_10s0071g00460	Zfwd2 protein (ZFWD2)	53.0451	35.8056	36.4634	5.77774	7.76035	8.32707	41.7714	7.28839	5.73122
CUST_2953_PI425248304	GSVIVT01009677001	#N/A	#N/A	159.288	123.323	112.673	24.824	27.0628	17.2507	131.762	23.0458	5.71737
CUST_4813_PI425248043	GSVIVT01021802001	#N/A	#N/A	108.521	102.933	74.5568	23.0391	12.9606	14.0413	95.3371	16.6803	5.71554
CUST_4197_PI425248304	GSVIVT01014325001	VIT_19s0014g02590	(-)-germacrene D synthase (VvTPS24), Selina-411-diene/Interme deol syn	18.8846	22.5564	20.2172	3.88786	3.5308	3.36968	20.5528	3.59611	5.71527
CUST_10206_PI425248304	GSVIVT01030484001	VIT_12s0059g01150	Dehydrogenase	280.855	282.425	203.347	30.9275	63.1202	40.2491	255.542	44.7656	5.70845
CUST_456_PI425248304	GSVIVT01001347001	VIT_13s0156g00060	Serine/threonine-protein phosphatase PP2A catalytic subunit	1561.07	1319.5	1298.94	227.437	291.995	213.88	1393.17	244.437	5.69949
CUST_3493_PI425248304	GSVIVT01011462001	VIT_14s0108g01190	No hit	519.762	549.141	414.414	90.3137	92.4502	77.5284	494.439	86.7641	5.69866
CUST_7653_PI425248304	GSVIVT01024341001	VIT_16s0039g01580	Carbohydrate kinase	703.998	508.748	493.587	93.2117	106.899	99.6517	568.778	99.9208	5.69228
CUST_4155_PI425248304	GSVIVT01014246001	VIT_19s0014g01780	Basic Leucine Zipper Transcription Factor (VvbZIP52)	161.892	154.245	130.658	29.2549	27.3776	21.8892	148.932	26.1739	5.6901
CUST_9532_PI425248304	GSVIVT01028860001	#N/A	#N/A	393.346	549.747	315.939	65.6316	95.4125	60.8665	419.677	73.9702	5.6736
CUST_7372_PI425248304	GSVIVT01023793001	VIT_03s0038g04680	Isoflavone reductase Bet v 6.0101	63463.4	73599.5	57247.1	12742	12822.3	8687.09	64770	11417.1	5.67307
CUST_676_PI425248043	GSVIVT01002955001	VIT_00s0992g00030	Calmodulin-binding	866.452	735.023	738.527	139.909	154.013	118.611	780.001	137.511	5.67228
CUST_9993_PI425248304	GSVIVT01030002001	VIT_12s0057g00200	Vesicle-associated membrane protein	849.624	914.119	892.949	145.132	198.217	125.063	885.564	156.137	5.67171
CUST_6310_PI425248304	GSVIVT01019855001	VIT_02s0025g04390	SEU1 protein	494.33	470.453	352.917	57.0253	108.886	66.5803	439.233	77.4972	5.66774
CUST_3598_PI425248063	GSVIVT01037142001	VIT_18s0089g00860	Ring-H2 finger protein ATL4E	867.476	934.062	783.317	147.184	185.726	123.677	861.618	152.196	5.66124
CUST_6972_PI425248043	GSVIVT01030060001	VIT_12s0057g00700	Glucan endo-1,3-beta-glucosidase 3 precursor	72.4384	63.6356	50.6746	9.13167	15.562	8.32996	62.2495	11.0079	5.655
CUST_2958_PI425248043	GSVIVT01013701001	VIT_18s0001g02520	Hypoxanthine phosphoribosyltransferase	726.436	706.957	447.917	108.685	144.434	79.7403	627.103	110.953	5.65197
CUST_8383_PI425248304	GSVIVT01025781001	VIT_08s0040g00930	Cyclin B-type	1671.04	1217.68	1240.86	282.388	254.582	193.924	1376.53	243.631	5.65004
CUST_2621_PI425248043	GSVIVT01011473001	VIT_14s0108g01300	Division regulator MinE, Plastid	2107.2	2111.69	1502.29	347.872	404.678	260.719	1907.06	337.756	5.64626
CUST_2828_PI425248043	GSVIVT01013226001	VIT_02s0012g00660	Calcium-binding EF-hand	403.671	395.544	258.537	46.0609	79.3062	62.3112	352.584	62.5594	5.63599
CUST_8118_PI425248304	GSVIVT01025266001	VIT_06s0004g02140	MATE efflux family protein	594.385	698.829	546.135	72.481	145.93	108.059	613.116	108.823	5.63405
CUST_11685_PI425248304	GSVIVT01034022001	VIT_08s0007g01700	Oxidative phosphorylation uncoupler	4903.41	5298.31	4674.97	900.773	1029.16	719.629	4958.9	883.188	5.61477
CUST_1147_PI425248063	GSVIVT01012210001	VIT_01s0011g00590	Acclimation of photosynthesis to environment	191.739	190.346	158.853	15.3009	48.9702	32.1939	180.313	32.155	5.60761
CUST_1474_PI425248063	GSVIVT01016255001	VIT_13s0019g04470	Adenosine kinase 2	9831.56	10548.9	8861.18	1700.69	2131.24	1384.08	9747.2	1738.67	5.60612
CUST_1492_PI425248043	GSVIVT01006456001	VIT_00s0371g00020	Cinnamyl alcohol dehydrogenase	152.103	148.468	107.673	34.5686	13.0718	25.2697	136.081	24.3034	5.59928
CUST_2728_PI425248043	GSVIVT01012615001	VIT_10s0116g00080	Tetratricopeptide repeat (TPR)-containing SET domain protein	1452.43	1137.66	732.033	255.513	186.702	151.944	1107.37	198.053	5.59131
CUST_8269_PI425248304	GSVIVT01025564001	VIT_08s0040g03060	Serine/threonine Protein kinase BNK1	443.364	430.312	295.851	64.1564	79.4607	65.6704	389.842	69.7625	5.58813
CUST_779_PI425248043	GSVIVT01003388001	VIT_00s0189g00070	Gibberellin-regulated protein 4 (GASA4)	1688.43	1371.52	1740.55	418.595	156.936	283.584	1600.17	286.372	5.58772
CUST_6271_PI425248304	GSVIVT01019775001	#N/A	#N/A	749.724	660.103	565.398	170.191	95.0684	89.0331	658.408	118.098	5.57512
CUST_913_PI425248304	GSVIVT01003474001	VIT_00s0194g00080	Phototropic-responsive NPH3	1929.24	2624.31	2058.19	389.51	511.47	287.206	2203.92	396.062	5.56458
CUST_7383_PI425248043	GSVIVT01031464001	VIT_06s0061g00730	Aquaporin GAMMA-TIP3/TIP1;3	7448.12	6459.67	6767.68	2013.74	1053.2	649.698	6891.82	1238.88	5.56295
CUST_5498_PI425248304	GSVIVT01017779001	VIT_05s0020g01690	Receptor protein kinase	2362.76	2429.27	1894.31	360.22	511.505	334.251	2228.78	401.992	5.54434
CUST_4042_PI425248304	GSVIVT01014037001	VIT_16s0013g01990	CLL1B clavata1-like receptor S/T protein kinase	269.839	229.28	250.931	54.876	44.3694	36.1879	250.017	45.1444	5.53815
CUST_8081_PI425248043	GSVIVT01034245001	VIT_09s0070g00310	Glucan endo-1,3-beta-glucosidase 6 precursor	2546.98	1830.54	1757.64	407.177	374.811	327.513	2045.05	369.834	5.52966
CUST_7707_PI425248304	GSVIVT01024446001	VIT_16s0039g02470	Chromomethylase CMT2	262.924	197	156.329	50.0968	35.2037	26.2433	205.417	37.1813	5.52476
CUST_10722_PI425248304	GSVIVT01031765001	VIT_03s0063g00670	Cyclin-dependent kinase inhibitor ICK5	390.895	377.953	266.678	63.6172	66.7678	57.2477	345.175	62.5442	5.5189
CUST_6069_PI425248304	GSVIVT01019407001	VIT_02s0025g00280	Heat shock protein 90-1	353.478	278.099	316.819	66.1133	52.3529	53.5484	316.132	57.3382	5.51346
CUST_8218_PI425248304	GSVIVT01025463001	VIT_06s0004g00470	Dicarboxylate/tricarboxylate carrier (DTC)	5386.22	4651.48	4731.45	1059.76	935.007	687.838	4923.05	894.201	5.50553
CUST_7373_PI425248304	GSVIVT01023795001	VIT_03s0038g04670	Isoflavone reductase	88387.4	93430.4	71141.2	17374	16515.3	12063.6	84319.6	15317.6	5.50475
CUST_305_PI425248304	GSVIVT01000850001	VIT_13s0019g01290	Crossover junction endonuclease MUS81	163.089	117.378	98.1826	24.1234	24.4785	20.3612	126.216	22.9877	5.4906
CUST_7374_PI425248304	GSVIVT01023800001	VIT_03s0038g04620	Isoflavone reductase (synthesis of phytoalexines)	33083.2	33405.2	27986.8	6895.09	5581.02	4731.82	31491.8	5735.98	5.49022
CUST_7512_PI425248304	GSVIVT01024034001	VIT_03s0038g02330	CLB1 protein	20.3929	18.7689	20.7683	5.34869	2.67948	2.89727	19.9767	3.64182	5.48537
CUST_11351_PI425248304	GSVIVT01033391001	VIT_08s0007g07490	Binding	1927.22	1980.61	1232.13	388.424	329.357	220.915	1713.32	312.898	5.47564
CUST_12266_PI425248304	GSVIVT01035645001	VIT_04s0008g03600	Tocopherol cyclase	632.646	692.926	500.454	74.5583	131.237	127.844	608.675	111.213	5.47304
CUST_2868_PI425248043	GSVIVT01013401001	VIT_18s0122g00980	Glucan endo-1,3-beta-glucosidase 7 precursor	9946.24	10266.9	8117.41	1942.47	1749.54	1489.04	9443.52	1727.02	5.4681
CUST_8366_PI425248043	GSVIVT01035559001	VIT_04s0008g02770	Syntaxin-related protein KNOLLE	8547.69	6235	5334.42	1667.85	1114.59	903.607	6705.7	1228.68	5.45763
CUST_284_PI425248043	GSVIVT01001143001	VIT_01s0150g00630	Exostosin-like	239.212	246.191	182.47	35.8029	52.4282	34.3727	222.625	40.8679	5.44742
CUST_11849_PI425248304	GSVIVT01034397001	VIT_10s0071g00490	Zfwd2 protein (ZFWD2)	28.2559	27.6358	37.2101	6.69731	8.86611	1.59265	31.0339	5.71869	5.42675
CUST_2476_PI425248043	GSVIVT01010815001	VIT_05s0102g00950	Curculin-like (mannose-binding) lectin family	11.8669	16.7937	18.2745	2.56814	3.63848	2.44679	15.645	2.88447	5.42389
CUST_10930_PI425248304	GSVIVT01032239001	VIT_11s0065g00170	Squamosa promoter-binding protein (VvSBP10)	1552.39	1540.24	1034.24	180.227	308.818	273.026	1375.63	254.024	5.41534
CUST_3579_PI425248063	GSVIVT01037117001	VIT_18s0089g01080	GDA2	242.889	255.981	218.64	40.2186	57.6741	34.636	239.17	44.1763	5.41399
CUST_1167_PI425248063	GSVIVT01012230001	VIT_01s0011g00370	SP1L2 (SPIRAL2)	1016.29	1114.34	1109.19	145.704	208.592	244.79	1079.94	199.695	5.40793
CUST_3611_PI425248043	GSVIVT01015979001	VIT_09s0018g00520	Plastocyanin domain-containing protein	969.51	801.514	862.806	150.964	209.087	127.222	877.944	162.424	5.40525
CUST_1974_PI425248063	GSVIVT01019376001	VIT_15s0024g00050	Deoxyribonuclease tatD	2149.05	2174.81	1692.5	329.785	457.273	327.198	2005.46	371.419	5.39945
CUST_2731_PI425248063	GSVIVT01022709001	VIT_02s0033g00740	Kinesin motor	432.366	374.545	383.409	75.1074	92.1746	53.6325	396.773	73.6382	5.38815
CUST_6944_PI425248043	GSVIVT01029967001	VIT_08s0056g01530	Anthranilate phosphoribosyltransferase	5070.96	4796.82	3090.46	846.714	909.662	650.042	4319.41	802.139	5.38487
CUST_2048_PI425248304	GSVIVT01008044001	VIT_17s0000g05830	Unknown protein	2523.21	2282.43	2259.9	518.967	436.959	357.063	2355.18	437.663	5.38126
CUST_11883_PI425248304	GSVIVT01034628001	VIT_13s0073g00310	Pyridine nucleotide-disulphide oxidoreductase	434.247	443.165	366.94	69.8767	89.0479	72.4932	414.784	77.1393	5.37708
CUST_1161_PI425248304	GSVIVT01004125001	VIT_00s0227g00140	MLO1	8984.28	10468.6	8484.8	1839.23	1904.39	1453.73	9312.55	1732.45	5.37536
CUST_6905_PI425248043	GSVIVT01029801001	VIT_12s0055g01180	Alpha-L-arabinosidase	4010.91	3797.22	3086.36	679.332	783.504	564.867	3631.5	675.901	5.37282
CUST_1208_PI425248304	GSVIVT01004517001	VIT_00s1404g00010	Calmodulin-binding	436.149	418.797	406.146	73.3371	92.2195	69.2294	420.364	78.262	5.37124
CUST_3473_PI425248304	GSVIVT01011418001	VIT_14s0108g00840	Unknown protein	364.502	693.323	549.729	107.554	100.71	91.4316	535.851	99.8985	5.36395
CUST_2453_PI425248304	GSVIVT01008749001	VIT_18s0001g00990	Calcium Dependent Protein Kinase (VvCPK15)	896.231	806.369	727.727	152.517	158.916	142.495	810.109	151.309	5.354
CUST_154_PI425248043	GSVIVT01000503001	VIT_19s0135g00260	SUM2 (small ubiquitin-like modifier 2)	29.6303	31.502	29.0627	6.88172	4.95287	5.01288	30.065	5.61582	5.35362
CUST_2954_PI425248304	GSVIVT01009678001	#N/A	#N/A	112.448	80.9999	67.3627	15.8229	18.8599	14.0658	86.9369	16.2495	5.35012
CUST_1343_PI425248304	GSVIVT01005137001	VIT_00s0259g00160	Acyl carrier protein, mitochondrial 3	2252.16	2416.99	1893.44	458.876	419.089	348.911	2187.53	408.959	5.34903
CUST_7733_PI425248304	GSVIVT01024519001	VIT_06s0004g08430	ATP-dependent DNA helicase recQ	181.275	147.99	102.898	36.2765	28.9391	15.6169	144.054	26.9442	5.34639
CUST_2973_PI425248304	GSVIVT01009713001	VIT_18s0001g12510	5' nucleotidase	1119.8	1244.17	1051.04	149.1	284.282	205.494	1138.34	212.959	5.34535
CUST_8566_PI425248304	GSVIVT01026505001	VIT_04s0044g01130	Alcohol dehydrogenase 2 [Vitis vinifera]	432.722	574.726	466.337	136.582	80.6744	59.0213	491.262	92.0924	5.33444
CUST_3416_PI425248043	GSVIVT01015280001	VIT_11s0016g02940	Profilin 1	174.319	215.86	203.399	27.4772	31.0931	52.7557	197.859	37.1086	5.33189
CUST_7010_PI425248304	GSVIVT01022465001	VIT_08s0032g00300	Annexin A3	40.4582	48.3044	27.5231	9.17683	6.38877	6.2544	38.7619	7.27333	5.32932
CUST_3339_PI425248063	GSVIVT01034553001	VIT_18s0072g00360	No hit	1011.57	1022.83	939.923	199.547	198.793	160.784	991.441	186.375	5.31961
CUST_3020_PI425248304	GSVIVT01009788001	VIT_18s0001g13210	Lectin jacalin	68.2108	56.5197	41.5115	7.75991	12.8594	10.7167	55.414	10.4453	5.30515
CUST_2953_PI425248063	GSVIVT01026113001	VIT_18s0041g00120	No hit	23.3666	16.412	17.9646	4.23137	3.02005	3.6357	19.2477	3.62904	5.30382
CUST_3192_PI425248304	GSVIVT01010749001	VIT_05s0102g00250	Unknown protein	665.568	476.754	363.122	97.0163	95.7948	92.1993	501.815	95.0035	5.28207
CUST_9917_PI425248304	GSVIVT01029843001	VIT_08s0056g00210	Cyclin-dependent kinase B1;2	6413.57	6537.4	5198.9	1222.76	1282.09	932.376	6049.96	1145.74	5.28038
CUST_11894_PI425248304	GSVIVT01034716001	VIT_13s0074g00470	OTU cysteine protease	982.761	981.595	850.434	195.778	198.217	139.552	938.263	177.849	5.27562
CUST_4041_PI425248304	GSVIVT01014028001	VIT_16s0013g01960	Chromosome condensation	829.4	753.168	649.203	167.838	149.72	106.106	743.924	141.221	5.26779
CUST_1686_PI425248063	GSVIVT01016522001	VIT_13s0019g01780	Scarecrow transcription factor 14 (SCL14)	20.0346	21.9678	11.6166	4.52898	2.81141	2.84499	17.873	3.39513	5.26432
CUST_2495_PI425248304	GSVIVT01008828001	VIT_18s0001g02130	Metal transporter Nramp6	10.4949	6.07828	7.2589	1.71775	1.37883	1.45033	7.94402	1.51564	5.24138
CUST_7228_PI425248304	GSVIVT01023346001	VIT_12s0035g00240	DAG protein, chloroplast precursor	499.802	421.401	354.747	79.2292	73.3454	91.2024	425.317	81.259	5.23409
CUST_7172_PI425248304	GSVIVT01023156001	VIT_12s0035g01720	Chloride channel protein (CLC-c)	22.424	13.4156	15.8118	4.24224	2.11936	3.51074	17.2171	3.29078	5.23192
CUST_319_PI425248304	GSVIVT01000959001	VIT_01s0146g00420	No hit	406.828	425.776	277.16	62.4182	82.1255	68.0564	369.921	70.8667	5.21996
CUST_3194_PI425248063	GSVIVT01032782001	VIT_13s0067g01420	Cyclin 1b (CYC1b)	316.632	259.083	259.81	65.5301	47.993	46.5441	278.508	53.3557	5.21984
CUST_7951_PI425248043	GSVIVT01033744001	VIT_08s0007g04200	Late meristem identity1 HB51/LMI1 (VvATHB-5)	49.3156	48.1682	67.9345	23.8705	3.78379	4.03812	55.1394	10.5641	5.21949
CUST_2491_PI425248304	GSVIVT01008823001	VIT_18s0001g02060	Cyclin A1	1182.88	1047.44	1018.67	245.724	220.546	158.326	1083	208.199	5.20175
CUST_359_PI425248304	GSVIVT01001091001	VIT_01s0150g00140	ORTH2/VIM1 (variant in methylation 1)	262.584	192.251	164.512	47.972	42.1046	29.0311	206.449	39.7026	5.19989
CUST_4999_PI425248304	GSVIVT01016704001	VIT_09s0002g00730	No hit	247.075	305.973	180.791	28.8726	71.4283	40.8342	244.613	47.045	5.19955
CUST_120_PI425248063	GSVIVT01001423001	VIT_18s0157g00180	S-adenosylmethionine carrier 1	261.435	256.719	162.081	47.7799	43.1591	40.1164	226.745	43.6851	5.19044
CUST_5077_PI425248304	GSVIVT01016840001	VIT_09s0002g02040	Unknown	8.57549	12.1979	6.54276	1.9531	1.64285	1.66712	9.10538	1.75436	5.19016
CUST_1231_PI425248304	GSVIVT01004718001	VIT_00s0229g00130	Aquaporin TIP2;2	32.4747	45.7462	26.5702	3.48169	8.33735	8.38259	34.9304	6.73388	5.18726
CUST_12218_PI425248304	GSVIVT01035565001	VIT_04s0008g02830	Galactokinase like protein	1054.69	696.672	839.63	164.22	228.379	106.944	863.666	166.514	5.18674
CUST_13070_PI425248304	GSVIVT01037761001	VIT_19s0090g01550	Mo25	494.33	527.888	378.044	116.702	85.0587	68.4074	466.754	90.056	5.18292
CUST_8999_PI425248304	GSVIVT01027618001	VIT_15s0048g00860	Microtubule associated protein (MAP65/ASE1) pleiade	55.7097	47.1279	32.3538	9.28253	9.64585	7.16306	45.0638	8.69715	5.18145
CUST_1682_PI425248063	GSVIVT01016518001	VIT_13s0019g01840	Cell division cycle 20-like protein 1	1529.55	1325.17	1254.53	269.009	294.655	229.407	1369.75	264.357	5.18144
CUST_291_PI425248063	GSVIVT01010108001	VIT_01s0010g00600	Phosphatidylinositol 4-kinase type-II	3055.08	2650.78	2079.95	583.39	548.775	371.239	2595.27	501.135	5.1788
CUST_5658_PI425248043	GSVIVT01024878001	VIT_06s0004g05440	Tropinone reductase	103.742	139.348	100.306	19.6136	19.8754	26.9544	114.465	22.1478	5.16825
CUST_4853_PI425248304	GSVIVT01015759001	VIT_03s0017g01240	2-nitropropane dioxygenase	881.94	1021.77	837.546	105.616	264.897	159.891	913.751	176.801	5.16824
CUST_2591_PI425248043	GSVIVT01011377001	VIT_14s0108g00390	Homeobox-leucine zipper protein HB13	2321.07	1738.72	1458.74	526.455	311.861	229.917	1839.51	356.078	5.16604
CUST_3171_PI425248043	GSVIVT01014488001	VIT_19s0014g04110	Elongation factor 1-alpha (EF-1-alpha)	240.501	150.219	143.894	34.1522	21.6518	47.7452	178.204	34.5164	5.16289
CUST_3069_PI425248304	GSVIVT01009887001	#N/A	#N/A	37.9862	40.8569	45.3746	11.1623	6.86917	6.04206	41.4059	8.02452	5.15992
CUST_8315_PI425248043	GSVIVT01035397001	VIT_04s0008g01220	RKL1 (Receptor-like kinase 1)	2022.89	2072.44	2492.26	598.867	405.773	272.689	2195.86	425.776	5.15732
CUST_9249_PI425248304	GSVIVT01028184001	VIT_07s0005g02040	Alpha-L-fucosidase 2 precursor	98.0361	126.135	67.1134	19.019	20.847	16.7002	97.0948	18.8554	5.14944
CUST_93_PI425248063	GSVIVT01000948001	VIT_01s0146g00340	Leucine-rich repeat protein kinase	62.4289	78.1373	67.6514	18.3086	13.6289	8.5551	69.4059	13.4975	5.14211
CUST_632_PI425248304	GSVIVT01001961001	VIT_19s0176g00140	CID9 (CTC-Interacting Domain 9)	820.309	724.332	605.431	173.836	132.249	112.616	716.691	139.567	5.13509
CUST_1735_PI425248304	GSVIVT01007216001	VIT_00s0508g00040	Unknown protein	296.345	241.637	194.263	59.0311	46.1655	37.4454	244.081	47.5473	5.13344
CUST_5846_PI425248304	GSVIVT01018759001	VIT_04s0023g03590	Unknown	820.038	1044.26	1487.39	173.576	261.219	218.321	1117.23	217.706	5.13183
CUST_9258_PI425248304	GSVIVT01028199001	VIT_07s0005g02170	Unknown protein	876.464	721.266	808.857	192.828	155.267	121	802.196	156.365	5.13028
CUST_1826_PI425248063	GSVIVT01018352001	VIT_15s0021g00830	Chaperonin 10, Chloroplast	4831	6019.1	4435.08	992.198	1212.64	777.044	5095.06	993.961	5.12601
CUST_3037_PI425248304	GSVIVT01009815001	VIT_18s0001g13460	putative MADS-box Apetala 3a (VviAP3a)	992.763	862.79	677.851	233.9	150.685	110.06	844.468	164.881	5.12167
CUST_385_PI425248304	GSVIVT01001129001	VIT_01s0150g00510	Protein phosphatase 2C	40.9302	38.402	31.9614	9.123	7.58226	5.02923	37.0979	7.24483	5.1206
CUST_3823_PI425248304	GSVIVT01013347001	VIT_12s0121g00380	Xylan 1,4-beta-xylosidase	778.973	613.82	654.969	172.229	128.858	98.94	682.587	133.342	5.11905
CUST_2923_PI425248304	GSVIVT01009612001	VIT_18s0001g11600	Transducin protein	140.526	131.423	102.074	30.3765	20.9856	21.85	124.674	24.404	5.10875
CUST_617_PI425248043	GSVIVT01002630001	VIT_00s0802g00010	No hit	1708.97	2745.23	1693.5	426.759	411.693	366.519	2049.23	401.657	5.10195
CUST_11847_PI425248304	GSVIVT01034394001	VIT_10s0071g00520	ZFWD1 (zinc finger WD40 repeat protein 1)	49.1283	39.2609	30.9276	6.86421	11.9659	4.57782	39.7723	7.80263	5.0973
CUST_9102_PI425248043	GSVIVT01038403001	VIT_09s0096g00410	No hit	199.163	181.634	145.536	38.7749	39.7602	24.8111	175.445	34.4487	5.09292
CUST_2201_PI425248043	GSVIVT01009376001	VIT_18s0001g09400	Cytochrome b5 DIF-F (VvCytoB5)	7745.27	11926.9	11959.4	2140.4	2753.35	1334.64	10543.8	2076.13	5.07861
CUST_10605_PI425248304	GSVIVT01031496001	VIT_06s0061g00470	myb domain protein 36	495.425	509.163	433.586	116.914	102.59	63.8104	479.391	94.4382	5.07625
CUST_3470_PI425248304	GSVIVT01011412001	VIT_14s0108g00740	GASA4	25324.3	23580.6	21972.6	5719.04	4808.15	3505.54	23625.9	4677.57	5.05088
CUST_5891_PI425248304	GSVIVT01018839001	VIT_04s0023g02820	putative MADS-box Apetala 3b (VviAP3b)	113.034	126.508	101.984	8.84372	27.7211	31.1005	113.842	22.5551	5.0473
CUST_2760_PI425248304	GSVIVT01009305001	VIT_18s0001g08700	Kinesin ZCF125	1752.3	1404.17	1303.16	367.228	282.061	234.887	1486.55	294.725	5.04383
CUST_1248_PI425248304	GSVIVT01004782001	VIT_00s0233g00100	PLATZ transcription factor	70.3217	59.1976	47.3303	13.611	9.9199	11.5689	58.9499	11.6999	5.03849
CUST_720_PI425248063	GSVIVT01011685001	VIT_01s0011g05480	Dynein light subunit lc6, flagellar outer arm	709.264	754.31	471.249	105.501	175.995	102.848	644.941	128.115	5.03409
CUST_12805_PI425248304	GSVIVT01036958001	VIT_03s0088g01250	D-threo-aldose 1-dehydrogenase	12345	11614.8	10912.2	1969.77	2805.04	2159.09	11624	2311.3	5.0292
CUST_8027_PI425248043	GSVIVT01034016001	VIT_08s0007g01760	Steroid 5 alpha reductase DET2	1928.72	2180.18	1755.7	336.904	499.864	333.986	1954.87	390.251	5.00925
CUST_11473_PI425248304	GSVIVT01033614001	VIT_08s0007g05340	Kinesin motor protein	432.064	322.217	320.453	83.1504	66.7536	64.7912	358.244	71.565	5.00586
CUST_10798_PI425248304	GSVIVT01031970001	VIT_03s0063g02590	EMB2219 (embryo defective 2219)	309.025	306.623	185.201	5.98961	105.263	48.7654	266.949	53.3393	5.00474
CUST_3817_PI425248304	GSVIVT01013328001	VIT_12s0121g00230	Beta-D-xylosidase	3954.04	3790.48	3364.99	916.884	761.029	543.342	3703.17	740.418	5.00146
CUST_5597_PI425248304	GSVIVT01017942001	VIT_05s0020g03160	Transmembrane protein 49	147.844	209.596	165.428	34.4866	39.5301	30.6687	174.289	34.8952	4.99465
CUST_3506_PI425248304	GSVIVT01011490001	VIT_14s0108g01440	Unknown protein	301.651	280.598	280.975	50.441	64.5644	57.9608	287.742	57.6554	4.99071
CUST_4056_PI425248304	GSVIVT01014068001	VIT_19s0014g00090	Glucan endo-1,3-beta-glucosidase 4 precursor	4283.67	3576.1	3228.84	745.664	881.941	595.348	3696.2	740.984	4.98824
CUST_10667_PI425248304	GSVIVT01031661001	VIT_05s0062g01100	Leucin-rich repeat protein kinase	13.5865	11.4016	9.37186	2.12853	2.94881	1.81445	11.4533	2.29726	4.98564
CUST_5514_PI425248304	GSVIVT01017808001	VIT_05s0020g01910	1,4-alpha-D-glucan maltohydrolase	11056.8	12151.2	13485.4	1857.71	2665.8	2856.2	12231.1	2459.91	4.97219
CUST_1781_PI425248063	GSVIVT01018292001	VIT_15s0021g01390	Uclacyanin 3	249.526	364.207	204.932	62.9608	66.4493	35.5355	272.888	54.9819	4.96324
CUST_8576_PI425248304	GSVIVT01026538001	VIT_04s0044g00890	Uridylate kinase	438.609	325.004	353.212	90.6271	78.2539	56.4814	372.275	75.1208	4.95568
CUST_8372_PI425248304	GSVIVT01025760001	VIT_08s0040g01140	Serine carboxypeptidase K10B2.2 precursor	7754.49	7859.82	6763.06	1935.04	1518.18	1062.94	7459.12	1505.39	4.95495
CUST_8917_PI425248043	GSVIVT01037831001	VIT_03s0091g00920	Zfwd2 protein (ZFWD2)	47.8015	37.1512	37.9481	6.17849	11.8282	6.81254	40.9669	8.27307	4.95184
CUST_2698_PI425248063	GSVIVT01022645001	VIT_02s0033g00300	myb family	1573.76	1587.19	1398.93	390.422	332.068	198.385	1519.96	306.958	4.95168
CUST_1153_PI425248063	GSVIVT01012216001	VIT_01s0011g00520	Pentatricopeptide (PPR) repeat-containing	56.1531	57.1455	35.3358	11.6478	9.47203	8.91139	49.5448	10.0104	4.94933
CUST_2712_PI425248043	GSVIVT01012566001	#N/A	#N/A	4555.06	5241.61	4638.31	871.216	1163.78	889.613	4811.66	974.869	4.9357
CUST_3225_PI425248063	GSVIVT01032824001	VIT_13s0067g00830	R protein PRF disease resistance protein	98.5248	116.162	59.3413	17.4432	19.9247	18.2202	91.3428	18.5294	4.92962
CUST_930_PI425248304	GSVIVT01003551001	VIT_07s0197g00060	myb family	2987.66	4664.02	4694.23	957.01	866.344	689.375	4115.31	837.576	4.91335
CUST_3336_PI425248304	GSVIVT01011083001	VIT_07s0104g00500	Unknown protein	829.695	686.854	657.721	144.664	180.645	117.297	724.757	147.535	4.91243
CUST_4792_PI425248043	GSVIVT01021107001	VIT_10s0003g00210	Unknown	355.464	439.288	342.447	81.2151	91.2091	59.3984	379.067	77.2742	4.90547
CUST_2497_PI425248063	GSVIVT01021510001	#N/A	#N/A	749.284	657.885	505.434	117.193	166.582	106.258	637.534	130.011	4.9037
CUST_8460_PI425248304	GSVIVT01026242001	VIT_10s0042g01030	Carrier protein, Mitochondrial	42.1865	36.2471	24.3629	9.98879	7.03576	3.94128	34.2655	6.98861	4.90305
CUST_2895_PI425248304	GSVIVT01009562001	#N/A	#N/A	612.399	554.836	441.12	93.2218	138.761	96.2468	536.118	109.41	4.90008
CUST_2200_PI425248063	GSVIVT01020190001	VIT_01s0026g00520	Nodulin MtN21 family	1545.61	1288.57	959.768	253.55	291.514	229.988	1264.65	258.351	4.89509
CUST_3284_PI425248043	GSVIVT01014811001	VIT_19s0015g01560	Phenylalanine-tRNA ligase	277.184	242.523	186.853	27.3989	65.9417	51.0221	235.52	48.1209	4.89434
CUST_5975_PI425248043	GSVIVT01026235001	VIT_10s0042g01000	Glutamine synthetase	2454.01	1982.66	1769.72	362.347	446.917	459.658	2068.8	422.974	4.89107
CUST_12138_PI425248304	GSVIVT01035412001	VIT_04s0008g01340	Unknown protein	626.645	599.934	599.253	120.641	137.269	115.501	608.61	124.47	4.8896
CUST_2077_PI425248043	GSVIVT01008907001	VIT_18s0001g03430	Flavonol synthase	4792.71	4138.68	4407.04	1194.22	844.65	695.171	4446.14	911.346	4.87865
CUST_1936_PI425248063	GSVIVT01019304001	VIT_15s0024g00800	No hit	4081.72	4028.8	4486.21	794.842	973.673	813.892	4198.91	860.802	4.8779
CUST_676_PI425248063	GSVIVT01011629001	VIT_01s0011g06000	Vacuolar iron transporter 1	611.887	707.25	547.29	136.058	153.821	92.758	622.142	127.546	4.87781
CUST_4717_PI425248304	GSVIVT01015437001	VIT_11s0016g04380	Unknown protein	1153.68	1040.11	773.593	232.132	203.54	175.796	989.128	203.822	4.85289
CUST_1968_PI425248304	GSVIVT01007873001	VIT_17s0000g07260	Glucan endo-1,3-beta-glucosidase 3 precursor	7834.78	6127.63	4830.4	1432.8	1536.77	905.903	6264.27	1291.83	4.84916
CUST_7479_PI425248304	GSVIVT01023978001	VIT_03s0038g02800	Cyclin B2;4	1422.26	1175.7	1053.13	310.096	226.116	217.305	1217.03	251.172	4.84541
CUST_7115_PI425248304	GSVIVT01023014001	VIT_12s0034g01050	No hit	891.997	812.597	741.368	157.815	208.669	140.531	815.32	169.005	4.82424
CUST_984_PI425248043	GSVIVT01004067001	VIT_07s0151g00040	Ankyrin repeat protein	46.7745	52.6442	55.9304	11.5347	11.0663	9.61682	51.783	10.7392	4.82185
CUST_10212_PI425248304	GSVIVT01030491001	VIT_12s0059g01220	Pyrophosphate-dependent phosphofructokinase beta subunit	34.5829	29.5273	23.3567	3.75812	7.39213	6.99245	29.1556	6.04756	4.82105
CUST_4635_PI425248043	GSVIVT01020616001	VIT_12s0028g02990	fasciclin arabinogalactan-protein (FLA13)	21.175	28.4803	27.5982	4.32798	7.23166	4.48712	25.7512	5.34892	4.81427
CUST_811_PI425248063	GSVIVT01011803001	VIT_01s0011g04430	MATE efflux family protein	8.51116	10.0571	6.66307	2.05479	1.75013	1.43626	8.41044	1.74706	4.81405
CUST_5273_PI425248304	GSVIVT01017215001	VIT_09s0002g05740	Alpha/beta hydrolase fold.	433.462	327.139	260.756	78.8141	87.7924	45.7602	340.452	70.7889	4.8094
CUST_11136_PI425248304	GSVIVT01032922001	VIT_14s0068g00420	Alpha-amylase isozyme C2 precursor	541.614	557.512	372.843	87.045	111.689	107.481	490.656	102.072	4.80698
CUST_131_PI425248027	XM002281660	#N/A	#N/A	1656.37	1273.67	2508.19	821.326	189.794	120.589	1812.74	377.236	4.80532
CUST_3111_PI425248043	GSVIVT01014318001	#N/A	#N/A	501.664	454.894	371.726	94.5857	107.219	74.7043	442.761	92.1698	4.80376
CUST_1736_PI425248304	GSVIVT01007217001	VIT_00s0508g00050	Oligopeptide transporter 1	180.725	176.38	122.979	22.3178	32.9317	44.7392	160.028	33.3296	4.80138
CUST_8615_PI425248043	GSVIVT01036445001	VIT_14s0083g00110	Allene oxide cyclase (jasmonates from fatty acids)	1135.28	1531.58	1182.08	487.375	230.403	84.1054	1282.98	267.294	4.79988
CUST_2408_PI425248304	GSVIVT01008665001	VIT_17s0000g00070	Unknown protein	378.68	435.433	326.338	40.8222	102.593	95.0034	380.15	79.4728	4.7834
CUST_11117_PI425248304	GSVIVT01032604001	VIT_14s0066g02600	Unknown protein	400.308	454.135	376.282	111.218	78.2047	67.8953	410.242	85.7728	4.78289
CUST_6789_PI425248304	GSVIVT01022029001	VIT_14s0030g00260	Sugar transporter ERD6-like 3	271.232	343.925	368.716	49.3604	101.254	55.2449	327.958	68.6197	4.77935
CUST_8407_PI425248304	GSVIVT01025824001	VIT_08s0040g00530	Peroxisomal membrane protein 2	818.551	809.58	505.549	129.437	191.226	126.879	711.226	149.181	4.76755
CUST_2069_PI425248043	GSVIVT01008879001	VIT_18s0001g03000	Universal stress protein (USP) family protein	1404.72	1509.03	959.997	225.669	362.33	224.806	1291.25	270.935	4.76589
CUST_297_PI425248304	GSVIVT01000836001	VIT_13s0019g00970	Kinesin motor protein	515.377	401.903	442.237	114.869	103.981	66.5761	453.172	95.1421	4.76311
CUST_996_PI425248063	GSVIVT01012033001	VIT_01s0011g02260	Metal-nicotianamine transporter YSL7	112.644	135.698	103.654	18.2193	36.8929	18.8386	117.332	24.6503	4.75986
CUST_6543_PI425248304	GSVIVT01020830001	VIT_12s0028g00940	Electron transfer flavoprotein alpha-subunit precursor (Alpha-ETF)	1176	1208.53	764.139	243.435	252.208	165.934	1049.56	220.526	4.75933
CUST_8033_PI425248304	GSVIVT01025129001	VIT_06s0004g03320	Zinc finger (C3HC4-type ring finger)	348.387	307.157	299.579	80.197	50.3472	70.2046	318.374	66.9163	4.7578
CUST_9095_PI425248043	GSVIVT01038387001	VIT_09s0096g00150	Ycf2 [Vitis vinifera]	90.4976	107.901	90.0054	17.8007	26.6548	16.3537	96.1345	20.2697	4.74276
CUST_5836_PI425248304	GSVIVT01018742001	#N/A	#N/A	398.226	265.074	220.704	77.5977	50.7498	58.3164	294.668	62.2213	4.73581
CUST_3761_PI425248304	GSVIVT01013190001	VIT_02s0012g00990	LOL1 (LSD ONE like 1)	2712.55	2989.67	2558.38	504.257	754.322	489.624	2753.53	582.734	4.72519
CUST_1159_PI425248304	GSVIVT01004121001	VIT_00s0227g00110	Gamma hydroxybutyrate dehydrogenase-like protein	2599.44	2923.02	1798.27	367.084	723.927	460.379	2440.24	517.13	4.71882
CUST_2623_PI425248043	GSVIVT01011476001	VIT_14s0108g01320	Plastocyanin domain-containing protein	13870.8	14364.2	12049.9	3118.8	3068.37	2381.48	13428.3	2856.22	4.70143
CUST_8189_PI425248304	GSVIVT01025386001	VIT_06s0004g01080	Chromomethylase	108.394	101.318	88.3385	21.3013	25.906	16.1925	99.3505	21.1333	4.70114
CUST_6295_PI425248043	GSVIVT01027622001	VIT_15s0048g00820	Pentatricopeptide (PPR) repeat-containing protein	65.5547	55.4524	52.618	2.17328	13.373	21.3992	57.8751	12.3152	4.6995
CUST_1993_PI425248304	GSVIVT01007927001	VIT_17s0000g06820	Zinc finger (C2H2 type) family	126.25	126.549	69.7109	15.411	31.4534	21.8414	107.503	22.902	4.69407
CUST_405_PI425248063	GSVIVT01010294001	VIT_01s0010g02170	CAAX amino terminal protease	127.494	170.471	113.641	22.2364	40.1201	25.4085	137.202	29.255	4.68987
CUST_3561_PI425248063	GSVIVT01037093001	VIT_18s0089g01320	No hit	24.0817	33.9188	17.6363	1.89431	10.4879	3.76602	25.2122	5.38276	4.68389
CUST_7908_PI425248304	GSVIVT01024884001	#N/A	#N/A	236.6	240.546	175.443	27.9443	60.1431	51.294	217.529	46.4605	4.68203
CUST_1381_PI425248063	GSVIVT01013778001	VIT_01s0127g00330	Inner no outer	78.4942	83.0512	84.2248	28.4118	14.0944	10.0628	81.9234	17.523	4.67519
CUST_4413_PI425248304	GSVIVT01014838001	VIT_19s0015g01730	Uridine/cytidine kinase 1	1376.93	1540.85	1334.83	292.938	365.408	252.034	1417.54	303.46	4.67125
CUST_9163_PI425248043	GSVIVT01038632001e5	#N/A	#N/A	3501.79	3215.37	2450.43	312.218	618.008	1033.7	3055.87	654.642	4.668
CUST_9113_PI425248304	GSVIVT01027919001	VIT_05s0049g01950	Tetratricopeptide helical	100.035	89.8705	58.3357	12.5336	25.1311	15.5465	82.7471	17.7371	4.66521
CUST_3880_PI425248304	GSVIVT01013440001	VIT_18s0122g00550	Cyclin-dependent kinase B2;1	5897.23	5408.84	4034.82	1313.31	1198.21	777.499	5113.63	1096.34	4.66428
CUST_3495_PI425248063	GSVIVT01036871001	VIT_02s0087g00810	SWIB complex BAF60b domain-containing protein	1036.49	1134.54	913.24	243.747	244.058	173.564	1028.09	220.456	4.66347
CUST_6906_PI425248043	GSVIVT01029808001	VIT_12s0055g01220	Tubulin folding cofactor TITAN 1	63.0549	44.4476	51.3092	4.2002	17.1383	12.8168	52.9373	11.3851	4.6497
CUST_1848_PI425248043	GSVIVT01008002001	VIT_17s0000g06220	Exostosin	1092.67	884.143	761.664	93.6339	274.955	221.233	912.826	196.607	4.64289
CUST_6660_PI425248043	GSVIVT01028891001	VIT_16s0050g00830	Beta-ketoacyl-CoA synthase	3063.42	2033.95	1948.56	678.75	464.048	375.979	2348.64	506.259	4.63922
CUST_6319_PI425248043	GSVIVT01027712001	VIT_15s0048g00020	Thaumatin SE39b	156.238	160.816	87.7011	38.7634	23.1505	25.5132	134.918	29.1423	4.62963
CUST_10659_PI425248304	GSVIVT01031646001	VIT_05s0062g00980	Aldo/keto reductase AKR	2224.07	2480.76	2268.29	320.58	632.959	552.9	2324.37	502.146	4.62888
CUST_9709_PI425248304	GSVIVT01029267001	VIT_11s0052g00430	Glucose-6-phosphate/phosphate-tranlocator	503.181	434.023	330.799	62.2792	119.651	92.1881	422.668	91.3726	4.62576
CUST_4827_PI425248043	GSVIVT01021886001	VIT_14s0030g01430	GCN5 N-acetyltransferase (GNAT)	335.099	284.112	173.34	51.1325	66.3583	54.0357	264.184	57.1755	4.62057
CUST_11402_PI425248304	GSVIVT01033491001	VIT_08s0007g06550	Cation efflux family	105.653	104.517	105.433	32.1497	19.3502	16.8751	105.201	22.7917	4.61577
CUST_2920_PI425248063	GSVIVT01026066001	VIT_18s0041g00580	Proton-dependent oligopeptide transport (POT) family protein	56.6479	77.0683	53.254	5.01798	23.2659	12.3967	62.3234	13.5602	4.59605
CUST_3908_PI425248304	GSVIVT01013488001	VIT_13s0067g02940	Amidohydrolase 3	2482.28	2764.79	1894.71	427.335	645.324	482.262	2380.59	518.307	4.59302
CUST_8353_PI425248043	GSVIVT01035513001	VIT_04s0008g02330	Protein tyrosine phosphatase	91.0805	114.361	94.3039	14.2748	26.4509	24.7615	99.9151	21.829	4.57716
CUST_7330_PI425248043	GSVIVT01031268001	VIT_14s0060g00850	Thylakoid lumenal 21.5 kDa protein, chloroplast precursor	1286.68	1348.26	1055.22	216.938	338.824	251.169	1230.05	268.977	4.57308
CUST_5180_PI425248304	GSVIVT01017010001	VIT_09s0002g03740	Homeobox gene 8	480.923	413.114	273.748	91.1154	90.3616	74.1175	389.262	85.1982	4.5689
CUST_821_PI425248304	GSVIVT01003165001	VIT_03s0180g00130	D-3-phosphoglycerate dehydrogenase, chloroplast precursor	4609.32	5122.73	4151.02	1349.3	908.951	788.076	4627.69	1015.44	4.55731
CUST_10660_PI425248304	GSVIVT01031648001	VIT_05s0062g00990	Aldo/keto reductase AKR	3899.66	3562.9	3538.7	854.678	921.461	639.018	3667.09	805.052	4.55509
CUST_3964_PI425248043	GSVIVT01017619001	VIT_05s0020g00180	No hit	17.0447	23.0625	19.0861	9.42909	2.24511	1.32842	19.7311	4.33421	4.55241
CUST_435_PI425248063	GSVIVT01010328001	VIT_01s0010g02460	Glyceraldehyde-3-phosphate dehydrogenase, cytosolic 3	4475.66	6797.1	5253.2	1406.85	1358.72	867.355	5508.65	1210.97	4.54894
CUST_3307_PI425248063	GSVIVT01034506001	VIT_18s0072g00830	forkhead-associated domain-containing protein	1225.16	1298.58	1010.65	270.068	291.601	215.439	1178.13	259.036	4.54813
CUST_1891_PI425248304	GSVIVT01007726001	VIT_17s0000g08590	Unknown protein	676.949	541.489	731.278	175.744	130.19	122.922	649.905	142.952	4.54632
CUST_8063_PI425248043	GSVIVT01034166001	VIT_08s0007g00410	Myb domain protein 91	1826.68	1290.49	1079.56	310.843	368.248	244.122	1398.91	307.738	4.54578
CUST_2144_PI425248304	GSVIVT01008201001	VIT_17s0000g04490	Extracellular Ca2+ sensing receptor	490.916	477.923	533.356	109.497	134.593	86.6825	500.732	110.257	4.54149
CUST_3081_PI425248063	GSVIVT01032654001	VIT_13s0067g03230	CENP-E like kinetochore protein	2524.6	2721.89	2127.57	627.93	604.039	392.378	2458.02	541.449	4.53971
CUST_6855_PI425248043	GSVIVT01029603001	VIT_09s0054g00360	Cation efflux family protein MTPc4	116.85	150.604	116.008	15.5176	35.8714	33.122	127.821	28.1703	4.53743
CUST_988_PI425248304	GSVIVT01003703001	VIT_07s0205g00140	Kinesin motor protein	70.8019	93.4945	90.323	13.4591	22.1128	20.5697	84.8731	18.7139	4.5353
CUST_4710_PI425248043	GSVIVT01020848001	VIT_12s0028g00510	Lipase class 3	25.8093	32.1414	39.2856	8.33413	5.36626	7.75319	32.4121	7.15119	4.5324
CUST_2111_PI425248063	GSVIVT01020072001	VIT_01s0026g01630	Unknown protein	964.844	986.124	751.778	174.165	250.158	172.194	900.915	198.839	4.53088
CUST_8711_PI425248304	GSVIVT01026967001	VIT_15s0046g02170	3-methyl-2-oxobutanoate hydroxy-methyl-transferase	860.663	774.592	651.995	152.081	198.168	154.696	762.417	168.315	4.52971
CUST_3590_PI425248043	GSVIVT01015897001	GSVIVT01015897001	Leucine-rich repeat	308.251	241.74	199.184	76.4085	48.2255	40.8357	249.725	55.1566	4.52757
CUST_12435_PI425248304	GSVIVT01035939001	VIT_04s0008g06320	Unknown protein	1799.94	1790.71	1692.11	360.228	439.904	366.803	1760.92	388.978	4.52704
CUST_445_PI425248304	GSVIVT01001317001	VIT_02s0154g00500	VAP27-1 (VAMP/synaptobrevin-associated protein 27-1)	435.254	470.335	334.258	97.034	97.4831	79.4028	413.282	91.3066	4.52631
CUST_693_PI425248304	GSVIVT01002270001	VIT_00s0665g00020	Carrier protein, Mitochondrial	41.865	48.7081	32.9599	10.456	9.28766	7.55535	41.1777	9.09967	4.52518
CUST_3412_PI425248043	GSVIVT01015262001	VIT_11s0016g02760	No hit	2206.58	2348.74	1958.82	577.717	507.123	354.805	2171.38	479.882	4.52482
CUST_6644_PI425248304	GSVIVT01021118001	VIT_10s0003g00330	HSL1 (HAESA-like 1)	766.582	752.047	1248.09	220.78	210.329	180.732	922.24	203.947	4.52196
CUST_3468_PI425248304	GSVIVT01011408001	VIT_14s0108g00710	ABC Transporter (VvSMC1)	350.068	361.945	292.102	82.6681	78.5994	61.0331	334.705	74.1002	4.51693
CUST_7457_PI425248304	GSVIVT01023946001	VIT_03s0038g03140	Dimethylaniline monooxygenase (N-oxide forming) 2	124.7	110.661	86.2319	25.1327	27.3884	18.7782	107.198	23.7664	4.51047
CUST_9184_PI425248304	GSVIVT01028062001	VIT_07s0005g00940	Kinesin motor protein	594.827	594.408	612.846	164.442	153.722	81.5069	600.693	133.224	4.50891
CUST_6592_PI425248304	GSVIVT01020973001	VIT_05s0029g00810	Unknown	15.9435	18.4973	15.5448	3.67457	2.51377	4.90517	16.6619	3.69784	4.50584
CUST_7038_PI425248304	GSVIVT01022541001	VIT_08s0032g00890	Alpha-L-arabinosidase	3535.69	3425.94	3069.4	920.012	774.222	532.363	3343.68	742.199	4.50509
CUST_10012_PI425248304	GSVIVT01030048001	VIT_12s0057g00570	Zinc finger (CCCH-type) family protein	70.589	62.9831	53.3213	12.5472	14.5698	14.37	62.2978	13.829	4.50487
CUST_3658_PI425248063	GSVIVT01037228001	VIT_18s0089g00020	Phosphatidylinositol N-acetylglucosaminyltransferase subunit P	998.519	1051.82	675.917	230.301	210.904	164.714	908.753	201.973	4.49938
CUST_7777_PI425248043	GSVIVT01033098001	VIT_14s0068g02080	Pentatricopeptide repeat-containing protein	134.425	116.019	113.988	26.8254	33.6812	20.5616	121.478	27.0227	4.49539
CUST_9462_PI425248304	GSVIVT01028700001	VIT_16s0050g02670	Spermine synthase	2494.16	2861.73	2118.99	492.757	647.101	525.422	2491.63	555.094	4.48867
CUST_516_PI425248043	GSVIVT01001977001	VIT_19s0177g00140	Thiazole biosynthetic enzyme, chloroplast (ARA6)	15209.4	16845.9	14192	2611.85	4363.59	3328.14	15415.8	3434.53	4.48847
CUST_11257_PI425248304	GSVIVT01033197001	VIT_04s0069g00990	Ulp1 protease , C-terminal catalytic domain containing protein	185.561	175.496	105.318	30.4851	39.4411	34.0634	155.459	34.6632	4.48483
CUST_4009_PI425248304	GSVIVT01013853001	VIT_16s0013g00300	ATP-dependent DNA helicase	240.598	189.191	195.562	59.4127	43.1631	36.9385	208.45	46.5048	4.48233
CUST_3844_PI425248043	GSVIVT01017283001	VIT_09s0002g06420	Lactoylglutathione lyase	153.45	169.196	166.823	29.2922	37.9779	41.9948	163.156	36.4216	4.47965
CUST_7872_PI425248043	GSVIVT01033445001	VIT_08s0007g07000	Disease resistance-responsive	1318.08	1266	1086.39	391.286	231.641	197.008	1223.49	273.312	4.47653
CUST_450_PI425248304	GSVIVT01001327001	VIT_02s0154g00600	Pectinesterase family	1284.38	1107.66	1178.06	309.803	263.499	226.657	1190.03	266.653	4.46285
CUST_432_PI425248063	GSVIVT01010325001	VIT_01s0010g02430	Mitotic spindle checkpoint protein (MAD2)	2544.73	1815.52	1473.41	561.429	420.466	326.641	1944.55	436.179	4.45815
CUST_6264_PI425248043	GSVIVT01027484001	VIT_15s0048g02220	Unknown protein	1625.65	1732.31	1490.76	289.694	499.059	300.961	1616.24	363.238	4.44953
CUST_2343_PI425248304	GSVIVT01008566001	VIT_17s0000g01170	Thylakoid lumenal 17.9 kDa protein, chloroplast	263.128	304.083	271.235	68.2542	61.4007	58.8979	279.482	62.8509	4.44674
CUST_2606_PI425248304	GSVIVT01009024001	VIT_18s0001g05570	Hexose transporter HT2	3100.43	3150.15	2717.19	576.401	772.241	671.126	2989.26	673.256	4.44
CUST_2685_PI425248304	GSVIVT01009178001	VIT_18s0001g07550	Kinesin family member 4/7/21/27	1004.9	982.891	860.965	189.762	243.077	208.998	949.586	213.945	4.43845
CUST_13197_PI425248304	GSVIVT01038134001	VIT_05s0094g00410	Unknown protein	698.629	644.337	528.625	135.213	159.065	127.434	623.864	140.571	4.43808
CUST_1704_PI425248063	GSVIVT01016550001	VIT_13s0019g01240	Actin beta/gamma 1	867.288	966.967	869.442	230.784	206.745	171.885	901.232	203.138	4.43655
CUST_1319_PI425248304	GSVIVT01005057001	#N/A	#N/A	1458.44	1253.94	1190.81	313.166	337.167	230.252	1301.06	293.528	4.43249
CUST_2068_PI425248043	GSVIVT01008877001	VIT_18s0001g02950	Unknown protein	926.271	880.304	805.26	194.522	218.592	176.811	870.612	196.642	4.4274
CUST_12303_PI425248304	GSVIVT01035712001	VIT_04s0008g04200	Unknown protein	1341.47	1271.3	1106.7	247.237	324.141	269.301	1239.82	280.226	4.42436
CUST_13195_PI425248304	GSVIVT01038127001	VIT_05s0094g00370	Diphthamide synthesis DPH2	213.494	204.523	187.521	38.7753	50.8617	47.2351	201.846	45.624	4.42412
CUST_11510_PI425248304	GSVIVT01033681001	VIT_08s0007g04740	RAB GTPase RAB_ALPHA	297.764	308.758	266.407	67.1167	64.7923	65.5605	290.976	65.8232	4.42057
CUST_7614_PI425248304	GSVIVT01024246001	VIT_16s0039g00320	Alcohol dehydrogenase 1	2283.31	2352.82	1990.5	446.616	632.614	420.798	2208.88	500.009	4.41768
CUST_12348_PI425248304	GSVIVT01035799001	VIT_04s0008g04970	1-deoxy-D-xylulose-5-phosphate synthase, chloroplast precursor	488.04	383.894	362.272	112.527	83.2455	83.658	411.402	93.1435	4.41686
CUST_13184_PI425248304	GSVIVT01038097001	VIT_05s0094g00100	FK506-binding protein genes family (VvFKBP16-3)	206.309	195.357	231.235	47.2197	50.9348	45.3097	210.967	47.8214	4.41155
CUST_352_PI425248304	GSVIVT01001078001	VIT_01s0150g00020	Receptor protein kinase	1042.82	1002.79	779.005	235.642	224.823	180.503	941.539	213.656	4.4068
CUST_336_PI425248063	GSVIVT01010187001	VIT_01s0010g01220	Unknown protein	113.789	141.708	95.9644	14.0242	36.0531	29.68	117.154	26.5858	4.40664
CUST_10176_PI425248304	GSVIVT01030419001	VIT_12s0059g00580	Rho GDP-dissociation inhibitor 2	713.147	667.259	560.733	122.02	179.797	139.005	647.046	146.941	4.40345
CUST_12353_PI425248304	GSVIVT01035804001	VIT_04s0008g05020	Ras GTP-binding protein (RAN3)	19349.9	19902.8	16864.6	3714.64	5044.18	3986.76	18705.8	4248.53	4.40289
CUST_7037_PI425248043	GSVIVT01030311001	VIT_08s0058g00270	Importin beta-2	1240.29	1042.9	906.804	284.11	244.599	197.199	1063.33	241.969	4.3945
CUST_9276_PI425248304	GSVIVT01028226001	VIT_07s0005g02410	Peptidyl-prolyl cis-trans isomerase, chloroplast ROC4 (rotamase CyP 4)	2229.17	2122.87	2231.05	492.702	529.432	476.248	2194.36	499.461	4.39346
CUST_10661_PI425248304	GSVIVT01031649001	VIT_05s0062g01000	Aldo/keto reductase	5873.93	5612.9	5662.8	1518.41	1324.22	1068.28	5716.54	1303.64	4.38508
CUST_2528_PI425248304	GSVIVT01008882001	VIT_18s0001g03080	Chitin elicitor-binding CEBIP LysM domain-containing	1869.56	1721.09	1187.01	477.007	371.63	241.289	1592.56	363.309	4.38347
CUST_1511_PI425248304	GSVIVT01006142001	VIT_00s2483g00010	Protein kinase	624.282	397.176	462.728	126.991	114.545	97.1191	494.729	112.885	4.38259
CUST_7201_PI425248304	GSVIVT01023270001	VIT_12s0035g00810	Transmembrane protein 18	413.135	406.729	321.51	89.3475	113.721	57.4124	380.458	86.8271	4.38179
CUST_6797_PI425248043	GSVIVT01029408001	VIT_17s0053g00970	No hit	94.1815	114.364	61.4753	15.0393	24.7984	21.7952	90.007	20.5443	4.38112
CUST_4778_PI425248043	GSVIVT01021058001	VIT_05s0029g00170	Small ubiquitin modifier 2 (SUMO)	440.219	410.604	281.087	86.1226	106.632	65.6908	377.303	86.1486	4.37968
CUST_1966_PI425248043	GSVIVT01008472001	VIT_17s0000g02010	Atypical receptor kinase MARK	1574.72	1243.19	1202.11	337.453	332.736	248.203	1340.01	306.131	4.37724
CUST_4128_PI425248304	GSVIVT01014206001	VIT_19s0014g01390	Phosphoenolpyruvate carboxylase	2430.93	2310.16	2259.81	512.022	616.45	471.79	2333.63	533.421	4.37484
CUST_5628_PI425248304	GSVIVT01018021001	#N/A	#N/A	725.675	638.074	760.946	201.956	161.95	122.839	708.231	162.248	4.36511
CUST_566_PI425248304	GSVIVT01001813001	VIT_14s0171g00160	Adenylate kinase	2034.56	1523.34	1222.75	436.364	374.253	285.053	1593.55	365.223	4.36323
CUST_8232_PI425248304	GSVIVT01025489001	VIT_06s0004g00250	PUMILIO 12 (APUM12)	206.301	174.297	152.935	37.542	50.7466	34.0786	177.844	40.7891	4.3601
CUST_9168_PI425248304	GSVIVT01028029001	VIT_07s0005g00630	NAD+ ADP-ribosyltransferase	226.991	165.607	142.207	61.6272	38.1898	22.94	178.268	40.919	4.35662
CUST_591_PI425248063	GSVIVT01011330001	VIT_15s0107g00380	basic helix-loop-helix (bHLH) family	21.4909	18.2406	15.3504	4.05766	4.44735	4.14037	18.3606	4.21513	4.35589
CUST_12492_PI425248304	GSVIVT01036066001	VIT_06s0080g01060	Calcium-binding EF hand	30.1742	38.6238	41.9545	6.58656	10.7225	8.14533	36.9175	8.48481	4.35101
CUST_6242_PI425248043	GSVIVT01027396001	VIT_15s0048g03000	GTPase RABA3	73.8946	58.1635	46.2254	21.9327	13.2581	5.83533	59.4278	13.6754	4.34561
CUST_204_PI425248063	GSVIVT01009980001	VIT_18s0001g15000	ACT domain containing protein (ACR4)	4650.94	4403.11	3406.72	858.448	1231.73	777.586	4153.59	955.921	4.34512
CUST_1103_PI425248063	GSVIVT01012160001	VIT_01s0011g01090	Unknown protein	2255.31	2455.54	1848.35	543.699	576.769	389.741	2186.4	503.403	4.34324
CUST_6022_PI425248304	GSVIVT01019068001	VIT_04s0023g00760	Biotin carboxyl carrier protein 2 (BCCP2)	530.264	465.126	371.592	96.3754	132.02	86.417	455.66	104.938	4.34221
CUST_8030_PI425248304	GSVIVT01025121001	VIT_06s0004g03400	Myosin heavy chain	4182.21	2937.81	2477.43	981.279	667.159	562.781	3199.15	737.073	4.34034
CUST_13074_PI425248304	GSVIVT01037766001	VIT_19s0090g01600	Kinesin motor protein	2491.96	2123.6	1818.08	528.256	527.314	427.865	2144.55	494.479	4.33698
CUST_7629_PI425248043	GSVIVT01032299001	VIT_11s0065g00740	Anaphase-promoting complex subunit 8	105.873	107.321	92.3979	17.7213	26.632	26.1258	101.864	23.493	4.33592
CUST_3647_PI425248063	GSVIVT01037215001	VIT_18s0089g00160	1,4-beta-mannan endohydrolase	28.578	24.1249	15.5772	4.96309	6.10699	4.67986	22.76	5.24998	4.33526
CUST_8748_PI425248304	GSVIVT01027031001	VIT_15s0046g01530	Intracellular protein transport protein USO1	6732.33	7155.16	5920.34	1791.45	1570.43	1207.88	6602.61	1523.25	4.33454
CUST_7991_PI425248043	GSVIVT01033890001	VIT_08s0007g02920	ATAN11 (ANTHOCYANIN11)	7953.61	7340.55	5642.35	1530.58	1869.1	1433.54	6978.84	1611.07	4.3318
CUST_10941_PI425248304	GSVIVT01032268001	VIT_11s0065g00460	Potyviral helper component protease-interacting protein 2	826.965	732.62	605.206	210.462	177.671	112.049	721.597	166.727	4.32801
CUST_12954_PI425248304	GSVIVT01037511001	VIT_06s0009g01080	5-methyltetrahydropteroyltriglutamate--homocysteine S-methyltransferase	614.685	654.764	485.676	131.474	131.82	142.417	585.042	135.237	4.32606
CUST_3198_PI425248043	GSVIVT01014548001	VIT_19s0014g04720	Unknown protein	1712.93	1626.89	1586.47	462.551	341.081	336.157	1642.1	379.93	4.32211
CUST_13327_PI425248304	GSVIVT01038548001	VIT_16s0098g01880	Dipeptidyl peptidase 8	337.495	355.386	284.412	44.2508	85.1374	96.7652	325.765	75.3845	4.32138
CUST_12525_PI425248304	GSVIVT01036127001	VIT_06s0080g00410	ferredoxin	1898.26	1792.84	1545.67	400.033	422.756	390.161	1745.59	404.317	4.31737
CUST_5469_PI425248304	GSVIVT01017725001	#N/A	#N/A	288.164	278.874	279.028	55.7613	54.2607	85.9857	282.022	65.3359	4.31649
CUST_2932_PI425248304	GSVIVT01009629001	VIT_18s0001g11760	MATE efflux family protein	709.405	460.006	485.322	199.089	98.3782	86.2937	551.578	127.92	4.31189
CUST_3854_PI425248043	GSVIVT01017317001	#N/A	#N/A	6102.89	4462.71	3882.56	915.54	1292.24	1143.84	4816.06	1117.21	4.3108
CUST_10300_PI425248304	GSVIVT01030716001	VIT_14s0006g00520	Glucan endo-1,3-beta-glucosidase 3 precursor	326.715	277.995	209.736	74.1527	62.483	52.2994	271.482	62.9784	4.31072
CUST_1971_PI425248043	GSVIVT01008479001	VIT_17s0000g01940	Homeobox protein knotted-1 like 1 (KNAT1)	20.8661	19.9627	14.1095	3.61183	4.11501	5.02236	18.3128	4.24973	4.30916
CUST_3099_PI425248304	GSVIVT01009943001	VIT_18s0001g14630	ATSYTB/NTMC2T1.2/NTMC2TYPE1.2/SYTB	1959.53	2282.44	1589.78	370.272	514.598	469.739	1943.92	451.536	4.30512
CUST_3126_PI425248304	GSVIVT01010540001	VIT_16s0100g01300	Chromo; Helix-hairpin-helix motif, class 2	367.989	322.52	337.257	95.8215	98.6012	44.8212	342.589	79.748	4.29589
CUST_1957_PI425248304	GSVIVT01007847001	VIT_17s0000g07470	Binding	462.578	362.173	293.12	83.5196	97.8315	79.5269	372.624	86.9593	4.28503
CUST_2601_PI425248043	GSVIVT01011415001	VIT_14s0108g00810	Mini zinc finger 2 MIF2	13245.3	15501.5	9606.21	2353.28	3857.09	2747.03	12784.4	2985.8	4.28172
CUST_11809_PI425248304	GSVIVT01034276001	VIT_09s0070g00560	EIX receptor	67.6236	58.2495	54.4916	17.9526	12.902	11.2991	60.1216	14.0512	4.27874
CUST_5974_PI425248304	GSVIVT01018979001	VIT_04s0023g01610	DDM1 (decreased DNA methylation 1)	358.154	376.044	258.694	85.9119	86.9874	59.1758	330.964	77.3584	4.27832
CUST_5644_PI425248304	GSVIVT01018047001	VIT_05s0020g04130	Perakine reductase aldo/keto reductase	1060.85	1333.49	801.047	189.728	325.733	232.321	1065.13	249.26	4.27315
CUST_5684_PI425248304	GSVIVT01018120001	VIT_05s0020g04870	Membrane related protein CP5	3922.19	3856.66	3208.58	698.537	1130.2	743.304	3662.48	857.345	4.27188
CUST_5478_PI425248043	GSVIVT01024265001	VIT_16s0039g00730	DNA polymerase delta, subunit D	3596.01	3077.81	3134.74	878.243	768.084	653.858	3269.52	766.728	4.26425
CUST_1442_PI425248043	GSVIVT01006231001	VIT_00s0333g00050	DIR1 (defective IN induced resistance 1)	28311.3	32632.5	21983.8	5133.27	7411.63	6936.25	27642.5	6493.72	4.25681
CUST_2022_PI425248063	GSVIVT01019945001	VIT_01s0026g02770	myb domain protein 106	80.5218	78.3957	69.3272	16.6341	16.9405	20.0985	76.0816	17.891	4.2525
CUST_7682_PI425248043	GSVIVT01032495001	VIT_14s0066g01470	Binding	671.024	552.838	540.462	165.18	155.774	93.9794	588.108	138.311	4.25206
CUST_339_PI425248063	GSVIVT01010196001	VIT_01s0010g01280	No hit	154.64	107.452	96.275	36.6434	22.018	25.689	119.456	28.1168	4.24855
CUST_7574_PI425248304	GSVIVT01024177001	VIT_03s0038g00650	Coenzyme Q10 homolog B	800.589	839.812	672.485	173.367	201.174	170.226	770.962	181.589	4.24564
CUST_7913_PI425248304	GSVIVT01024892001	VIT_06s0004g05330	Tropinone reductase	726.403	708.484	623.185	152.855	195.544	137.346	686.024	161.915	4.23695
CUST_6523_PI425248304	GSVIVT01020797001	VIT_12s0028g01240	fanconi anemia, complementation group D2	330.302	334.151	229.996	61.3883	98.7428	51.0874	298.15	70.4061	4.23471
CUST_2648_PI425248063	GSVIVT01021727001	VIT_10s0003g05480	SEC14 cytosolic factor	3220.73	2409.71	2549.24	924.185	535.647	473.005	2726.56	644.279	4.23195
CUST_2338_PI425248304	GSVIVT01008552001	VIT_17s0000g01290	RGP1 (reversibly glycosylated polypeptide 1)	387.863	358.816	292.767	102.407	87.0753	56.4049	346.482	81.9624	4.22733
CUST_6423_PI425248304	GSVIVT01020580001	VIT_12s0028g03330	Targeting protein	643.749	650.348	670.243	136.758	178.623	149.493	654.78	154.958	4.22553
CUST_7724_PI425248043	GSVIVT01032906001	VIT_14s0068g00270	Hydroxyproline-rich glycoprotein	5932.72	4411.91	3449.37	1294.97	1170.7	799.603	4598	1088.43	4.22445
CUST_12779_PI425248304	GSVIVT01036751001	VIT_19s0085g00600	Glyceraldehyde-3-phosphate dehydrogenase, cytosolic	2351.13	1783.4	1794.95	613.637	400.038	390.579	1976.49	468.085	4.22251
CUST_1927_PI425248304	GSVIVT01007803001	VIT_17s0000g07900	Protease Do 9	872.977	676.581	507.556	180.167	200.686	106.334	685.705	162.396	4.22243
CUST_3583_PI425248304	GSVIVT01012536001	VIT_03s0038g01240	Ubiquinone biosynthesis monooxygenase Coq6	997.449	989.014	847.713	184.346	279.885	207.223	944.725	223.818	4.22095
CUST_7347_PI425248304	GSVIVT01023713001	VIT_11s0037g00990	ATPase AFG1	517.459	500.529	576.77	79.2485	199.365	99.2775	531.586	125.964	4.22015
CUST_5822_PI425248043	GSVIVT01025476001	VIT_06s0004g00380	Unknown protein	1204.72	1305.87	994.376	253.985	351.021	225.983	1168.32	276.996	4.21782
CUST_7566_PI425248304	GSVIVT01024167001	VIT_03s0038g00760	Arginine decarboxylase (Fragment)	5171.54	3482.96	3676.4	1410.53	806.626	708.522	4110.3	975.227	4.21471
CUST_8080_PI425248304	GSVIVT01025198001	VIT_06s0004g02750	Auxin response factor 16	1231.23	1377.79	1050.47	237.078	387.923	245.011	1219.83	290.004	4.20624
CUST_2304_PI425248304	GSVIVT01008498001	VIT_17s0000g01790	4-coumarate-CoA ligase 2	401.199	438.656	358.698	73.8631	110.375	100.735	399.517	94.991	4.20584
CUST_3383_PI425248063	GSVIVT01034687001	VIT_13s0074g00240	Uridylate kinase	195.897	185.978	139.698	35.5984	46.8735	41.5596	173.858	41.3439	4.20516
CUST_18_PI425247681	XM002278600LOC100253273	#N/A	#N/A	15191	15413.6	11181.7	3809.62	3618.5	2531.39	13928.8	3319.84	4.19562
CUST_3884_PI425248304	GSVIVT01013446001	VIT_18s0122g00470	Spindle checkpoint protein Bub1b	452.361	365.992	376.95	107.178	96.6087	81.1556	398.434	94.9809	4.19489
CUST_1653_PI425248063	GSVIVT01016483001	VIT_13s0019g02210	Sterol 4-alpha-methyl-oxidase 1 (SMO1)	720.119	639.505	582.251	163.488	175.008	124.54	647.292	154.346	4.19378
CUST_8174_PI425248304	GSVIVT01025363001	VIT_06s0004g01260	U-box protein	151.342	120.802	89.3095	26.1846	36.2778	23.7306	120.484	28.731	4.19354
CUST_3160_PI425248063	GSVIVT01032743001	VIT_13s0067g01980	Proteinase inhibitor (LUTI)	8426.07	9226.58	6732.38	1386.31	2246.49	2183.76	8128.34	1938.85	4.19235
CUST_3308_PI425248304	GSVIVT01011042001	VIT_07s0104g00890	IMK2 (inflorescence meristem receptor-like kinase 2)	824.062	638.659	441.199	156.221	175.623	122.438	634.64	151.427	4.19105
CUST_4046_PI425248304	GSVIVT01014042001	VIT_16s0013g02050	MIM (hypersensitive to MMS, irradiation and MMC)	61.7371	43.4526	44.3694	11.2684	13.8853	10.5803	49.853	11.9114	4.18534
CUST_7979_PI425248043	GSVIVT01033855001	VIT_08s0007g03220	Unknown	1279.51	935.517	764.947	249.996	227.449	234.671	993.325	237.372	4.18468
CUST_5483_PI425248304	GSVIVT01017752001	VIT_05s0020g01440	Unknown protein	1486.62	1240.83	972.263	405.73	262.58	215.953	1233.23	294.754	4.18394
CUST_3367_PI425248304	GSVIVT01011126001	VIT_07s0104g00050	Unknown protein	431.832	357.79	309.987	101.943	91.4158	69.6307	366.536	87.6631	4.18119
CUST_1215_PI425248063	GSVIVT01012753001	VIT_18s0117g00530	Splicing factor 3A subunit 3	68.002	73.4396	56.0334	15.6253	9.57739	22.0758	65.825	15.7595	4.17684
CUST_7365_PI425248043	GSVIVT01031382001	VIT_06s0061g01450	XS domain-containing protein	272.591	289.884	310.696	52.3599	107.548	49.7604	291.057	69.8893	4.16454
CUST_10047_PI425248304	GSVIVT01030120001	VIT_12s0057g01280	Heterogeneous nuclear ribonucleoprotein A1/A3	138.159	138.518	86.5093	14.256	33.2496	39.8298	121.062	29.1118	4.15852
CUST_1845_PI425248304	GSVIVT01007643001	VIT_17s0000g09320	AAA-type ATPase	468.138	476.034	449.227	138.202	114.211	82.8145	464.466	111.742	4.15658
CUST_3993_PI425248304	GSVIVT01013699001	VIT_18s0001g02490	PAB3 (poly(A) binding protein 3)	584.715	512.219	362.446	150.344	115.649	85.2785	486.46	117.091	4.15456
CUST_2435_PI425248304	GSVIVT01008710001	VIT_18s0001g00500	Coiled-coil domain-containing protein 13	254.272	169.387	159.283	50.6929	50.2894	39.3544	194.314	46.7789	4.15389
CUST_515_PI425248043	GSVIVT01001975001	VIT_19s0177g00110	Translation initiation factor eIF-1	35.4985	47.3747	27.2356	9.47123	7.7555	9.29487	36.7029	8.84053	4.15166
CUST_5159_PI425248304	GSVIVT01016967001	VIT_09s0002g03360	Calmodulin binding protein	484.268	334.901	318.411	124.157	82.1714	67.9761	379.193	91.4347	4.14715
CUST_7409_PI425248304	GSVIVT01023859001	VIT_03s0038g04040	Aminoacylase-1	681.252	658.085	560.279	158.751	149.919	149.414	633.205	152.695	4.14687
CUST_3754_PI425248304	GSVIVT01013173001	VIT_02s0012g01140	Protein kinase	956.178	1065.84	1037.18	199.334	302.586	235.868	1019.74	245.929	4.14646
CUST_2538_PI425248063	GSVIVT01021562001	VIT_10s0003g04180	Early-responsive to dehydration stress protein (ERD4)	14897.9	13011.1	10918.3	2487.93	3823.83	3054.6	12942.5	3122.12	4.14541
CUST_6490_PI425248043	GSVIVT01028299001	VIT_07s0005g03060	1-aminocyclopropane-1-carboxylate oxidase homolog 1	3798.38	3461.62	3272.49	771.582	1033.28	736.893	3510.83	847.251	4.14379
CUST_11827_PI425248304	GSVIVT01034344001	VIT_10s0071g01060	Pyruvate kinase	4890.94	4909.42	4334.76	1358.13	1208.02	848.214	4711.7	1138.12	4.13989
CUST_8967_PI425248043	GSVIVT01037979001	VIT_10s0092g00430	No hit	107.73	133.352	130.247	6.39643	31.4898	51.8125	123.776	29.8996	4.13973
CUST_10854_PI425248304	GSVIVT01032083001	VIT_13s0064g01020	Unknown protein	792.51	576.837	541.726	208.766	125.399	127.856	637.024	154.007	4.13632
CUST_8884_PI425248043	GSVIVT01037711001	VIT_19s0090g01070	Glucan endo-1,3-beta-glucosidase 7 precursor	1284.63	874.345	912.834	297.896	267.098	177.982	1023.93	247.659	4.13446
CUST_12812_PI425248304	GSVIVT01036969001	VIT_03s0088g01160	Unknown protein	131.936	117.876	130.794	42.8998	25.7473	23.427	126.869	30.6913	4.13369
CUST_303_PI425248043	GSVIVT01001187001	VIT_07s0151g00610	No hit	906.013	965.831	743.707	206.958	241.301	184.685	871.85	210.981	4.13236
CUST_13011_PI425248304	GSVIVT01037651001	VIT_19s0090g00400	Zinc finger (C3HC4-type ring finger)	2966.41	3408.66	2592.04	995.188	695.889	479.37	2989.04	723.482	4.13146
CUST_8122_PI425248304	GSVIVT01025274001	VIT_06s0004g02080	TRNA-specific 2-thiouridylase	250.565	271.746	210.382	40.326	79.8728	57.2104	244.231	59.1364	4.12996
CUST_8555_PI425248304	GSVIVT01026490001	VIT_04s0044g01270	Calcineurin phosphoesterase	137.512	126.794	89.1081	18.076	38.4695	29.0297	117.804	28.5251	4.12985
CUST_5157_PI425248043	GSVIVT01023190001	VIT_12s0035g01490	Peroxiredoxin	26120.9	37725.6	33430.6	5976.63	9888.82	7705.4	32425.7	7856.95	4.12701
CUST_1468_PI425248063	GSVIVT01016246001	VIT_13s0019g04540	GCN5 N-acetyltransferase (GNAT)	3257.46	3397.46	2043.07	576.106	894.6	639.497	2899.33	703.401	4.12188
CUST_13422_PI425248304	GSVIVT01038734001	VIT_12s0142g00110	Splicing factor, arginine/serine-rich 2	76.8718	81.9159	66.7201	13.1013	21.8291	19.7813	75.1693	18.2372	4.12175
CUST_5972_PI425248043	GSVIVT01026229001	VIT_10s0042g00970	Methionine synthase	1246.53	845.741	981.601	274.646	270.389	200.794	1024.62	248.61	4.12142
CUST_3855_PI425248304	GSVIVT01013400001	VIT_18s0122g00990	Glutamate receptor Ionotropic	440.891	381.098	297.779	106.218	91.348	74.2353	373.256	90.6005	4.1198
CUST_1002_PI425248063	GSVIVT01012040001	VIT_01s0011g02200	Glutamine synthetase	11899.4	12757.3	10346.6	2290.56	3622.94	2603.08	11667.8	2838.86	4.11002
CUST_8871_PI425248043	GSVIVT01037665001	VIT_19s0090g00570	Salicylic acid-induced fragment 1 protein	398.448	456.587	321.749	91.9072	106.954	87.4744	392.261	95.4451	4.10981
CUST_7875_PI425248043	GSVIVT01033451001	VIT_08s0007g06960	Disease resistance-responsive	1204.87	1426.36	892.71	290.815	342.37	224.589	1174.65	285.925	4.10823
CUST_4196_PI425248304	GSVIVT01014324001	VIT_19s0014g02580	(-)-germacrene D synthase (VvTPS23)	11.6762	19.5722	18.6513	4.41656	3.77864	3.95879	16.6333	4.05133	4.10563
CUST_5192_PI425248304	GSVIVT01017042001	VIT_09s0002g04020	Aquaporin DELTA-TIP	36766.4	36031.2	24353	7670.77	9688.27	6315.4	32383.5	7891.48	4.10361
CUST_5456_PI425248043	GSVIVT01024186001	VIT_03s0038g00550	ferulate 5-hydroxylase	90.3462	55.7645	72.0978	21.531	19.2511	12.3964	72.7362	17.7262	4.10333
CUST_11602_PI425248304	GSVIVT01033865001	#N/A	#N/A	693.412	471.228	507.411	131.722	143.362	132.452	557.35	135.845	4.10283
CUST_12086_PI425248304	GSVIVT01035322001	VIT_04s0008g00520	6-phosphofructokinase	5775.16	7301.34	5375.67	1206.05	1903.7	1387.99	6150.72	1499.24	4.10255
CUST_1067_PI425248063	GSVIVT01012120001	VIT_01s0011g01460	AICARFT/IMPCHase bienzyme; MGS	1024.07	865.664	776.627	173.652	278.915	197.684	888.785	216.75	4.1005
CUST_6967_PI425248043	GSVIVT01030047001	VIT_12s0057g00560	PAT1 (Phytochrome a signal transduction 1)	512.018	397.149	280.857	100.611	109.312	80.3763	396.675	96.7662	4.09931
CUST_10627_PI425248304	GSVIVT01031547001	VIT_06s0061g00070	Ubiquitin-conjugating enzyme E2 C	1314.64	870.872	1087.9	360.245	244.882	193.554	1091.14	266.227	4.09852
CUST_7113_PI425248304	GSVIVT01023010001	VIT_12s0034g01080	3-isopropylmalate dehydrogenase 2, chloroplast precursor	2628.89	2237.36	1795.35	631.544	528.348	466.83	2220.54	542.241	4.09511
CUST_2139_PI425248063	GSVIVT01020111001	VIT_01s0026g01240	Beta-1 3 galactosyltransferase 5	308.469	350.379	313.647	69.4144	97.2256	70.8808	324.165	79.1736	4.09436
CUST_2068_PI425248304	GSVIVT01008070001	VIT_17s0000g05570	Receptor protein kinase	2919.72	2519.53	2285.12	612.545	785.711	490.81	2574.79	629.689	4.08899
CUST_9902_PI425248304	GSVIVT01029802001	VIT_12s0055g01190	Alpha-L-arabinosidase	293.807	327.292	188.135	57.8346	80.4488	59.6882	269.745	65.9905	4.08763
CUST_872_PI425248043	GSVIVT01003673001	VIT_00s0203g00150	Octicosapeptide/Phox/Bem1p (PB1) domain-containing protein	23.0231	25.4276	25.3561	10.5699	2.50523	4.98777	24.6023	6.02096	4.08611
CUST_7411_PI425248304	GSVIVT01023862001	VIT_03s0038g04010	Pantothenate kinase	2022.31	2189.93	1608.78	432.992	590.826	402.167	1940.34	475.328	4.0821
CUST_1720_PI425248043	GSVIVT01007533001	VIT_17s0000g10290	No hit	116.454	147.511	165.857	37.0961	35.8633	32.3832	143.274	35.1142	4.08023
CUST_11261_PI425248304	GSVIVT01033204001	VIT_04s0069g01100	Unknown protein	685.069	595.923	477.77	164.498	130.627	136.138	586.254	143.754	4.07817
CUST_1548_PI425248043	GSVIVT01006654001	VIT_00s0394g00020	Pentatricopeptide (PPR) repeat-containing protein	1324.82	1122.52	707.559	299.409	266.72	208.236	1051.63	258.121	4.07417
CUST_4870_PI425248043	GSVIVT01022015001	VIT_14s0030g00430	Unknown protein	375.108	302.139	224.998	98.9344	74.9386	48.1325	300.748	74.0018	4.06406
CUST_5166_PI425248304	GSVIVT01016979001	VIT_09s0002g03470	Unknown protein	189.161	146.434	129.497	61.1116	32.2579	21.0896	155.03	38.153	4.06338
CUST_11606_PI425248304	GSVIVT01033871001	VIT_08s0007g03090	Kinesin family member 11	976.637	738.223	588.541	220.652	199.6	146.634	767.8	188.962	4.06325
CUST_65_PI425248304	GSVIVT01000126001	VIT_07s0129g00210	BT4 (BTB and TAZ Domain protein 4)	4863.37	5439.34	7936.82	2255.83	1182.09	1054.99	6079.84	1497.64	4.05963
CUST_7793_PI425248304	GSVIVT01024634001	VIT_06s0004g07420	Unknown protein	30.3307	35.2504	24.2298	7.30174	8.64862	6.17883	29.9369	7.37639	4.05848
CUST_702_PI425248304	GSVIVT01002332001	VIT_00s0684g00010	Protein kinase	940.883	765.415	880.159	206.695	250.757	180.475	862.152	212.642	4.05448
CUST_396_PI425248043	GSVIVT01001503001	VIT_00s0160g00180	Histone H3	1595.97	1602.79	1447.72	508.162	342.152	296.708	1548.83	382.341	4.0509
CUST_7909_PI425248304	GSVIVT01024885001	#N/A	#N/A	1094.91	1018.18	856.943	249.342	276.946	207.913	990.013	244.733	4.04527
CUST_2899_PI425248304	GSVIVT01009566001	VIT_18s0001g11170	Myb domain protein 73	184.797	179.827	180.805	49.0504	55.5141	30.2785	181.81	44.9477	4.04492
CUST_4759_PI425248304	GSVIVT01015515001	VIT_11s0016g05090	DEAD box RNA helicase	15.5681	12.4784	14.4507	6.01359	1.66384	2.83572	14.1657	3.50438	4.04228
CUST_4679_PI425248304	GSVIVT01015367001	VIT_11s0016g03720	Aspartate aminotransferase, cytoplasmic (Transaminase A)	9327.89	10854.9	8079.28	2793.47	2162.18	2041.66	9420.69	2332.44	4.03899
CUST_11278_PI425248304	GSVIVT01033252001	VIT_08s0007g08800	Kinesin motor protein	305.864	268.184	253.386	62.0268	79.9113	63.2141	275.811	68.3841	4.03327
CUST_2825_PI425248304	GSVIVT01009432001	VIT_18s0001g09920	Cyclin delta-3 (CYCD3_1)	1840.37	1263.4	1098.85	514.214	263.099	264.84	1400.87	347.384	4.03264
CUST_7906_PI425248304	GSVIVT01024879001	VIT_06s0004g05430	Tropinone reductase	1672.8	1550.66	1112.21	298.901	476.698	300.844	1445.22	358.815	4.02777
CUST_6441_PI425248304	GSVIVT01020625001	VIT_12s0028g02900	Isoflavone methyltransferase/ Orcinol O-methyltransferase 1 oomt1	121.118	152.47	201.307	14.6797	35.3221	67.977	158.298	39.3263	4.02526
CUST_9325_PI425248304	GSVIVT01028330001	VIT_07s0005g03350	Malate dehydrogenase, cytosolic	28413.5	29211.7	25554.2	5669	8191.68	6807.6	27726.5	6889.42	4.0245
CUST_8679_PI425248043	GSVIVT01036676001	VIT_13s0084g00880	NADPH:quinone oxidoreductase	938.335	877.511	766.185	216.296	254.977	170.352	860.677	213.875	4.02421
CUST_2972_PI425248304	GSVIVT01009712001	VIT_18s0001g12500	Unknown protein	48.2355	52.3033	47.1568	10.5598	13.4096	12.7488	49.2318	12.2394	4.02239
CUST_9681_PI425248304	GSVIVT01029211001	VIT_11s0052g00890	Unknown protein	1012.05	1183.76	769.454	164.033	270.306	302.987	988.421	245.775	4.02164
CUST_6762_PI425248043	GSVIVT01029251001	VIT_11s0052g00570	Nodulin MtN21	1362.96	1357.16	1392.42	443.62	315.255	263.976	1370.84	340.95	4.02066
CUST_2084_PI425248063	GSVIVT01020038001	VIT_01s0026g01910	myb domain protein 88	41.227	33.6175	36.6729	12.5633	8.21544	6.97327	37.1725	9.25066	4.01836
CUST_13160_PI425248304	GSVIVT01037973001	VIT_10s0092g00360	VPS2.2 SNF7	1661.25	1173.17	1080.37	409.618	325.997	239.179	1304.93	324.931	4.01601
CUST_3739_PI425248304	GSVIVT01013144001	VIT_02s0012g01450	Basic helix-loop-helix BHLH071	3657.12	3774.51	2335.5	798.645	947.369	687.49	3255.71	811.168	4.01361
CUST_6064_PI425248043	GSVIVT01026582001	VIT_04s0044g00560	Histone H3	2018.04	1745.75	1131.76	463.579	423.822	332.457	1631.85	406.619	4.01321
CUST_2181_PI425248063	GSVIVT01020166001	VIT_01s0026g00720	Unknown protein	56.1439	54.7715	53.1459	14.6754	14.7002	11.5135	54.6871	13.6297	4.01235
CUST_2248_PI425248063	GSVIVT01021190001	VIT_10s0003g01060	Topoisomerase, B subunit type IIA	262.884	368.425	337.398	90.1245	82.6836	68.7686	322.902	80.5256	4.00993
CUST_12009_PI425248304	GSVIVT01035108001	VIT_05s0077g01960	Chromosoma associate protein subunit H2	117.292	77.647	79.9959	34.0619	20.1535	14.3562	91.645	22.8572	4.00946
CUST_9921_PI425248304	GSVIVT01029850001	VIT_08s0056g00270	Unknown protein	17.5437	25.1461	24.7563	2.381	8.03976	6.40164	22.482	5.60747	4.0093
CUST_1864_PI425248304	GSVIVT01007681001	VIT_17s0000g08960	Raffinose synthase	20.0696	20.5611	19.986	3.51688	6.18099	5.45647	20.2056	5.05145	3.99996
CUST_5659_PI425248043	GSVIVT01024881001	VIT_06s0004g05400	Tropinone reductase	227.94	210.69	181.85	40.8019	60.8713	53.4624	206.827	51.7118	3.9996
CUST_6391_PI425248043	GSVIVT01027914001	VIT_05s0049g01870	Import receptor subunit TOM22 homolog 2, Mitochondrial	165.232	198.482	168.631	48.4791	52.1235	32.5001	177.448	44.3676	3.99951
CUST_5700_PI425248043	GSVIVT01025019001	VIT_06s0004g04270	Histone H2A.4 HTA12	10523.8	12172.5	10273.7	2450.99	3566.76	2226.65	10990	2748.13	3.99909
CUST_3464_PI425248304	GSVIVT01011403001	VIT_14s0108g00660	Chromosome condensation protein	46.0963	43.7361	40.8623	12.1532	10.6177	9.93692	43.5649	10.9026	3.99583
CUST_2413_PI425248304	GSVIVT01008673001	VIT_18s0001g00060	1,4-alpha-glucan branching enzyme, chloroplast precursor	2164.23	1708.62	1594.24	439.09	516.611	412.855	1822.37	456.185	3.9948
CUST_4194_PI425248304	GSVIVT01014319001	#N/A	#N/A	83.6841	86.8157	59.1013	10.5818	28.5168	18.3867	76.5337	19.1618	3.99408
CUST_3309_PI425248063	GSVIVT01034510001	VIT_18s0072g00800	Histone H3	10245.5	10100.8	7624.68	3126.94	2314.47	1564.22	9323.66	2335.21	3.99264
CUST_1188_PI425248304	GSVIVT01004405001	VIT_00s1312g00010	basic helix-loop-helix (bHLH) family	5029.46	4492.22	2703.86	1048.48	1058.3	956.522	4075.18	1021.1	3.99097
CUST_5649_PI425248304	GSVIVT01018054001	VIT_05s0020g04190	PINHEAD (Protein ZWILLE)	284.923	216.575	167.659	45.279	66.3291	56.0842	223.052	55.8974	3.99039
CUST_11386_PI425248304	GSVIVT01033462001	VIT_08s0007g06820	Kinesin motor protein	2789.02	2283.61	1696.54	684.743	524.563	490.256	2256.39	566.521	3.98289
CUST_7920_PI425248043	GSVIVT01033638001	VIT_08s0007g05130	UDP-glucoronosyl/UDP-glucosyl transferase	192.008	168.798	129.833	51.5991	47.765	23.9126	163.546	41.0922	3.97998
CUST_4980_PI425248304	GSVIVT01016669001	VIT_09s0002g00340	Alanine aminotransferase 2	5852.61	7688.95	6186.93	1793.69	1849.42	1316.7	6576.16	1653.27	3.97767
CUST_2155_PI425248043	GSVIVT01009214001	VIT_18s0001g07840	Unknown protein	2469.16	3248.79	2978.61	690.366	907.561	590.757	2898.85	729.561	3.97342
CUST_3769_PI425248304	GSVIVT01013216001	VIT_02s0012g00760	Haloacid dehalogenase hydrolase	2821.36	3354.76	2641.99	659.9	793.195	767.699	2939.37	740.265	3.9707
CUST_6939_PI425248043	GSVIVT01029947001	VIT_08s0056g01260	Unknown protein	712.294	490.324	432.204	197.757	124.442	89.9947	544.941	137.398	3.96615
CUST_4410_PI425248304	GSVIVT01014831001	VIT_19s0015g01660	Phenylalanine-tRNA ligase	284.788	249.237	173.818	60.7496	65.1202	52.6965	235.948	59.5221	3.96403
CUST_9163_PI425248304	GSVIVT01028023001	VIT_07s0005g00580	Ribonuclease H	816.66	855.596	542.627	144.551	254.138	160.462	738.294	186.384	3.96115
CUST_4632_PI425248304	GSVIVT01015290001	VIT_11s0016g03020	Pectinesterase family	8138.19	7955.21	6609.21	2171.37	2065.72	1495.13	7567.54	1910.74	3.96052
CUST_8280_PI425248043	GSVIVT01035241001	VIT_04s0079g00540	No hit	23191.7	29944.7	23386.6	6435.33	8334.93	4568.06	25507.7	6446.11	3.95706
CUST_4018_PI425248043	GSVIVT01017833001	VIT_05s0020g02140	Ycf2	4736.73	5102.03	3591.93	1137.76	1297.96	959.587	4476.9	1131.77	3.95566
CUST_456_PI425248063	GSVIVT01010352001	VIT_01s0010g02670	3-oxoacyl-[acyl-carrier-protein] reductase, chloroplast	450.948	519.034	549.133	172	111.185	100.864	506.372	128.016	3.95552
CUST_4643_PI425248043	GSVIVT01020630001	VIT_12s0028g02870	Isoflavone methyltransferase/ Orcinol O-methyltransferase 1 oomt1	63.4394	82.0053	108.906	7.84472	19.376	37.0992	84.7834	21.44	3.95446
CUST_6786_PI425248304	GSVIVT01022026001	VIT_14s0030g00300	Sugar transporter ERD6-like 3	553.78	514.819	487.767	137.697	157.955	98.159	518.789	131.27	3.95207
CUST_1213_PI425248043	GSVIVT01005205001	VIT_00s0265g00060	Unknown	1210.24	1097.91	1721.27	411.239	333.95	274.534	1343.14	339.908	3.95148
CUST_3702_PI425248304	GSVIVT01012867001	VIT_11s0118g00590	Unknown protein	7148.94	7809.84	7483.01	1317.12	2779.41	1582.92	7480.59	1893.15	3.9514
CUST_4231_PI425248304	GSVIVT01014405001	VIT_19s0014g03300	NAC domain-containing protein (VvNAC18)	440.808	603.456	512.971	151.352	131.445	111.57	519.078	131.455	3.9487
CUST_4785_PI425248043	GSVIVT01021087001	VIT_10s0003g00050	Squamosa promoter-binding protein (VvSBP9)	2180.63	2927.46	2048.4	387.114	862.97	563.852	2385.5	604.645	3.94528
CUST_5783_PI425248304	GSVIVT01018512001	VIT_16s0022g01820	Microtubule associated protein (MAP65/ASE1) pleiade	1406.81	1028.18	1006.88	342.022	294.606	236.301	1147.29	290.976	3.94289
CUST_7914_PI425248304	GSVIVT01024893001	VIT_06s0004g05320	Tropinone reductase	593.8	691.355	590.552	155.319	184.364	136.38	625.236	158.688	3.94004
CUST_1177_PI425248043	GSVIVT01005093001e5	#N/A	#N/A	1165.46	1231.9	1034.91	338.043	279.697	254.057	1144.09	290.599	3.937
CUST_13265_PI425248304	GSVIVT01038270001	VIT_05s0094g01570	MLO1	4195.88	4208.1	3323.61	1121.5	962.369	895.22	3909.2	993.03	3.93664
CUST_3759_PI425248043	GSVIVT01017013001	VIT_09s0002g03770	Mitotic phosphoprotein N' end (MPPN)	1328.47	1034.18	785.668	334.626	287.367	177.79	1049.44	266.594	3.93648
CUST_37_PI425248027	XM002284076LOC100241539	#N/A	#N/A	4447.43	3780.95	2477.46	892.473	1063.75	763.573	3568.61	906.599	3.93626
CUST_10273_PI425248304	GSVIVT01030616001	VIT_12s0059g02420	Peroxidase ATP11A (gb|X98802).	9561.69	7490.38	6858.2	3267.63	1609.31	1202.26	7970.09	2026.4	3.93313
CUST_8678_PI425248043	GSVIVT01036674001	VIT_13s0084g00850	NADPH:quinone oxidoreductase	949.225	770.663	779.036	220.023	237.778	179.18	832.975	212.327	3.92308
CUST_3242_PI425248043	GSVIVT01014670001	VIT_19s0015g00420	Phosphoenolpyruvate carboxylase.	22.496	37.5856	31.3452	7.32669	3.41506	12.5687	30.4756	7.77016	3.92214
CUST_2508_PI425248043	GSVIVT01010940001	VIT_07s0104g01810	Glutathione S-transferase 13 GSTF13	10606.1	9965.47	9258.34	2169.58	2902.46	2535.72	9943.3	2535.92	3.92099
CUST_7588_PI425248304	GSVIVT01024202001	VIT_03s0038g00380	Xylulose kinase	1662.33	1151.13	1812.3	450.903	437.056	292.261	1541.92	393.406	3.91942
CUST_5350_PI425248304	GSVIVT01017399001	#N/A	#N/A	63.1173	46.6865	50.4774	13.9301	17.5317	9.50211	53.427	13.6546	3.91274
CUST_806_PI425248063	GSVIVT01011797001	VIT_01s0011g04490	ATP synthase beta chain 2, mitochondrial	3006.78	3413.92	3294.83	807.411	938.732	740.008	3238.51	828.717	3.90786
CUST_2150_PI425248304	GSVIVT01008217001	VIT_17s0000g04330	Kinesin family member 18/19	316.37	241.933	275.299	84.5303	70.2508	58.5573	277.867	71.1128	3.90742
CUST_2133_PI425248304	GSVIVT01008185001	VIT_17s0000g04660	Agmatine deiminase	3822.64	4378.22	3371.39	905.705	1219.01	839.891	3857.42	988.203	3.90346
CUST_6370_PI425248304	GSVIVT01020436001	VIT_19s0027g00500	GTP-binding protein YchF	110.587	109.016	103.806	31.1201	24.8819	26.85	107.803	27.6173	3.90345
CUST_5808_PI425248304	GSVIVT01018625001	VIT_16s0022g00670	Vacuolar invertase 1, GIN1	624.518	445.588	431.404	167.495	117.557	99.6169	500.503	128.223	3.90338
CUST_1047_PI425248043	GSVIVT01004457001	VIT_00s1348g00020	Ternary complex factor MIP1	824.485	665.611	586.919	126.811	232.241	174.132	692.338	177.728	3.89548
CUST_2723_PI425248304	GSVIVT01009238001	VIT_18s0001g08090	IAA9	19745.1	17044.2	13557.5	3244.04	5479.25	4208.39	16782.2	4310.56	3.89329
CUST_9457_PI425248304	GSVIVT01028671001	#N/A	#N/A	77.3756	80.1286	56.1286	14.6514	25.1679	15.094	71.2109	18.3044	3.89036
CUST_10991_PI425248304	GSVIVT01032402001	VIT_14s0066g00480	Heterogeneous nuclear ribonucleoprotein A1/A3	555.935	464.053	449.459	132.679	131.594	113.515	489.816	125.929	3.88961
CUST_11358_PI425248304	GSVIVT01033402001	VIT_08s0007g07400	Glutamate dehydrogenase 1	1248.48	1218.21	916.626	220.734	369.3	279.931	1127.77	289.988	3.88903
CUST_279_PI425248304	GSVIVT01000809001	VIT_12s0142g00450	Unknown protein	680.819	638.813	522.898	160.058	188.071	125.786	614.176	157.971	3.88789
CUST_3433_PI425248304	GSVIVT01011353001	VIT_14s0108g00090	Cupin, RmlC-type	2452.15	3079.62	2045	779.209	665.316	504.292	2525.59	649.605	3.88788
CUST_3881_PI425248304	GSVIVT01013442001	VIT_18s0122g00510	6-phosphofructokinase, pyrophosphate dependent	564.437	633.17	602.743	155.302	175.094	133.278	600.117	154.558	3.88279
CUST_8544_PI425248304	GSVIVT01026470001	VIT_04s0044g01490	2-oxoisovalerate dehydrogenase alpha subunit, mitochondrial precursor	156.805	140.039	127.068	37.7358	41.3634	30.1115	141.304	36.4036	3.8816
CUST_8243_PI425248304	GSVIVT01025505001	VIT_06s0004g00120	Zinc finger (C3HC4-type ring finger)	481.141	455.69	566.088	106.839	181.203	99.4157	500.973	129.152	3.87893
CUST_928_PI425248043	GSVIVT01003818001	VIT_07s0141g00720	fimbrin 1	607.882	553.019	527.515	157.73	166.08	111.684	562.805	145.165	3.87701
CUST_13198_PI425248304	GSVIVT01038135001	VIT_05s0094g00420	Endosperm defective 1 EDE1	123.677	108.134	105.905	27.5561	28.9739	30.5802	112.572	29.0367	3.87689
CUST_4852_PI425248304	GSVIVT01015755001	VIT_03s0017g01220	Polyadenylate-binding protein 2	595.381	592.101	531.522	131.13	172.611	140	573.001	147.914	3.87389
CUST_7865_PI425248304	GSVIVT01024789001	#N/A	#N/A	1890.11	1450.66	1106.99	418.68	426.674	302.924	1482.58	382.759	3.87341
CUST_6600_PI425248304	GSVIVT01020999001	VIT_05s0029g00640	Retrotransposon	1350.62	955.996	836.509	347.313	273.201	191.144	1047.71	270.553	3.87248
CUST_8792_PI425248043	GSVIVT01037336001	VIT_06s0009g02710	DUTP pyrophosphatase	2383.07	1841.72	1513.18	667.823	455.133	362.339	1912.66	495.098	3.86319
CUST_3448_PI425248063	GSVIVT01034881001	#N/A	#N/A	29.5479	22.8379	18.4397	4.98768	5.85383	7.50528	23.6085	6.11559	3.86038
CUST_5865_PI425248304	GSVIVT01018793001	VIT_04s0023g03260	Cellulase2	9.40227	12.5916	8.9904	3.34702	2.53207	2.14737	10.3281	2.67549	3.86026
CUST_8248_PI425248043	GSVIVT01035123001	VIT_05s0077g02100	Senescence-associated protein	819.696	893.757	776.317	239.101	218.818	187.285	829.923	215.068	3.85889
CUST_5103_PI425248043	GSVIVT01023027001	VIT_12s0034g00870	Kinetochore protein	415.051	346.411	254.434	107.72	87.2924	68.3512	338.632	87.7878	3.85739
CUST_2269_PI425248063	GSVIVT01021218001	VIT_10s0003g01310	Unknown protein	123.421	152.575	103.609	31.3827	38.2409	28.8273	126.535	32.817	3.85578
CUST_4155_PI425248043	GSVIVT01018480001	VIT_16s0022g02080	Exostosin family protein	54.4441	54.0327	32.444	8.8124	15.3665	12.377	46.9736	12.1853	3.85493
CUST_4810_PI425248304	GSVIVT01015601001	VIT_11s0016g05880	Ubiquitin-specific protease 12 UBP12	30.7448	31.9088	29.3477	10.6648	9.80917	3.40794	30.6671	7.96065	3.85234
CUST_7455_PI425248304	GSVIVT01023942001	VIT_03s0038g03160	flavin-containing monooxygenase 1	316.983	277.125	248.467	87.0078	65.6144	66.1055	280.858	72.9092	3.85216
CUST_8631_PI425248304	GSVIVT01026821001	VIT_15s0046g03700	3-beta hydroxysteroid dehydrogenase	458.487	485.037	488.962	102.424	141.427	128.568	477.495	124.14	3.84643
CUST_1044_PI425248063	GSVIVT01012094001	VIT_01s0011g01720	Unknown protein	841.361	972.038	716.02	201.386	274.125	182.157	843.14	219.223	3.84604
CUST_11764_PI425248304	GSVIVT01034173001	VIT_08s0007g00340	Kinesin family member 22	682.556	491.02	444.641	196.308	134.101	90.4302	539.405	140.28	3.84521
CUST_4207_PI425248043	GSVIVT01018630001	VIT_16s0022g00640	BCL-2-associated athanogene 7 ATBAG7	12360.2	14050.2	9297.99	3909.92	2607.68	2771.51	11902.8	3096.37	3.84412
CUST_2347_PI425248043	GSVIVT01009912001	VIT_18s0001g14350	No hit	61.6715	53.3562	71.1338	16.1679	16.9651	15.2964	62.0538	16.1432	3.84397
CUST_2671_PI425248043	GSVIVT01012406001	#N/A	#N/A	71.2436	65.8455	42.0378	14.9842	21.8113	9.83752	59.7089	15.5443	3.8412
CUST_7583_PI425248304	GSVIVT01024195001	VIT_03s0038g00470	Subtilase family protein	728.102	733.277	463.608	168.825	198.877	133.555	641.662	167.086	3.84032
CUST_3496_PI425248063	GSVIVT01036872001	VIT_02s0087g00800	Unknown protein	3540.46	3667.25	2403.97	573.068	1125.16	809.023	3203.89	835.749	3.83356
CUST_7348_PI425248304	GSVIVT01023714001	VIT_11s0037g01000	Clathrin assembly protein 10	411.207	383.318	368.804	101.428	115.357	86.7816	387.776	101.189	3.83221
CUST_3984_PI425248043	GSVIVT01017707001	VIT_05s0020g01030	No hit	113.797	98.8747	71.6304	18.9797	32.5733	22.6439	94.7673	24.7323	3.83172
CUST_8997_PI425248043	GSVIVT01038072001	VIT_19s0093g00460	No hit	1065.78	959.244	742.496	196.392	353.07	172.846	922.505	240.769	3.83149
CUST_9291_PI425248304	GSVIVT01028245001	VIT_07s0005g02580	Zinc finger (DHHC type)	557.015	395.539	434.531	172.604	103.385	86.0534	462.362	120.681	3.83127
CUST_13420_PI425248304	GSVIVT01038732001	VIT_12s0142g00050	PUMILIO 7 (APUM7)	261.898	210.673	161.827	72.6938	58.0942	34.8344	211.466	55.2075	3.83039
CUST_13128_PI425248304	GSVIVT01037869001	VIT_03s0091g00530	N-acetyltransferase ESCO2	38.3983	50.9768	31.5924	7.37238	10.1389	14.0957	40.3225	10.5356	3.82725
CUST_3990_PI425248304	GSVIVT01013694001	VIT_18s0001g02400	Laccase	7.52194	7.68623	7.97901	2.76394	1.5995	1.69667	7.72906	2.02004	3.82619
CUST_2081_PI425248304	GSVIVT01008086001	VIT_17s0000g05440	Unknown protein	72.2597	50.5176	57.4133	18.4579	18.801	9.84761	60.0635	15.7022	3.82517
CUST_8806_PI425248304	GSVIVT01027170001	VIT_15s0046g00260	Unknown protein	3023.95	2604.78	2397.31	384.313	946.904	767.065	2675.34	699.428	3.82505
CUST_8310_PI425248304	GSVIVT01025636001	VIT_08s0040g02350	Xylan synthase	44.3564	57.8144	38.4044	7.33963	15.8402	13.6566	46.8584	12.2788	3.8162
CUST_2239_PI425248063	GSVIVT01020241001	VIT_01s0026g00030	Unknown protein	1005.07	728.395	596.072	261.168	212.938	136.718	776.513	203.608	3.81377
CUST_1700_PI425248043	GSVIVT01007404001	VIT_00s0551g00020	Ribosomal protein L15e	7892.15	6801.78	6006.64	2390.96	1916.89	1120.72	6900.19	1809.52	3.81326
CUST_2733_PI425248304	GSVIVT01009258001	VIT_18s0001g08250	Tubulin alpha-3 chain	2352.6	2028.26	1767.93	638.651	563.293	411.381	2049.6	537.775	3.81125
CUST_2608_PI425248063	GSVIVT01021667001	VIT_10s0003g05030	Leucine-rich repeat family protein	2250.25	2160.94	1384.87	495.179	611.166	414.699	1932.02	507.015	3.81058
CUST_12373_PI425248304	GSVIVT01035843001	VIT_04s0008g05330	DEAD box RNA helicase RH15	463.932	519.397	469.406	3.69015	198.069	179.792	484.245	127.184	3.80744
CUST_363_PI425248304	GSVIVT01001098001	VIT_01s0150g00190	Transaldolase	24345.6	26995.8	24835.6	5077.57	8638.93	6291.23	25392.3	6669.24	3.80738
CUST_3333_PI425248304	GSVIVT01011079001	VIT_07s0104g00540	CYCP1;1; CYCP1;1	1644.05	1808.77	1522.57	492.921	382.553	433.183	1658.46	436.219	3.8019
CUST_6122_PI425248043	GSVIVT01026961001	VIT_15s0046g02230	Heavy-metal-associated domain-containing protein	16177.6	18465	18006.9	3878.79	6190.61	3785.5	17549.8	4618.3	3.80006
CUST_6280_PI425248304	GSVIVT01019796001	VIT_02s0025g03850	YDA (YODA)	132.304	140.573	88.6235	22.326	33.2872	39.5384	120.5	31.7172	3.7992
CUST_192_PI425248063	GSVIVT01004932001	VIT_01s0244g00030	ACP4 (Acyl carrier protein 4)	704.215	676.03	794.742	192.085	211.354	169.181	724.996	190.874	3.7983
CUST_1681_PI425248304	GSVIVT01006926001	VIT_00s0441g00020	Squalene monooxygenase	689.271	657.279	492.481	130.487	209.456	144.445	613.01	161.463	3.7966
CUST_3043_PI425248043	GSVIVT01014039001	VIT_16s0013g02020	Ribosomal protein L15e	2982.88	2660.61	2725.9	931.845	726.676	547.081	2789.79	735.201	3.7946
CUST_1567_PI425248304	GSVIVT01006367001	VIT_00s0357g00020	Beta-hydroxyacyl-ACP dehydratase	1178.74	1558.61	1242.63	294.741	418.874	336.989	1326.66	350.201	3.78828
CUST_243_PI425248304	GSVIVT01000718001	VIT_07s0141g00240	NADH dehydrogenase (ubiquinone) flavoprotein 2	3762.97	2994.82	2437.89	985.546	782.336	662.125	3065.23	810.002	3.78422
CUST_4495_PI425248304	GSVIVT01015059001	VIT_11s0016g00870	Strictosidine synthase (YLS2)	836.743	849.895	555.908	185.78	260.969	146.044	747.515	197.598	3.78302
CUST_735_PI425248063	GSVIVT01011703001	VIT_01s0011g05340	Unknown protein	609.139	526.509	373.231	128.868	162.699	107.427	502.96	132.998	3.78171
CUST_1483_PI425248063	GSVIVT01016266001	VIT_13s0019g04380	Auxin response factor 10	920.752	855.591	574.934	208.311	230.249	184.277	783.759	207.612	3.77511
CUST_258_PI425248063	GSVIVT01010052001	VIT_18s0001g15720	Leucine Rich Repeat receptor-like kinase	238.323	200.273	152.553	60.1927	54.3207	42.1872	197.05	52.2335	3.77247
CUST_1334_PI425248063	GSVIVT01013718001	VIT_01s0127g00870	Polygalacturonase JP630	436.112	432.476	384.481	92.4842	143.94	95.8375	417.69	110.754	3.77133
CUST_8036_PI425248304	GSVIVT01025134001	VIT_06s0004g03290	MaoC-like dehydratase	128.652	216.953	153.355	30.9355	43.9647	57.4639	166.32	44.1214	3.7696
CUST_2416_PI425248063	GSVIVT01021405001	VIT_10s0003g02890	LHCII type I CAB-1	38579.7	42623.6	42950.2	7972.17	12705.4	12262.3	41384.5	10980	3.76909
CUST_12967_PI425248304	GSVIVT01037542001	VIT_06s0009g00810	Periplasmic beta-glucosidase precursor	986.193	833.58	662.116	214.043	243.685	200.837	827.297	219.521	3.76864
CUST_4465_PI425248304	GSVIVT01015015001	VIT_11s0016g00460	Kinesin TETRASPORE (NACK1)	1089.4	910.38	906.085	263.326	289.574	218.81	968.622	257.237	3.76549
CUST_7358_PI425248043	GSVIVT01031358001	VIT_14s0060g00070	No hit	37.9898	37.3497	32.6433	11.4018	15.8576	1.42182	35.9943	9.56041	3.76493
CUST_9338_PI425248304	GSVIVT01028356001	VIT_07s0005g03630	Ankyrin	418.07	408.917	396.641	104.141	123.706	97.4905	407.876	108.446	3.76109
CUST_12673_PI425248304	GSVIVT01036483001	VIT_14s0083g00520	Proline oxidase	2041.98	2880.59	2907.95	504.705	949.121	629.342	2610.18	694.389	3.75895
CUST_13136_PI425248304	GSVIVT01037888001	VIT_03s0091g00380	Thioredoxin domain-containing protein 9	2209.44	2547.49	2235.17	679.458	715.003	467.014	2330.7	620.492	3.75621
CUST_665_PI425248043	GSVIVT01002895001	VIT_00s0956g00020	Leafy cotyledon1-like protein	99.1398	123.886	98.4026	37.0518	24.9037	23.6208	107.143	28.5254	3.75605
CUST_3086_PI425248304	GSVIVT01009910001	VIT_18s0001g14330	No hit	101.39	71.5594	57.4128	19.4653	21.286	20.616	76.7874	20.4557	3.75383
CUST_8363_PI425248043	GSVIVT01035542001	#N/A	#N/A	2226.62	2117.13	1562.95	623.495	499.948	450.374	1968.9	524.606	3.7531
CUST_12840_PI425248304	GSVIVT01037059001	VIT_03s0088g00260	Serine carboxypeptidase S10	15356	16259.6	17481.5	4930.43	4202.64	3959.26	16365.7	4364.11	3.75007
CUST_3071_PI425248304	GSVIVT01009889001	VIT_18s0001g14100	ABA-responsive protein (HVA22)HVA22H	1088.1	1154.86	1264.56	260.544	411.309	263.686	1169.17	311.846	3.7492
CUST_4879_PI425248304	GSVIVT01015854001	VIT_03s0017g01970	Unknown protein	572.6	413.816	367.718	147.882	114.417	99.1775	451.378	120.492	3.74612
CUST_5446_PI425248304	GSVIVT01017688001	VIT_05s0020g00810	Ribosomal protein L3	516.37	499.736	365.235	178.947	103.562	86.2663	460.447	122.925	3.74575
CUST_1256_PI425248063	GSVIVT01012985001	VIT_02s0012g02790	Secretory carrier membrane protein (SCAMP4)	1257.38	1025.26	705.189	360.081	258.45	179.207	995.944	265.913	3.74538
CUST_1475_PI425248063	GSVIVT01016257001	VIT_13s0019g04460	Phenylalanine ammonia-lyase 2 (PAL2)	3393.11	2523	2378.6	674.156	845.441	697.984	2764.91	739.194	3.74043
CUST_1821_PI425248063	GSVIVT01018345001	VIT_15s0021g00880	ferredoxin-related	1483.46	1550.19	1317.03	458.937	451.454	252.978	1450.23	387.79	3.73972
CUST_11789_PI425248304	GSVIVT01034217001	VIT_09s0070g00030	Stromal cell-derived factor 2 protein precursor (SDF2 protein)	2617.74	1836.27	1816.75	675.855	610.243	391.748	2090.25	559.282	3.73739
CUST_6762_PI425248304	GSVIVT01021978001	VIT_14s0030g00660	Shikimate dehydrogenase	6961.57	7370.26	5677.28	2460.48	1659.59	1234.19	6669.7	1784.75	3.73704
CUST_10853_PI425248304	GSVIVT01032082001	VIT_13s0064g01030	Zinc finger (C3HC4-type ring finger)BIG BROTHER	172.506	144.048	112.706	50.5046	39.2745	25.0888	143.087	38.2893	3.73698
CUST_7443_PI425248043	GSVIVT01031688001	VIT_05s0062g01360	Unknown protein	356.137	400.991	335.67	95.2251	114.724	82.5293	364.266	97.4929	3.73633
CUST_7413_PI425248304	GSVIVT01023864001	VIT_03s0038g03990	UDP-galactose translocator	418.943	376.628	325.5	121.899	106.373	71.8733	373.69	100.048	3.7351
CUST_2764_PI425248304	GSVIVT01009315001	VIT_18s0001g08800	Lecithine cholesterol acyltransferase-like protein	67.5807	88.9738	62.9271	14.0589	24.9971	19.7407	73.1605	19.5989	3.73289
CUST_2988_PI425248043	GSVIVT01013881001	VIT_16s0013g00650	Histone-lysine N-methyltransferase, H3 lysine-9 specific SUVH5	348.504	237.603	211.761	71.9805	73.9752	67.8955	265.956	71.2837	3.73095
CUST_2407_PI425248304	GSVIVT01008663001	VIT_17s0000g00090	Crumpled leaf	2264.79	2378.36	2101.2	561.569	746.777	499.505	2248.12	602.617	3.73059
CUST_5163_PI425248304	GSVIVT01016973001	VIT_09s0002g03420	Cytochrome b5 domain-containing protein	955.541	1082.45	793.018	271.065	268.728	219.279	943.668	253.024	3.72956
CUST_8846_PI425248043	GSVIVT01037535001	VIT_06s0009g00870	Unknown protein	470.093	363.748	352.537	155.964	87.3781	75.0735	395.459	106.139	3.72587
CUST_3514_PI425248304	GSVIVT01011508001	VIT_14s0108g01630	Unknown protein	677.232	543.679	648.305	193.506	178.436	130.302	623.072	167.415	3.72172
CUST_3121_PI425248043	GSVIVT01014337001	VIT_19s0014g02700	Iron regulated transporter	11.5398	8.51126	8.2841	4.7391	1.36488	1.51415	9.44507	2.53938	3.71944
CUST_412_PI425248063	GSVIVT01010301001	VIT_01s0010g02240	Unknown protein	775.901	613.185	557.686	181.406	197.044	145.132	648.924	174.527	3.71818
CUST_1241_PI425248063	GSVIVT01012796001	VIT_18s0117g00080	R protein L6	38.0932	25.6601	23.0677	5.52713	9.80354	8.02086	28.9403	7.78384	3.718
CUST_2863_PI425248043	GSVIVT01013377001	VIT_18s0122g01250	No hit	535.083	499.62	388.938	122.292	156.933	103.909	474.547	127.712	3.71577
CUST_2083_PI425248063	GSVIVT01020033001	VIT_01s0026g01950	Homeobox-leucine zipper protein HB13	5338.5	4672.66	4682.22	1612.14	1412.38	934.707	4897.79	1319.74	3.71117
CUST_4940_PI425248043	GSVIVT01022284001	VIT_07s0031g02050	Ribosomal protein L3A	138.4	136.03	89.1735	26.9414	35.1473	36.0807	121.201	32.7231	3.70384
CUST_5286_PI425248304	GSVIVT01017241001	VIT_09s0002g06010	Phospholipase/carboxylesterase	277.477	218.557	183.747	55.6826	77.179	50.75	226.594	61.2038	3.70228
CUST_2416_PI425248304	GSVIVT01008676001	VIT_18s0001g00100	Auxin-independent growth promoter	460.983	448.655	443.975	83.4083	166.59	115.749	451.204	121.916	3.70095
CUST_9459_PI425248304	GSVIVT01028677001	VIT_07s0005g06640	SEC14 cytosolic factor	133.43	115.51	117.567	37.7539	36.3416	24.9929	122.169	33.0295	3.69878
CUST_10662_PI425248304	GSVIVT01031651001	VIT_05s0062g01010	Aldo/keto reductase AKR	782.396	604.732	626.216	198.27	184.806	161.418	671.114	181.498	3.69764
CUST_1443_PI425248304	GSVIVT01005822001	VIT_00s0299g00110	Glycoprotein homolog, related	559.563	468.533	311.671	107.892	140.856	113.749	446.589	120.832	3.69594
CUST_5161_PI425248304	GSVIVT01016971001	VIT_09s0002g03400	No hit	66.5039	64.8239	39.6881	20.9427	13.5775	11.7847	57.0053	15.435	3.69326
CUST_7844_PI425248043	GSVIVT01033358001	VIT_08s0007g07790	UVI4 (polychome, UV-B-insensitive 4)	221.37	220.339	187.503	66.0669	63.4169	40.8894	209.737	56.7911	3.69314
CUST_6373_PI425248043	GSVIVT01027849001	#N/A	#N/A	1614.88	1338.29	1244.3	426.185	416.234	295.759	1399.16	379.393	3.68788
CUST_1434_PI425248063	GSVIVT01016195001	VIT_13s0019g05080	Zinc finger protein ATRZ-1A	1535.97	2021.13	1458.34	390.738	606.015	363.548	1671.81	453.434	3.68701
CUST_2509_PI425248043	GSVIVT01010942001	VIT_07s0104g01800	Glutathione S-transferase 13 GSTF13	13384.7	13861.1	13333.5	3116.85	4280.45	3619.65	13526.4	3672.32	3.68335
CUST_2526_PI425248043	GSVIVT01011002001	VIT_07s0104g01270	Kinase interacting family protein	124.232	80.1375	84.7654	45.1921	17.1755	16.1344	96.3783	26.1673	3.68315
CUST_11051_PI425248304	GSVIVT01032500001	VIT_14s0066g01550	Aldehyde Dehydrogenase (VvALDH2B9)	3411.34	3021.96	2704.65	768.015	1005.89	709.343	3045.98	827.751	3.67983
CUST_2179_PI425248063	GSVIVT01020164001	VIT_01s0026g00740	Nucleobase-ascorbate transporter 6 (NAT6)	840.223	840.584	589.783	259.862	244	113.543	756.864	205.802	3.67763
CUST_11430_PI425248304	GSVIVT01033532001	VIT_08s0007g06150	Ribosomal protein L6 (RPL6A) 60S	11590.1	13588.1	11335.5	3366.17	3697.99	2876.86	12171.2	3313.67	3.67304
CUST_5989_PI425248304	GSVIVT01019007001	#N/A	#N/A	379.096	290.887	238.711	83.2783	80.7214	83.5456	302.898	82.5151	3.67082
CUST_4496_PI425248304	GSVIVT01015060001	VIT_11s0016g00880	Strictosidine synthase; Soluble quinoprotein glucose dehydrogenase	290.552	335.823	239.959	84.3154	90.0394	61.6846	288.778	78.6798	3.6703
CUST_8545_PI425248043	GSVIVT01036228001	VIT_14s0081g00520	ERF12	1457.51	1116.96	1006.8	336.692	372.507	267.097	1193.76	325.432	3.66822
CUST_10017_PI425248304	GSVIVT01030056001	VIT_12s0057g00670	Heat shock protein 90C	1385.03	1405.44	996.963	443.712	320.987	270.54	1262.48	345.08	3.65851
CUST_3036_PI425248063	GSVIVT01026803001	VIT_15s0045g01490	Isoflavone methyltransferase/Orcinol O-methyltransferase 2 oomt2	5094.42	3793.3	4258.82	581.771	1636.35	1376.67	4382.18	1198.26	3.65711
CUST_3742_PI425248043	GSVIVT01016960001	VIT_09s0002g03250	Profilin 4 (PRO4) (PFN4)	3451.15	3888.2	3211.73	975.543	1123.83	785.778	3517.03	961.718	3.65703
CUST_10636_PI425248304	GSVIVT01031566001	VIT_05s0062g00120	Ribosomal protein S8 (RPS8B) 40S	338.266	389.821	382.191	104.8	123.33	75.5809	370.093	101.237	3.6557
CUST_10485_PI425248304	GSVIVT01031264001	VIT_14s0060g00890	Agenet domain-containing protein	256.656	223.502	162.056	82.3837	45.4038	48.0312	214.071	58.6062	3.65271
CUST_1833_PI425248043	GSVIVT01007953001	VIT_17s0000g06680	Unknown protein	6640.7	6429.4	5950.44	1880.33	2123.98	1207.88	6340.18	1737.4	3.64924
CUST_5023_PI425248043	GSVIVT01022577001	VIT_08s0032g01070	No hit	83.8606	63.6314	61.5318	17.6689	19.9612	19.6877	69.6746	19.1059	3.64675
CUST_7135_PI425248043	GSVIVT01030626001	VIT_12s0059g02480	CYCP2;1 (cyclin p2;1)	618.586	651.252	622.379	157.347	200.896	160.779	630.739	173.007	3.64574
CUST_9058_PI425248043	GSVIVT01038275001	#N/A	#N/A	16.0305	13.054	21.1589	3.51719	3.56167	6.70329	16.7478	4.59405	3.64554
CUST_5684_PI425248043	GSVIVT01024965001e5	#N/A	#N/A	291.298	271.833	221.793	66.059	82.3462	67.0827	261.641	71.8293	3.64254
CUST_10594_PI425248304	GSVIVT01031478001	#N/A	#N/A	509.425	493.169	375.062	126.369	161.929	89.9602	459.218	126.086	3.6421
CUST_5442_PI425248304	GSVIVT01017683001	VIT_05s0020g00750	Novel plant snare 13	1052.76	793.794	646.68	176.635	307.177	200.805	831.078	228.206	3.64179
CUST_5412_PI425248043	GSVIVT01024050001	VIT_03s0038g02170	Thaumatin	2148.7	1685.08	1721.34	630.057	470.992	424.415	1851.71	508.488	3.6416
CUST_8067_PI425248043	GSVIVT01034175001	VIT_08s0007g00320	GTP binding protein	81.3353	62.0528	51.6987	15.9667	20.2173	17.4049	65.0289	17.863	3.64043
CUST_2815_PI425248063	GSVIVT01025914001	VIT_18s0041g02150	Lipase GDSL	1252.25	970.869	893.813	390.092	261.649	205.708	1038.98	285.816	3.63513
CUST_103_PI425248027	XM002285757	#N/A	#N/A	36.2436	39.2641	25.7775	14.4343	10.2191	3.21405	33.7617	9.28913	3.63454
CUST_6634_PI425248304	GSVIVT01021094001	VIT_10s0003g00110	FES1 (frigida-essential 1)	269.312	259.846	207.343	72.66	67.7379	62.4485	245.5	67.6155	3.63083
CUST_789_PI425248043	GSVIVT01003434001e3	#N/A	#N/A	25.9694	26.8732	14.6532	3.93374	11.7171	2.9418	22.4986	6.19756	3.63023
CUST_1468_PI425248304	GSVIVT01005934001	VIT_00s0313g00070	putative MADS-box Short Vegetal Phase 1 (VviSVP1)	249.428	296.227	236.705	53.3523	105.76	56.6776	260.787	71.9301	3.62556
CUST_5711_PI425248043	GSVIVT01025055001	VIT_06s0004g03980	Ankyrin	1427.92	1600.12	1239.71	400.037	445.284	331.825	1422.59	392.382	3.62551
CUST_8984_PI425248304	GSVIVT01027597001	VIT_15s0048g01060	UDP-galactose transporter 2 ATUTR2/UTR2	85.9275	103.599	88.2068	31.0609	26.9727	18.5959	92.5779	25.5431	3.62437
CUST_2946_PI425248304	GSVIVT01009657001	VIT_18s0001g12030	Uracil-DNA glycosylase	1620.19	1107.35	1258.44	388.072	425.831	286.206	1328.66	366.703	3.62326
CUST_163_PI425248043	GSVIVT01000526001	VIT_05s0136g00320	Unknown protein	64.6158	70.7754	59.9575	19.372	21.0547	13.4977	65.1162	17.9748	3.62264
CUST_1242_PI425248043	GSVIVT01005275001	#N/A	#N/A	2336.07	2588.27	2111.32	387.506	846.394	709.307	2345.22	647.736	3.62065
CUST_1645_PI425248304	GSVIVT01006723001	VIT_10s0405g00050	Inositol transporter 4	101.743	89.2407	82.7999	16.0942	35.1749	24.3788	91.2613	25.216	3.61918
CUST_11486_PI425248304	GSVIVT01033639001	VIT_08s0007g05120	DNA gyrase B subunit	279.372	285.077	252.735	54.8274	99.2573	71.9643	272.395	75.3497	3.61508
CUST_6608_PI425248304	GSVIVT01021031001	VIT_05s0029g00400	Kinesin PAKRP1L	1534.26	1420.37	1194.4	277.819	466.464	403.914	1383.01	382.732	3.61351
CUST_236_PI425248027	XM002277500LOC100254577	#N/A	#N/A	3243.55	3780.18	3435.59	452.41	1105.79	1336.37	3486.44	964.858	3.61343
CUST_848_PI425248043	GSVIVT01003603001e3	#N/A	#N/A	1385.33	1505.19	1498.42	407.074	467.6	340.522	1462.98	405.065	3.61171
CUST_1230_PI425248304	GSVIVT01004717001	VIT_00s0229g00120	Ternary complex factor MIP1	1429.26	1120.88	834.359	300.141	396.578	240.498	1128.16	312.406	3.61122
CUST_3770_PI425248304	GSVIVT01013217001	VIT_02s0012g00750	Haloacid dehalogenase hydrolase	2744.4	3123.23	2506.05	661.621	923.627	733.754	2791.22	773.001	3.61089
CUST_331_PI425248027	XM002282215LOC100248459	#N/A	#N/A	784.463	755.244	591.671	140.25	280.12	169.954	710.459	196.774	3.61053
CUST_854_PI425248043	GSVIVT01003622001	#N/A	#N/A	1067.95	793.999	785.113	55.5951	457.961	219.732	882.353	244.429	3.60985
CUST_492_PI425248063	GSVIVT01010395001	VIT_01s0010g03090	Malate dehydrogenase, cytoplasmic 1	829.771	749.518	765.367	192.952	267.606	189.725	781.552	216.761	3.60559
CUST_8474_PI425248043	GSVIVT01035972001	VIT_04s0008g06670	Plastocyanin domain-containing protein	19847	17089.5	15052.7	6000.96	5206.96	3217.53	17329.7	4808.48	3.60399
CUST_1154_PI425248063	GSVIVT01012217001	VIT_01s0011g00510	Unknown protein	284.784	361.443	314.583	63.1756	113.669	89.9529	320.27	88.9326	3.60126
CUST_9611_PI425248304	GSVIVT01029046001	VIT_05s0051g00580	Inosine triphosphate pyrophosphatase	324.546	259.409	264.769	86.4231	80.1924	69.1581	282.908	78.5912	3.59974
CUST_910_PI425248043	GSVIVT01003781001	VIT_00s0208g00050	Multidrug resistance-associated protein 3	44.0188	47.1299	52.5665	2.41663	23.2353	14.3113	47.9051	13.3211	3.59619
CUST_3452_PI425248304	GSVIVT01011381001	VIT_14s0108g00430	ABC Transporter (VvMDR4 - VvABCB4)	141.019	89.7635	101.658	30.5853	35.3	26.6857	110.814	30.857	3.5912
CUST_3056_PI425248043	GSVIVT01014087001	VIT_19s0014g00270	Unknown protein	104.668	108.082	68.9889	57.0206	11.7064	9.72641	93.9126	26.1511	3.59115
CUST_6345_PI425248304	GSVIVT01020311001	VIT_19s0027g01460	Glutathione transferase microsomal	881.696	673.633	608.822	238.931	223.474	140.886	721.384	201.097	3.58724
CUST_4746_PI425248043	GSVIVT01020968001	VIT_05s0029g00840	No hit	68.9351	53.8081	63.5906	21.5759	16.9996	13.4692	62.1113	17.3482	3.58026
CUST_3299_PI425248304	GSVIVT01011015001	VIT_07s0104g01120	Rac GTPase activating protein	1637.72	1220.04	1003.87	443.092	372.337	263.289	1287.21	359.573	3.57983
CUST_9673_PI425248304	GSVIVT01029183001	VIT_11s0052g01090	4-coumarate-CoA ligase 2	6621.31	5610.09	5086.09	1911.06	1589.14	1340.68	5772.5	1613.63	3.57734
CUST_11300_PI425248304	GSVIVT01033297001	VIT_08s0007g08380	Cellulose synthase CESA3	502.614	418.623	413.37	114.23	153.356	106.433	444.869	124.673	3.56829
CUST_8944_PI425248304	GSVIVT01027530001	VIT_15s0048g01780	Peptidyl-prolyl cis-trans isomerase-like 3	1205.44	1117.65	771.918	353.148	296.443	219.179	1031.67	289.59	3.56252
CUST_4159_PI425248304	GSVIVT01014250001	VIT_19s0014g01820	RAB GTPase RABA1F	41.5064	36.2692	28.4634	12.463	6.57179	10.8041	35.413	9.94627	3.56043
CUST_4886_PI425248304	GSVIVT01015901001	VIT_03s0017g02290	Regulator of chromosome condensation (RCC1)	35.9633	33.4361	29.1238	3.81171	18.4354	5.4261	32.8411	9.22439	3.56024
CUST_3522_PI425248063	GSVIVT01036912001	VIT_02s0087g00420	Zinc finger (C3HC4-type ring finger)	438.236	299.599	264.763	95.2538	105.143	81.3609	334.199	93.9193	3.55837
CUST_7686_PI425248043	GSVIVT01032507001	VIT_14s0066g01620	Hypoxia-responsive	1682.06	1896.75	1587.06	469.843	551.353	430.959	1721.96	484.052	3.55738
CUST_12418_PI425248304	GSVIVT01035915001	VIT_04s0008g06050	Phytosulfokine receptor precursor	620.083	607.657	530.624	194.949	173.697	125.753	586.121	164.8	3.55657
CUST_760_PI425248304	GSVIVT01002747001	VIT_00s0868g00030	Unknown protein	60.1541	50.9801	34.1535	21.023	13.3354	6.53121	48.4292	13.6299	3.55317
CUST_5392_PI425248304	GSVIVT01017568001	VIT_09s0002g09090	Ser/thr specific protein kinase	318.637	251.838	239.506	71.7431	87.6463	68.6232	269.994	76.0042	3.55235
CUST_12157_PI425248304	GSVIVT01035451001	VIT_04s0008g01750	Ribosomal protein S3 (RPS3C) 40S	1913.13	2222.02	1737.32	576.775	638.983	437.398	1957.49	551.052	3.55228
CUST_9696_PI425248304	GSVIVT01029242001	VIT_11s0052g00640	Nitrogen fixation NifU	225.419	163.168	147.148	24.8764	71.0839	54.883	178.579	50.2811	3.5516
CUST_7883_PI425248043	GSVIVT01033486001	#N/A	#N/A	195.971	168.876	151.576	50.8226	52.3767	42.2812	172.141	48.4935	3.54977
CUST_2123_PI425248304	GSVIVT01008161001	VIT_17s0000g04810	Auxin-independent growth promoter	390.111	322.38	310.786	89.1457	130.97	69.0097	341.092	96.3752	3.53921
CUST_1054_PI425248063	GSVIVT01012105001	VIT_01s0011g01610	Protein kinase C inhibitor	926.813	923.966	755.131	215.241	305.847	215.339	868.637	245.476	3.53859
CUST_4105_PI425248304	GSVIVT01014155001	#N/A	#N/A	60.0698	53.123	39.7244	12.0843	16.1869	14.9982	50.9724	14.4231	3.53408
CUST_2445_PI425248304	GSVIVT01008736001	VIT_18s0001g00800	Tetracycline transporter protein	1150.18	1104.08	1277.84	201.55	388.65	409.268	1177.37	333.156	3.53398
CUST_2341_PI425248043	GSVIVT01009886001	#N/A	#N/A	847.136	856.471	647.414	219.647	298.399	147.349	783.674	221.798	3.53327
CUST_3327_PI425248304	GSVIVT01011073001	VIT_07s0104g00600	Elongation factor Tu	1757.6	1721.12	1659.11	514.111	557.099	383.169	1712.61	484.793	3.53267
CUST_7044_PI425248043	GSVIVT01030332001	VIT_08s0058g00120	Phosphatidylethanolamine-binding	5.60424	4.34728	5.7885	1.61323	1.4092	1.43434	5.24667	1.48559	3.53171
CUST_3481_PI425248043	GSVIVT01015506001	VIT_11s0016g05000	Dynein light chain LC8-type	557.965	515.78	328.208	76.6531	180.35	140.008	467.317	132.337	3.53127
CUST_10532_PI425248304	GSVIVT01031365001	VIT_06s0061g01610	DNA polymerase epsilon, subunit A	37.2619	63.8873	49.0088	4.7275	18.6177	19.1794	50.0527	14.1749	3.53109
CUST_12652_PI425248304	GSVIVT01036441001	VIT_14s0083g00060	DDT domain-containing protein	41.4658	34.548	25.0411	14.9243	7.27962	6.46362	33.685	9.55583	3.52507
CUST_4294_PI425248043	GSVIVT01018986001	VIT_04s0023g01520	Unknown protein	1935.36	2217.51	1357.11	584.47	576.128	402.835	1836.66	521.144	3.52428
CUST_4307_PI425248043	GSVIVT01019030001	VIT_04s0023g01150	Unknown protein	3110.84	3963.3	4933.02	1623.27	960.368	824.447	4002.38	1136.03	3.52314
CUST_2615_PI425248043	GSVIVT01011444001	VIT_14s0108g01060	Pentatricopeptide (PPR) repeat-containing protein	121.526	111.289	95.1577	38.5478	24.8469	29.7479	109.324	31.0475	3.52119
CUST_7390_PI425248043	GSVIVT01031504001	VIT_06s0061g00430	Ribosomal protein L18	308.976	293.073	222.705	72.5406	85.1549	76.5385	274.918	78.078	3.52107
CUST_8890_PI425248304	GSVIVT01027434001	VIT_15s0048g02630	RNA binding motif protein 38	540.885	440.646	322.332	112.38	151.197	107.017	434.621	123.531	3.5183
CUST_13126_PI425248304	GSVIVT01037865001	VIT_03s0091g00550	Unknown protein	2000.93	1597.1	1296.68	520.808	546.148	324.751	1631.57	463.902	3.51706
CUST_13351_PI425248304	GSVIVT01038586001	VIT_16s0098g01540	Thylakoid lumenal 17.4 kDa protein, chloroplast	420.677	389.052	346.743	50.0344	167.319	111.746	385.491	109.7	3.51405
CUST_6788_PI425248304	GSVIVT01022028001	VIT_14s0030g00280	Sugar transporter ERD6	580.34	603.241	583.084	149.646	187.522	165.575	588.889	167.581	3.51405
CUST_1725_PI425248063	GSVIVT01016576001	VIT_13s0019g00800	Histone H4	100.243	101.592	121.467	55.4481	25.6127	10.9454	107.767	30.6687	3.51391
CUST_6254_PI425248304	GSVIVT01019753001	VIT_02s0025g03480	Kinesin motor domain containing protein	426.144	450.303	259.665	101.743	121.816	100.077	378.704	107.878	3.51047
CUST_11555_PI425248304	GSVIVT01033770001	VIT_08s0007g03960	Phosphopyruvate hydratase.	12151.9	15821.2	17942.6	4197.66	4780.82	4109.35	15305.2	4362.61	3.50827
CUST_8065_PI425248043	GSVIVT01034172001	VIT_08s0007g00350	Import inner membrane translocase subunit Tim9, Mitochondrial	1386.41	1613.43	1314.48	462.567	417.483	350	1438.1	410.017	3.50743
CUST_27_PI425248304	GSVIVT01000048001	VIT_14s0128g00440	Tangled	1096.16	949.295	674.49	228.137	344.837	202.541	906.65	258.505	3.50728
CUST_9977_PI425248304	GSVIVT01029961001	VIT_08s0056g01480	Cation exchanger, CAX7	774.998	703.711	486.087	185.083	190.139	185.563	654.932	186.928	3.50365
CUST_6318_PI425248304	GSVIVT01019869001	VIT_02s0025g04530	DNA-directed RNA polymerase II subunit A	19.5081	19.312	15.9409	4.9816	3.26673	7.38157	18.2537	5.20996	3.50361
CUST_11573_PI425248304	GSVIVT01033808001	VIT_08s0007g03670	Lipase GDSL	3422.93	3522.19	2937.01	846.013	1099.24	875.951	3294.04	940.402	3.5028
CUST_5141_PI425248043	GSVIVT01023132001	VIT_12s0035g01940	Unknown protein	6224.77	6775.8	5980.6	1850.21	1833.38	1741.81	6327.06	1808.46	3.49858
CUST_8457_PI425248304	GSVIVT01026227001	VIT_10s0042g00950	Succinyl-CoA ligase alpha 1 subunit	1171.58	1226.24	1215.05	301.164	400.648	332.43	1204.29	344.747	3.49325
CUST_1492_PI425248063	GSVIVT01016280001	VIT_13s0019g04260	Monoglyceride lipase	241.496	226.281	220.297	44.0635	78.6442	74.6766	229.358	65.7948	3.48596
CUST_9602_PI425248304	GSVIVT01029024001	VIT_05s0051g00330	F-box domain containing protein	531.625	497.271	467.121	154.143	155.601	119.556	498.672	143.1	3.48478
CUST_9980_PI425248304	GSVIVT01029971001	VIT_08s0056g01570	5-methyltetrahydropteroyltriglutamate--homocysteine S-methyltransferase	3322.01	2712.98	2327.44	786.338	983.356	630.021	2787.48	799.905	3.48476
CUST_4940_PI425248304	GSVIVT01016095001	VIT_09s0018g01630	TUBBY like protein 8 TLP8	80.2319	72.2104	45.8208	22.6577	18.4083	15.839	66.0877	18.9683	3.4841
CUST_6172_PI425248304	GSVIVT01019606001	VIT_02s0025g02130	Unknown	239.008	188.752	145.227	42.5147	63.3001	58.7102	190.995	54.8417	3.48267
CUST_7851_PI425248304	GSVIVT01024747001	VIT_06s0004g06530	Zinc finger (C3HC4-type ring finger)	1082.57	1561.81	1210.78	322.158	466.292	318.796	1285.05	369.082	3.48175
CUST_1107_PI425248304	GSVIVT01003989001	VIT_14s0219g00280	Glycerol-3-phosphate dehydrogenase (NAD+)	748.797	897.76	549.148	209.652	246.792	174.264	731.902	210.236	3.48133
CUST_1874_PI425248304	GSVIVT01007694001	VIT_17s0000g08860	UBX domain-containing protein	633.108	683.66	594.103	192.726	193.475	163.839	636.957	183.347	3.47406
CUST_6036_PI425248304	GSVIVT01019113001	VIT_04s0023g00430	Tyrosine specific protein phosphatase	181.576	203.887	133.951	55.5227	51.2302	42.7641	173.138	49.839	3.47394
CUST_1958_PI425248043	GSVIVT01008423001	VIT_17s0000g02470	Thaumatin	21488.2	22559.8	25282.6	6794.07	7531.93	5639.15	23110.2	6655.05	3.47258
CUST_7316_PI425248043	GSVIVT01031233001	VIT_14s0060g01250	Unknown protein	878.287	871.442	732.375	203.516	303.811	208.452	827.368	238.593	3.4677
CUST_2335_PI425248304	GSVIVT01008544001	VIT_17s0000g01370	Cytidine/deoxycytidylate deaminase	110.28	104.314	93.2623	47.1917	24.6231	17.0733	102.619	29.6294	3.46342
CUST_4255_PI425248043	GSVIVT01018791001	VIT_04s0023g03270	Anthranilate phosphoribosyltransferase	115.65	114.647	69.5405	29.42	27.2928	29.8832	99.9459	28.8653	3.46249
CUST_8948_PI425248304	GSVIVT01027536001	VIT_15s0048g01730	Aurora kinase 3	118.948	104.233	104.189	41.9254	31.4599	21.1981	109.123	31.5278	3.46118
CUST_7505_PI425248304	GSVIVT01024025001	VIT_03s0038g02410	Unknown	34.0778	36.9599	23.1416	8.85153	10.8487	7.513	31.3931	9.07106	3.46079
CUST_7025_PI425248043	GSVIVT01030269001	VIT_08s0058g00570	Macrophage migration inhibitory factor	187.532	215.002	210.578	32.0855	90.0725	55.0118	204.371	59.0566	3.46059
CUST_9752_PI425248304	GSVIVT01029373001	VIT_17s0053g00620	Nascent polypeptide-associated complex subunit beta	7817.48	13199	14617.2	1287.56	6642.13	2373.56	11877.9	3434.42	3.45848
CUST_2057_PI425248063	GSVIVT01019997001	VIT_01s0026g02340	Ankyrin protein kinase	5961.37	5733.78	5536.53	1700.25	1919.19	1366.64	5743.89	1662.03	3.45596
CUST_5094_PI425248043	GSVIVT01023000001	VIT_12s0034g01160	Blue (type 1) copper domain	228.276	208.202	169.606	64.3156	64.7854	46.2928	202.028	58.4646	3.45556
CUST_6787_PI425248304	GSVIVT01022027001	VIT_14s0030g00290	No hit	599.034	441.053	406.658	145.853	143.964	128.939	482.248	139.585	3.45487
CUST_6504_PI425248043	GSVIVT01028346001	VIT_07s0005g03510	SAP protein BP-73 E1-E2_ATPase	1087.87	1026.34	889.911	307.77	320.211	241.633	1001.37	289.872	3.45454
CUST_4967_PI425248043	GSVIVT01022376001	VIT_07s0031g02770	Unknown protein	710.082	537.066	573.944	232.504	178.982	115.927	607.03	175.804	3.45288
CUST_9155_PI425248043	GSVIVT01038612001	VIT_16s0098g01240	Unknown protein	1109.78	1400.04	1078.74	336.291	382.831	321.247	1196.19	346.79	3.44932
CUST_6358_PI425248304	GSVIVT01020365001	VIT_19s0027g01010	Unknown protein	1544.02	1191.55	1027.64	451.198	347.23	292.657	1254.4	363.695	3.44905
CUST_1283_PI425248043	GSVIVT01005518001	VIT_00s1847g00010	Adenine phosphoribosyltransferase	1201.5	1213.52	971.483	417.696	345.184	219.131	1128.84	327.337	3.44854
CUST_8210_PI425248043	GSVIVT01034993001	VIT_05s0077g00980	Unknown	36.2584	36.4599	20.4211	15.8436	8.95761	2.22008	31.0464	9.00711	3.44688
CUST_2544_PI425248043	GSVIVT01011055001	VIT_07s0104g00780	Endomembrane protein 70	45.551	41.7679	29.8945	16.0575	11.8052	6.19262	39.0711	11.3518	3.44184
CUST_2441_PI425248063	GSVIVT01021436001	VIT_10s0003g03180	Phospho-N-acetylmuramoyl-pentapeptide-transferase	8123.85	8582.49	6852.72	2012.47	3098.04	1734.68	7853.02	2281.73	3.4417
CUST_1723_PI425248063	GSVIVT01016574001	VIT_13s0019g00840	UDP-glucuronate decarboxylase.	6275.87	4954.83	6795.49	1533.69	2111.86	1593.04	6008.73	1746.2	3.44104
CUST_10030_PI425248304	GSVIVT01030085001	VIT_12s0057g01020	fasciclin-like arabinogalactan protein FLA2	2233.73	1813.17	1584.51	639.009	623.323	375.683	1877.14	546.005	3.43795
CUST_3751_PI425248043	GSVIVT01017000001	VIT_09s0002g03650	DTA4 (downstream target of AGL15-4)	24.3906	20.5111	13.5735	9.28714	2.62067	5.10167	19.4917	5.66982	3.4378
CUST_784_PI425248304	GSVIVT01003077001	VIT_12s0178g00010	PHP domain-containing protein	283.808	222.681	206.728	57.2569	92.8538	57.4381	237.739	69.1829	3.43638
CUST_3260_PI425248304	GSVIVT01010934001	VIT_11s0103g00030	UDP-D-apiose/UDP-D-xylose synthase	311.227	258.357	399.371	106.917	58.0121	117.182	322.985	94.037	3.43466
CUST_5454_PI425248304	GSVIVT01017698001	VIT_05s0020g00920	Hydroxyproline-rich glycoprotein	397.811	398.02	335.7	99.8449	125.367	104.272	377.177	109.828	3.43425
CUST_13089_PI425248304	GSVIVT01037798001	VIT_03s0091g01190	Magnesium transporter CorA	2532.99	2045.76	1747.92	492.126	636.789	715.047	2108.89	614.654	3.43102
CUST_3319_PI425248304	GSVIVT01011062001	VIT_07s0104g00710	Auxin-binding protein 1 (ABP1)	1079.46	952.777	667.666	261.261	316.447	209.48	899.968	262.396	3.42981
CUST_12455_PI425248304	GSVIVT01035968001	VIT_04s0008g06630	Phototropic-responsive NPH3	848.148	606.833	547.564	193.423	235.662	154.831	667.515	194.639	3.42951
CUST_5045_PI425248304	GSVIVT01016775001	VIT_09s0002g01460	Ribosomal protein S3 (RPS3A) 40S	14213.9	13636.5	12981.6	4173.37	4358.65	3376.06	13610.6	3969.36	3.42893
CUST_4_PI425248043	GSVIVT01000012001	VIT_14s0128g00110	basic helix-loop-helix (bHLH) family	1602.33	1437.48	1184.61	575.648	398.538	257.947	1408.14	410.711	3.42854
CUST_8040_PI425248304	GSVIVT01025142001	VIT_06s0004g03240	Elongation factor 1-alpha 1	29355.8	22125.3	18187.2	6298.45	8212.95	5826.18	23222.8	6779.19	3.4256
CUST_4729_PI425248304	GSVIVT01015459001	VIT_11s0016g04560	Bile acid sodium symporter	279.51	303.947	184.709	43.9423	109.724	70.5824	256.055	74.7497	3.4255
CUST_1046_PI425248043	GSVIVT01004456001	VIT_00s1348g00010	Ternary complex factor MIP1	218.04	164.621	171.836	49.569	67.7937	44.5114	184.832	53.958	3.42548
CUST_12835_PI425248304	GSVIVT01037046001	VIT_03s0088g00380	Tubulin alpha	2722.15	2036.84	2079.59	898.688	573.344	525.621	2279.53	665.884	3.42331
CUST_6828_PI425248304	GSVIVT01022113001	VIT_07s0031g00470	DNA polymerase alpha	507.913	533.244	451.408	193.918	160.415	81.7988	497.522	145.377	3.42228
CUST_145_PI425248304	GSVIVT01000301001	VIT_00s0131g00250	Heat shock protein 81-2 (HSP81-2)	119.845	114.819	115.055	35.515	35.0217	31.7496	116.573	34.0954	3.41902
CUST_13121_PI425248304	GSVIVT01037858001	VIT_03s0091g00620	Histone deacetylase HDA6	890.603	736.053	528.02	179.372	253.471	197.472	718.225	210.105	3.41841
CUST_3803_PI425248304	GSVIVT01013276001	VIT_02s0012g00140	Novel plant snare 11	403.642	425.755	282.723	113.125	127.535	85.2974	370.707	108.652	3.41186
CUST_1317_PI425248304	GSVIVT01005054001	VIT_00s0253g00040	Monocopper oxidase SKS17 (SKU5 Similar 17)	76.782	63.3945	82.6504	31.7081	19.0519	14.5603	74.2756	21.7734	3.41129
CUST_12368_PI425248304	GSVIVT01035833001	VIT_04s0008g05240	Brittle 1 protein	1601.41	2650.65	2788.9	200.394	1129.96	733.833	2346.99	688.063	3.41101
CUST_2235_PI425248304	GSVIVT01008378001	VIT_17s0000g02900	ATP synthase beta chain 2, mitochondrial	7219.57	6440.92	5788.57	1469.21	2326.72	1907.43	6483.02	1901.12	3.41011
CUST_3074_PI425248304	GSVIVT01009892001	VIT_18s0001g14140	No hit	16.8383	17.6474	16.3844	5.88031	4.52522	4.51211	16.9567	4.97255	3.41006
CUST_9632_PI425248304	GSVIVT01029103001	VIT_11s0052g01830	UPF0066	333.951	247.539	228.869	67.1805	97.9509	72.6386	270.12	79.2566	3.40816
CUST_275_PI425248043	GSVIVT01001101001	VIT_01s0150g00210	CYP51A	3776.37	3286.39	2873.54	1230.59	912.756	772.779	3312.1	972.043	3.40736
CUST_9385_PI425248304	GSVIVT01028441001	VIT_07s0005g04480	Tyrosine decarboxylase	711.956	557.532	504.795	194.228	184.339	142.568	591.427	173.712	3.40464
CUST_7591_PI425248304	GSVIVT01024205001	VIT_03s0038g00320	Unknown protein	142.678	131.724	99.5067	44.6221	35.861	29.4007	124.636	36.6279	3.40276
CUST_13095_PI425248304	GSVIVT01037810001	VIT_03s0091g01060	Cyclin delta-2	54.0316	55.7066	77.8441	33.218	11.1974	10.7183	62.5274	18.3779	3.40232
CUST_1138_PI425248063	GSVIVT01012199001	VIT_01s0011g00680	Ribosomal protein S19 (RPS19A) 40S	4382.74	4103.61	3319.14	1392.38	1105.41	972.329	3935.16	1156.71	3.40204
CUST_9562_PI425248304	GSVIVT01028911001	VIT_16s0050g00670	Kinesin motor	179.113	122.845	117.449	62.4531	35.2349	25.6667	139.802	41.1182	3.4
CUST_3200_PI425248304	GSVIVT01010762001	VIT_05s0102g00400	far-red impaired responsive family protein	61.7026	64.7517	49.1737	11.5615	22.1374	17.966	58.5426	17.2216	3.39936
CUST_3872_PI425248304	GSVIVT01013427001	VIT_18s0122g00680	Oxygen-evolving complex PsbP	29.7431	30.8737	30.8569	9.57223	8.79704	8.53988	30.4913	8.96972	3.39936
CUST_292_PI425248027	XM002280367LOC100244960	#N/A	#N/A	1549.25	1392.31	957.723	331.349	454.588	362.075	1299.76	382.671	3.39656
CUST_5184_PI425248304	GSVIVT01017032001	VIT_09s0002g03930	Chaperonin GroEL	2113.38	2574.23	2111.54	625.55	823.386	553.911	2266.38	667.616	3.39474
CUST_5393_PI425248304	GSVIVT01017573001	VIT_09s0002g09150	RAE1 RNA export 1 homolog	294.743	253.774	168.933	76.6613	81.8683	52.939	239.15	70.4895	3.3927
CUST_1474_PI425248304	GSVIVT01005972001	VIT_00s0317g00130	Ribosomal protein L35 (RPL35B) 60S	16367.7	16372.5	14509.6	4902.17	5022.38	4016.52	15749.9	4647.02	3.38925
CUST_6785_PI425248043	GSVIVT01029354001	VIT_17s0053g00420	Subtilisin protease	112.298	155.042	201.788	3.68748	66.5451	68.2705	156.376	46.1677	3.38713
CUST_12776_PI425248304	GSVIVT01036739001	VIT_19s0085g00690	Cyclin-dependent protein kinase CYCB3	208.539	288.842	201.788	79.8968	73.063	53.472	233.056	68.8106	3.38692
CUST_9565_PI425248304	GSVIVT01028916001	VIT_16s0050g00620	Calmodulin-binding heat shock protein	1367.5	1098.91	1157.81	431.459	320.932	318.436	1208.07	356.942	3.3845
CUST_3999_PI425248043	GSVIVT01017750001	VIT_05s0020g01420	FPF1 (flowering promoting factor 1)	1600.53	1249.08	1091.33	341.474	479.206	343.79	1313.65	388.157	3.38432
CUST_8726_PI425248304	GSVIVT01026993001	VIT_15s0046g01900	ferric reduction oxidase 2	1305.59	1263.17	995.839	323.848	460.194	269.502	1188.2	351.181	3.38344
CUST_11731_PI425248304	GSVIVT01034110001	VIT_08s0007g00940	LHW (lonesome highway)	1529.88	1296.39	1005.81	366.308	471.587	294.844	1277.36	377.58	3.38302
CUST_6587_PI425248043	GSVIVT01028680001	VIT_07s0005g06650	Molecular chaperone DnaK	69.6573	53.0706	49.6467	25.6043	9.03376	16.3335	57.4582	16.9905	3.38178
CUST_1592_PI425248304	GSVIVT01006470001	VIT_00s0373g00010	Tubulin alpha-3 chain	841.828	578.168	610.542	350.834	125.008	124.639	676.846	200.16	3.38152
CUST_1847_PI425248304	GSVIVT01007646001	VIT_17s0000g09290	Protein kinase ATN1	105.732	87.0217	69.1902	29.7111	26.3588	21.4246	87.3148	25.8315	3.38017
CUST_4549_PI425248304	GSVIVT01015168001	VIT_11s0016g01870	Dihydrolipoamide S-acetyltransferase	369.239	321.429	280.573	108.436	106.777	72.2234	323.747	95.8122	3.37897
CUST_8025_PI425248304	GSVIVT01025113001	VIT_06s0004g03470	Unknown protein	58.7359	49.6056	52.0276	17.9065	13.779	15.7824	53.4564	15.8226	3.37847
CUST_10313_PI425248304	GSVIVT01030782001	VIT_14s0006g01000	DNA repair protein Rad4 family	467.553	374.116	334.857	129.054	151.947	67.6173	392.175	116.206	3.37482
CUST_11460_PI425248304	GSVIVT01033595001	VIT_08s0007g05540	DNA-directed RNA polymerase II subunit E	4711.05	4427.6	3606.79	1208.56	1317.09	1251.1	4248.48	1258.92	3.37472
CUST_2303_PI425248304	GSVIVT01008496001	VIT_17s0000g01800	Unknown protein	169.587	186.511	149.189	40.1351	66.9723	42.6525	168.429	49.9199	3.37399
CUST_9170_PI425248304	GSVIVT01028036001	VIT_07s0005g00690	Ribosomal protein L18 (RPL18B) 60S	4427.63	4018.36	3663.21	1418.08	1110.22	1061.01	4036.4	1196.44	3.37369
CUST_4993_PI425248043	GSVIVT01022484001	VIT_08s0032g00480	Retrovirus Pol polyprotein	209.011	194.485	316.311	116.782	43.7706	52.8999	239.936	71.1509	3.37221
CUST_3270_PI425248043	GSVIVT01014776001	VIT_19s0015g01330	Small nuclear ribonucleoprotein D1	1492.91	1476.6	1454.44	437.847	535.159	339.172	1474.65	437.393	3.37146
CUST_5356_PI425248304	GSVIVT01017419001	#N/A	#N/A	85.0516	55.7475	58.5153	20.9053	25.8833	12.3856	66.4381	19.7247	3.36827
CUST_1860_PI425248063	GSVIVT01018414001	VIT_15s0021g00140	Speckle-type POZ protein-related	382.449	345.009	325.724	96.326	106.381	110.02	351.061	104.242	3.36774
CUST_5664_PI425248043	GSVIVT01024894001	VIT_06s0004g05310	Tropinone reductase	281.865	263.378	216.803	84.5635	83.8745	57.9544	254.016	75.4641	3.36604
CUST_8170_PI425248304	GSVIVT01025358001	VIT_06s0004g01310	Enoyl-[acyl-carrier-protein] reductase [NADH], chloroplast precursor	619.276	635.221	596.473	206.888	199.098	144.312	616.99	183.433	3.36358
CUST_12279_PI425248304	GSVIVT01035663001	VIT_04s0008g03780	Myb-related protein 3R-1 (Plant c-MYB-like protein 1) MYB3R1	2263.63	1972.09	1633.31	629.88	689.905	425.101	1956.34	581.629	3.36356
CUST_1274_PI425248304	GSVIVT01004820001	VIT_10s0116g00360	Pyrophosphate-dependent phosphofructokinase beta subunit	5903.83	5855.04	4786.24	1674.29	1977.48	1274.23	5515.03	1642	3.35874
CUST_10512_PI425248304	GSVIVT01031316001	VIT_14s0060g00450	Protein-serine/threonine kinase haspin-related	438.502	375.112	313.816	125.413	125.941	84.4918	375.81	111.949	3.35699
CUST_506_PI425248304	GSVIVT01001479001	VIT_04s0159g00040	Glutathione transferase microsomal GSTMI	4473.64	5203.8	4061.96	1215.54	1724.2	1154.73	4579.8	1364.83	3.35559
CUST_7804_PI425248304	GSVIVT01024670001	VIT_06s0004g07140	Maternal effect embryo arrest 67	1052.07	1024.84	723.328	284.918	354.377	195.397	933.413	278.23	3.35482
CUST_8868_PI425248043	GSVIVT01037639001	VIT_19s0090g00310	AT hook motif-containing protein	255.643	203.71	206.475	53.6849	70.3304	74.4728	221.943	66.1627	3.3545
CUST_9776_PI425248304	GSVIVT01029452001	VIT_09s0054g01690	Transcription factor	1170.18	1062.62	963.678	356.291	345.095	251.59	1065.5	317.659	3.35422
CUST_6547_PI425248304	GSVIVT01020841001	VIT_12s0028g00630	Hydroxyacylglutathione hydrolase 3	628.951	618.079	504.693	123.074	250.336	149.152	583.908	174.187	3.35218
CUST_3589_PI425248043	GSVIVT01015895001	VIT_03s0017g02260	Protease inhibitor/seed storage/lipid transfer protein (LTP)	36949.3	40138.9	27514.5	8205.24	13299.5	9710.83	34867.6	10405.2	3.35098
CUST_13063_PI425248304	GSVIVT01037749001	VIT_19s0090g01430	EDM2	2496.16	2772.77	2391.95	533.82	1025.69	726.965	2553.63	762.158	3.35052
CUST_1757_PI425248304	GSVIVT01007336001	VIT_00s0532g00020	Kinesin family member C1	547.754	472.308	420.097	159.892	164.083	106.022	480.053	143.332	3.34923
CUST_7976_PI425248304	GSVIVT01025008001	VIT_06s0004g04350	Unknown protein	440.753	512.713	467.553	170.778	132.15	121.36	473.673	141.429	3.34919
CUST_1102_PI425248043	GSVIVT01004801001	VIT_10s0116g00030	Pentatricopeptide (PPR) repeat membrane-associated salt-inducible protein	1525.36	1282.55	938.399	432.534	364.179	322.203	1248.77	372.972	3.34816
CUST_733_PI425248043	GSVIVT01003246001	#N/A	#N/A	6266.18	4442.23	5118.48	1773.54	1328.53	1627.88	5275.63	1576.65	3.3461
CUST_983_PI425248063	GSVIVT01012012001	VIT_01s0011g02430	Metal-dependent phosphohydrolase HD domain-containing protein	488.354	455.241	307.854	132.023	126.627	115.427	417.15	124.692	3.34543
CUST_7318_PI425248043	GSVIVT01031238001	VIT_14s0060g01210	Basic Leucine Zipper Transcription Factor (VvbZIP37)	3915.66	3908.08	5362.13	1083.7	1688.24	1169.94	4395.29	1313.96	3.34508
CUST_2372_PI425248043	GSVIVT01010548001	VIT_16s0100g01250	Unknown protein	358.53	319.043	303.489	100.716	108.062	84.558	327.021	97.7787	3.3445
CUST_8725_PI425248304	GSVIVT01026991001	VIT_15s0046g01920	ferric reduction oxidase 2	1400.14	1252.49	1009.71	350.894	460.287	283.89	1220.78	365.024	3.34439
CUST_508_PI425248043	GSVIVT01001956001	#N/A	#N/A	1192.82	1037.41	709.132	304.696	346.726	228.584	979.787	293.335	3.34016
CUST_4409_PI425248304	GSVIVT01014829001	VIT_19s0015g01640	No hit	74.468	67.6327	47.0457	20.4037	20.6977	15.5867	63.0488	18.8961	3.33661
CUST_9231_PI425248304	GSVIVT01028156001	VIT_07s0005g01800	Agenet domain-containing protein	1289.86	1237.36	928.036	363.846	438.442	233.755	1151.75	345.348	3.33504
CUST_1140_PI425248304	GSVIVT01004079001	VIT_00s0225g00090	Copper amine oxidase	989.831	981.324	649.538	260.626	285.98	239.209	873.564	261.938	3.335
CUST_499_PI425248043	GSVIVT01001925001	#N/A	#N/A	283.696	282.16	176.894	57.4307	95.2317	70.363	247.583	74.3418	3.33034
CUST_6481_PI425248043	GSVIVT01028268001	VIT_07s0005g02780	Unknown protein	176.27	148.964	141.184	46.9539	51.2967	41.806	155.473	46.6855	3.33021
CUST_4214_PI425248304	GSVIVT01014361001	VIT_19s0014g02900	Ring finger protein 185	2009.24	2413.09	1755.85	548.083	743.871	563.886	2059.39	618.613	3.32904
CUST_507_PI425248043	GSVIVT01001953001	VIT_19s0176g00020	AAA-type ATPase	89.4704	97.3852	97.9161	49.954	18.6292	16.9627	94.9239	28.5153	3.32888
CUST_8291_PI425248304	GSVIVT01025597001	#N/A	#N/A	348.789	374.294	334.121	31.183	163.448	122.96	352.401	105.864	3.32883
CUST_2211_PI425248304	GSVIVT01008333001	VIT_17s0000g03290	Kinesin motor HIK (HINKEL)	1126.03	1004.13	953.86	316.319	360.866	249.293	1028.01	308.826	3.32876
CUST_6054_PI425248304	GSVIVT01019165001	VIT_04s0023g00030	CHR4/MI-2-like (chromatin remodeling 4)	486.52	384.272	317.81	136.067	141.034	79.9738	396.201	119.025	3.32872
CUST_12087_PI425248304	GSVIVT01035323001	VIT_04s0008g00530	Serine/threonine-protein kinase Aurora-1	1510.12	1244.23	1204.47	445.357	447.699	296.302	1319.61	396.453	3.32854
CUST_4307_PI425248304	GSVIVT01014585001	VIT_19s0014g05070	Kinesin family member C1	1607.31	1256.47	1083.45	515.724	405.422	265.233	1315.74	395.46	3.32713
CUST_2537_PI425248043	GSVIVT01011034001	VIT_07s0104g00960	Histone H2AXb HTA3	5126.48	5917.84	4252.69	1771.77	1539.68	1288.99	5099	1533.48	3.32512
CUST_8689_PI425248304	GSVIVT01026934001	VIT_15s0046g02500	Unknown protein	500.495	423.018	383.788	112.189	150.264	130.772	435.767	131.075	3.32456
CUST_3726_PI425248043	GSVIVT01016895001	VIT_09s0002g02560	Ribosomal protein L28e	11572.5	11347.8	9052.02	2382.85	3652.05	3586.79	10657.4	3207.23	3.32293
CUST_5335_PI425248304	GSVIVT01017350001	VIT_09s0002g07130	CUE domain containing protein	635.49	615.571	523.565	194.38	188.858	151.221	591.542	178.153	3.32042
CUST_10710_PI425248304	GSVIVT01031749001	VIT_03s0063g00500	Prpk (p53-related protein kinase)	2396.78	2587.74	2171.46	704.313	870.517	581.348	2385.33	718.726	3.31882
CUST_13085_PI425248304	GSVIVT01037791001	VIT_03s0091g01290	Serine carboxypeptidase S10	7494.11	7764.44	7674.27	2674.58	2483.74	1751.76	7644.27	2303.36	3.31874
CUST_5448_PI425248043	GSVIVT01024152001	VIT_03s0038g00930	Auxin responsive SAUR protein	115.472	95.6215	92.8743	28.7652	35.5603	27.3531	101.323	30.5595	3.31558
CUST_7399_PI425248043	GSVIVT01031541001	VIT_06s0061g00140	Unknown protein	674.543	781.644	533.782	214.412	228.609	157.21	663.323	200.077	3.31534
CUST_9625_PI425248304	GSVIVT01029086001	VIT_05s0051g00920	Unknown protein	205.877	197.744	134.949	71.915	52.5186	38.0984	179.523	54.1773	3.31362
CUST_6710_PI425248304	GSVIVT01021838001	VIT_14s0030g01790	Ndr family protein	134.356	93.9457	111.485	45.1509	32.6206	24.823	113.262	34.1982	3.31194
CUST_10_PI425248027	XM002267604F3H	#N/A	#N/A	51436.8	42877.6	35269.2	15388.7	14181.6	9591.1	43194.5	13053.8	3.30896
CUST_2632_PI425248304	GSVIVT01009076001	VIT_18s0001g06330	14-3-3 protein GF14 omega (GRF2)	14305.1	15357	13331.8	4042.44	5291.14	3668.95	14331.3	4334.18	3.30658
CUST_5054_PI425248304	GSVIVT01016788001	VIT_09s0002g01580	Mitogen-activated protein kinase organizer 1	146.939	132.329	107.73	30.8295	54.0929	32.1514	128.999	39.0246	3.30559
CUST_5185_PI425248043	GSVIVT01023260001	VIT_12s0035g00880	Lactoylglutathione lyase	9160.84	11675.7	11174.6	2475.15	4428.51	2780.4	10670.4	3228.02	3.30555
CUST_11885_PI425248304	GSVIVT01034645001	VIT_13s0073g00170	Exocyst subunit EXO70 A1	4050.46	3645.77	2832.86	941.646	1277.29	967.491	3509.7	1062.14	3.30436
CUST_2357_PI425248304	GSVIVT01008585001	VIT_17s0000g00980	Ribosomal protein L7A (RPL7aB) 60S	11736.9	12226.3	9446.97	3639.88	3825.25	2646.47	11136.7	3370.53	3.30415
CUST_5873_PI425248304	GSVIVT01018808001	VIT_04s0023g03120	Histone H3	3934.55	4413.99	4110.83	1065.15	1588.54	1117.38	4153.12	1257.02	3.30394
CUST_13218_PI425248304	GSVIVT01038188001	VIT_05s0094g00870	Ribosomal protein L5 (RPL5B) 60S	9537.27	10587.9	9139.45	3204.42	3074.63	2580	9754.86	2953.02	3.30335
CUST_6110_PI425248304	GSVIVT01019483001	VIT_02s0025g01040	Receptor protein kinase	737.521	560.024	525.013	205.757	198.895	147.477	607.519	184.043	3.30097
CUST_5294_PI425248043	GSVIVT01023633001	VIT_11s0037g00450	No hit	279.814	239.494	182.839	67.408	83.3613	61.9719	234.049	70.9137	3.30047
CUST_11653_PI425248304	GSVIVT01033959001	VIT_08s0007g02270	LMBR1 integral membrane	2556.98	2500.58	1889.85	689.124	770.07	646.019	2315.81	701.738	3.3001
CUST_7868_PI425248304	GSVIVT01024794001	VIT_06s0004g06100	MYB divaricata	4289.88	4188.97	3462.62	1082.4	1489.89	1048.43	3980.49	1206.91	3.29809
CUST_753_PI425248043	GSVIVT01003309001	GSVIVT01003309001	Dehydration-responsive protein	14.7672	21.513	15.8658	1.47496	5.90845	8.43127	17.382	5.27156	3.29732
CUST_1551_PI425248304	GSVIVT01006310001	VIT_00s0346g00120	Sinapyl alcohol dehydrogenase	57.8163	80.9455	77.241	21.4613	22.4115	21.686	72.0009	21.8529	3.29479
CUST_2010_PI425248063	GSVIVT01019929001	VIT_02s0025g05070	Microtubule motor PAK (phosphatidic acid kinase) KHC	498.769	498.152	550.75	161.852	172.593	135.561	515.891	156.669	3.29288
CUST_121_PI425248063	GSVIVT01001426001	VIT_18s0157g00190	Choline kinase	3068.8	4156.6	3346.26	1329.19	1069.92	814.812	3523.89	1071.31	3.28933
CUST_8144_PI425248304	GSVIVT01025314001	VIT_06s0004g01730	Unknown protein	800.752	645.21	622.873	257.74	196.75	174.941	689.612	209.81	3.28683
CUST_3775_PI425248043	GSVIVT01017069001	VIT_09s0002g04300	Hydroxyphenylpyruvate reductase (HPPR)	13430.7	14740	11281.3	2599.16	5324.78	4084.46	13150.7	4002.8	3.28537
CUST_2448_PI425248063	GSVIVT01021443001	VIT_10s0003g03250	Unknown protein	16373.1	15331.5	11555.5	5180.34	4295.24	3693.36	14420.1	4389.65	3.28501
CUST_1970_PI425248304	GSVIVT01007877001	VIT_17s0000g07210	Flavonoid 3'-hydroxylase b (F3'Hb) [Vitis vinifera]	1606.4	1650.31	1434.63	377.537	578.643	472.406	1563.78	476.195	3.2839
CUST_4057_PI425248304	GSVIVT01014069001	VIT_19s0014g00100	Chalcone isomerase 3	298.714	301.142	275.429	75.8184	112.023	78.8553	291.762	88.899	3.28195
CUST_8301_PI425248304	GSVIVT01025621001	VIT_08s0040g02470	Inorganic pyrophosphatase	5666.15	5619.08	4584.04	1457.07	2063.39	1316.37	5289.75	1612.28	3.28093
CUST_256_PI425248027	XM002276665LOC100267123	#N/A	#N/A	460.462	612.434	410.294	100.801	198.778	152.571	494.397	150.716	3.28031
CUST_10061_PI425248304	GSVIVT01030138001	VIT_12s0057g01450	Subtilisin protease	515.772	409.854	306.404	104.088	143.311	128.253	410.677	125.218	3.27971
CUST_6140_PI425248304	GSVIVT01019552001	VIT_02s0025g01610	Phosphatidylinositol 4-kinase type-II	3331.82	3173.11	2093.75	977.081	1046.95	598.673	2866.23	874.234	3.27856
CUST_6681_PI425248304	GSVIVT01021793001	VIT_14s0030g02180	GDP-mannose 3,5-epimerase 1	19792	21501.5	19961.8	6957.13	6335.62	5393.34	20418.4	6228.7	3.27812
CUST_11143_PI425248304	GSVIVT01032942001	VIT_14s0068g00680	Glyceraldehyde-3-phosphate dehydrogenase A, chloroplast precursor	295.753	201.892	282.044	77.9804	68.3283	91.6478	259.896	79.3188	3.2766
CUST_1083_PI425248063	GSVIVT01012140001	VIT_01s0011g01290	N-carbamyl-L-amino acid amidohydrolase	732.362	654.208	527.12	163.078	225.824	195.184	637.897	194.695	3.27639
CUST_9774_PI425248304	GSVIVT01029449001	VIT_09s0054g01720	Unknown protein	632.339	527.433	471.404	200.339	160.465	137.421	543.726	166.075	3.27398
CUST_5574_PI425248043	GSVIVT01024588001	VIT_06s0004g07820	Asp/Glu racemase	115.312	137.178	82.2402	27.8791	45.6434	28.7217	111.577	34.0814	3.27383
CUST_10372_PI425248304	GSVIVT01031018001	VIT_14s0006g02830	Ribosomal protein S7 (RPS7A) 40S	13043	13186.4	9543.54	3641.56	4081.53	3205.61	11924.3	3642.9	3.27331
CUST_10615_PI425248304	GSVIVT01031526001	VIT_06s0061g00270	Chaperonin GroEL	2845.61	2324.24	2132.52	889.171	646.069	696.162	2434.12	743.801	3.27254
CUST_13203_PI425248304	GSVIVT01038142001	VIT_05s0094g00480	Ethylene-responsive protein	2104.54	1990.35	1305.43	544.952	589.75	515.943	1800.11	550.215	3.27164
CUST_3060_PI425248063	GSVIVT01032631001	VIT_13s0067g03650	Histone H4	9212.14	10337.4	8678.47	3107.69	3282.64	2244.8	9409.34	2878.38	3.26898
CUST_9916_PI425248304	GSVIVT01029842001	VIT_08s0056g00200	2,3-bisphosphoglycerate-independent phosphoglycerate mutase	5051.26	5227.45	3958.91	1594.77	1533.21	1230.31	4745.87	1452.76	3.26679
CUST_12331_PI425248304	GSVIVT01035769001	VIT_04s0008g04710	Beta-ketoacyl-CoA synthase	527.731	370.073	296.579	193.381	102.638	69.6723	398.127	121.897	3.2661
CUST_4012_PI425248304	GSVIVT01013865001	VIT_16s0013g00490	MIM (hypersensitive to MMS, irradiation and MMC)	242.449	227.675	226.018	64.7776	78.1841	70.3875	232.047	71.1164	3.26292
CUST_3007_PI425248304	GSVIVT01009766001	VIT_18s0001g13010	Mitogen-activated Protein Kinase (VvMPK11)	2838.57	3003.45	2390.14	880.978	893.771	749.484	2744.05	841.411	3.26125
CUST_5473_PI425248043	GSVIVT01024256001	#N/A	#N/A	1312.7	1721.06	1584.25	456.236	553.684	408.513	1539.34	472.811	3.25572
CUST_4144_PI425248304	GSVIVT01014230001	VIT_19s0014g01630	Isopentenyltransferase 9	236.627	182.903	189.452	76.4196	71.0201	39.6114	202.994	62.3503	3.2557
CUST_9049_PI425248304	GSVIVT01027732001	VIT_05s0049g00210	Lesion inducing protein	2588.09	3795.8	2966.03	1162.1	973.667	739.089	3116.64	958.284	3.25231
CUST_1445_PI425248304	GSVIVT01005833001	VIT_00s0301g00020	Unknown protein	292.561	307.204	214.895	61.3384	114.93	74.2542	271.553	83.5076	3.25184
CUST_10355_PI425248304	GSVIVT01030973001	VIT_14s0006g02480	Phosphatidic acid phosphatase alpha	328.733	269.495	210.645	45.1612	133.245	70.3663	269.625	82.9242	3.25146
CUST_2607_PI425248304	GSVIVT01009026001	VIT_18s0001g05590	CCR4-NOT transcription complex subunit 6	48.6134	46.6194	46.6496	10.837	17.9221	14.9014	47.2941	14.5535	3.24968
CUST_19_PI425247681	XM002278676LOC100248145	#N/A	#N/A	15268.8	16570.9	11332.3	4753.94	5315.79	3217.29	14390.7	4429.01	3.24919
CUST_2432_PI425248304	GSVIVT01008707001	VIT_18s0001g00470	Monocopper oxidase SKS5 (SKU5 Similar 5)	734.057	708.293	472.92	259.907	177.912	151.804	638.423	196.541	3.2483
CUST_9409_PI425248304	GSVIVT01028484001	VIT_07s0005g04950	Unknown protein	895.765	820.317	675.671	265.079	243.698	227.972	797.251	245.583	3.24636
CUST_8713_PI425248304	GSVIVT01026970001	VIT_15s0046g02140	Ribosomal protein L46 39S	1238.99	1220.84	1082.53	428.28	369.11	293.945	1180.79	363.778	3.24589
CUST_4995_PI425248304	GSVIVT01016695001	VIT_09s0002g00610	Ribosomal protein SA (RPSaB) 40S	8917.26	9198.55	7694.04	2581.86	3297.41	2073.08	8603.28	2650.78	3.24556
CUST_10184_PI425248304	GSVIVT01030440001	VIT_12s0059g00760	Adenosine 5' phosphosulfate reductase	3568.3	3982.62	4355.9	1557.04	1117.6	995.294	3968.94	1223.31	3.24442
CUST_1845_PI425248043	GSVIVT01007997001	VIT_17s0000g06270	Malate dehydrogenase precursor	65.4865	65.3734	50.7648	1.53774	28.2234	26.2553	60.5415	18.6721	3.24235
CUST_4366_PI425248043	GSVIVT01019408001	VIT_02s0025g00290	Pentatricopeptide (PPR) repeat-containing protein	149.202	168.567	124.325	45.4	44.303	46.712	147.364	45.4717	3.2408
CUST_2705_PI425248304	GSVIVT01009205001	VIT_18s0001g07800	Kinesin motor protein	146.401	120.553	120.406	39.9361	41.1745	38.4247	129.12	39.8451	3.24055
CUST_12253_PI425248304	GSVIVT01035625001	VIT_04s0008g03370	YebC	207.679	172.925	146.004	66.7307	55.7221	40.0848	175.536	54.1792	3.23991
CUST_5786_PI425248304	GSVIVT01018517001	VIT_16s0022g01770	Phosphopyruvate hydratase.	9530.17	11770.4	9492.73	3371.48	3487.8	2654.49	10264.4	3171.26	3.23671
CUST_6706_PI425248304	GSVIVT01021834001	VIT_14s0030g01830	Protein kinase PKN/PRK1, effector	488.745	369.177	295.77	159.813	110.997	85.7945	384.564	118.868	3.23522
CUST_2009_PI425248063	GSVIVT01019928001	VIT_02s0025g05060	Microtubule motor PAK (phosphatidic acid kinase) KHC	100.089	64.5844	65.7544	31.1296	19.5565	20.5615	76.8092	23.7492	3.23418
CUST_677_PI425248304	GSVIVT01002113001	VIT_00s0616g00030	Cell division control protein CDC7	60.443	49.3602	41.1421	22.9527	15.8667	7.85647	50.3151	15.5586	3.2339
CUST_2984_PI425248304	GSVIVT01009730001	VIT_18s0001g12680	Unknown protein	10450.1	8366.01	6911.52	1866.36	3296.19	2798.18	8575.88	2653.58	3.23182
CUST_10830_PI425248304	GSVIVT01032030001	VIT_13s0064g01470	Urophorphyrin III methylase	181.212	163.213	204.185	79.6458	54.8182	35.3556	182.87	56.6065	3.23055
CUST_7159_PI425248304	GSVIVT01023142001	VIT_12s0035g01850	MATE antiporter/ drug transporter	223.163	206.857	199.94	67.0766	64.7071	63.2538	209.987	65.0125	3.22994
CUST_11940_PI425248304	GSVIVT01034964001	VIT_05s0077g00690	Galactokinase (GAL1)	6251.42	5094.45	3805.77	1561	1803.92	1327.67	5050.55	1564.2	3.22884
CUST_4385_PI425248304	GSVIVT01014752001	VIT_19s0015g01150	Kinesin 4 motor protein	154.437	122.895	125.087	39.3442	48.1793	37.1162	134.14	41.5466	3.22866
CUST_7197_PI425248304	GSVIVT01023255001	VIT_12s0035g00910	Bile acid sodium symporter	257.363	311.518	263.298	72.7801	108.829	76.2859	277.393	85.9649	3.22682
CUST_9369_PI425248304	GSVIVT01028411001	VIT_07s0005g04190	Histone-lysine N-methyltransferase SUVR4	1394.9	1242.75	950.69	433.594	396.516	282.932	1196.11	371.014	3.22391
CUST_1756_PI425248063	GSVIVT01016616001	VIT_13s0019g00320	Photosystem II protein P PsbP	156.748	112.533	135.709	53.5056	40.1775	31.9779	134.997	41.887	3.22287
CUST_55_PI425248043	GSVIVT01000168001	VIT_07s0129g00580	Snakin-1	190.857	247.269	324.983	63.674	88.5161	84.6403	254.37	78.9435	3.22218
CUST_2161_PI425248304	GSVIVT01008239001	VIT_17s0000g04140	Unknown protein	40.5969	29.6722	22.4827	4.14867	14.1159	10.5333	30.9173	9.59928	3.22079
CUST_1946_PI425248304	GSVIVT01007832001	VIT_17s0000g07630	DEL1 (DP-E2F-like 1)	306.294	303.571	322.371	115.222	86.3837	88.1233	310.745	96.5763	3.21761
CUST_11454_PI425248304	GSVIVT01033571001	VIT_08s0007g05740	BLADE-ON-PETIOLE2	39.1254	39.2491	35.3944	9.61301	16.3217	9.42413	37.923	11.7863	3.21755
CUST_12771_PI425248304	GSVIVT01036723001	VIT_19s0085g00840	SAM-dependent methyltransferase	127.377	110.986	83.0961	33.6452	36.7123	29.5765	107.153	33.3113	3.21671
CUST_11572_PI425248304	GSVIVT01033806001	VIT_08s0007g03690	Inosine-uridine preferring nucleoside hydrolase family protein	979.237	1057.91	978.446	290.11	398.115	249.503	1005.2	312.576	3.21585
CUST_1395_PI425248063	GSVIVT01013795001	VIT_01s0127g00170	UbiE/COQ5 methyltransferase	402.951	383.518	308.547	132.74	120.538	87.273	365.005	113.517	3.21543
CUST_3334_PI425248063	GSVIVT01034547001	VIT_18s0072g00410	Unknown protein	2063.67	2003.91	1674.7	545.607	751.055	489.858	1914.09	595.507	3.21423
CUST_3723_PI425248304	GSVIVT01012914001	VIT_17s0119g00090	Unknown protein	635.474	662.7	563.688	135.025	257.599	186.816	620.621	193.147	3.21321
CUST_61_PI425248304	GSVIVT01000122001	VIT_07s0129g00170	Porin	2075.3	1999.55	1930.81	357.027	851.582	660.46	2001.89	623.023	3.21318
CUST_1086_PI425248304	GSVIVT01003955001	VIT_00s0218g00110	1-deoxy-D-xylulose-5-phosphate synthase, chloroplast precursor	193.185	175.058	146.127	70.5729	52.9874	36.5353	171.457	53.3652	3.2129
CUST_639_PI425248043	GSVIVT01002735001	VIT_00s0865g00030	Histone H2A.6 HTA1	9396.26	8187.57	7950.05	2807.15	3113.03	2028.06	8511.3	2649.41	3.21252
CUST_7020_PI425248304	GSVIVT01022483001	VIT_08s0032g00470	Periplasmic beta-glucosidase precursor	1871.41	1686.01	1785.18	533.235	671.945	458.067	1780.87	554.416	3.21215
CUST_2433_PI425248063	GSVIVT01021426001	VIT_10s0003g03080	Minichromosome maintenance protein 3	141.076	106.017	95.6727	59.0042	24.2765	23.4917	114.255	35.5908	3.21025
CUST_241_PI425248304	GSVIVT01000716001	VIT_07s0141g00210	Tryptophan synthase, alpha subunit	865.41	1057	903.444	277.469	362.102	240.69	941.952	293.42	3.21025
CUST_9512_PI425248304	GSVIVT01028813001	VIT_16s0050g01570	Synbindin TRAPPC1	968.364	971.308	776.202	254.872	340.792	251.337	905.292	282.333	3.20646
CUST_3172_PI425248063	GSVIVT01032757001	VIT_13s0067g01800	Histidine acid phosphatase	766.917	728.954	591.458	201.785	255.32	194.292	695.776	217.132	3.20439
CUST_6809_PI425248304	GSVIVT01022072001	VIT_07s0031g00130	Kinesin protein FRA1 (fragile fiber 1)	573.346	374.607	413.883	201.009	130.387	93.6574	453.945	141.684	3.20392
CUST_6498_PI425248304	GSVIVT01020743001	VIT_12s0028g01800	Ribosomal protein L11 (RPL11D) 60S	16742.4	17997	14349.7	5594.65	5501.11	4228.34	16363	5108.03	3.20339
CUST_7318_PI425248304	GSVIVT01023657001	VIT_11s0037g00610	Unknown protein	110.308	114.152	160.796	33.9882	42.8145	43.4665	128.419	40.0898	3.20328
CUST_1894_PI425248304	GSVIVT01007732001	VIT_17s0000g08540	Lipase GDSL	1857.43	2175.33	1569.97	580.167	676.974	492.451	1867.58	583.197	3.2023
CUST_9105_PI425248304	GSVIVT01027905001	VIT_05s0049g01790	Ribosomal protein L23 (RPL23C) 60S	54120.1	53826.1	38582.3	17512.2	16283.7	11967.7	48842.8	15254.5	3.20186
CUST_8056_PI425248304	GSVIVT01025166001	VIT_06s0004g03070	Zinc finger (C2H2 type) JACKDAW	568.478	588.852	376.576	69.2028	235.639	174.301	511.302	159.714	3.20135
CUST_2241_PI425248043	GSVIVT01009552001	VIT_18s0001g11020	Membrane protein ycf1	258.84	364.793	303.664	58.4537	110.192	121.248	309.099	96.6311	3.19876
CUST_7071_PI425248043	GSVIVT01030418001	VIT_12s0059g00570	fasciclin arabinogalactan-protein (FLA7)	706.265	850.582	686.293	218.097	289.831	193.488	747.713	233.805	3.19802
CUST_4096_PI425248043	GSVIVT01018113001	VIT_05s0020g04790	Ribosomal protein S15 (RPS15D) 40S	12291.9	13435.6	10917.6	4240.02	4017.6	3205.59	12215.1	3821.07	3.19676
CUST_2348_PI425248063	GSVIVT01021311001	VIT_10s0003g02140	Unknown protein	1013.35	1001.47	834.756	259.92	365.995	265.633	949.86	297.183	3.19621
CUST_9353_PI425248304	GSVIVT01028383001	VIT_07s0005g03880	Transcription termination factor mitochondrial mTERF	168.838	195	122.289	16.2626	75.4919	60.5096	162.042	50.7547	3.19266
CUST_6177_PI425248043	GSVIVT01027151001	VIT_15s0046g00430	Harpin-induced 1	135.764	132.695	80.3409	32.0238	43.9178	33.3132	116.267	36.4183	3.19254
CUST_879_PI425248304	GSVIVT01003351001	VIT_00s0187g00340	fumarylacetoacetase	19224.6	21173.1	16188.5	5578.67	6974.01	5189.69	18862.1	5914.12	3.18933
CUST_9733_PI425248304	GSVIVT01029316001	VIT_11s0052g00060	No hit	380.373	471.672	352.786	108.255	124.357	145.302	401.611	125.971	3.18811
CUST_6087_PI425248043	GSVIVT01026839001	VIT_15s0046g03510	No hit	7.72562	9.02633	6.64962	3.56736	1.35893	2.4161	7.80052	2.44746	3.18719
CUST_105_PI425248304	GSVIVT01000223001	VIT_07s0129g01080	Microtubule end binding protein 1 (EB1)	1618.12	1730.93	1334.75	528.472	585.814	355.405	1561.27	489.897	3.18693
CUST_5466_PI425248304	GSVIVT01017722001	VIT_05s0020g01160	Binding	380.523	284.886	278.494	140.536	81.0559	74.6059	314.635	98.7325	3.18674
CUST_1148_PI425248063	GSVIVT01012211001	VIT_01s0011g00580	Pentatricopeptide (PPR) repeat-containing protein	1682.97	1447.84	1272.57	375.788	598.358	408.049	1467.79	460.732	3.18579
CUST_7099_PI425248304	GSVIVT01022967001	VIT_12s0034g01430	F-box family protein	407.881	502.101	290.734	124.328	146.151	106.495	400.239	125.658	3.18514
CUST_10772_PI425248304	GSVIVT01031905001	VIT_03s0063g02010	Protease	234.786	273.955	220.372	76.9942	91.6643	60.2621	243.037	76.3069	3.185
CUST_8589_PI425248304	GSVIVT01026580001	VIT_04s0044g00580	Actin 7 (ACT7) / actin 2	52615.9	43030.4	36942.2	15547.3	15136.8	10946.1	44196.2	13876.7	3.18491
CUST_12051_PI425248304	GSVIVT01035247001	VIT_04s0079g00600	Glutamate decarboxylase 1	20785.2	21709.1	15784.8	4594.22	8102.81	5619.7	19426.4	6105.57	3.18174
CUST_4570_PI425248304	GSVIVT01015198001	VIT_11s0016g02150	Protein kinase CDG1	836.639	841.153	596.069	160.256	317.063	237.457	757.954	238.259	3.18122
CUST_2682_PI425248304	GSVIVT01009174001	VIT_18s0001g07490	Auxin-independent growth promoter	307.438	288.915	251.014	75.3455	110.618	80.4015	282.456	88.7885	3.18122
CUST_793_PI425248304	GSVIVT01003099001	#N/A	#N/A	4701.06	4210.32	4018.02	1556.55	1375.89	1133.64	4309.8	1355.36	3.17982
CUST_2012_PI425248063	GSVIVT01019931001	VIT_02s0025g05090	Microtubule motor PAK (phosphatidic acid kinase) KHC	531.462	549.51	442.35	137.988	195.082	146.011	507.774	159.694	3.17967
CUST_1198_PI425248063	GSVIVT01012479001	VIT_01s0113g00420	Zinc finger (DHHC type)	633.045	509.454	424.634	100.31	234.205	158.368	522.378	164.294	3.17952
CUST_3055_PI425248304	GSVIVT01009854001	VIT_18s0001g13830	Cytochrome P450, family 83, subfamily B, polypeptide 1	12.9806	20.5121	16.8899	2.66539	3.76277	9.41783	16.7942	5.282	3.17951
CUST_7177_PI425248304	GSVIVT01023195001	VIT_12s0035g01430	Zinc finger (CCCH-type) family protein	1088.24	1306.53	1133.62	294.625	465.514	349.736	1176.13	369.959	3.17908
CUST_7618_PI425248304	GSVIVT01024251001	VIT_16s0039g00480	No hit	348.15	315.393	259.027	110.022	115.499	64.7204	307.524	96.7473	3.17863
CUST_9528_PI425248304	GSVIVT01028854001	VIT_16s0050g01160	Ribosomal protein S10 (RPS10C) 40S	4341.25	4227.56	4364.42	1303.17	1620.9	1145.2	4311.08	1356.42	3.17827
CUST_5770_PI425248043	GSVIVT01025296001	VIT_06s0004g01910	ADP,ATP carrier protein	17989.3	15161.3	14045.7	5780.17	4963.37	4107.15	15732.1	4950.23	3.17805
CUST_11315_PI425248304	GSVIVT01033323001	VIT_08s0007g08140	Helicase	171.993	169.14	181.607	55.2167	62.4458	46.8795	174.247	54.8473	3.17694
CUST_1020_PI425248063	GSVIVT01012059001	VIT_01s0011g02030	Serine carboxypeptidase S10	1756.53	1402.49	1183.92	416.7	489.222	462.204	1447.64	456.042	3.17437
CUST_4609_PI425248043	GSVIVT01020540001	VIT_12s0028g03800	GPI-anchored protein	5497.92	5432.68	4762.41	1547.88	2015.3	1385.31	5231	1649.49	3.17128
CUST_3764_PI425248304	GSVIVT01013200001	VIT_02s0012g00900	AT-hook protein 1 (AHP1)	348.768	414.064	337.949	122.144	120.943	104.143	366.927	115.743	3.17018
CUST_3591_PI425248304	GSVIVT01012567001	#N/A	#N/A	415.599	434.361	337.848	105.98	130.288	138.585	395.936	124.951	3.16873
CUST_245_PI425248304	GSVIVT01000721001	VIT_07s0141g00290	IAA16	1456.25	1244.18	1209.94	358.371	454.633	421.309	1303.46	411.438	3.16805
CUST_661_PI425248043	GSVIVT01002871001	VIT_00s0936g00010	Protein kinase	132.709	129.502	94.7197	18.28	50.1054	44.3147	118.977	37.5667	3.16709
CUST_467_PI425248304	GSVIVT01001369001	VIT_13s0156g00320	KH domain and CCCH containing protein	2882.05	3014.69	2737.2	844.42	1112.26	770.439	2877.98	909.039	3.16596
CUST_8454_PI425248304	GSVIVT01026206001	VIT_10s0042g00800	Proteasome 26S regulatory subunit (RPN2)	2481.64	1799.89	1557.28	680.043	619.264	546.164	1946.27	615.157	3.16386
CUST_10456_PI425248304	GSVIVT01031212001	VIT_14s0060g01450	3'-5' exoribonuclease	447.898	393.896	340.003	81.0829	171.323	121.245	393.932	124.55	3.16285
CUST_6086_PI425248304	GSVIVT01019440001	VIT_02s0025g00640	BTI2 (VIRB2- interacting protein 2)	9386.4	9201.21	6749.7	3051.35	2821.77	2147.78	8445.77	2673.63	3.15891
CUST_63_PI425248304	GSVIVT01000124001	VIT_07s0129g00190	Binding	2481.85	2424.76	1613.91	724.958	814.218	525.173	2173.51	688.116	3.15863
CUST_4783_PI425248304	GSVIVT01015552001	VIT_11s0016g05460	BRI1-KD interacting protein	1397.04	1267.67	1217.59	281.05	548.91	400.678	1294.1	410.213	3.15471
CUST_4909_PI425248043	GSVIVT01022178001	VIT_07s0031g01110	Unknown	168.423	140.018	108.513	30.4038	55.0229	46.8483	138.984	44.0917	3.15217
CUST_5099_PI425248043	GSVIVT01023007001	VIT_12s0034g01100	Mucin-related	504.953	477.127	336.973	140.61	164.79	113.118	439.684	139.506	3.15173
CUST_1173_PI425248304	GSVIVT01004278001	VIT_00s1217g00010	3-deoxy-D-arabino-heptulosonate 7-phosphate synthase	1450.65	1343.16	1187.85	348.61	490.164	424.9	1327.22	421.225	3.15086
CUST_12782_PI425248304	GSVIVT01036762001	VIT_19s0085g00500	Peroxisomal 2,4-dienoyl-CoA reductase	1291.89	1080.57	941.635	333.673	387.832	330.488	1104.7	350.664	3.1503
CUST_710_PI425248043	GSVIVT01003143001	VIT_03s0180g00320	indole-3-acetate beta-glucosyltransferase (VviGT3)	34598.5	31361.6	25407.4	7437.39	12279.4	9290.16	30455.8	9668.99	3.14985
CUST_3516_PI425248304	GSVIVT01011511001	VIT_14s0108g01660	Biotin carboxyl carrier protein of acetyl-CoA carboxylase	196.582	133.316	132.579	62.7521	43.8185	40.3705	154.159	48.9804	3.14737
CUST_3805_PI425248043	GSVIVT01017160001	VIT_09s0002g05170	Unknown protein	1046.77	941.497	786.66	297.24	331.058	253.554	924.975	293.95	3.1467
CUST_12645_PI425248304	GSVIVT01036431001	VIT_18s0001g06780	Protein kinase CRK1	57.7371	42.9883	43.263	17.769	13.3857	14.6261	47.9962	15.2603	3.14517
CUST_1966_PI425248304	GSVIVT01007869001	VIT_17s0000g07290	Carrier protein, Mitochondrial	22.7322	25.5814	20.3754	9.10382	5.51741	7.22209	22.8963	7.28111	3.14462
CUST_7060_PI425248043	GSVIVT01030383001	VIT_12s0059g00240	Epoxide hydrolase	427.484	344.147	288.907	135.416	115.359	86.491	353.513	112.422	3.14452
CUST_13042_PI425248304	GSVIVT01037703001	VIT_19s0090g01000	VTC2 (vitamin C defective)	48485.2	54160.4	40732	10369.4	19685	15558.3	47792.5	15204.2	3.14337
CUST_3550_PI425248063	GSVIVT01036947001	VIT_02s0087g00030	Alpha-glucosidase	697.98	626.568	467.872	134.591	250.357	185.569	597.474	190.172	3.14175
CUST_4896_PI425248043	GSVIVT01022118001	VIT_07s0031g00540	Rapid ALkalinization Factor RALFL34	4324.22	3395.34	3630.75	1342.7	1207.33	1063.48	3783.43	1204.51	3.14106
CUST_6476_PI425248304	GSVIVT01020705001	VIT_12s0028g02180	Phosphoenolpyruvate carboxylase.	902.197	850.905	665.215	213.176	314.328	242.727	806.106	256.743	3.13973
CUST_6359_PI425248043	GSVIVT01027807001	VIT_05s0049g00980	Cofilin	9275.01	10693.1	6984.7	2252.6	3810.4	2522.63	8984.27	2861.88	3.13929
CUST_7112_PI425248304	GSVIVT01023009001	VIT_12s0034g01090	Lung seven transmembrane receptor	257.284	209.244	202.656	95.6697	62.2867	55.2494	223.061	71.0686	3.13867
CUST_3024_PI425248063	GSVIVT01026773001	#N/A	#N/A	188.253	204.641	160.35	49.0236	81.3197	45.9618	184.415	58.7683	3.13799
CUST_2691_PI425248063	GSVIVT01022631001	VIT_02s0033g00190	DNA replication licensing factor MCM2	84.6258	75.3034	62.0352	27.3221	23.3201	20.1025	73.9881	23.5816	3.13754
CUST_3653_PI425248043	GSVIVT01016103001	VIT_09s0018g01700	Unknown protein	2658.95	2601.86	2023.01	633.836	995.398	694.83	2427.94	774.688	3.13409
CUST_2576_PI425248043	GSVIVT01011261001	VIT_13s0106g00560	No hit	205.048	224.649	190.079	64.0953	68.9539	64.9131	206.592	65.9874	3.13078
CUST_6876_PI425248304	GSVIVT01022197001	VIT_07s0031g01290	RNA-binding protein AKIP1	983.72	873.319	634.771	268.173	302.959	225.108	830.603	265.413	3.12947
CUST_6118_PI425248304	GSVIVT01019504001	VIT_02s0025g01220	High mobility group HMG1/2	4159.02	5297.7	3679.66	1155.61	1660.5	1382.08	4378.79	1399.4	3.12905
CUST_9915_PI425248304	GSVIVT01029840001	VIT_08s0056g00190	Pyruvate kinase	2041.2	1915.43	1574.47	545.493	803.963	418.263	1843.7	589.24	3.12895
CUST_4519_PI425248304	GSVIVT01015102001	VIT_11s0016g01320	VvMybPA2	15.6269	18.4588	16.2843	5.64517	6.18779	4.26867	16.79	5.36721	3.12825
CUST_6921_PI425248043	GSVIVT01029866001	VIT_08s0056g00530	Diaminopimelate decarboxylase	1166.23	967.639	1031.88	304.103	373.581	334.409	1055.25	337.364	3.12792
CUST_759_PI425248304	GSVIVT01002734001	VIT_00s0865g00020	Unknown protein	86.2119	90.6196	57.8261	21.8602	29.6902	23.5203	78.2192	25.0236	3.12582
CUST_3774_PI425248043	GSVIVT01017067001	VIT_09s0002g04290	Hydroxyphenylpyruvate reductase (HPPR)	312.152	287.769	228.35	94.3106	104.276	66.4004	276.091	88.329	3.12571
CUST_2897_PI425248063	GSVIVT01026029001	VIT_18s0041g01050	No hit	92.937	75.5793	77.5081	21.0048	36.492	21.2611	82.0081	26.2526	3.12381
CUST_6385_PI425248043	GSVIVT01027898001	VIT_05s0049g01720	Unknown	174.147	138.285	124.713	51.5969	43.2872	45.1471	145.715	46.6771	3.12177
CUST_4448_PI425248304	GSVIVT01014992001	VIT_11s0016g00100	Adapter protein SPIKE1 (SPK1)	2187.35	1915.57	1655.49	538.744	727.01	578.914	1919.47	614.889	3.12165
CUST_11_PI425248063	GSVIVT01000546001	VIT_01s0137g00720	Lipase GDSL	634.088	941.541	1004.36	204.42	357.724	264.407	859.996	275.517	3.12139
CUST_5520_PI425248304	GSVIVT01017819001	VIT_05s0020g01990	EMB3013	263.595	201.296	203.161	86.8271	72.6778	54.5265	222.684	71.3438	3.12128
CUST_13331_PI425248304	GSVIVT01038554001	VIT_16s0098g01820	Unknown protein	773.246	717.672	581.224	142.825	342.012	179.309	690.714	221.382	3.12001
CUST_1339_PI425248043	GSVIVT01005829001	VIT_16s0039g00650	Beta-galactosidase	83.5066	99.6325	66.5823	18.1688	42.9611	18.9976	83.2405	26.7092	3.11655
CUST_318_PI425248027	XM002273905LOC100267448	#N/A	#N/A	2571.19	2286.77	1937.89	757.642	752.731	670.808	2265.29	727.061	3.11568
CUST_10129_PI425248304	GSVIVT01030275001	VIT_08s0058g00530	Unknown protein	1252.2	897.706	752.697	355.275	327.184	249.276	967.533	310.578	3.11526
CUST_11838_PI425248304	GSVIVT01034360001	VIT_10s0071g00890	Unknown protein	222.263	230.371	205.415	85.512	66.0062	59.7263	219.35	70.4148	3.11511
CUST_4380_PI425248304	GSVIVT01014747001	VIT_19s0015g01090	Heat shock protein 81-2 (HSP81-2)	11656.8	12961.1	11924	2744.13	5104.75	3890.01	12180.7	3912.96	3.1129
CUST_603_PI425248043	GSVIVT01002530001	VIT_00s0771g00010	Pentatricopeptide (PPR) repeat-containing protein	10.3411	7.73782	9.78112	2.13359	1.37784	5.44075	9.28667	2.98406	3.11209
CUST_2284_PI425248063	GSVIVT01021237001	VIT_10s0003g01460	Nucleobase-ascorbate transporter 2 (NAT2)	1181.99	923.782	824.097	364.744	337.301	239.709	976.624	313.918	3.11108
CUST_1905_PI425248304	GSVIVT01007755001	VIT_17s0000g08360	Ataxia-telangiectasia mutated protein (Atm)	185.523	154.255	144.715	40.8798	66.1014	48.7939	161.497	51.925	3.1102
CUST_11352_PI425248304	GSVIVT01033394001	VIT_08s0007g07460	Chaperonin	2280.29	2100.18	1491.21	701.317	734.103	455.195	1957.22	630.205	3.1057
CUST_1311_PI425248063	GSVIVT01013097001	VIT_02s0012g01870	No hit	168.719	156.424	170.935	46.0348	56.4314	57.2705	165.359	53.2455	3.1056
CUST_1946_PI425248063	GSVIVT01019325001	VIT_15s0024g00650	SWIB complex BAF60b domain-containing protein	5947.54	6743.95	4645.86	1720.16	2232.41	1630.41	5779.12	1860.99	3.1054
CUST_885_PI425248063	GSVIVT01011894001	VIT_01s0011g03560	fiber protein Fb34	5391.24	5064	3921.94	1666.82	1730.4	1233.61	4792.39	1543.61	3.10467
CUST_12674_PI425248304	GSVIVT01036484001	VIT_14s0083g00530	Cell division protein FtsH	813.855	1179.3	1044.92	98.6188	526.979	352.984	1012.69	326.194	3.10456
CUST_3087_PI425248304	GSVIVT01009913001	#N/A	#N/A	1722.13	1605.65	1451.66	351.188	751.792	436.542	1593.15	513.174	3.1045
CUST_7724_PI425248304	GSVIVT01024481001	VIT_16s0039g02750	NADH glutamate dehydrogenase	781.784	1182.02	1046.39	311.978	386.622	271.176	1003.4	323.259	3.10401
CUST_3401_PI425248043	GSVIVT01015208001	VIT_11s0016g02250	Unknown protein	573.908	652.421	589.383	186.034	219.284	179.681	605.237	195	3.10379
CUST_1067_PI425248043	GSVIVT01004606001	VIT_00s1466g00020	Unknown protein	2283.46	2260.27	1615.39	756.053	760.966	468.835	2053.04	661.951	3.1015
CUST_8722_PI425248304	GSVIVT01026987001	VIT_15s0046g01950	Anthocyanidine rhamnosyl-transferase	348.875	366.339	232.334	78.7603	138.036	88.9599	315.849	101.919	3.09903
CUST_3567_PI425248063	GSVIVT01037103001	VIT_18s0089g01220	Cupin super	1829.32	1893.26	1569.31	545.426	732.118	430.635	1763.96	569.393	3.09797
CUST_9019_PI425248304	GSVIVT01027660001	VIT_15s0048g00440	Unknown protein	427.21	366.393	254.87	114.043	130.948	93.625	349.491	112.872	3.09635
CUST_8932_PI425248043	GSVIVT01037881001	VIT_03s0091g00430	SWIB complex BAF60b domain-containing protein	5753.01	5887.53	4593.46	1820.54	2108.03	1315.43	5411.33	1748	3.09573
CUST_1181_PI425248043	GSVIVT01005096001	VIT_07s0255g00160	Unknown protein	2233.53	2144.97	1611.06	730.724	729.603	475.073	1996.52	645.133	3.09474
CUST_128_PI425248043	GSVIVT01000413001	VIT_12s0134g00130	Ribosomal protein L2 60S	205.241	220.956	257.544	53.9287	87.3294	79.8021	227.914	73.6867	3.09301
CUST_4422_PI425248043	GSVIVT01019593001	VIT_02s0025g02000	Ribosomal protein S6	450.751	675.793	619.324	129.931	347.448	87.2142	581.956	188.198	3.09226
CUST_8938_PI425248304	GSVIVT01027520001	#N/A	#N/A	512.144	529.927	480.541	138.707	187.446	166.737	507.537	164.297	3.08916
CUST_7033_PI425248304	GSVIVT01022524001	VIT_08s0032g00780	Calcium Dependent Protein Kinase (VvCPK8)	242.546	215.398	152.343	66.559	83.2053	47.8093	203.429	65.8578	3.08891
CUST_953_PI425248304	GSVIVT01003608001	VIT_00s0199g00190	14-3-3 protein GF14 kappa (GRF8)	5921.03	6471.84	4994.62	1924.99	2328.59	1380.44	5795.83	1878.01	3.08616
CUST_3109_PI425248063	GSVIVT01032685001	VIT_13s0067g02870	chalcone isomerase 2 [Vitis vinifera] (VvCHI2)	67246.1	82551.2	80874	24381.6	25731.7	24639	76890.4	24917.4	3.08581
CUST_4058_PI425248043	GSVIVT01017989001	VIT_05s0020g03570	LOI1 (lovastatin insensitive 1); binding	166.664	133.838	102.16	54.3693	44.0257	32.1449	134.221	43.5133	3.08459
CUST_2678_PI425248063	GSVIVT01021778001	VIT_10s0003g05840	Unknown protein	1347.72	1452.46	1135.35	417.898	523.815	334.251	1311.84	425.321	3.08436
CUST_1484_PI425248063	GSVIVT01016267001	VIT_13s0019g04370	Phosphoglucomutase/phosphomannomutase	307.205	274.428	214.319	97.2869	88.0335	72.822	265.318	86.0475	3.08339
CUST_7881_PI425248043	GSVIVT01033467001	VIT_08s0007g06780	Unknown protein	1796.72	1743.72	1230.65	499.577	619.469	429.164	1590.36	516.07	3.08168
CUST_8295_PI425248304	GSVIVT01025610001	VIT_08s0040g02590	Kinesin motor protein	1434.85	1422.73	1102.32	362.734	539.052	383.807	1319.96	428.531	3.0802
CUST_7369_PI425248304	GSVIVT01023789001	VIT_03s0038g04710	Isoflavone reductase (synthesis of phytoalexines)	387.469	441.111	376.788	166.008	148.562	76.8743	401.789	130.481	3.07929
CUST_608_PI425248304	GSVIVT01001902001	VIT_00s0174g00160	Unknown protein	175.011	203.121	147.712	47.9265	76.1868	46.8347	175.281	56.9827	3.07605
CUST_9021_PI425248043	GSVIVT01038150001	VIT_05s0094g00560	Stearoyl-ACP desaturase	170.688	129.526	159.674	33.2955	58.3334	57.9481	153.296	49.859	3.07459
CUST_7291_PI425248304	GSVIVT01023591001	VIT_11s0037g00080	Ribosomal protein S12 (RPS12C) 40S	18162.9	22209.8	15988.9	4537.12	8647.46	5151.31	18787.2	6111.96	3.07384
CUST_5369_PI425248304	GSVIVT01017452001	VIT_09s0002g08110	Unknown	160.025	175.105	138.365	45.5881	63.5977	44.87	157.832	51.3519	3.07353
CUST_2434_PI425248063	GSVIVT01021427001	VIT_10s0003g03090	3-beta hydroxysteroid dehydrogenase	661.434	730.401	676.46	176.971	299.84	196.612	689.432	224.475	3.07131
CUST_3701_PI425248043	GSVIVT01016795001	VIT_09s0002g01620	Ribosomal protein L9 (RPL90A/C) 60S	36583	36686.9	27943.3	10505.2	13462.2	9002.46	33737.7	10990	3.06987
CUST_3155_PI425248043	GSVIVT01014444001	VIT_19s0014g03720	Unknown protein	1099.45	1006.88	737.489	333.649	317.83	275.42	947.94	308.966	3.0681
CUST_613_PI425248063	GSVIVT01011544001	VIT_02s0109g00210	Transposon	693.976	779.816	738.9	226.266	245.518	249.47	737.564	240.418	3.06784
CUST_9326_PI425248304	GSVIVT01028332001	VIT_07s0005g03360	Malate dehydrogenase, cytosolic	27058.3	27347.7	23498.4	9124.85	9164.71	7107.3	25968.2	8465.62	3.06749
CUST_8392_PI425248304	GSVIVT01025800001	VIT_08s0040g00780	P-coumaroyl shikimate 3'-hydroxylase isoform 1	106.578	152.885	152.372	35.7269	57.4357	41.1036	137.278	44.7554	3.0673
CUST_9002_PI425248043	GSVIVT01038094001	VIT_05s0094g00060	Mucin	964.335	926.475	943.084	327.969	330.814	265.142	944.631	307.975	3.06723
CUST_3981_PI425248043	GSVIVT01017704001	VIT_05s0020g00980	No hit	162.527	146.656	100.351	28.9742	61.6605	42.9316	136.512	44.5221	3.06616
CUST_1558_PI425248063	GSVIVT01016359001	VIT_13s0019g03470	Translation initiation factor eIF-3 subunit 5	1999.05	2222.74	2135.28	596.703	845.824	631.445	2119.02	691.324	3.06517
CUST_6442_PI425248043	GSVIVT01028091001	VIT_07s0005g01210	VvMybF1	332.953	292.916	329.013	111.52	114.828	85.2219	318.294	103.856	3.06475
CUST_3857_PI425248304	GSVIVT01013403001	VIT_18s0122g00960	Glyceraldehyde-3-phosphate dehydrogenase B, chloroplast precursor	3504.27	3174.45	3184.86	850.923	1355.87	1013.05	3287.86	1073.28	3.06337
CUST_1691_PI425248063	GSVIVT01016528001	VIT_13s0019g01610	XH/XS domain-containing protein	3456.5	2684.29	2058.9	998.259	941.986	736.471	2733.23	892.238	3.06334
CUST_2019_PI425248043	GSVIVT01008671001	VIT_18s0001g00040	Unknown protein	986.024	784.413	653.269	339.601	230.024	221.919	807.902	263.848	3.062
CUST_10523_PI425248304	GSVIVT01031342001	VIT_14s0060g00230	Pectinacetylesterase	1024.15	932.471	850.518	336.053	324.026	256.99	935.712	305.69	3.06098
CUST_1683_PI425248304	GSVIVT01006951001	GSVIVT01006951001	Unknown protein	421.788	388.598	326.279	124.506	162.054	84.9161	378.888	123.825	3.05986
CUST_1407_PI425248304	GSVIVT01005610001	#N/A	#N/A	322.706	237.425	360.905	135.142	93.6581	72.3051	307.012	100.369	3.05885
CUST_9031_PI425248304	GSVIVT01027680001	VIT_15s0048g00270	Scarecrow transcription factor 6 (SCL6)	1988.42	2113.36	1413.53	534.838	724.888	543.614	1838.44	601.113	3.05839
CUST_3480_PI425248043	GSVIVT01015502001	VIT_11s0016g04960	Aspartate-glutamate racemase	100.909	80.6796	71.6548	17.7798	38.3101	26.7318	84.4143	27.6073	3.05768
CUST_1506_PI425248304	GSVIVT01006115001	VIT_00s2377g00010	Unknown protein	328.799	259.942	189.68	94.7631	82.0662	77.8725	259.474	84.9006	3.0562
CUST_9930_PI425248304	GSVIVT01029865001	VIT_08s0056g00510	KH domain-containing protein	638.308	607.067	642.244	93.3489	301.335	223.043	629.206	205.909	3.05575
CUST_10529_PI425248304	GSVIVT01031355001	VIT_14s0060g00090	SNARE YKT6 1	171.106	203.468	139.581	49.59	67.5647	51.107	171.385	56.0872	3.05569
CUST_4681_PI425248304	GSVIVT01015370001	VIT_11s0016g03750	Myb-related protein 3R-1 (Plant c-MYB-like protein 1) MYB3R1	1143.71	917.701	731.153	332.685	343.596	237.705	930.854	304.662	3.05536
CUST_10216_PI425248304	GSVIVT01030497001	VIT_12s0059g01280	Nucleobase-ascorbate transporter 1 (NAT1)	486.602	407.147	471.592	162.823	161.725	122.445	455.114	148.998	3.0545
CUST_5406_PI425248043	GSVIVT01024040001	VIT_03s0038g02250	Pentatricopeptide (PPR) repeat-containing protein	156.904	156.855	112.753	45.1152	51.9718	42.6089	142.171	46.5653	3.05315
CUST_149_PI425248063	GSVIVT01001672001	VIT_18s0166g00180	Zinc finger protein ATRZ-1A	2223.98	2958.23	2311.37	537.184	1202.18	715.644	2497.86	818.337	3.05236
CUST_2642_PI425248304	GSVIVT01009090001	VIT_18s0001g06580	Plastocyanin domain-containing protein	139.199	135.962	101.716	41.7849	43.2499	38.4383	125.625	41.1577	3.05229
CUST_10093_PI425248304	GSVIVT01030201001	VIT_08s0058g01140	Unknown protein	582.952	531.627	429.445	143.487	182.581	179.944	514.675	168.671	3.05136
CUST_2471_PI425248304	GSVIVT01008797001	VIT_18s0001g01600	Ankyrin	905.938	1046.65	955.255	256.474	392.417	304.609	969.28	317.833	3.04965
CUST_5993_PI425248304	GSVIVT01019018001	VIT_04s0023g01280	RUB1 conjugating enzyme (RCE1)	1097.02	1009.82	1043.28	374.121	338.166	320.779	1050.04	344.355	3.0493
CUST_351_PI425248043	GSVIVT01001315001	VIT_02s0154g00480	Heat shock protein MTSHP	393.672	456.323	498.921	249.67	159.557	33.3646	449.639	147.531	3.04776
CUST_10621_PI425248304	GSVIVT01031538001	VIT_06s0061g00150	Zinc finger (CCCH-type) family protein	577.089	557.87	447.308	191.387	186.591	141.181	527.423	173.053	3.04776
CUST_5390_PI425248304	GSVIVT01017561001	VIT_09s0002g09010	Tubulin beta-6 chain	97.6497	112.683	99.4728	42.7958	23.6741	35.1951	103.269	33.8883	3.04732
CUST_1599_PI425248063	GSVIVT01016413001	VIT_13s0019g03000	Heat shock protein 17.6 kDa class I	1705.68	1360.93	1128.03	652.515	395.701	329.519	1398.21	459.245	3.04459
CUST_12120_PI425248304	GSVIVT01035377001	VIT_04s0008g01040	Lysine decarboxylase	935.092	879.018	794.96	253.796	328.404	274.912	869.69	285.704	3.04403
CUST_1166_PI425248043	GSVIVT01005061001	VIT_00s0253g00080	Methyl jasmonate esterase (VviMJE)	2243.23	2458.29	1985.26	573.496	910.737	712.752	2228.93	732.328	3.04362
CUST_8776_PI425248304	GSVIVT01027084001	VIT_15s0046g01010	DEAD box RNA helicase (RH26)	175.788	167.607	154.977	52.6367	69.098	42.1462	166.124	54.6269	3.04107
CUST_9009_PI425248304	GSVIVT01027639001	VIT_15s0048g00650	Unknown protein	94.7439	92.6449	87.5024	41.7565	29.6296	19.007	91.6304	30.131	3.04107
CUST_3822_PI425248043	GSVIVT01017210001	VIT_09s0002g05700	Phototropic-responsive NPH3	1824.44	1489.39	1317.9	746.918	431.981	344.503	1543.91	507.801	3.04038
CUST_6590_PI425248304	GSVIVT01020966001	#N/A	#N/A	172.742	148.103	119.78	47.74	51.6294	45.6311	146.875	48.3335	3.03878
CUST_8569_PI425248304	GSVIVT01026510001	VIT_04s0044g01110	Alcohol dehydrogenase 6	2039.2	2070.27	1478.81	826.84	588.407	423.768	1862.76	613.005	3.03873
CUST_5858_PI425248304	GSVIVT01018781001	VIT_04s0023g03370	flavanone-3-hydroxylase 1 (F3H1) [Vitis vinifera]	15939.2	16192.7	12910.4	5103.73	5557.49	4165.6	15014.1	4942.27	3.03789
CUST_7571_PI425248043	GSVIVT01032061001	VIT_13s0064g01240	Ribosomal protein L31 (RPL31C) 60S	13241.9	16494.2	12698.1	4706.34	4752.59	4523.04	14144.7	4660.65	3.03492
CUST_7531_PI425248043	GSVIVT01031915001	VIT_03s0063g02080	Acyl-CoA:1-acylglycerol-3-phosphate acyltransferase	1281.17	1091.92	1142.64	361.423	479.987	317.75	1171.91	386.387	3.033
CUST_3177_PI425248304	GSVIVT01010722001	VIT_13s0101g00510	Ribonuclease H2 subunit A	645.988	735.496	703.432	227.692	246.991	213.168	694.972	229.284	3.03106
CUST_5733_PI425248043	GSVIVT01025127001	VIT_06s0004g03340	Ribose-5-phosphate isomerase	67.1001	75.9735	59.2756	22.663	23.6976	20.4016	67.4497	22.2541	3.0309
CUST_3104_PI425248043	GSVIVT01014290001	VIT_19s0014g02230	Ribosomal protein S20, Chloroplast 30S	1851.47	1496.98	1511.72	697.414	511.962	395.232	1620.06	534.869	3.02889
CUST_3572_PI425248063	GSVIVT01037110001	VIT_18s0089g01180	No hit	2280.85	1715.3	1607.98	618.385	695.548	536.653	1868.05	616.862	3.0283
CUST_1928_PI425248063	GSVIVT01019294001	VIT_15s0024g00920	NFD4 (nuclear fusion defective 4)	337.046	286.617	221.629	65.4026	128.949	84.8562	281.764	93.0692	3.02747
CUST_4375_PI425248043	GSVIVT01019436001	VIT_02s0025g00600	Glycoside hydrolase, family 5	495.726	461.974	374.918	37.298	165.865	237.1	444.206	146.754	3.02687
CUST_1261_PI425248304	GSVIVT01004800001	#N/A	#N/A	333.792	274.772	376.969	148.212	99.3793	78.2893	328.511	108.627	3.02422
CUST_2183_PI425248043	GSVIVT01009324001	VIT_18s0001g08890	Haemolysin-III related	1495.72	1423.08	1238.4	302.586	611.578	460.534	1385.73	458.233	3.02408
CUST_11505_PI425248304	GSVIVT01033671001	VIT_08s0007g04820	Pectate lyase	32.1005	20.9953	25.1434	15.572	2.94729	7.36704	26.0798	8.62879	3.02241
CUST_11961_PI425248304	GSVIVT01035003001	VIT_05s0077g01060	Aldehyde Dehydrogenase (VvALDH22A1)	1662.72	1857.32	1492.4	538.069	696.045	424.44	1670.81	552.851	3.02217
CUST_1812_PI425248043	GSVIVT01007876001	VIT_17s0000g07220	No hit	1712.46	1519.58	1273.94	486.032	504.832	500.132	1501.99	496.999	3.02212
CUST_6413_PI425248043	GSVIVT01028011001	VIT_07s0005g00460	Complex 1 LYR	404.847	352.915	337.784	156.993	124.776	81.234	365.182	121.001	3.01801
CUST_6978_PI425248043	GSVIVT01030080001	VIT_12s0057g00970	Pentatricopeptide (PPR) repeat-containing	128.25	140.814	89.677	40.547	41.129	37.2565	119.58	39.6442	3.01634
CUST_5748_PI425248304	GSVIVT01018278001	VIT_15s0021g01540	AvrPto-dependent Pto-interacting protein 3	4122.55	4784.32	3420.36	1206.13	1698.17	1183.01	4109.08	1362.44	3.01597
CUST_909_PI425248304	GSVIVT01003467001	VIT_00s0194g00020	DNA-directed RNA polymerase II subunit D	1529.91	1151	1142.76	491.439	439.282	337.114	1274.55	422.611	3.0159
CUST_10894_PI425248304	GSVIVT01032155001	VIT_13s0064g00440	24-sterol C-methyltransferase	3737.82	3368.68	2271.04	1288.05	1068.97	752.697	3125.85	1036.57	3.01556
CUST_7314_PI425248304	GSVIVT01023642001	VIT_11s0037g00520	Translation initiation factor IF-3	1303.46	1223.26	1177.75	428.146	524.717	275.721	1234.82	409.528	3.01524
CUST_7929_PI425248304	GSVIVT01024921001	VIT_06s0004g05080	Zinc finger (C3HC4-type ring finger)	808.883	785.556	598.483	238.159	294.398	194.95	730.974	242.503	3.01429
CUST_3312_PI425248043	GSVIVT01014901001	VIT_19s0015g02130	Ankyrin repeat	1778.09	1673.11	1486.8	433.253	689.504	515.907	1646	546.221	3.01343
CUST_299_PI425248063	GSVIVT01010120001	VIT_01s0010g00680	Heat shock protein 81-1	942.025	1293.78	822.214	229.277	438.648	347.433	1019.34	338.453	3.01176
CUST_5662_PI425248304	GSVIVT01018081001	VIT_05s0020g04510	GDP-mannose 3,5-epimerase 1	2810.7	2316.78	1962.33	688.313	966.99	700.023	2363.27	785.108	3.01012
CUST_12002_PI425248304	GSVIVT01035096001	VIT_05s0077g01840	Ribosomal protein L19 (RPL19A) 60S	19916.4	22437.8	14474.7	6109.07	9058.32	3716.28	18943	6294.55	3.00942
CUST_6941_PI425248304	GSVIVT01022319001	VIT_07s0031g02330	Anaphase-promoting complex component APC8	216.385	212.506	212.561	76.1403	68.7284	68.2824	213.817	71.0504	3.00938
CUST_3284_PI425248063	GSVIVT01034477001	VIT_18s0072g01110	GASA like	1115.56	1480.36	1392.23	529.882	460.941	335.508	1329.38	442.11	3.0069
CUST_1159_PI425248063	GSVIVT01012222001	VIT_01s0011g00450	Magnesium transporter CorA	646.214	668.992	442.352	178.987	240.918	164.604	585.853	194.836	3.0069
CUST_8550_PI425248304	GSVIVT01026484001	VIT_04s0044g01330	GDP-mannose transporter (GONST1)	69.2881	90.8058	93.1679	18.6812	44.2037	21.4105	84.4206	28.0985	3.00446
CUST_7722_PI425248043	GSVIVT01032901001	VIT_14s0068g00230	Spiral 1 like 2	4078.13	3843.47	3438.9	1204.73	1297.48	1280.51	3786.83	1260.9	3.00327
CUST_12283_PI425248304	GSVIVT01035669001	VIT_04s0008g03820	Membrane protein	1866.56	1673.92	1315.71	579.481	599.941	437.88	1618.73	539.101	3.00265
CUST_8594_PI425248043	GSVIVT01036392001	#N/A	#N/A	27.4434	30.8233	20.6383	6.65077	14.4011	5.2302	26.3017	8.76069	3.00224
CUST_4510_PI425248043	GSVIVT01020269001	VIT_19s0027g01770	Acetylornithine aminotransferase	133.645	102.399	84.5458	33.7103	43.4346	29.6456	106.863	35.5969	3.00204
CUST_3334_PI425248304	GSVIVT01011081001	VIT_07s0104g00520	RANGAP1 (RAN GTPASE activating protein 1)	2470.2	2007.98	1608.94	831.412	686.462	511.277	2029.04	676.384	2.99984
CUST_679_PI425248043	GSVIVT01002961001	VIT_00s1002g00020	Protein kinase	272.721	225.625	178.443	72.6227	71.7069	81.3247	225.596	75.2181	2.99923
CUST_993_PI425248043	GSVIVT01004106001	VIT_00s0226g00090	No hit	458	319.268	345.407	151.487	122.586	100.408	374.225	124.827	2.99795
CUST_11179_PI425248304	GSVIVT01033005001	VIT_14s0068g01260	Phosphate carrier protein	3622.84	3536.02	3277.02	1170.39	1297.85	1015.28	3478.63	1161.17	2.99579
CUST_12532_PI425248304	GSVIVT01036139001	VIT_06s0080g00320	Esterase/lipase/thioesterase	925.503	1099.02	1085.69	294.186	417.656	326.724	1036.74	346.189	2.99472
CUST_9177_PI425248043	GSVIVT01038670001	VIT_16s0098g00730	Ribosomal protein L9 (RPL90A/C) 60S	26690.2	23151.2	20165.3	8398.12	9111.24	5867.46	23335.6	7792.27	2.99471
CUST_6778_PI425248043	GSVIVT01029318001	VIT_11s0052g00040	Macrophage migration inhibitory factor	158.457	173.663	137.417	49.6885	53.0642	54.0512	156.512	52.268	2.99442
CUST_13424_PI425248304	GSVIVT01038736001	VIT_12s0142g00170	Potassium transporter (KUP7)	745.546	642.526	496.668	152.994	276.099	200.405	628.247	209.833	2.99403
CUST_2678_PI425248304	GSVIVT01009167001	#N/A	#N/A	300.22	262.419	214.061	78.0575	98.8355	82.5499	258.9	86.481	2.99372
CUST_10_PI425247681	XM002275270LOC100259087	#N/A	#N/A	2181.96	1716.27	1301.14	622.475	649.812	466.272	1733.12	579.519	2.99062
CUST_6995_PI425248304	GSVIVT01022425001	VIT_07s0031g03190	VHS and GAT domain protein	36.475	31.3651	33.6989	9.95732	11.7954	12.2054	33.8463	11.3194	2.99013
CUST_4525_PI425248304	GSVIVT01015118001	#N/A	#N/A	73.8901	63.8608	47.7471	15.2133	25.1978	21.6425	61.8327	20.6845	2.98932
CUST_5838_PI425248304	GSVIVT01018744001	VIT_04s0023g03720	Tetratricopeptide repeat domain male sterility MS5	68.7352	64.1688	53.7409	21.5948	16.29	24.5709	62.215	20.8186	2.98844
CUST_5696_PI425248043	GSVIVT01025005001	VIT_06s0004g04370	Histone H4	14880.5	13221.5	12649.1	5251.48	4655.62	3729.42	13583.7	4545.51	2.98839
CUST_4833_PI425248043	GSVIVT01021906001	#N/A	#N/A	8.68071	14.5186	10.729	3.02211	2.64819	5.68378	11.3094	3.78469	2.98821
CUST_1033_PI425248043	GSVIVT01004403001	VIT_00s1311g00010	NADH dehydrogenase (ubiquinone) Fe-S protein 4	437.611	343.774	320.175	155.269	111.783	101.694	367.187	122.915	2.98732
CUST_11272_PI425248304	GSVIVT01033243001	VIT_08s0007g08920	Zeatin O-glucosyltransferase	208.938	277.192	260.08	50.1015	77.4114	122.363	248.737	83.2919	2.98632
CUST_13381_PI425248304	GSVIVT01038643001	VIT_16s0098g00940	Plastid-specific 30S ribosomal protein 1	1593.5	1134.4	1040.02	448.411	420.66	393.283	1255.97	420.784	2.98484
CUST_4380_PI425248043	GSVIVT01019453001	VIT_02s0025g00770	No hit	169.363	141.716	114.281	47.6288	63.2913	31.5956	141.787	47.5052	2.98466
CUST_11207_PI425248304	GSVIVT01033062001	VIT_14s0068g01760	Alcohol dehydrogenase	549.485	492.663	648.523	255.598	180.343	131.105	563.557	189.015	2.98154
CUST_4776_PI425248304	GSVIVT01015538001	VIT_11s0016g05330	SPX2 (SYG1/Pho81/XPR1) domain-containing protein SPX2	194.577	189.027	127.463	59.4626	73.048	38.9188	170.355	57.1431	2.9812
CUST_4224_PI425248304	GSVIVT01014387001	VIT_19s0014g03140	Lanthionine synthetase C	2244.69	2189.39	1873.09	584.376	923.306	608.835	2102.39	705.506	2.97998
CUST_1721_PI425248043	GSVIVT01007536001	VIT_17s0000g10270	No hit	48.1402	44.7104	38.3495	21.9107	14.8519	7.31841	43.7334	14.6937	2.97634
CUST_3858_PI425248043	GSVIVT01017325001	VIT_09s0002g06820	Equilibrative nucleoside transporter ENT8	83.6319	77.4324	60.6364	37.7939	23.735	12.9784	73.9002	24.8358	2.97556
CUST_5472_PI425248043	GSVIVT01024255001	VIT_16s0039g00530	BolA	1426.02	1639.87	1335.38	412.234	619.194	448.122	1467.09	493.183	2.97473
CUST_1168_PI425248043	GSVIVT01005063001e5	#N/A	#N/A	519.731	510.391	486.832	175.039	179.602	155.358	505.651	170	2.97442
CUST_953_PI425248043	GSVIVT01003930001	VIT_00s0216g00070	Unknown	632.247	662.164	555.49	168.316	271.086	182.582	616.634	207.328	2.97419
CUST_11882_PI425248304	GSVIVT01034626001	VIT_13s0073g00330	VPS60.1 SNF7	201.091	145.06	189.268	61.4059	67.0578	51.6006	178.473	60.0214	2.97349
CUST_6266_PI425248304	GSVIVT01019768001	VIT_02s0025g03620	Glutathione S-transferase 1 GSTT1	1085.36	1052.15	905.17	238.468	453.489	331.592	1014.23	341.183	2.97268
CUST_1993_PI425248043	GSVIVT01008556001	VIT_17s0000g01260	Squamosa promoter-binding protein (VvSBP15)	184.135	221.233	220.986	65.0927	75.6824	69.9668	208.785	70.2473	2.97214
CUST_10250_PI425248304	GSVIVT01030556001	VIT_12s0059g01850	Peroxisomal membrane protein	90.7585	118.315	114.725	7.40941	57.264	44.2863	107.933	36.3199	2.97172
CUST_4294_PI425248304	GSVIVT01014549001	VIT_19s0014g04730	Unknown protein	1816.49	1631.75	1800.77	534.885	691.272	540.536	1749.67	588.898	2.97109
CUST_12747_PI425248304	GSVIVT01036659001	VIT_13s0084g00740	No hit	3199.66	3208.38	3184.6	727.179	1190.73	1311.29	3197.55	1076.4	2.97059
CUST_1397_PI425248063	GSVIVT01013797001	VIT_01s0127g00150	Menaquinone biosynthesis methyltransferase ubiE	737.236	753.059	573.731	236.153	277.906	181.149	688.009	231.736	2.96893
CUST_11557_PI425248304	GSVIVT01033774001	#N/A	#N/A	3935.64	3546.42	3233.72	1350.16	1239.53	1019.98	3571.93	1203.22	2.96864
CUST_2346_PI425248043	GSVIVT01009911001	VIT_18s0001g14340	No hit	20.8621	17.6986	20.0742	5.87186	7.86707	6.01533	19.545	6.58475	2.96822
CUST_4100_PI425248043	GSVIVT01018131001	VIT_05s0020g04960	No hit	114.564	125.303	91.424	40.527	31.7344	39.3567	110.43	37.2061	2.96808
CUST_13250_PI425248304	GSVIVT01038250001	VIT_05s0094g01390	Ion channel OEP37	2171.87	2237.43	1833.15	653.558	903.53	546.118	2080.82	701.069	2.96807
CUST_8183_PI425248304	GSVIVT01025376001	VIT_06s0004g01160	10-formyltetrahydrofolate synthetase	2047.47	1708.2	1418.78	591.581	664.699	487.644	1724.82	581.308	2.96713
CUST_910_PI425248304	GSVIVT01003469001	VIT_00s0194g00030	Heat shock protein 81-2 (HSP81-2)	7060.68	6659.02	5124.43	2500.8	2124.74	1726.04	6281.38	2117.2	2.96684
CUST_10164_PI425248304	GSVIVT01030380001	VIT_12s0059g00230	Epoxide hydrolase 2	1316.61	1541.5	1436.82	336.098	608.24	503.449	1431.64	482.596	2.96655
CUST_7034_PI425248043	GSVIVT01030301001	VIT_08s0058g00330	Unknown	236.316	236.074	248.053	86.4623	83.9659	72.483	240.148	80.9704	2.96587
CUST_12072_PI425248304	GSVIVT01035300001	VIT_04s0008g00270	Elongation factor 1-alpha (EF-1-alpha)	11081.7	7909.6	9083.91	3411.14	3178.12	2880.26	9358.4	3156.51	2.9648
CUST_4455_PI425248304	GSVIVT01015002001	VIT_11s0016g00340	DNA repair protein RAD51	491.038	548.06	431.064	198.463	168.058	129.538	490.054	165.353	2.96368
CUST_1569_PI425248304	GSVIVT01006370001	VIT_00s0357g00070	Beta-hydroxyacyl-ACP dehydratase	1971	2325.19	1852.06	593.814	841.547	639.57	2049.41	691.644	2.96311
CUST_4340_PI425248043	GSVIVT01019116001	VIT_04s0023g00390	Tetratricopeptide helical	11.4137	10.3594	9.26403	1.52233	5.02845	3.92628	10.3457	3.49235	2.96239
CUST_850_PI425248304	GSVIVT01003211001	VIT_00s0181g00250	Diacylglycerol kinase	917.387	718.868	683.734	347.253	254.754	181.307	773.329	261.105	2.96176
CUST_7973_PI425248304	GSVIVT01025003001	VIT_06s0004g04390	UDP-glucuronic acid decarboxylase 1	713.073	582.589	567.953	228.43	193.824	207.177	621.205	209.811	2.96079
CUST_9555_PI425248304	GSVIVT01028898001	VIT_16s0050g00760	Short-chain dehydrogenase/reductase (SDR)	670.699	588.101	469.744	199.465	214.344	170.204	576.181	194.671	2.95977
CUST_11270_PI425248304	GSVIVT01033240001	VIT_08s0007g08940	Nuclear pore complex protein Nup93	1536.14	1421.54	1053.71	454.058	494.463	407.161	1337.13	451.894	2.95894
CUST_10708_PI425248304	GSVIVT01031747001	VIT_03s0063g00460	ERF/AP2 Gene Family (VvERF117)	71.6119	51.965	68.2846	20.2475	27.06	17.5368	63.9538	21.6148	2.9588
CUST_882_PI425248063	GSVIVT01011891001	VIT_01s0011g03590	Ribosomal protein L15, chloroplast (CL15) 50S	637.483	657.336	594.619	248.956	234.192	155.435	629.813	212.861	2.9588
CUST_1666_PI425248063	GSVIVT01016499001	#N/A	#N/A	896.684	659.346	633.716	214.971	295.255	229.889	729.915	246.705	2.95866
CUST_9897_PI425248304	GSVIVT01029789001	VIT_12s0055g01110	LHCB6 (light harvesting complex PSII)	9638.41	8792.51	9829.94	2811.74	3786.98	2954.67	9420.29	3184.46	2.9582
CUST_10332_PI425248304	GSVIVT01030881001	VIT_14s0006g01790	Beta-mannosidase	1983.54	1631.38	1503.6	475.134	776.677	478.551	1706.18	576.787	2.95807
CUST_8943_PI425248304	GSVIVT01027529001	VIT_15s0048g01790	Dimethyladenosine transferase	57.2375	50.3207	34.3472	20.01	14.037	13.9348	47.3018	15.9939	2.95749
CUST_4717_PI425248043	GSVIVT01020873001	VIT_12s0028g00090	Pentatricopeptide (PPR) repeat-containing protein	4.46457	6.03144	4.30444	1.88921	1.50639	1.60922	4.93348	1.66827	2.95724
CUST_11927_PI425248304	GSVIVT01034940001	VIT_05s0077g00450	Ribosomal protein S1 30S	194.415	142.008	154.293	58.0206	57.6124	50.3791	163.572	55.3374	2.95591
CUST_1745_PI425248304	GSVIVT01007243001	VIT_00s0516g00020	Calcium-binding EF hand family	420.368	395.09	418.669	157.844	148.555	111.282	411.375	139.227	2.95471
CUST_218_PI425248063	GSVIVT01009999001	VIT_18s0001g15200	SIK1 (serine/threonine kinase 1)	36.7103	31.5336	31.48	10.9128	8.3857	14.4681	33.2413	11.2555	2.95333
CUST_9074_PI425248304	GSVIVT01027829001	VIT_05s0049g01180	Ankyrin	3693.51	3877.85	3237.35	1631.25	1153.09	876.341	3602.9	1220.23	2.95265
CUST_4814_PI425248043	GSVIVT01021803001	#N/A	#N/A	499.817	634.649	454.864	111.152	227.553	199.723	529.776	179.476	2.95179
CUST_8580_PI425248304	GSVIVT01026546001	VIT_04s0044g00850	WNK6 (Arabidopsis WNK kinase 6)	48.9139	41.3169	34.1022	8.20754	19.5378	14.3884	41.4444	14.0446	2.95092
CUST_12392_PI425248304	GSVIVT01035870001	VIT_04s0008g05600	KEG (keep on going)	134.585	109.355	105.707	32.6627	60.5063	25.3348	116.549	39.5013	2.95051
CUST_12929_PI425248304	GSVIVT01037441001	VIT_06s0009g01710	NADH-cytochrome b5 reductase	494.696	441.888	455.948	151.574	184.274	136.16	464.177	157.336	2.95023
CUST_1819_PI425248304	GSVIVT01007583001	VIT_17s0000g09790	BT1 (BTB and TAZ domain protein 1)	490.367	476.542	310.491	138.902	151.408	142.725	425.8	144.345	2.94988
CUST_5108_PI425248304	GSVIVT01016881001	VIT_09s0002g02450	Phosphatase	1274.19	956.957	966.639	441.198	368.576	274.552	1065.93	361.442	2.9491
CUST_2996_PI425248304	GSVIVT01009751001	#N/A	#N/A	932.455	863.092	611.581	165.795	376.754	273.707	802.376	272.085	2.94899
CUST_2218_PI425248304	GSVIVT01008345001	VIT_17s0000g03190	Glycosyl transferase family 28 protein	220.228	201.979	145.738	69.3458	75.4392	47.958	189.315	64.2476	2.94664
CUST_11543_PI425248304	GSVIVT01033747001	VIT_08s0007g04170	Pyruvate kinase, cytosolic isozyme	10229.9	10420.6	7349.33	3445.1	3567.31	2490.67	9333.28	3167.69	2.94639
CUST_588_PI425248304	GSVIVT01001842001	VIT_14s0171g00440	Glyceraldehyde-3-phosphate dehydrogenase GAPC3,cytosolic	14601	17927.5	17919.5	5696.01	5240.34	6189.55	16816	5708.63	2.94572
CUST_10685_PI425248304	GSVIVT01031709001	VIT_03s0063g00070	PAB8 (poly(A) binding protein 8)	434.307	324.05	349.564	130.504	126.931	118.961	369.307	125.465	2.9435
CUST_1790_PI425248304	GSVIVT01007521001	VIT_17s0000g10430	Glyceraldehyde-3-phosphate dehydrogenase, cytosolic 3	136324	125063	106385	47066.1	45112.4	32777.9	122591	41652.1	2.9432
CUST_3160_PI425248304	GSVIVT01010646001	#N/A	#N/A	68472.7	69619.6	51791.5	18261.3	27817.3	18449.8	63294.6	21509.5	2.94264
CUST_7776_PI425248304	GSVIVT01024607001	VIT_06s0004g07680	Nodulin	164.92	121.669	125.849	36.677	62.4259	41.1033	137.48	46.7354	2.94166
CUST_5512_PI425248043	GSVIVT01024385001	VIT_16s0039g01920	myb domain protein 93	4174.85	4090.76	2622.43	1061.88	1637.03	1002.87	3629.34	1233.93	2.94129
CUST_3910_PI425248304	GSVIVT01013491001	VIT_13s0067g03120	DNA-directed RNA polymerase II subunit A	459.233	326.197	362.51	121.598	137.032	131.821	382.646	130.15	2.94004
CUST_3675_PI425248304	GSVIVT01012825001	VIT_11s0118g00200	Sucrose-phosphate synthase	1111.67	1162.28	941.774	239.383	467.045	387.538	1071.91	364.655	2.93951
CUST_4552_PI425248304	GSVIVT01015172001	VIT_11s0016g01910	THO complex subunit 6	931.707	808.916	601.029	246.24	321.378	229.021	780.551	265.546	2.93941
CUST_7440_PI425248043	GSVIVT01031677001	VIT_05s0062g01260	No hit	8720.83	12171.1	8642.85	1960.41	4802.3	3286.29	9844.93	3349.66	2.93908
CUST_11408_PI425248304	GSVIVT01033499001	VIT_08s0007g06480	Unknown protein	2782.88	2756.35	3107.97	956.164	1083.3	903.572	2882.4	981.011	2.93819
CUST_5858_PI425248043	GSVIVT01025606001	VIT_08s0040g02630	Ribosomal protein L23A (RPL23aA) 60S	17757.9	16387.4	14302	3379.04	8532.06	4581.07	16149.1	5497.39	2.93759
CUST_1490_PI425248063	GSVIVT01016274001	VIT_13s0019g04300	Ribosomal protein L12 (RPL12A) 60S	5523.32	4144.2	3829.19	1652.57	1756.88	1185.26	4498.9	1531.57	2.93745
CUST_2048_PI425248043	GSVIVT01008774001	VIT_18s0001g01250	Senescence-inducible chloroplast stay-green protein 2	112.355	86.3488	81.4066	31.7226	39.0057	24.6622	93.3702	31.7968	2.93646
CUST_11049_PI425248304	GSVIVT01032493001	VIT_14s0066g01460	HEAT repeat-containing protein	3053.62	3202.11	2387.67	1023.8	1169.18	750.655	2881.14	981.214	2.9363
CUST_4914_PI425248043	GSVIVT01022202001	VIT_07s0031g01340	Pentatricopeptide (PPR) repeat	58.2401	53.0541	45.7771	21.2777	17.9548	14.2644	52.3571	17.8323	2.93608
CUST_3253_PI425248304	GSVIVT01010913001	VIT_11s0103g00190	Phospholipase A2 alpha	8400.82	10527	7420.78	2360.47	3935.74	2678.57	8782.88	2991.59	2.93585
CUST_13210_PI425248304	GSVIVT01038172001	VIT_05s0094g00730	Stearoyl-acyl-carrier protein desaturase	649.267	524.5	483.771	104.835	249.763	210.049	552.513	188.216	2.93553
CUST_9032_PI425248043	GSVIVT01038174001	VIT_05s0094g00740	Stearoyl-acyl-[acyl-carrier-protein] desaturase	345.209	311.361	237.962	78.4969	105.168	121.197	298.177	101.621	2.93422
CUST_11445_PI425248304	GSVIVT01033557001	VIT_08s0007g05900	GCN5 N-acetyltransferase (GNAT)	50.5737	37.3835	32.469	15.1501	16.1628	9.74278	40.1421	13.6852	2.93324
CUST_4153_PI425248043	GSVIVT01018477001	VIT_16s0022g02100	Embryo-specific 3	11694.3	11257.2	8456.57	3250.1	4295.79	3165.41	10469.4	3570.43	2.93224
CUST_1899_PI425248043	GSVIVT01008219001	VIT_17s0000g04300	Isopenicillin N synthetase; KH, type 1	3324.57	2714.24	2057.46	1077.71	1034.04	650.396	2698.76	920.716	2.93115
CUST_1726_PI425248063	GSVIVT01016577001	VIT_13s0019g00780	Histone H4	39174.6	35560.2	30199.2	14453.6	11566	9783.5	34978	11934.4	2.93086
CUST_784_PI425248063	GSVIVT01011767001	VIT_01s0011g04770	Armadillo/beta-catenin repeat / U-box domain-containing protein	519.596	456.454	537.669	191.088	171.142	154.25	504.573	172.16	2.93084
CUST_4133_PI425248304	GSVIVT01014216001	VIT_19s0014g01470	Thioredoxin TTL1 (Tetratricopetide-repeat thioredoxin-like 1)	161.21	120.195	98.5815	46.8674	42.3493	40.4902	126.662	43.2356	2.92958
CUST_5658_PI425248304	GSVIVT01018073001	VIT_05s0020g04440	Unknown protein	2234.21	2267.46	1949.98	786.946	860.112	556.578	2150.55	734.545	2.92773
CUST_8485_PI425248304	GSVIVT01026328001	VIT_04s0043g00440	Ribosomal protein S5 (RPS5B) 40S	4545.64	5380.1	4857.68	1113.02	2163.06	1773.61	4927.8	1683.23	2.92759
CUST_11495_PI425248304	GSVIVT01033651001	VIT_08s0007g05000	S-adenosylmethionine synthetase	298.758	492.349	409.162	219.305	105.166	85.6903	400.09	136.721	2.92633
CUST_2989_PI425248304	GSVIVT01009739001	VIT_18s0001g12780	Ornithine carbamoyltransferase	2005.86	2300.16	1676.35	655.381	816.849	572.239	1994.12	681.49	2.92612
CUST_8048_PI425248304	GSVIVT01025156001	VIT_06s0004g03150	Unknown protein	346.365	359.389	322.581	107.634	144.808	99.0444	342.778	117.162	2.92567
CUST_5581_PI425248304	GSVIVT01017915001	VIT_05s0020g02910	STE11 protein kinase homolog NPK1	897.697	821.091	583.938	255.411	310.275	221.407	767.576	262.364	2.92561
CUST_11268_PI425248304	GSVIVT01033237001	VIT_08s0007g08970	Phosphate/phosphoenolpyruvate translocator	2219.3	2366.79	1914.63	774.884	795.572	651.585	2166.91	740.68	2.92556
CUST_11650_PI425248304	GSVIVT01033955001	VIT_08s0007g02300	VPS60.2 SNF7	268.304	258.173	220.965	107.79	68.7005	79.052	249.147	85.1808	2.92492
CUST_5244_PI425248043	GSVIVT01023442001	VIT_14s0036g01120	Unknown	1734.17	1497.06	1172.93	598.441	533.624	373.728	1468.05	501.931	2.92481
CUST_4061_PI425248304	GSVIVT01014074001	VIT_19s0014g00160	LHCII type I CAB-1	76549.5	78754	81691.1	19256.2	32114.5	29662.2	78998.2	27011	2.92467
CUST_3779_PI425248304	GSVIVT01013236001	VIT_02s0012g00560	Tobamovirus multiplication 2A TOM2A	5497.36	6067.32	5361.22	2019.03	2175.4	1593.83	5641.97	1929.42	2.92417
CUST_9947_PI425248304	GSVIVT01029905001	VIT_08s0056g00810	Co-chaperone grpE	2014.47	1525.62	1379.91	679.228	523.9	480.017	1640	561.048	2.9231
CUST_9136_PI425248043	GSVIVT01038521001	VIT_03s0097g00560	No hit	3568.45	3436.46	4678.33	1341.12	1287.99	1367.98	3894.41	1332.36	2.92294
CUST_6774_PI425248304	GSVIVT01022010001	VIT_14s0030g00480	HAT dimerisation domain-containing protein	326.5	305.671	230.657	119.785	106.766	68.6797	287.61	98.4103	2.92255
CUST_2196_PI425248063	GSVIVT01020185001	VIT_01s0026g00550	Nodulin MtN21 family	4.90377	5.68492	5.39347	1.84481	1.75942	1.86497	5.32739	1.82307	2.9222
CUST_4343_PI425248043	GSVIVT01019124001	VIT_04s0023g00340	No hit	864.637	791.482	581.405	247.905	301.685	216.205	745.841	255.265	2.92183
CUST_1803_PI425248304	GSVIVT01007552001	VIT_17s0000g10080	Transcriptional factor B3	315.734	262.319	187.373	86.0429	97.8714	78.1231	255.142	87.3458	2.92105
CUST_4094_PI425248043	GSVIVT01018108001	VIT_05s0020g04760	DNA-directed RNA polymerase II subunit G	30.9282	18.0825	23.672	4.18144	11.923	8.79392	24.2276	8.29946	2.91917
CUST_5840_PI425248043	GSVIVT01025547001	VIT_08s0040g03200	Ribosomal protein L4/L1 (RPL4A) 60S	10818.4	10735.3	9509.85	3728.69	3977.59	2937.44	10354.5	3547.9	2.91848
CUST_4663_PI425248304	GSVIVT01015348001	VIT_11s0016g03520	Early nodule-specific-like protein ENOD8	1092.65	1047.53	961.802	331.769	459.962	272.169	1033.99	354.633	2.91567
CUST_1133_PI425248063	GSVIVT01012193001	VIT_01s0011g00740	Processing peptidase beta subunit, mitochondrial	29.5053	27.3794	31.0064	8.51828	14.7951	6.83771	29.297	10.0504	2.91502
CUST_1585_PI425248304	GSVIVT01006458001	VIT_00s0371g00050	Mannitol dehydrogenase	876.285	955.614	733.96	416.196	247.411	216.767	855.286	293.458	2.91451
CUST_11405_PI425248304	GSVIVT01033494001	VIT_08s0007g06520	Actin beta/gamma 1	405.921	396.29	321.461	182.926	132.371	70.4197	374.557	128.572	2.9132
CUST_11710_PI425248304	GSVIVT01034072001	VIT_08s0007g01300	Glyoxal oxidase	13731.6	14565.8	13604.2	4478.63	5649.15	4255.61	13967.2	4794.46	2.91319
CUST_3615_PI425248043	GSVIVT01015983001	VIT_09s0018g00560	Unknown protein	1550.18	1543.81	1022.8	548.798	510.735	353.697	1372.26	471.077	2.91303
CUST_9083_PI425248304	GSVIVT01027850001	#N/A	#N/A	204.303	232.101	146.635	48.7619	91.0108	60.385	194.346	66.7192	2.9129
CUST_5859_PI425248043	GSVIVT01025607001	VIT_08s0040g02620	Pentatricopeptide (PPR) repeat-containing protein	70.7788	71.0106	46.9391	22.3035	25.6221	16.8905	62.9095	21.6053	2.91176
CUST_4318_PI425248043	GSVIVT01019059001	VIT_04s0023g00840	Mitochondrial Acyl carrier protein 2	1695	1865.26	1709.89	610.462	668.853	531.162	1756.72	603.492	2.91092
CUST_168_PI425248304	GSVIVT01000399001	VIT_17s0000g01070	Monoglyceride lipase	940.533	806.901	680.112	301.109	294.71	238.348	809.182	278.056	2.91015
CUST_7843_PI425248043	GSVIVT01033357001	VIT_08s0007g07800	RAB GTPase RABA4D	45.6346	45.3291	29.5378	8.63832	15.2736	17.5076	40.1672	13.8065	2.90929
CUST_4743_PI425248304	GSVIVT01015482001	VIT_11s0016g04780	Ras GTP-binding protein (RAN2)	12521.2	10967.1	9681.66	4352.86	4196.03	2853.57	11056.7	3800.82	2.90902
CUST_10065_PI425248304	GSVIVT01030142001	VIT_12s0057g01490	Telomere repeat binding protein 1	125.876	120.751	111.596	26.1141	55.6423	41.4528	119.408	41.0698	2.90744
CUST_8635_PI425248304	GSVIVT01026826001	VIT_15s0046g03650	(+)-neomenthol dehydrogenase	1026.38	913.284	785.311	322.764	364.589	250.128	908.324	312.494	2.90669
CUST_11977_PI425248304	GSVIVT01035034001	VIT_05s0077g01290	Unknown protein	3059.32	2573.24	2193.37	802.137	1080.58	810.907	2608.64	897.874	2.90535
CUST_6187_PI425248304	GSVIVT01019633001	VIT_02s0025g02390	Oligopeptide transporter OPT7	322.302	305.107	295.419	105.784	119.644	92.2911	307.609	105.906	2.90454
CUST_3340_PI425248063	GSVIVT01034555001	VIT_18s0072g00350	No hit	24789.9	23722.7	21455.1	9456.19	9266.97	5373.45	23322.5	8032.2	2.90363
CUST_3983_PI425248043	GSVIVT01017706001	VIT_05s0020g01010	No hit	159.22	145.643	103.269	30.8585	67.5097	42.2859	136.044	46.8847	2.90168
CUST_5773_PI425248304	GSVIVT01018483001	VIT_16s0022g02060	K+ efflux antiporter (KEA5)	446.032	434.496	492.77	154.956	179.884	138.483	457.766	157.774	2.9014
CUST_3020_PI425248063	GSVIVT01026766001	VIT_15s0045g01190	Retrotransposon protein, Unclassified	951.871	1105.05	908.155	301.521	459.929	260.875	988.357	340.775	2.90032
CUST_2255_PI425248304	GSVIVT01008416001	VIT_17s0000g02520	Membrane protein	309.308	332.252	310.201	92.1543	152.662	83.3574	317.254	109.391	2.90017
CUST_12891_PI425248304	GSVIVT01037343001	VIT_06s0009g02640	Hydroxymethylglutaryl-CoA lyase	929.252	894.302	776.979	303.215	329.865	263.624	866.844	298.901	2.9001
CUST_4764_PI425248304	GSVIVT01015520001	VIT_11s0016g05140	U4/U6 small nuclear ribonucleoprotein SNU13	1613.78	1609.12	1491.95	502.288	542.497	581.494	1571.62	542.093	2.89917
CUST_13257_PI425248304	GSVIVT01038260001	VIT_05s0094g01480	Dihydrodipicolinate reductase	1487.64	1437.27	1184.57	576.082	532.485	309.935	1369.83	472.834	2.89705
CUST_10483_PI425248304	GSVIVT01031261001	VIT_14s0060g00920	Phospholipase/Carboxylesterase	107.064	146.78	81.4438	36.2893	58.4566	20.9907	111.763	38.5789	2.89699
CUST_6740_PI425248304	GSVIVT01021905001	#N/A	#N/A	9283.44	10232.9	7739.19	2765.84	3894.83	2755.71	9085.16	3138.8	2.89448
CUST_8292_PI425248304	GSVIVT01025600001	VIT_08s0040g02680	Unknown protein	2303.87	2094.7	1423.55	686.927	783.181	541.647	1940.71	670.585	2.89405
CUST_768_PI425248043	GSVIVT01003346001e3	#N/A	#N/A	16594.9	19676	14037.7	5361.79	7155.65	4869.96	16769.5	5795.8	2.8934
CUST_12526_PI425248304	GSVIVT01036128001	#N/A	#N/A	10401.4	12007.6	10035.3	3413.9	5525.51	2275.44	10814.8	3738.28	2.89298
CUST_5411_PI425248043	GSVIVT01024048001	VIT_03s0038g02190	Nodulin	42.5273	33.4074	26.571	4.79028	20.3013	10.3499	34.1686	11.8138	2.89225
CUST_10631_PI425248304	GSVIVT01031554001	VIT_06s0061g00020	TTN9 (TITAN9)	294.255	244.048	210.048	114.513	68.7761	75.5274	249.45	86.2722	2.89143
CUST_2515_PI425248063	GSVIVT01021532001	VIT_10s0003g03950	AERO1 (arabidopsis endoplasmic reticulum oxidoreductins 1)	533.455	396.993	365.096	141.492	147.522	159.224	431.848	149.412	2.89031
CUST_8332_PI425248043	GSVIVT01035437001	VIT_04s0008g01620	Heat shock protein 17.6 kDa class II	14048.3	13257.3	9073.38	3024.97	4249.2	5316.21	12126.3	4196.79	2.88942
CUST_6501_PI425248043	GSVIVT01028336001	VIT_07s0005g03390	Unknown protein	1429.39	1237.77	1155.18	301.412	540.532	481.03	1274.11	440.991	2.8892
CUST_1546_PI425248063	GSVIVT01016342001	VIT_13s0019g03630	Unknown	172.245	135.188	140.608	73.8827	47.0424	34.1847	149.347	51.7033	2.88854
CUST_3070_PI425248304	GSVIVT01009888001	VIT_18s0001g14090	Molecular chaperone DnaJ	2369.1	2675.21	1998.74	808.285	1001.04	631.807	2347.68	813.709	2.88516
CUST_641_PI425248043	GSVIVT01002746001	VIT_00s0868g00020	Histone H2A.6 HTA1	2821.52	4033.67	4729.9	681.818	2111.48	1222.98	3861.7	1338.76	2.88453
CUST_9097_PI425248043	GSVIVT01038390001	VIT_09s0096g00190	No hit	976.989	814.912	1043.07	201.426	393.993	387.399	944.989	327.606	2.88453
CUST_7351_PI425248304	GSVIVT01023720001	VIT_11s0037g01040	5' nucleotidase	289.469	254.724	194.524	87.7895	97.3013	71.1871	246.239	85.426	2.88249
CUST_3488_PI425248304	GSVIVT01011452001	#N/A	#N/A	161.833	192.5	138.261	57.4625	64.3642	49.0769	164.198	56.9678	2.88229
CUST_131_PI425248304	GSVIVT01000263001	VIT_07s0130g00390	DNA (cytosine-5)-methyltransferase	468.448	467.801	444.834	210.69	148.476	120.335	460.361	159.834	2.88025
CUST_5100_PI425248304	GSVIVT01016871001	VIT_09s0002g02340	6-phosphogluconate dehydrogenase	52.8974	58.018	52.5882	14.8595	21.0483	20.8686	54.5012	18.9255	2.87978
CUST_5216_PI425248304	GSVIVT01017086001	VIT_09s0002g04480	Kinesin family member 2/24	1041.32	718.557	726.724	362.466	289.765	211.715	828.868	287.982	2.87819
CUST_2391_PI425248063	GSVIVT01021377001	VIT_10s0003g02650	Ribosomal protein L32 (RPL32A) 60S	12956.5	15027.2	12229.3	4348.45	5554.28	4070.13	13404.3	4657.62	2.87793
CUST_12085_PI425248304	GSVIVT01035321001	VIT_04s0008g00510	Derlin-1	1005.4	964.644	1086.25	500.128	318.463	243.68	1018.77	354.091	2.87713
CUST_10466_PI425248304	GSVIVT01031229001	VIT_14s0060g01290	Calreticulin 2 (CRT2)	13507.8	11126.5	10884.4	4965.23	4200.82	3179.35	11839.6	4115.13	2.87708
CUST_4761_PI425248304	GSVIVT01015517001	VIT_11s0016g05110	Sodium hypersensitive 1	404.34	367.619	308.824	114.718	174.3	86.6468	360.261	125.221	2.87699
CUST_4646_PI425248304	GSVIVT01015317001	VIT_11s0016g03260	Anaphase-promoting complex component APC3	347.709	337.21	291.08	102.151	143.55	93.6379	325.333	113.113	2.87618
CUST_5787_PI425248304	GSVIVT01018518001	VIT_16s0022g01760	FK506-binding protein genes family (VvFKBP43-1)	1641.9	1569.6	1135.7	531.137	588.026	394.111	1449.07	504.425	2.87271
CUST_7921_PI425248304	GSVIVT01024910001	VIT_06s0004g05180	Ribulose bisphosphate carboxylase/oxygenase activase, chloroplast	3569.77	3323.17	2908.75	772.701	1539.53	1100.33	3267.23	1137.52	2.87224
CUST_3714_PI425248304	GSVIVT01012889001	VIT_11s0118g00770	Unknown protein	293.58	248.771	187.472	82.7758	98.274	73.0497	243.274	84.6998	2.8722
CUST_10668_PI425248304	GSVIVT01031662001	VIT_05s0062g01110	15-cis-ζ-carotene isomerase (Z-ISO) (VvZISO1)	1395.79	1444.44	1105.48	417.324	586.726	370.095	1315.24	458.048	2.8714
CUST_12821_PI425248304	GSVIVT01036990001	VIT_03s0088g00960	Unknown protein	1988.67	1965.38	1821.94	586.678	841.374	583.659	1925.33	670.57	2.87118
CUST_3771_PI425248304	GSVIVT01013218001	VIT_02s0012g00740	Dynamin-like protein 2b	7838.72	5981.03	5346.73	2249.22	2628.79	1798.03	6388.83	2225.35	2.87094
CUST_5485_PI425248304	GSVIVT01017755001	VIT_05s0020g01470	Aminoacyl-tRNA synthetase	1568.34	1584.37	1209.07	395.859	623.602	500.003	1453.93	506.488	2.87061
CUST_7503_PI425248304	GSVIVT01024023001	VIT_03s0038g02430	WD-40 repeat protein (MSI3)	2504.13	2581	1721.98	705.792	975.481	690.757	2269.04	790.676	2.86974
CUST_7033_PI425248043	GSVIVT01030300001	VIT_08s0058g00340	Unknown protein	700.885	777.314	539.12	255.098	272.043	175.902	672.44	234.348	2.86941
CUST_9850_PI425248304	GSVIVT01029648001	VIT_09s0054g00060	Ribosomal protein L7 (RPL7D) 60S	13832.8	10793.3	9094.08	4861.36	4330.27	2560.31	11240.1	3917.32	2.86933
CUST_10368_PI425248304	GSVIVT01031010001	VIT_14s0006g02760	Unknown protein	4535.5	4200.45	3761.67	1704.28	1475.65	1176.88	4165.87	1452.27	2.86852
CUST_713_PI425248043	GSVIVT01003154001	VIT_03s0180g00240	No hit	29.9325	23.3927	15.9828	12.0777	7.84286	4.25122	23.1027	8.05727	2.86731
CUST_3783_PI425248304	GSVIVT01013242001	VIT_02s0012g00520	Transposon	189.796	194.956	145.576	54.7779	83.8024	46.3774	176.776	61.6526	2.86729
CUST_1365_PI425248063	GSVIVT01013760001	VIT_01s0127g00500	OBP32pep	542.62	647.873	507.728	156.119	264.048	172.111	566.074	197.426	2.86727
CUST_5608_PI425248304	GSVIVT01017968001	VIT_05s0020g03380	WNK1 (with no lysine (K) 1)	356.475	299.009	264.108	128.257	119.349	73.1985	306.531	106.935	2.86652
CUST_7586_PI425248304	GSVIVT01024198001	VIT_03s0038g00430	Enhanced disease susceptibility 5 EDS5	2228.65	2045.57	1411.49	617.304	792.556	574.245	1895.24	661.368	2.86563
CUST_12135_PI425248304	GSVIVT01035408001	#N/A	#N/A	972.979	735.707	686.303	284.156	268.581	283.894	798.33	278.877	2.86266
CUST_13322_PI425248304	GSVIVT01038531001	VIT_03s0097g00630	Ribonuclease H	2447.04	1897.82	1605.71	746.03	729.459	604.002	1983.52	693.164	2.86155
CUST_8632_PI425248304	GSVIVT01026823001	VIT_15s0046g03680	Unknown protein	2393.77	2989.58	2673.91	1066.68	1407.03	342.333	2685.75	938.682	2.8612
CUST_5288_PI425248043	GSVIVT01023606001	VIT_11s0037g00200	Unknown	620.321	684.968	546.586	134.072	312.575	200.649	617.292	215.766	2.86094
CUST_7453_PI425248304	GSVIVT01023939001	VIT_03s0038g03190	Flavin containing monooxygenase 3	94.1593	70.7235	62.8722	32.8986	23.9332	22.791	75.9183	26.5409	2.86043
CUST_2278_PI425248304	GSVIVT01008453001	VIT_17s0000g02230	TIFY gene family (VvJAZ11)	2029.17	1822.36	1304.1	610.149	703.61	488.651	1718.54	600.803	2.86041
CUST_4943_PI425248304	GSVIVT01016100001	VIT_09s0018g01670	Aspartic Protease (VvAP26)	464.228	389.508	280.292	151.075	128.096	117.447	378.009	132.206	2.85924
CUST_10992_PI425248304	GSVIVT01032403001	VIT_14s0066g00540	Nuclear pore complex protein Nup210	579.115	517.338	548.103	89.4905	275.182	210.52	548.185	191.731	2.85914
CUST_3375_PI425248063	GSVIVT01034677001	VIT_13s0074g00150	Dihydrolipoamide S-acetyltransferase precursor	813.263	637.078	532.427	253.655	231.489	208.664	660.923	231.269	2.85781
CUST_939_PI425248063	GSVIVT01011958001	VIT_01s0011g02960	leucoanthocyanidin reductase 1 (VvLAR1) [Vitis vinifera] GENE ID: 100232982	5280.52	5876.31	5511.85	1743.55	2174.5	1915.65	5556.23	1944.56	2.85731
CUST_8924_PI425248304	GSVIVT01027496001	VIT_15s0048g02090	Thioesterase family	715.82	735.977	764.229	199.173	297.107	279.64	738.675	258.64	2.856
CUST_4636_PI425248304	GSVIVT01015303001	VIT_11s0016g03130	Ceramide glucosyltransferase	604.003	603.287	540.175	171.381	277.833	163.158	582.488	204.124	2.8536
CUST_1972_PI425248304	GSVIVT01007880001	VIT_17s0000g07190	Heat shock protein 101	2236.11	1985.36	1388.11	668.487	788.632	508.832	1869.86	655.317	2.85336
CUST_333_PI425248043	GSVIVT01001277001	VIT_02s0154g00130	Exostosin (Xyloglucan galactosyltransferase KATAMARI 1)	178.816	179.139	142.012	55.0062	66.7485	53.5334	166.656	58.4294	2.85226
CUST_12133_PI425248304	GSVIVT01035402001	VIT_04s0008g01260	Zinc transporter ZIP4	2125.31	1675.33	1399.79	730.903	631.464	461.007	1733.48	607.791	2.85209
CUST_570_PI425248304	GSVIVT01001817001	VIT_14s0171g00210	Ankyrin	359.307	351.342	225.146	101.359	132.371	94.4026	311.932	109.378	2.85188
CUST_13009_PI425248304	GSVIVT01037647001	VIT_19s0090g00380	Ubiquitin thioesterase OTU1	1780.41	1758.29	1409.61	410.953	798.86	525.428	1649.44	578.414	2.85166
CUST_11372_PI425248304	GSVIVT01033425001	VIT_08s0007g07180	Translation initiation factor eIF-3 subunit 8	2325.32	2167.91	1584.84	578.452	862.082	691.397	2026.02	710.644	2.85097
CUST_7148_PI425248304	GSVIVT01023115001	VIT_12s0035g02080	Unknown protein	623.783	581.318	461.366	144.035	248.647	192.034	555.489	194.905	2.85004
CUST_3848_PI425248043	GSVIVT01017294001	VIT_09s0002g06500	Glycosyl hydrolase family 17 protein	13.8604	14.0592	15.3812	2.5327	6.86314	5.79809	14.4336	5.06464	2.84988
CUST_1967_PI425248063	GSVIVT01019366001	VIT_15s0024g00200	Unknown	400.287	329.22	287.807	119.002	135.102	102.982	339.105	119.029	2.84893
CUST_9408_PI425248304	GSVIVT01028483001	VIT_07s0005g04940	Unknown protein	1112.26	864.981	680.62	337.396	315.292	280.296	885.954	310.995	2.84877
CUST_11831_PI425248304	GSVIVT01034351001	VIT_10s0071g01010	Unknown protein	575.836	415.796	405.313	179.125	181.995	129.389	465.648	163.503	2.84795
CUST_11552_PI425248304	GSVIVT01033765001	VIT_08s0007g04020	AT-hook protein 1 (AHP1)	2690.24	3128.39	2311.95	910.773	1095.59	849.311	2710.19	951.891	2.84716
CUST_2622_PI425248043	GSVIVT01011475001	VIT_14s0108g01310	Blue (type 1) copper domain	32.2817	21.5874	22.6116	13.7381	6.20904	6.92652	25.4935	8.95789	2.84593
CUST_6210_PI425248304	GSVIVT01019678001	VIT_02s0025g02770	Glucan endo-1,3-beta-glucosidase 7 precursor	1579.62	2438.59	2181.92	548.458	945.154	685.506	2066.71	726.372	2.84524
CUST_10381_PI425248304	GSVIVT01031037001	VIT_14s0006g02960	KH domain containing protein	425.377	447.629	337.642	116.762	184.279	124.47	403.549	141.837	2.84516
CUST_2446_PI425248304	GSVIVT01008737001	VIT_18s0001g00810	24-methylenesterol C-methyltransferase 2	8144.11	7842.62	7299.99	2672.67	3611.14	1906.2	7762.24	2730	2.84331
CUST_11212_PI425248304	GSVIVT01033089001	VIT_14s0068g01990	Unknown protein	388.346	405.225	318.524	134.682	141.356	115.089	370.698	130.376	2.8433
CUST_1981_PI425248304	GSVIVT01007908001	VIT_17s0000g06980	Ribosomal protein S19 (RPS19C) 40S	21336	22001.4	18985.8	7698.27	8029.56	6201.01	20774.4	7309.61	2.84206
CUST_3645_PI425248304	GSVIVT01012709001	VIT_10s0116g01610	Monocopper oxidase SKS4 (SKU5 Similar 4)	246.053	247.754	240.433	112.527	79.0933	66.7537	244.747	86.1248	2.84177
CUST_12864_PI425248304	GSVIVT01037253001	VIT_06s0009g03600	Wall-associated receptor kinase-like 14	462.596	459.748	411.719	131.524	193.304	144.631	444.688	156.486	2.8417
CUST_2356_PI425248043	GSVIVT01009930001	VIT_18s0001g14490	Thaumatin	45.6454	53.3323	43.9231	22.4409	14.8108	13.0546	47.6336	16.7688	2.84061
CUST_9212_PI425248304	GSVIVT01028123001	#N/A	#N/A	47.2962	40.2178	40.7881	16.1935	14.8467	14.1329	42.7674	15.0577	2.84024
CUST_3833_PI425248043	GSVIVT01017248001	VIT_09s0002g06080	No hit	13.4316	12.5977	9.62218	4.21015	5.67307	2.67216	11.8838	4.18513	2.83954
CUST_3531_PI425248304	GSVIVT01012332001	VIT_18s0122g00250	Diphenol oxidase	156.55	200.32	150.56	86.5593	59.5017	32.9801	169.143	59.6804	2.83416
CUST_3436_PI425248043	GSVIVT01015358001	VIT_11s0016g03630	Peroxiredoxin-5	72917.8	89871.3	71493.6	24725.2	32980.7	24978.4	78094.3	27561.4	2.83346
CUST_4346_PI425248304	GSVIVT01014684001	VIT_19s0015g00530	fasciclin arabinogalactan-protein (FLA1)	233.864	241.807	239.831	90.8361	76.3782	85.3649	238.501	84.1931	2.83278
CUST_721_PI425248304	GSVIVT01002467001	VIT_00s0742g00030	Nucleotide-sugar transporter	555.294	469.139	430.075	175.221	215.31	122.962	484.836	171.164	2.83258
CUST_929_PI425248304	GSVIVT01003549001	VIT_07s0197g00050	Tubulin gamma Misato	96.9644	87.1241	62.6812	28.8359	35.2604	23.0388	82.2566	29.0451	2.83203
CUST_7321_PI425248043	GSVIVT01031246001	VIT_14s0060g01120	Pentatricopeptide (PPR) repeat	1076.77	1014.42	677.731	388.571	392.076	197.088	922.974	325.912	2.83197
CUST_566_PI425248043	GSVIVT01002260001	VIT_00s0662g00020	Unknown protein	189.565	130.278	110.847	75.6896	44.5446	31.8484	143.564	50.6942	2.83195
CUST_978_PI425248304	GSVIVT01003685001	VIT_00s0204g00070	Unknown protein	3069.19	3148.86	2251.62	947.587	1220.49	823.841	2823.22	997.307	2.83085
CUST_8716_PI425248304	GSVIVT01026980001	VIT_15s0046g02050	Unknown protein	454.232	423.978	293.789	109.982	173.983	130.089	390.666	138.018	2.83055
CUST_5600_PI425248304	GSVIVT01017948001	VIT_05s0020g03200	Spermine synthase	195.802	220.205	138.631	73.1977	69.0702	53.687	184.88	65.3183	2.83044
CUST_4051_PI425248043	GSVIVT01017975001	VIT_05s0020g03450	Ribosomal protein S18 (RPS18C) 40S	11375.6	12991.8	9631.58	3977.38	4636.31	3400.63	11333	4004.77	2.82987
CUST_6719_PI425248304	GSVIVT01021860001	VIT_14s0030g01620	Ribosomal protein S24 (RPS24A) 40S	12208.7	14059.3	11005.8	4149.74	5339.53	3685.15	12424.6	4391.47	2.82926
CUST_6711_PI425248304	GSVIVT01021841001	#N/A	#N/A	17.8704	20.4038	14.8582	8.51321	6.69021	3.57642	17.7108	6.25995	2.82923
CUST_5182_PI425248304	GSVIVT01017029001	VIT_09s0002g03880	Cell division protein FtsH	255.548	187.151	163.886	70.6248	76.9148	66.903	202.195	71.4809	2.82866
CUST_6779_PI425248304	GSVIVT01022018001	VIT_14s0030g00410	Arabidopsis histidine phosphotransfer AHP1	10857.6	9774.93	7872.91	2724.3	4021.03	3332.62	9501.82	3359.32	2.8285
CUST_11839_PI425248304	GSVIVT01034361001	VIT_10s0071g00870	High mobility group B 6	798.216	769.941	477.021	389.533	201.395	132.336	681.726	241.088	2.82771
CUST_2203_PI425248043	GSVIVT01009384001	VIT_18s0001g09460	GASA5	4706.71	5641.8	5068.3	1295.85	2398.3	1759.89	5138.94	1818.01	2.82668
CUST_5855_PI425248043	GSVIVT01025601001	VIT_08s0040g02670	Lumen common protein , Chloroplast	1719.87	1639.14	1459.11	539.113	702.069	463.378	1606.04	568.187	2.8266
CUST_12896_PI425248304	GSVIVT01037374001	VIT_06s0009g02410	Elongation factor 1-beta 1	33141	30585.2	21833.7	10270.8	11437.7	8562.97	28520	10090.5	2.82642
CUST_4376_PI425248304	GSVIVT01014738001	VIT_19s0015g01010	Farnesyl diphosphate synthase	11075.6	10869.7	7859.57	2877.96	5205.59	2464.23	9934.98	3515.93	2.82571
CUST_2294_PI425248304	GSVIVT01008480001	VIT_17s0000g01930	Potassium transporter 2	780.384	764.356	654.766	220.95	302.894	254.62	733.168	259.488	2.82544
CUST_11530_PI425248304	GSVIVT01033724001	VIT_08s0007g04380	PAB7 (poly(A) binding protein 7)	1017.07	1195.14	849.546	447.774	340.741	296.101	1020.58	361.539	2.82289
CUST_5533_PI425248043	GSVIVT01024455001	VIT_16s0039g02550	Seed specific protein Bn15D1B	4821.39	5069.08	5219.06	1500.86	2056.57	1795.09	5036.51	1784.17	2.82288
CUST_8061_PI425248304	GSVIVT01025172001	VIT_06s0004g03000	SNO glutamine amidotransferase	921.54	968.034	727.246	268.433	404.393	254.479	872.273	309.102	2.82196
CUST_895_PI425248043	GSVIVT01003743001	GSVIVT01003743001	No hit	858.931	1051.54	884.575	316.028	361.034	313.505	931.683	330.189	2.82166
CUST_6369_PI425248043	GSVIVT01027839001	VIT_05s0049g01270	Pentatricopeptide (PPR) repeat-containing protein	45.3152	39.426	32.8168	16.3368	16.2754	9.05384	39.186	13.8887	2.82143
CUST_2334_PI425248043	GSVIVT01009861001	VIT_18s0001g13890	Unknown protein	597.58	704.799	690.251	230.695	302.793	172.915	664.21	235.468	2.82081
CUST_2593_PI425248043	GSVIVT01011384001	VIT_14s0108g00460	Ribosomal protein S9 (RPS9C) 40S	14542	17397.8	14634.9	5034.12	6669.56	4807.97	15524.9	5503.88	2.82072
CUST_2152_PI425248304	GSVIVT01008221001	VIT_17s0000g04280	Zinc-binding protein	183.303	163.807	120.574	51.335	62.8495	51.6557	155.895	55.2801	2.82009
CUST_48_PI425248043	GSVIVT01000145001	VIT_07s0129g00370	Unknown protein	153.208	164.471	147.719	20.316	86.5013	58.2676	155.133	55.0283	2.81914
CUST_1228_PI425248304	GSVIVT01004715001	VIT_00s0229g00100	Unknown	4242.04	4147.37	3654.4	1426.53	1590.1	1257.29	4014.6	1424.64	2.81798
CUST_8043_PI425248304	GSVIVT01025147001	#N/A	#N/A	97192.5	76436.3	67110.8	28309.4	32861.7	24275.1	80246.5	28482	2.81744
CUST_4651_PI425248304	GSVIVT01015329001	VIT_11s0016g03370	Exostosin-like	794.03	665.332	600.857	198.51	329.653	203.298	686.74	243.82	2.81658
CUST_3064_PI425248304	GSVIVT01009876001	#N/A	#N/A	212.869	182.755	167.424	64.4207	82.6544	52.859	187.683	66.6447	2.81617
CUST_6904_PI425248304	GSVIVT01022251001	VIT_07s0031g01760	Chloroplast lumen common family protein	1297.12	1253.08	992.612	416.65	480.775	360.783	1180.94	419.403	2.81575
CUST_2204_PI425248304	GSVIVT01008317001	VIT_17s0000g03440	EMB2454 (embryo defective 2454)	255.858	255.688	220.603	42.4444	128.805	88.8127	244.05	86.6874	2.81528
CUST_3119_PI425248063	GSVIVT01032696001	VIT_13s0067g02700	Ribosomal protein S26 (RPS26C) 40S	13815.1	13898.8	11012.2	5133.29	5263.17	3365.28	12908.7	4587.24	2.81404
CUST_11878_PI425248304	GSVIVT01034615001	VIT_13s0073g00490	Serine/threonine-protein phosphatase BSL3	21.5274	17.033	14.7973	1.65675	7.19815	10.11	17.7859	6.32164	2.8135
CUST_9375_PI425248304	GSVIVT01028424001	VIT_07s0005g04300	Nuclear transport factor 2 (NTF2)	868.82	725.414	662.39	218.447	320.053	263.77	752.208	267.423	2.8128
CUST_2147_PI425248063	GSVIVT01020121001	VIT_01s0026g01140	ZCW32 (BIGPETAL, BIGPETALUB)	3858.16	4041.32	3423.19	1364.48	1563.44	1097.77	3774.23	1341.9	2.81261
CUST_6628_PI425248304	GSVIVT01021080001	VIT_05s0029g00020	Ribosomal protein L13A (RPL13aD) 60S	28823.6	30277.6	22313.5	9686.58	11520.7	7740.84	27138.2	9649.36	2.81244
CUST_3474_PI425248304	GSVIVT01011419001	VIT_14s0108g00850	Ribosomal protein L34 (RPL34A) 60S	82638	68978.2	53126.5	21417	29661.8	21729.4	68247.6	24269.4	2.81208
CUST_8846_PI425248304	GSVIVT01027314001	#N/A	#N/A	163.876	149.796	134.756	50.4074	59.3725	49.7064	149.476	53.1621	2.81171
CUST_1167_PI425248304	GSVIVT01004251001	VIT_00s1188g00010	Unknown	301.764	239.816	214.461	125.277	79.846	63.8438	252.014	89.6556	2.81091
CUST_2277_PI425248063	GSVIVT01021228001	VIT_10s0003g01400	MRH1 (morphogenesis of root hair 1)	57.5237	68.9511	59.31	18.9131	29.8812	17.3191	61.9283	22.0378	2.81009
CUST_1330_PI425248063	GSVIVT01013712001	VIT_01s0127g00920	ADP-ribosylation factor A1B	2513.7	2186.98	1727.81	810.787	757.025	719.917	2142.83	762.576	2.80999
CUST_1917_PI425248043	GSVIVT01008291001	VIT_17s0000g03660	NAC domain-containing protein (VvNAC06)	722.904	599.251	550.435	144.22	294.104	228.257	624.197	222.194	2.80924
CUST_775_PI425248063	GSVIVT01011754001	VIT_01s0011g04870	Homeobox-leucine zipper protein 17 (HB-17)	177.223	218.346	164.333	59.6836	79.5292	60.1425	186.634	66.4518	2.80856
CUST_3311_PI425248063	GSVIVT01034512001	VIT_18s0072g00780	Ubiquitin interaction motif-containing protein	1245.99	1137.7	1006.04	366.719	482.127	358.157	1129.91	402.335	2.80838
CUST_12048_PI425248304	GSVIVT01035240001	VIT_04s0079g00530	Isocitrate dehydrogenase, chloroplast precursor	5569.82	5522.14	5321.31	2203.75	2050.72	1592.12	5471.09	1948.86	2.80732
CUST_1840_PI425248304	GSVIVT01007636001	VIT_17s0000g09390	Ribosomal protein L19	2428.94	2117.14	1631.45	775.925	883.928	541.107	2059.18	733.654	2.80674
CUST_3644_PI425248304	GSVIVT01012708001	VIT_10s0116g01600	Monocopper oxidase SKS4 (SKU5 Similar 4)	428.666	404.019	374.883	188.256	123.858	118.164	402.522	143.426	2.80649
CUST_1474_PI425248043	GSVIVT01006374001	VIT_00s0357g00100	Pollen Ole e 1 allergen and extensin	17488.4	19273.9	23092.1	7202.63	8036.63	6107.01	19951.5	7115.42	2.80397
CUST_3772_PI425248304	GSVIVT01013222001	VIT_02s0012g00710	RAB GTPase RAB6	1656.14	1265.18	1137.23	583.58	465.846	398.053	1352.85	482.493	2.80388
CUST_5630_PI425248304	GSVIVT01018024001	VIT_05s0020g03900	Ribosomal protein S3A (RPS3aA) 40S	8995.51	6260.77	5218.27	3717.64	1734.44	1851.1	6824.85	2434.39	2.80351
CUST_12354_PI425248304	GSVIVT01035805001	VIT_04s0008g05030	Ras GTP-binding protein (RAN3)	2207.06	2280.97	1924.27	843.945	851.448	591.871	2137.43	762.421	2.80348
CUST_13419_PI425248304	GSVIVT01038730001	VIT_12s0142g00020	No hit	27.6528	26.7842	23.0546	3.25842	9.57515	14.8138	25.8305	9.21578	2.80286
CUST_2499_PI425248043	GSVIVT01010910001	VIT_11s0103g00220	Ribosomal protein P3 (RPP3B) acidic 60S	12185.3	14256.2	13023.5	4427.28	5616.21	4039.79	13155	4694.43	2.80226
CUST_13018_PI425248304	GSVIVT01037658001	VIT_19s0090g00470	Oxidoreductase	243.608	265.313	235.687	90.1496	99.1721	76.4623	248.203	88.5946	2.80156
CUST_3346_PI425248063	GSVIVT01034561001	VIT_18s0072g00270	Unknown	817.243	749.117	547.861	294.288	277.622	182.76	704.74	251.557	2.80152
CUST_1524_PI425248063	GSVIVT01016317001	VIT_13s0019g03920	Elongation factor 1-alpha 1	34168.1	27712.2	26919.5	9900.1	11911	9892.85	29600	10568	2.80091
CUST_8301_PI425248043	GSVIVT01035350001	VIT_04s0008g00790	Ribosomal protein L28 (RPL28C) 60S	3839.66	4060.54	3579.15	1370.64	1435.33	1293.69	3826.45	1366.55	2.80007
CUST_5295_PI425248043	GSVIVT01023644001	VIT_11s0037g00540	EMB2758 (embryo defective 2758)	32.5134	40.7124	25.1748	14.9888	14.8649	5.28951	32.8002	11.7144	2.79999
CUST_7648_PI425248304	GSVIVT01024331001	VIT_16s0039g01490	Unknown protein	1552.2	1642.11	1290.58	441.311	722.301	438.732	1494.96	534.115	2.79896
CUST_10877_PI425248304	GSVIVT01032121001	VIT_13s0064g00720	Unknown protein	715.576	714.207	543.91	158.162	267.568	279.57	657.898	235.1	2.79837
CUST_8676_PI425248043	GSVIVT01036671001	VIT_13s0084g00820	Aspartic Protease (VvAP33)	3684.51	3028.21	2748.64	1400.97	986.651	993.669	3153.79	1127.1	2.79815
CUST_4119_PI425248304	GSVIVT01014182001	VIT_19s0014g01170	Anaphase-promoting complex component APC6	147.748	154.519	120.327	56.0926	58.8446	36.09	140.865	50.3424	2.79813
CUST_6456_PI425248043	GSVIVT01028151001	VIT_07s0005g01750	No hit	91.0327	94.1118	72.5105	17.0994	44.8829	30.1007	85.885	30.6943	2.79807
CUST_136_PI425248304	GSVIVT01000277001	VIT_07s0130g00490	Anaphase-promoting complex/cyclosome 8	555.521	473.807	420.238	189.983	181.417	146.814	483.189	172.738	2.79723
CUST_9264_PI425248304	GSVIVT01028205001	VIT_07s0005g02230	S-adenosylmethionine synthetase 1 (SAM1)	1834.21	1501.41	1154.64	574.833	622.371	408.584	1496.75	535.263	2.79629
CUST_980_PI425248304	GSVIVT01003688001	VIT_00s0204g00110	TRNA/rRNA methyltransferase (SpoU)	121.233	103.327	74.9669	19.6907	49.2701	38.1753	99.8423	35.712	2.79576
CUST_2116_PI425248304	GSVIVT01008150001	VIT_17s0000g04910	L-asparaginase	10177.2	12352.1	9089.26	2907.78	4827.07	3576.02	10539.5	3770.29	2.79542
CUST_7355_PI425248304	GSVIVT01023725001	VIT_11s0037g01120	Cytochrome c oxidase subunit 6b	3152.68	4420.98	4350.48	1139.95	1592.63	1538.07	3974.71	1423.55	2.79211
CUST_9444_PI425248304	GSVIVT01028637001	VIT_07s0005g06300	Phototropic-responsive NPH3	44.5365	36.7307	31.1369	10.7121	22.2141	7.35765	37.468	13.4279	2.7903
CUST_2986_PI425248304	GSVIVT01009735001	VIT_18s0001g12730	Carbonate dehydratase	5787.95	6172.25	5593.82	2002.73	2668.33	1620.48	5851.34	2097.18	2.79009
CUST_11332_PI425248304	GSVIVT01033352001	VIT_08s0007g07850	UDP-N-acetylmuramoylalanine-D-glutamate ligase	592.139	618.542	432.462	179.504	252.309	157.143	547.714	196.318	2.78993
CUST_4628_PI425248043	GSVIVT01020598001	VIT_12s0028g03170	No hit	1182.23	1545.29	1216.55	470.971	620.107	323.293	1314.69	471.457	2.78857
CUST_397_PI425248304	GSVIVT01001154001	VIT_07s0151g01060	Chalcone isomerase	364.983	325.468	369.535	146.303	117.293	116.533	353.329	126.71	2.78849
CUST_8705_PI425248043	GSVIVT01036750001	VIT_19s0085g00610	No hit	249.398	244.783	204.847	94.599	77.1129	78.9997	233.009	83.5705	2.78818
CUST_11684_PI425248304	GSVIVT01034021001	VIT_08s0007g01710	E-cadherin binding protein	47.6315	56.529	53.1855	19.0426	21.3359	16.0686	52.4487	18.8157	2.7875
CUST_7430_PI425248304	GSVIVT01023894001	VIT_03s0038g03650	Small nuclear ribonucleoprotein D3	6823.26	5834.22	4407.44	2251.66	2322.6	1548.29	5688.31	2040.85	2.78723
CUST_3199_PI425248043	GSVIVT01014552001	VIT_19s0014g04760	Ribosomal protein L8 (RPL8C) 60S	1127.65	1374.14	1343.08	497.631	541.796	340.484	1281.62	459.97	2.78632
CUST_12517_PI425248304	GSVIVT01036114001	VIT_06s0080g00540	Unknown protein	131.605	154.883	140.719	45.9342	51.3021	56.1127	142.402	51.1164	2.78584
CUST_4072_PI425248043	GSVIVT01018017001	VIT_05s0020g03840	Unknown protein	601.906	722.695	513.93	167.956	279.036	213.426	612.844	220.139	2.78389
CUST_1371_PI425248063	GSVIVT01013767001	VIT_01s0127g00430	phosphatidylinositol 3-kinase	551.775	451.322	371.331	103.917	239.701	150.187	458.142	164.602	2.78334
CUST_6070_PI425248304	GSVIVT01019409001	VIT_02s0025g00310	Ribosomal protein S10 (RPS10C) 40S	7876.39	8401.33	6834.84	2588.56	3600.12	2123.6	7704.19	2770.76	2.78053
CUST_6970_PI425248304	GSVIVT01022377001	VIT_07s0031g02780	Cyclase/dehydrase	188.999	169.836	133.372	50.0707	67.4564	59.5144	164.069	59.0139	2.78018
CUST_6527_PI425248043	GSVIVT01028434001	VIT_07s0005g04400	Photosystem II reaction centre W (PsbW)	617.038	554.518	445.598	198.915	224.03	158.838	539.051	193.928	2.77965
CUST_2644_PI425248304	GSVIVT01009092001	VIT_18s0001g06600	Unknown protein	307.788	299.514	265.263	131.676	104.697	77.6353	290.855	104.669	2.7788
CUST_11504_PI425248304	GSVIVT01033669001	VIT_08s0007g04840	Unknown protein	302.495	296.09	285.071	104.469	132.197	81.3833	294.552	106.016	2.77836
CUST_10503_PI425248304	GSVIVT01031305001	VIT_14s0060g00590	Unknown protein	641.105	566.838	576.692	204.69	260.883	176.969	594.878	214.181	2.77746
CUST_7903_PI425248304	GSVIVT01024874001	VIT_06s0004g05470	Sterol 4-alpha-methyl-oxidase 2 (SMO2)	308.438	306.461	260.83	98.3318	120.418	96.5747	291.91	105.108	2.77723
CUST_3390_PI425248043	GSVIVT01015149001	VIT_11s0016g01730	VIP3 (vernalization independence 3)	2350.17	2362.6	1902.92	758.331	1011.79	612.91	2205.23	794.345	2.77616
CUST_5946_PI425248304	GSVIVT01018933001	VIT_04s0023g02020	replication factor C subunit 3/5	152.234	111.988	134.366	68.3401	39.796	35.4495	132.863	47.8619	2.77596
CUST_2051_PI425248063	GSVIVT01019985001	VIT_01s0026g02410	Ribosomal protein L34 (RPL34A) 60S	7106.42	7028.24	6509.2	2991.24	2240.37	2205.29	6881.29	2478.96	2.77587
CUST_2784_PI425248063	GSVIVT01022815001	VIT_02s0033g01410	Alpha-glucosidase 2	623.689	558.398	436.419	134.169	262.591	186.422	539.502	194.394	2.7753
CUST_4951_PI425248043	GSVIVT01022317001	VIT_07s0031g02320	Leaf senescence protein	150.527	129.891	130.183	40.6579	66.9555	40.3539	136.867	49.3224	2.77494
CUST_6500_PI425248043	GSVIVT01028324001	VIT_07s0005g03310	Cofilin	10788.2	13783.6	10669.4	3751.48	4707.83	4242.65	11747.1	4233.99	2.77447
CUST_5906_PI425248043	GSVIVT01025777001	#N/A	#N/A	3161.86	2913.31	2483	1003.2	1192.93	890.849	2852.72	1028.99	2.77235
CUST_7299_PI425248304	GSVIVT01023605001	VIT_11s0037g00190	Endonuclease/exonuclease/phosphatase, related	316.212	295.782	205.594	108.094	128.444	58.449	272.529	98.329	2.77161
CUST_5642_PI425248043	GSVIVT01024828001	VIT_06s0004g05850	Zinc finger (C3HC4-type ring finger)	467.401	564.524	371.664	132.896	191.678	181.852	467.863	168.808	2.77156
CUST_3498_PI425248063	GSVIVT01036876001	VIT_02s0087g00770	ABC Transporter (VvRLI1 - VvABCE1)	1057.54	881.657	770.354	396.827	322.205	258.608	903.182	325.88	2.77152
CUST_947_PI425248304	GSVIVT01003599001	VIT_00s0199g00080	Unknown protein	171.83	164.433	126.136	57.58	66.3715	42.9128	154.133	55.6214	2.77111
CUST_1089_PI425248304	GSVIVT01003964001	VIT_14s0219g00020	Esterase	621.839	417.851	592.64	267.594	175.177	146.719	544.11	196.497	2.76906
CUST_1167_PI425248043	GSVIVT01005062001	VIT_00s0253g00090	Methyl jasmonate esterase	1225.04	1085.95	1019.35	353.886	426.512	422.357	1110.11	400.919	2.76892
CUST_3402_PI425248043	GSVIVT01015215001	VIT_11s0016g02320	Unknown protein	639.694	779.313	620.544	214.968	340.444	181.669	679.85	245.693	2.76707
CUST_6464_PI425248043	GSVIVT01028198001	VIT_07s0005g02160	UBQ5 (ubiquitin 5)	13533	14148.3	13489.9	4766.15	5560.8	4552.72	13723.7	4959.89	2.76694
CUST_12471_PI425248304	GSVIVT01036004001	VIT_04s0008g06990	DNA-directed RNA polymerase II subunit J	6059.81	5355.4	4667.18	2015.73	2147.51	1649.49	5360.8	1937.58	2.76676
CUST_6552_PI425248304	GSVIVT01020853001	VIT_12s0028g00450	Carrier protein, Mitochondrial	1005.54	867.631	734.004	350.464	334.312	257.578	869.057	314.118	2.76666
CUST_9349_PI425248304	GSVIVT01028373001	VIT_07s0005g03790	Succinyl-CoA ligase beta-chain	2574.54	2731.35	1933.52	1026.66	907.655	682.425	2413.14	872.248	2.76657
CUST_3309_PI425248304	GSVIVT01011043001	VIT_07s0104g00880	Arabidopsis histidine phosphotransfer AHP1	1739.78	1834.93	1354.87	539.98	738.375	504.035	1643.19	594.13	2.76571
CUST_3760_PI425248043	GSVIVT01017014001	VIT_09s0002g03780	Integral membrane family protein UPF0497	2183.47	2196.76	1850.94	822.667	842.434	588.661	2077.06	751.254	2.76479
CUST_3177_PI425248063	GSVIVT01032762001	VIT_13s0067g01710	Translation initiation factor eIF-2 alpha subunit	1280.13	1246.94	1099.4	487.169	531.164	293.384	1208.83	437.239	2.76468
CUST_7272_PI425248304	GSVIVT01023530001	VIT_14s0036g00470	Unknown protein	896.635	968.508	789.89	295.341	407.062	258.136	885.011	320.18	2.76411
CUST_1797_PI425248043	GSVIVT01007810001	VIT_17s0000g07840	Unknown protein	4132.04	4668.6	3093.59	1330.52	1709.46	1264.9	3964.75	1434.96	2.76297
CUST_11350_PI425248304	GSVIVT01033390001	VIT_08s0007g07500	PHD finger transcription factor	270.117	223.191	250.363	89.6628	104.557	74.9689	247.89	89.7296	2.76264
CUST_4092_PI425248043	GSVIVT01018098001	VIT_05s0020g04660	Pentatricopeptide (PPR) repeat-containing protein	74.0182	67.8851	46.7439	17.6774	31.7397	18.8768	62.8824	22.7646	2.76229
CUST_3686_PI425248304	GSVIVT01012841001	VIT_11s0118g00350	Vacuolar pyrophosphatase	3166.01	2832.61	2003.26	764.066	1267.83	865.247	2667.3	965.716	2.76199
CUST_5697_PI425248304	GSVIVT01018156001	VIT_15s0021g02770	DNA binding / hydrolase, acting on ester bonds	334.107	250.928	217.865	107.726	108.454	74.5177	267.634	96.899	2.76199
CUST_1411_PI425248304	GSVIVT01005666001	VIT_00s0282g00010	Methionine sulfoxide reductase	1958.36	1687.93	1321.14	593.123	690.023	516.38	1655.81	599.842	2.76041
CUST_1994_PI425248063	GSVIVT01019912001	VIT_02s0025g04900	Phosphoglycerate mutase	618.702	674.17	539.203	164.745	293.441	205.866	610.692	221.351	2.75893
CUST_10008_PI425248304	GSVIVT01030042001	VIT_12s0057g00500	Thymidine kinase	310.293	294.922	260.153	99.2285	128.06	86.4107	288.456	104.566	2.75859
CUST_6487_PI425248304	GSVIVT01020727001	VIT_12s0028g01980	Ribosomal protein L1	728.104	719.51	700.563	194.06	346.738	238.083	716.059	259.627	2.75803
CUST_9079_PI425248304	GSVIVT01027840001	VIT_05s0049g01280	COP1-interacting protein 7	3862.81	3198.03	3351.88	816.56	1779.43	1180.68	3470.9	1258.89	2.75712
CUST_1459_PI425248304	GSVIVT01005914001	VIT_00s0309g00040	ATP-dependent Clp protease proteolytic subunit (ClpP4)	79.5844	51.0627	61.8248	28.7258	15.8592	25.2636	64.1573	23.2829	2.75556
CUST_2417_PI425248063	GSVIVT01021406001	VIT_10s0003g02900	LHCII type I CAB-1	2682.78	3467.23	4068.74	958.447	1472.66	1277.36	3406.25	1236.15	2.75552
CUST_3159_PI425248304	GSVIVT01010644001	#N/A	#N/A	58181.7	64007.2	52726.1	18670.1	26136	18747.2	58305	21184.4	2.75226
CUST_5056_PI425248304	GSVIVT01016791001	VIT_09s0002g01600	PHD finger protein alfin	4074.65	3224.06	2874.98	1147.84	1385.45	1163.26	3391.23	1232.18	2.75221
CUST_164_PI425248304	GSVIVT01000389001	VIT_17s0000g00870	1-aminocyclopropane-1-carboxylate deaminase	893.222	748.838	629.625	244.664	292.145	288.735	757.229	275.182	2.75174
CUST_1405_PI425248043	GSVIVT01006110001	VIT_00s2341g00010	Heat shock protein 81-4 (HSP81-4)	8321.75	11023.4	9361.03	2858.14	4493.23	3082.8	9568.71	3478.06	2.75117
CUST_2033_PI425248043	GSVIVT01008733001	VIT_18s0001g00760	Plastocyanin, chloroplast precursor	16291.9	16070.7	17964.2	4776.2	8947.27	4578.95	16775.6	6100.81	2.74973
CUST_8751_PI425248304	GSVIVT01027036001	VIT_15s0046g01470	Unknown protein	515.084	657.818	726.683	188.799	305.9	196.301	633.195	230.334	2.74903
CUST_5297_PI425248304	GSVIVT01017274001	VIT_09s0002g06350	Partner of SLD five, PSF1	517.795	532.009	425.715	170.546	202.642	163.596	491.84	178.928	2.74881
CUST_2628_PI425248063	GSVIVT01021697001	VIT_10s0003g05230	Tetratricopeptide repeat domain male sterility MS5	177.968	153.445	133.707	60.5047	68.0373	40.7398	155.04	56.4273	2.74761
CUST_10482_PI425248304	GSVIVT01031260001	VIT_14s0060g00930	Importin alpha-1 subunit (IMPA1)	1551.16	1293.94	1287.07	607.285	481.014	415.657	1377.39	501.319	2.74753
CUST_4568_PI425248304	GSVIVT01015195001	VIT_11s0016g02120	Density-regulated protein DRP1	542.122	671.392	487.6	125.312	291.459	202.391	567.038	206.387	2.74744
CUST_2699_PI425248063	GSVIVT01022647001	VIT_02s0033g00320	PRLI-interacting factor L	341.7	321.975	286.628	129.82	124.335	91.7368	316.768	115.297	2.7474
CUST_2359_PI425248043	GSVIVT01009937001	VIT_18s0001g14560	Unknown	143.484	127.684	124.291	63.7986	48.2664	31.9031	131.82	47.9894	2.74686
CUST_1525_PI425248304	GSVIVT01006226001	VIT_00s0333g00020	Unknown protein	263.029	249.661	232.969	97.0455	103.783	70.6601	248.553	90.4963	2.74655
CUST_2464_PI425248304	GSVIVT01008776001	VIT_18s0001g01270	Ankyrin	647.203	641.844	599.053	258.755	240.856	187.849	629.367	229.154	2.74649
CUST_2900_PI425248304	GSVIVT01009571001	VIT_18s0001g11200	Unknown	72.7764	69.5549	59.2932	23.4961	31.4327	18.4885	67.2081	24.4725	2.74628
CUST_11364_PI425248304	GSVIVT01033413001	VIT_08s0007g07280	Superoxide dismutase [Cu-Zn] 2	2859.09	2967.83	2549.36	818.217	1289.19	943.634	2792.09	1017.01	2.74538
CUST_4712_PI425248043	GSVIVT01020851001	VIT_12s0028g00480	No hit	584.935	572.13	494.414	186.094	231.319	184.186	550.493	200.533	2.74515
CUST_12551_PI425248304	GSVIVT01036187001	VIT_06s0080g00010	Unknown protein	247.707	240.258	187.822	79.6038	99.3263	67.2764	225.262	82.0688	2.7448
CUST_3517_PI425248304	GSVIVT01011513001	VIT_14s0108g01670	Ac-CoA carboxylase	144.749	110.236	111.131	51.8015	45.4008	36.2055	122.039	44.4692	2.74434
CUST_8885_PI425248304	GSVIVT01027425001	VIT_15s0048g02700	RNA recognition motif (RRM)-containing protein	459.305	378.33	382.023	162.775	161.459	120.295	406.553	148.176	2.74371
CUST_1038_PI425248043	GSVIVT01004414001	VIT_00s1322g00010	Tubulin alpha-3 chain	2920.74	2259.54	2415.68	1228.09	811.386	729.509	2531.99	922.996	2.74323
CUST_2511_PI425248063	GSVIVT01021528001	VIT_10s0003g03910	TCP family transcription factor 24	2161.67	1851.57	1522.83	583.421	827.964	607.069	1845.36	672.818	2.74273
CUST_5246_PI425248304	GSVIVT01017163001	VIT_09s0002g05200	Phosphoribulokinase/uridine kinase	635.768	471.025	412.641	189.833	212.585	151.601	506.478	184.673	2.74257
CUST_11040_PI425248304	GSVIVT01032478001	VIT_14s0066g01310	CAAX farnesyltransferase beta subunit	288.219	254.342	259.608	70.152	135.895	86.531	267.389	97.5259	2.74173
CUST_9529_PI425248304	GSVIVT01028856001	VIT_16s0050g01150	Heat shock protein 90-1	1355.89	1106.17	1304.99	586.903	438.151	349.428	1255.68	458.161	2.7407
CUST_8135_PI425248304	GSVIVT01025300001	VIT_06s0004g01880	OEP80 (outer envelope protein of 80 kda)	1593.03	1570.47	1165.21	458.458	650.179	470.8	1442.9	526.479	2.74067
CUST_10856_PI425248304	GSVIVT01032087001	VIT_13s0064g00970	F-type H+-transporting ATPase oligomycin sensitivity conferral	4803.66	4839.7	4098.37	1982.46	1623.01	1408.82	4580.58	1671.43	2.74051
CUST_712_PI425248304	GSVIVT01002385001	VIT_07s0151g00490	NADH dehydrogenase (ubiquinone) Fe-S protein 4	3009.9	2719.74	2652.07	974.584	1191.97	892.972	2793.9	1019.84	2.73954
CUST_846_PI425248043	GSVIVT01003598001	VIT_00s0199g00070	Pleckstriny (PH) domain-containing protein	187.383	173.052	130.554	64.1873	68.6	46.5427	163.663	59.7767	2.73791
CUST_2804_PI425248304	GSVIVT01009392001	VIT_18s0001g09530	Zinc finger (C3HC4-type ring finger)	2137.08	1865.48	1315.08	761.776	698.656	482.013	1772.55	647.482	2.7376
CUST_1728_PI425248043	GSVIVT01007566001	VIT_17s0000g09950	Heat shock cognate 70 kDa protein 1 (HSC70-1) (HSP70-1)	310.912	366.457	405.389	120.363	94.6571	180.722	360.92	131.914	2.73603
CUST_1615_PI425248304	GSVIVT01006593001	VIT_00s0386g00020	Cytochrome c oxidase subunit VIa	7102.8	8508.57	7283.04	2699.56	3182.65	2486.68	7631.47	2789.63	2.73566
CUST_10874_PI425248304	GSVIVT01032118001	VIT_13s0064g00750	Polygalacturonase GH28	10.0482	10.1598	6.83544	2.79161	5.68329	1.41123	9.01447	3.29537	2.73549
CUST_8493_PI425248304	GSVIVT01026348001	VIT_04s0043g00670	Lipase GDSL	5.42044	7.89712	5.95795	3.06316	2.0225	1.96118	6.42517	2.34895	2.73534
CUST_11196_PI425248304	GSVIVT01033037001	VIT_14s0068g01540	PBS1 (avrPphB susceptible 1)	131.016	88.8957	124.748	47.1105	41.512	37.3896	114.886	42.0041	2.73513
CUST_2276_PI425248043	GSVIVT01009662001	VIT_18s0001g12090	Unknown protein	566.888	497.012	499.354	168.151	187.291	216.243	521.085	190.561	2.73447
CUST_1682_PI425248304	GSVIVT01006942001	VIT_00s0445g00010	Strubbelig receptor family 1	47.6159	31.7334	30.0042	14.3382	18.0214	7.64263	36.4512	13.3341	2.73369
CUST_5635_PI425248043	GSVIVT01024788001	VIT_06s0004g06140	Ribosomal protein L4	1354.87	1263.14	957.427	413.646	566.131	328.893	1191.81	436.223	2.73212
CUST_8856_PI425248304	GSVIVT01027345001	VIT_13s0047g00340	Ethylene-responsive transcription factor WRINKLED 1	162.072	142.816	113.75	59.6614	63.553	30.091	139.546	51.1018	2.73075
CUST_514_PI425248063	GSVIVT01010450001	#N/A	#N/A	17779.8	15953.7	12859.9	6426.69	6062.16	4578.73	15531.1	5689.19	2.72994
CUST_6764_PI425248043	GSVIVT01029261001	VIT_11s0052g00490	No hit	155.593	163.101	135.935	54.6682	56.9927	55.0157	151.543	55.5589	2.72762
CUST_1921_PI425248304	GSVIVT01007792001	VIT_17s0000g07980	RDR2 (RNA-dependent RNA polymerase 2)	488.388	466.059	439.968	144.489	186.523	180.319	464.805	170.444	2.72703
CUST_4342_PI425248043	GSVIVT01019121001	VIT_04s0023g00360	Unknown protein	226.635	237.845	183.516	77.9988	80.8949	78.7431	215.999	79.2123	2.72683
CUST_8278_PI425248043	GSVIVT01035233001	VIT_04s0079g00420	Expansin (VvEXPA4)	5615.19	6719.61	5610.43	2168.43	2737.27	1675.47	5981.74	2193.73	2.72675
CUST_50_PI425248043	GSVIVT01000156001	VIT_07s0129g00490	Hydrogenobyrinic acid a,c-diamide synthase	5434.36	5951.89	5128.82	1629.07	2275.91	2151.73	5505.02	2018.9	2.72674
CUST_3380_PI425248063	GSVIVT01034684001	VIT_13s0074g00210	Pyruvate kinase	3133.71	2597.71	2069.86	1197.06	901.59	762.788	2600.42	953.814	2.72634
CUST_10096_PI425248304	GSVIVT01030206001	VIT_08s0058g01090	CBL-interacting protein kinase 14 (CIPK14)	735.489	820.908	761.165	250.169	351.041	248.879	772.521	283.363	2.72626
CUST_8100_PI425248304	GSVIVT01025232001	VIT_06s0004g02480	Cysteine peptidase	486.074	419.362	327.866	216.604	144.883	90.9104	411.1	150.799	2.72614
CUST_1259_PI425248304	GSVIVT01004797001	VIT_02s0234g00120	FUS5	70.0256	56.172	51.1576	15.8439	24.5987	24.6179	59.1184	21.6868	2.726
CUST_10025_PI425248304	GSVIVT01030074001	VIT_12s0057g00900	Import inner membrane translocase subunit TIM50	324.791	340.01	244.292	130.113	108.771	94.6182	303.031	111.167	2.7259
CUST_5910_PI425248043	GSVIVT01025785001	#N/A	#N/A	947.913	755.495	725.8	268.543	320.971	301.655	809.736	297.056	2.72587
CUST_9207_PI425248043	GSVIVT01038775001	VIT_12s0028g00170	Low expression of osmotically responsive genes 1	195.455	150.645	160.315	76.2704	52.1234	57.4095	168.805	61.9344	2.72555
CUST_11502_PI425248304	GSVIVT01033666001	VIT_08s0007g04870	Zinc finger protein ATRZ-1A	4013.11	3317.96	2614.06	1371.02	1429.77	848.288	3315.04	1216.36	2.72538
CUST_6124_PI425248043	GSVIVT01026966001	VIT_15s0046g02180	Pentatricopeptide (PPR) repeat-containing protein	69.8918	57.0484	60.9038	23.7494	24.5765	20.7027	62.6147	23.0095	2.72125
CUST_8233_PI425248304	GSVIVT01025490001	VIT_06s0004g00240	Chaperonin GroEL	3185.64	3220.25	2959.43	1235.65	1315.7	894.798	3121.77	1148.72	2.71762
CUST_1043_PI425248043	GSVIVT01004445001	VIT_00s1338g00020	Protein transport protein Sec61 subunit alpha	3457.1	2717.02	2565.36	1242.12	1222.82	751.316	2913.16	1072.09	2.71728
CUST_6299_PI425248304	GSVIVT01019825001	VIT_02s0025g04140	DNA replication factor C complex subunit 2	804.732	1081.98	856.967	269.79	434.488	305.957	914.561	336.745	2.71588
CUST_13388_PI425248304	GSVIVT01038657001	VIT_16s0098g00830	Nascent polypeptide associated complex alpha chain	1428.43	1904.15	1813.48	547.47	839.836	507.707	1715.36	631.671	2.71559
CUST_6982_PI425248043	GSVIVT01030092001	VIT_12s0057g01080	Kelch repeat-containing protein	1016.89	1023.27	703.142	178.169	487.899	344.766	914.433	336.945	2.71389
CUST_4549_PI425248043	GSVIVT01020364001	GSVIVT01020364001	Translation initiation factor eIF-3 subunit 2	283.957	234.819	223.827	69.6818	129.39	74.586	247.535	91.2193	2.71362
CUST_8344_PI425248304	GSVIVT01025713001	VIT_08s0040g01610	2-phosphoglycerate kinase	102.72	92.4042	66.3807	26.0984	37.3419	32.9278	87.1682	32.1227	2.7136
CUST_6292_PI425248304	GSVIVT01019817001	VIT_02s0025g04070	Phosphatidylinositol glycan, class U	709.89	768.775	655.362	223.688	298.661	264.429	711.343	262.259	2.71236
CUST_5972_PI425248304	GSVIVT01018976001	VIT_04s0023g01650	Succinate dehydrogenase flavoprotein subunit,precursor	7511.84	6980.27	6046.23	2812.58	2657.63	2104.13	6846.11	2524.78	2.71157
CUST_12788_PI425248304	GSVIVT01036775001	VIT_19s0085g00370	Phosphoglycerate kinase, cytosolic	12576.5	13701.6	11597.7	5182.57	4932.67	3853.89	12625.3	4656.38	2.71139
CUST_12853_PI425248304	GSVIVT01037230001	VIT_06s0009g03810	ABH1 (ABA hypersensitive 1)	4673.51	3736.77	3161.92	1350.6	1585.57	1332.03	3857.4	1422.73	2.71126
CUST_7661_PI425248304	GSVIVT01024350001	VIT_16s0039g01680	Unknown protein	3657.09	2922.82	2341.65	1267.13	1181.55	842.709	2973.85	1097.13	2.71058
CUST_586_PI425248304	GSVIVT01001840001	VIT_14s0171g00410	Ankyrin repeat	488.349	425.955	375.582	126.384	194.933	154.558	429.962	158.625	2.71055
CUST_4115_PI425248304	GSVIVT01014171001	VIT_19s0014g01020	Protein transport protein Sec61 subunit alpha	6390.81	6906.02	6465.41	2505.62	2576.79	2210.59	6587.42	2431	2.70976
CUST_1095_PI425248063	GSVIVT01012152001	VIT_01s0011g01170	No hit	436.64	566.744	398.83	152.804	199.539	165.188	467.405	172.51	2.70943
CUST_8710_PI425248304	GSVIVT01026964001	VIT_15s0046g02200	SEC10 (exocyst complex component SEC10)	446.613	357.701	375.151	129.513	153.122	152.718	393.155	145.118	2.70921
CUST_458_PI425248304	GSVIVT01001349001	VIT_13s0156g00080	Lactose permease	440.597	397.98	266.473	91.5121	197.634	119.155	368.35	136.101	2.70645
CUST_6606_PI425248043	GSVIVT01028731001	VIT_16s0050g02390	Plastid division protein PDV1	2017.86	1951.86	1461.98	735.384	667.291	605.09	1810.57	669.255	2.70535
CUST_1413_PI425248304	GSVIVT01005668001	VIT_00s0282g00030	Leaf senescence protein	25.5034	16.562	17.7103	7.0551	7.62968	7.41751	19.9252	7.36743	2.7045
CUST_556_PI425248043	GSVIVT01002221001	VIT_00s0646g00010	Hydrolase, alpha/beta fold	282.922	228.075	187.218	89.0498	99.7658	69.407	232.738	86.0742	2.70393
CUST_7247_PI425248304	GSVIVT01023414001	VIT_14s0036g01320	SOD Cu/Zn superoxide dismutase	10034.5	8760.64	7797.44	2454.08	3963.36	3417.58	8864.19	3278.34	2.70387
CUST_4859_PI425248304	GSVIVT01015776001	VIT_03s0017g01350	Ribosomal protein S6 (RPS6B) 40S	5220.13	5922.51	5474.45	2271.75	2141.9	1732.47	5539.03	2048.7	2.70368
CUST_5622_PI425248304	GSVIVT01018011001	VIT_05s0020g03760	RNA helicase SDE3 (SDE3)	1506.66	1423.94	1228.68	597.123	508.436	433.372	1386.43	512.977	2.70271
CUST_3328_PI425248043	GSVIVT01014938001	VIT_19s0015g02480	Ankyrin repeat	235.923	315.707	213.76	67.1128	117.111	98.9991	255.13	94.4074	2.70244
CUST_2141_PI425248063	GSVIVT01020113001	VIT_01s0026g01220	No hit	77.9622	83.485	74.4003	24.1742	30.4337	32.6826	78.6158	29.0968	2.70187
CUST_5315_PI425248304	GSVIVT01017308001	VIT_09s0002g06660	DEAD box RNA helicase RH15	1313.41	1691.73	1621.74	446.92	622.817	642.849	1542.29	570.862	2.70169
CUST_1533_PI425248304	GSVIVT01006264001	VIT_00s0340g00040	Beta-hexosaminidase beta chain precursor	904.056	1047.18	949.183	416.407	369.668	287.717	966.807	357.931	2.7011
CUST_6546_PI425248304	GSVIVT01020840001	VIT_12s0028g00640	NOL1/NOP2/sun	163.744	132.439	108.933	43.5575	61.1343	45.3218	135.039	50.0045	2.70053
CUST_10013_PI425248304	GSVIVT01030049001	VIT_12s0057g00590	Vacuolar protein sorting 11 (VPS11)	496.018	429.573	464.096	167.551	206.966	140.106	463.229	171.541	2.7004
CUST_4047_PI425248304	GSVIVT01014044001	VIT_16s0013g02080	MIM (hypersensitive to MMS, irradiation and MMC)	467.568	413.283	372.761	139.84	187.075	137.342	417.871	154.753	2.70025
CUST_1916_PI425248043	GSVIVT01008288001	VIT_17s0000g03690	Ribulose-1,5-bisphophate carboxylase/oxygenase small subunit	5449.26	5767.15	7537.53	1867.38	3082.9	1996.08	6251.31	2315.45	2.69983
CUST_7722_PI425248304	GSVIVT01024475001	VIT_16s0039g02720	Glutamate dehydrogenase 2 (GDH2)	758.44	1036.83	1008.09	318.613	416.261	303.529	934.455	346.134	2.69969
CUST_8136_PI425248304	GSVIVT01025302001	VIT_06s0004g01860	Zinc transporter ZIP3	505.071	511.257	426.858	148.728	233.12	153.172	481.062	178.34	2.69744
CUST_12173_PI425248304	GSVIVT01035482001	VIT_04s0008g02030	Unknown protein	228.862	209.675	189.799	85.0183	84.5749	63.3757	209.446	77.6563	2.69708
CUST_12289_PI425248304	GSVIVT01035677001	VIT_04s0008g03900	Ribosomal protein L37 (RPL37C) 60S	15263.1	16253.9	12711	6020.29	5696.95	4683.11	14742.7	5466.78	2.69678
CUST_9847_PI425248304	GSVIVT01029631001	VIT_09s0054g00210	Ribosomal protein L7 (RPL7D) 60S	833.465	1044.03	1173.22	346.526	387.591	397.184	1016.9	377.1	2.69664
CUST_185_PI425248063	GSVIVT01004914001	VIT_02s0241g00140	Calmodulin (A)	15120.3	15532.6	12919.7	4838.16	6761.88	4560.36	14524.2	5386.8	2.69625
CUST_24_PI425248063	GSVIVT01000561001	VIT_01s0137g00580	Serine/threonine-protein kinase AFC2	684.499	574.982	554.395	207.991	256.643	208.148	604.626	224.261	2.69608
CUST_2925_PI425248043	GSVIVT01013593001	VIT_05s0124g00690	Ankyrin repeat	6.34108	4.73373	5.17052	1.63598	2.00006	2.39011	5.41511	2.00872	2.69581
CUST_1816_PI425248304	GSVIVT01007578001	VIT_17s0000g09840	Adenosylhomocysteinase 1	6506.53	6487.33	5271.45	2130.69	2506.98	2139.8	6088.44	2259.16	2.695
CUST_4141_PI425248043	GSVIVT01018421001e3	#N/A	#N/A	1112.04	1476.27	1503.42	420.055	503.487	595.161	1363.91	506.234	2.69423
CUST_3710_PI425248304	GSVIVT01012877001	VIT_11s0118g00680	Ribosomal protein S11 (RPS11A) 40S	35635.3	31232.5	22724	12859.4	11788.3	8633.23	29863.9	11093.7	2.69198
CUST_11591_PI425248304	GSVIVT01033841001	VIT_08s0007g03340	Ribosomal protein L10A (RPL10aA) 60S	20781.3	18776.4	13383.4	7784.01	7928.43	3959.69	17647.1	6557.38	2.69118
CUST_547_PI425248043	GSVIVT01002098001e3	#N/A	#N/A	621.529	687.983	654.984	210.655	308.794	210.593	654.832	243.347	2.69094
CUST_8042_PI425248043	GSVIVT01034104001	VIT_08s0007g01000	Aldo/keto reductase	1023.76	1284.43	838.447	356.699	551.128	261.703	1048.88	389.843	2.69051
CUST_13065_PI425248304	GSVIVT01037751001	VIT_19s0090g01460	SWIB complex BAF60b domain-containing protein	2549.99	2598.85	1663.08	758.015	1057.62	716.27	2270.64	843.969	2.69043
CUST_12335_PI425248304	GSVIVT01035775001	VIT_04s0008g04760	V-type H+-transporting ATPase 21kDa proteolipid subunit	5555.88	5028.06	4284.59	1946.15	1961.04	1619.57	4956.17	1842.25	2.69028
CUST_2489_PI425248063	GSVIVT01021497001	VIT_10s0003g03670	Unknown protein	16.8032	19.0644	12.2969	8.12875	4.50957	5.27039	16.0548	5.96957	2.68944
CUST_1_PI425247681	XM002282480ACT1	#N/A	#N/A	172.31	244.58	156.74	50.5399	99.4471	63.3735	191.21	71.1202	2.68855
CUST_642_PI425248304	GSVIVT01001997001	VIT_19s0177g00310	Tryptophan synthase beta chain 1	3103.57	2855.89	2530.95	1072.14	1122.08	964.004	2830.14	1052.74	2.68835
CUST_592_PI425248043	GSVIVT01002443001	VIT_07s0151g00140	NADH dehydrogenase (ubiquinone) Fe-S protein 4	3535.48	3420.84	2966.73	1242.4	1439.54	1009.66	3307.68	1230.53	2.688
CUST_2611_PI425248063	GSVIVT01021670001	VIT_10s0003g05070	HEN1 (HUA enhancer 1)	309.891	279.617	201.094	94.8795	102.382	96.9535	263.534	98.0716	2.68716
CUST_2664_PI425248304	GSVIVT01009139001	VIT_18s0001g07220	Cyclin delta-2	1699.55	1485.94	1579.7	739.066	561.092	473.231	1588.4	591.13	2.68705
CUST_1215_PI425248043	GSVIVT01005210001	VIT_00s0265g00090	Unknown protein	1735.01	1628.89	1677.32	835.818	594.712	445.708	1680.4	625.413	2.68687
CUST_10201_PI425248304	GSVIVT01030475001	VIT_12s0059g01070	Chromosome associate protein subunit H	308.969	315.902	295.561	111.891	146.922	84.3473	306.811	114.387	2.68222
CUST_10136_PI425248304	GSVIVT01030295001	VIT_08s0058g00390	Ribosomal protein S4 (RPS4D) 40S	13477.8	13775.3	12571.7	6451.57	4080.88	4318.38	13274.9	4950.27	2.68165
CUST_11683_PI425248304	GSVIVT01034020001	VIT_08s0007g01720	Reticulon family protein (RTNLB12)	97.0788	90.0926	61.8533	31.1766	38.8848	22.8216	83.0082	30.961	2.68106
CUST_3782_PI425248043	GSVIVT01017085001	VIT_09s0002g04470	No hit	3462.89	3565.77	2926.13	1177.51	1504.32	1031.61	3318.27	1237.81	2.68075
CUST_11688_PI425248304	GSVIVT01034025001	VIT_08s0007g01670	Ribosomal protein L35a (RPL35aC) 60S	2134.67	2395.21	1588.16	750.798	871.43	660.534	2039.35	760.921	2.6801
CUST_6262_PI425248304	GSVIVT01019763001	VIT_02s0025g03580	DNA-binding family protein	1020.69	885.963	743.494	340.046	402.524	246.425	883.381	329.665	2.67963
CUST_7746_PI425248043	GSVIVT01032991001	VIT_14s0068g01140	DnaJ homolog, subfamily B, member 12	12.0348	10.3099	13.7343	7.03526	3.69023	2.74461	12.0264	4.49003	2.67846
CUST_12460_PI425248304	GSVIVT01035980001	VIT_04s0008g06770	Translation initiation factor eIF-4F	1494.85	992.935	1254.19	513.303	491.875	392.067	1247.32	465.748	2.67811
CUST_6888_PI425248304	GSVIVT01022218001	VIT_07s0031g01500	Unknown protein	1138.79	902.096	760.862	412.851	391.941	241.662	933.917	348.818	2.67738
CUST_738_PI425248063	GSVIVT01011706001	VIT_01s0011g05300	Armadillo/beta-catenin repeat	463.232	434.614	475.878	137.741	182.137	193.388	457.908	171.089	2.67643
CUST_1928_PI425248304	GSVIVT01007804001	VIT_17s0000g07890	Rac-like GTP-binding protein ARAC10 (GTPase protein ROP10)	549.796	559.397	425.571	140.863	269.809	162.801	511.588	191.158	2.67626
CUST_9694_PI425248304	GSVIVT01029239001	VIT_11s0052g00660	Aldose 1-epimerase	2203.93	1751.08	1656.13	811.9	763.199	521.592	1870.38	698.897	2.67618
CUST_9063_PI425248043	GSVIVT01038281001	VIT_05s0094g01650	Unknown	60.8348	71.8256	50.2525	16.4017	22.6244	29.34	60.971	22.7887	2.67549
CUST_849_PI425248043	GSVIVT01003605001	VIT_00s0199g00160	Heat shock protein binding	345.103	277.979	230.755	127.498	91.8816	99.9419	284.612	106.44	2.67391
CUST_12012_PI425248304	GSVIVT01035117001	VIT_05s0077g02040	fumarylacetoacetate hydrolase	1250.55	1470.28	1400.17	447.526	624.138	470.413	1373.67	514.025	2.67237
CUST_3107_PI425248043	GSVIVT01014302001	VIT_19s0014g02350	Squamosa promoter-binding protein (VvSBP18)	2283.94	2705.36	2029.98	629.194	1143.48	855.378	2339.76	876.018	2.6709
CUST_156_PI425248063	GSVIVT01001689001	VIT_18s0166g00280	Transcription factor related	4386.42	4579.64	5001.76	1502.89	2039.03	1688.08	4655.94	1743.33	2.67071
CUST_2503_PI425248304	GSVIVT01008840001	VIT_18s0001g02340	Armadillo/beta-catenin repeat	915.088	786.234	578.473	204.48	364.564	284.678	759.932	284.574	2.67042
CUST_13211_PI425248304	GSVIVT01038175001	VIT_05s0094g00750	Stearoyl-CoA 9-desaturase	2530.84	2447.12	2119.78	806.247	1172.15	679.77	2365.91	886.054	2.67017
CUST_10618_PI425248304	GSVIVT01031532001	VIT_06s0061g00220	Transcription initiation factor TFIIB	412.951	374.538	337.131	95.138	182.863	143.182	374.873	140.394	2.67015
CUST_1094_PI425248304	GSVIVT01003969001	VIT_14s0219g00090	Unknown protein	763.804	671.121	526.058	282.602	254.829	197.463	653.661	244.965	2.66839
CUST_11661_PI425248304	GSVIVT01033968001	VIT_08s0007g02180	Signal peptidase I	500.601	525.431	484.114	184.564	227.724	153.817	503.382	188.702	2.66761
CUST_6607_PI425248043	GSVIVT01028741001	VIT_16s0050g02310	No hit	3881.74	3449.71	2580.36	1431.5	1307.41	979.999	3303.94	1239.64	2.66524
CUST_4382_PI425248304	GSVIVT01014749001	VIT_19s0015g01110	Tetraspanning membrane protein, SFT2	1571.8	1455.28	1143.1	552.287	630.356	382.312	1390.06	521.651	2.66472
CUST_11676_PI425248304	GSVIVT01034008001	#N/A	#N/A	2561.22	2675.47	2210.18	776.865	1127.01	891.019	2482.29	931.631	2.66446
CUST_7984_PI425248304	GSVIVT01025031001	VIT_06s0004g04170	Methyl-CpG-binding domain-containing protein	485.179	375.336	267.675	173.55	182.24	67.6561	376.063	141.149	2.66431
CUST_9678_PI425248304	GSVIVT01029204001	VIT_11s0052g00950	Syntaxin	3002.68	2327.79	2179.85	996.27	1046.6	779.344	2503.44	940.738	2.66115
CUST_9571_PI425248304	GSVIVT01028929001	VIT_16s0050g00490	Tripeptidyl-peptidase 2	1674.62	2276.34	2044.51	746.204	821.295	685.773	1998.49	751.091	2.66079
CUST_2172_PI425248043	GSVIVT01009281001	VIT_18s0001g08480	EMB1273 [Arabidopsis lyrata subsp. lyrata]	1034.56	876.881	637.467	300.974	360.972	296.524	849.637	319.49	2.65936
CUST_3709_PI425248304	GSVIVT01012876001	VIT_11s0118g00670	Ribosomal protein L14 (RPL14B) 60S	18697.4	23683.8	18138.5	6098.76	9958.43	6714.11	20173.2	7590.43	2.65772
CUST_6764_PI425248304	GSVIVT01021980001	VIT_14s0030g00640	DnaJ homolog, subfamily B, member 12	3809.61	3585.9	2808.78	723.088	1777.19	1339.59	3401.43	1279.95	2.65746
CUST_3304_PI425248063	GSVIVT01034503001	VIT_18s0072g00860	Photosystem I assembly protein Ycf37	528.285	490.953	358.686	125.43	218.901	174.189	459.308	172.84	2.65742
CUST_1549_PI425248304	GSVIVT01006306001	VIT_00s0346g00100	Sinapyl alcohol dehydrogenase	26.56	32.1472	34.0218	9.20804	9.97313	15.7207	30.9097	11.634	2.65685
CUST_2124_PI425248304	GSVIVT01008164001	VIT_17s0000g04790	BIM1 (BES1-interacting Myc-like protein 1)	690.767	752.318	736.794	231.172	343.115	246.308	726.626	273.532	2.65646
CUST_9141_PI425248304	GSVIVT01027986001	VIT_07s0005g00230	U6 snRNA-associated Sm-like protein LSm4	443.126	385.653	388.714	137.031	161.319	160.222	405.831	152.857	2.65496
CUST_587_PI425248304	GSVIVT01001841001	VIT_14s0171g00430	Prohibitin 3	2591.02	2867.21	2349.73	965.305	1221.97	753.737	2602.65	980.336	2.65486
CUST_5646_PI425248304	GSVIVT01018050001	VIT_05s0020g04160	Stem-specific protein TSJT1	3130.9	3625.01	3576.28	1127.41	1651.65	1113	3444.06	1297.35	2.65468
CUST_6515_PI425248304	GSVIVT01020786001	VIT_12s0028g01350	RKF1 (receptor-like kinase in flowers 1)	334.223	302.974	209.846	106.331	110.34	102.501	282.348	106.391	2.65388
CUST_13043_PI425248304	GSVIVT01037705001	VIT_19s0090g01020	Molybdopterin biosynthesis protein CNX5	1261.86	1305.13	1106.08	400.813	559.441	424.323	1224.36	461.526	2.65285
CUST_1381_PI425248304	GSVIVT01005266001	VIT_00s0270g00130	RKF2 (receptor-like serine/threonine kinase 2)	163.621	176.702	155.631	47.1317	82.4825	57.3701	165.318	62.3281	2.65238
CUST_6690_PI425248304	GSVIVT01021810001	VIT_14s0030g02040	Peptide chain release factor RF-1	408.348	327.249	352.364	166.854	126.521	116.817	362.653	136.731	2.65232
CUST_10208_PI425248304	GSVIVT01030487001	VIT_12s0059g01180	Bromo-adjacenty (BAH) domain-containing protein	4187.53	3805.59	3092.9	1351.68	1692.71	1138.43	3695.34	1394.27	2.65037
CUST_6211_PI425248304	GSVIVT01019680001	VIT_02s0025g02790	Starch synthase	3656.84	2993.15	2772.93	1157.35	1362.65	1037.47	3140.97	1185.82	2.64877
CUST_1321_PI425248304	GSVIVT01005064001	VIT_00s0253g00110	Methyl jasmonate esterase	928.604	939.722	914.962	287.586	375.47	387.795	927.763	350.284	2.6486
CUST_1725_PI425248043	GSVIVT01007555001	#N/A	#N/A	2507.9	2226.64	1706.74	656.708	1023.19	752.291	2147.09	810.73	2.64835
CUST_7654_PI425248043	GSVIVT01032384001	VIT_14s0066g00330	Unknown	386.452	395.552	354.992	129.129	166.05	134.15	378.998	143.11	2.64831
CUST_190_PI425248043	GSVIVT01000736001	VIT_07s0141g00510	RNA polymerase Rpb7 N-terminal domain-containing	1020.53	918.568	730.104	346.558	351.228	310.137	889.735	335.974	2.64822
CUST_1834_PI425248063	GSVIVT01018374001	VIT_15s0021g00530	Unknown protein	776.894	736.187	678.386	312.5	299.037	216.079	730.489	275.872	2.64792
CUST_10125_PI425248304	GSVIVT01030266001	VIT_08s0058g00620	Kelch repeat-containing protein	733.963	714.207	460.697	263.683	241.425	215.935	636.289	240.348	2.64737
CUST_3095_PI425248304	GSVIVT01009935001	VIT_18s0001g14540	DEAD-box ATP-dependent RNA helicase 28	258.373	207.327	230.283	111.287	93.969	57.6885	231.994	87.648	2.64689
CUST_9354_PI425248304	GSVIVT01028385001	VIT_07s0005g03900	Rho GDP-dissociation inhibitor 1	715.214	722.878	620.865	279.005	307.538	191.358	686.319	259.301	2.64681
CUST_8415_PI425248304	GSVIVT01025841001	VIT_08s0040g00390	Magnesium-protoporphyrin IX monomethyl ester [oxidative] cyclase	9891.83	10410.8	10136.9	3776.39	4321.56	3405.97	10146.5	3834.64	2.64601
CUST_334_PI425248063	GSVIVT01010184001	VIT_01s0010g01200	Cell elongation protein / DWARF1 / DIMINUTO (DIM)	2231.08	2023.9	1817.99	936.234	711.342	647.694	2024.32	765.09	2.64586
CUST_1809_PI425248304	GSVIVT01007565001	VIT_17s0000g09970	Endonuclease	311.698	498.256	337.341	54.0023	198.786	180.899	382.431	144.563	2.64544
CUST_4136_PI425248304	GSVIVT01014220001	VIT_19s0014g01520	4-methyl-5-thiazole monophosphate biosynthesis protein	2519.3	2801.1	2377.38	664.961	1292.02	953.505	2565.93	970.163	2.64484
CUST_6819_PI425248304	GSVIVT01022097001	VIT_07s0031g00320	Curly leaf PHCLF1	1133.68	1097.15	898.479	396.331	469.716	317.245	1043.11	394.431	2.64459
CUST_277_PI425248027	XM002272435LOC100261057	#N/A	#N/A	689.232	602.903	844.866	233.412	358.183	216.495	712.334	269.363	2.64451
CUST_2731_PI425248304	GSVIVT01009254001	VIT_18s0001g08220	SUT4 (sucrose transporter 4)	379.89	407.82	462.637	109.166	197.838	166.322	416.782	157.775	2.64162
CUST_10389_PI425248304	GSVIVT01031067001	VIT_14s0006g03200	Chaperonin	6202.28	5468.69	3891.77	2081.1	2230.28	1581.35	5187.58	1964.24	2.64101
CUST_6754_PI425248043	GSVIVT01029223001	VIT_11s0052g00810	U4/U6.U5 tri-snRNP-associated protein 3	48.4485	52.4254	36.8436	16.9966	14.5903	20.562	45.9058	17.383	2.64085
CUST_2182_PI425248304	GSVIVT01008276001	#N/A	#N/A	259.978	211.602	200.683	66.1926	97.6269	90.8033	224.088	84.8743	2.64023
CUST_1098_PI425248063	GSVIVT01012155001	VIT_01s0011g01140	Cationic amino acid transporter 5	68.3446	81.4869	64.6622	27.0131	29.5667	24.6663	71.4979	27.082	2.64005
CUST_3056_PI425248063	GSVIVT01032626001	VIT_13s0067g03730	Unknown	274.505	260.911	164.079	68.4512	124.662	72.0577	233.165	88.3902	2.63791
CUST_1096_PI425248063	GSVIVT01012153001	VIT_01s0011g01160	Haloacid dehalogenase hydrolase	1253.09	1261.42	1009.7	531.646	463.812	340.766	1174.74	445.408	2.63744
CUST_5903_PI425248043	GSVIVT01025766001	VIT_08s0040g01090	No hit	97.1663	91.9039	115.601	45.018	24.342	46.2027	101.557	38.5209	2.63642
CUST_595_PI425248043	GSVIVT01002466001	VIT_00s0742g00020	Ribosomal protein L23	1164.67	1020.24	1087.05	486.957	405.17	349.043	1090.65	413.724	2.63618
CUST_10333_PI425248304	GSVIVT01030885001	VIT_14s0006g01820	Histone deacetylase (RPD3A)	1038.9	1302.15	1240.99	432.235	633.972	292.731	1194.01	452.979	2.63591
CUST_1325_PI425248304	GSVIVT01005082001	VIT_07s0255g00040	Cell division cycle associated 7 CDCA7	450.623	340.845	298.594	149.465	153.037	111.185	363.354	137.896	2.63499
CUST_8330_PI425248304	GSVIVT01025685001	VIT_08s0040g01850	Unknown protein	1178.95	1126.18	846.028	340.231	556.813	298.941	1050.38	398.662	2.63478
CUST_3374_PI425248063	GSVIVT01034676001	VIT_13s0074g00140	Ribosomal protein L24 60S	4573.37	4552.18	3187.76	1907.12	1507.79	1262.18	4104.44	1559.03	2.63269
CUST_3519_PI425248063	GSVIVT01036908001	VIT_02s0087g00460	Oxidoreductase, 2OG-Fe(II) oxygenase	157.983	153.779	117.459	51.882	69.3184	41.8361	143.074	54.3455	2.63267
CUST_10914_PI425248304	GSVIVT01032197001	VIT_13s0064g00160	Unknown protein	1398.82	1369.06	1027.13	463.308	611.934	366.401	1265	480.548	2.63242
CUST_6790_PI425248304	GSVIVT01022030001	VIT_14s0030g00250	Sugar transporter ERD6-like 3	1300.41	1121.42	995.978	381.838	490.887	426.052	1139.27	432.926	2.63155
CUST_90_PI425248304	GSVIVT01000173001	VIT_07s0129g00620	Metal transporter Nramp3	1017.77	1211.08	1166.55	397.483	484.845	408.012	1131.8	430.113	2.6314
CUST_895_PI425248063	GSVIVT01011904001	VIT_01s0011g03450	Alpha-glucosidase	10972.2	10105.4	7048.05	3095.26	4454.17	3139.07	9375.23	3562.83	2.6314
[truncated: 2,908 more rows]
