# Supplementary material for: VviAGL11 self-regulates and targets hormone- and secondary metabolism-related genes during seed development
Source: Hortic Res. 2022 Jun 10;9:uhac133. doi: 10.1093/hr/uhac133 (PMC9433981; doi:10.1093/hr/uhac133)
Supplement: Web_Material_uhac133 [file web_material_uhac133.zip › Web_Material_uhac133/Data S4.xlsx]

## Sheet: S3 DEGs up
Data S4. Commonly up and downregulated genes among differentially expressed genes (DEGs; p<0.05; |FC|>2) identified at stage S3 in both the SDvsSL and RGvsTS comparisons.
Gene ID	Functional annotation	Functional category	Functional category grouping (Fig. 4b)
VIT_03s0180g00320	indole-3-acetate beta-glucosyltransferase (VviGT3)	Signaling.Hormone Signaling.Auxin Signaling.Auxin metabolism.Auxin inactivation by conjugation	Hormone Signaling.Auxin Signaling
VIT_03s0038g04700	Isoflavone reductase (VviIFR)	Metabolism.Secondary metabolism.Phenylpropanoid metabolism.Flavonoid metabolism.Isoflavonoid metabolism.Isoflavonoid biosynthesis	Phenylpropanoid metabolism
VIT_00s0253g00080	Methyl jasmonate esterase (VviMJE)	Signaling.Hormone Signaling.Jasmonate salicylate signaling.Jasmonate Signaling.Jasmonate-mediated Signaling pathway	Hormone signaling
VIT_18s0041g01880	putative MADS-box Agamous 3 (VviAGL11)	Regulation overview.Regulation of gene expression.Regulation of transcription.Transcription factor.MADS-box family transcription factor	Regulation of gene expression
VIT_19s0014g02580	(-)-germacrene D synthase (VvTPS23)	Metabolism.Secondary metabolism.Terpenoid metabolism.Terpenoid biosynthesis	Terpenoid metabolism
VIT_19s0014g02590	(-)-germacrene D synthase (VvTPS24), Selina-411-diene/Interme deol syn	Metabolism.Secondary metabolism.Terpenoid metabolism.Terpenoid biosynthesis	Terpenoid metabolism
VIT_19s0014g04840	(-)-germacrene D synthase, partial/pseudo	Metabolism.Secondary metabolism.Terpenoid metabolism.Terpenoid biosynthesis	Terpenoid metabolism
VIT_15s0046g03650	(+)-neomenthol dehydrogenase	Metabolism.Secondary metabolism.Terpenoid metabolism.Monoterpenoid metabolism.Monoterpenoid biosynthesis	Terpenoid metabolism
VIT_00s0265g00050	1,3-beta-glucan synthase	Metabolism.Primary metabolism.Carbohydrate metabolism.Polysaccharide metabolism.Starch and sucrose metabolism	Carbohydrate metabolism
VIT_18s0001g00060	1,4-alpha-glucan branching enzyme, chloroplast precursor	Metabolism.Primary metabolism.Carbohydrate metabolism.Polysaccharide metabolism.Starch and sucrose metabolism.Starch biosynthesis catabolism.Starch branching	Carbohydrate metabolism
VIT_18s0089g00160	1,4-beta-mannan endohydrolase	Metabolism.Primary metabolism.Carbohydrate metabolism.Monosaccharide metabolism.Fructose and mannose metabolism	Carbohydrate metabolism
VIT_18s0089g00190	1,4-beta-mannan endohydrolase	Metabolism.Primary metabolism.Carbohydrate metabolism.Monosaccharide metabolism.Fructose and mannose metabolism	Carbohydrate metabolism
VIT_06s0004g01160	10-formyltetrahydrofolate synthetase	Metabolism.Primary metabolism.Generation of metabolite precursors and energy.Glyoxylate and dicarboxylate metabolism	Generation of metabolite precursors and energy
VIT_01s0011g00620	14-3-3 protein GF14 iota (GRF12)	Signaling.Signaling pathway.14-3-3 family interactome	Signaling pathway
VIT_18s0001g06330	14-3-3 protein GF14 omega (GRF2)	Signaling.Signaling pathway.14-3-3 family interactome	Signaling pathway
VIT_07s0005g03060	1-aminocyclopropane-1-carboxylate oxidase homolog 1	Metabolism.Primary metabolism.Organic acid metabolism.Propanoate metabolism	Primary metabolism.Organic acid metabolism
VIT_00s0218g00110	1-deoxy-D-xylulose-5-phosphate synthase, chloroplast precursor	Metabolism.Primary metabolism.Lipid metabolism.Steroid metabolism.Steroid biosynthesis	Lipid metabolism
VIT_04s0008g04970	1-deoxy-D-xylulose-5-phosphate synthase, chloroplast precursor	Metabolism.Primary metabolism.Lipid metabolism.Steroid metabolism.Steroid biosynthesis	Lipid metabolism
VIT_18s0001g05060	2,3-bisphosphoglycerate-dependent phosphoglycerate mutase	Metabolism.Primary metabolism.Carbohydrate metabolism.Glycolysis Gluconeogenesis	Carbohydrate metabolism
VIT_06s0004g03300	2',3'-cyclic-nucleotide 3'-phosphodiesterase	Metabolism.Primary metabolism.Protein metabolism and modification.Protein synthesis.Translation	Protein metabolism and modification
VIT_18s0001g00810	24-methylenesterol C-methyltransferase 2	Metabolism.Primary metabolism.Lipid metabolism.Steroid metabolism.Steroid biosynthesis	Lipid metabolism
VIT_08s0007g08470	24-sterol C-methyltransferase	Signaling.Hormone Signaling.Auxin Signaling.Auxin transport	Hormone Signaling.Auxin Signaling
VIT_03s0017g01240	2-nitropropane dioxygenase	Metabolism.Cellular metabolism.Nitrogen and sulfur metabolism.Nitrogen metabolism	Cellular process
VIT_04s0044g01490	2-oxoisovalerate dehydrogenase alpha subunit, mitochondrial precursor	Metabolism.Primary metabolism.Amino acid metabolism.Valine, leucine, and isoleucine metabolism.Valine, leucine, and isoleucine catabolism	Amino acid metabolism
VIT_08s0040g01610	2-phosphoglycerate kinase	Metabolism.Primary metabolism.Carbohydrate metabolism.Glycolysis Gluconeogenesis.Glycolysis	Carbohydrate metabolism
VIT_09s0002g02690	3'-5' exonuclease domain-containing protein	Metabolism.Primary metabolism.Nucleobase, nucleoside, nucleotide, nucleic acid metabolism.Nucleic acid metabolism.DNA metabolism	Nucleic acid metabolism
VIT_14s0060g01450	3'-5' exoribonuclease	Metabolism.Primary metabolism.Nucleobase, nucleoside, nucleotide, nucleic acid metabolism.Nucleic acid metabolism.DNA metabolism	Nucleic acid metabolism
VIT_10s0003g03090	3-beta hydroxysteroid dehydrogenase	Metabolism.Primary metabolism.Lipid metabolism.Steroid metabolism.C21-Steroid hormone metabolism	Lipid metabolism
VIT_15s0046g03700	3-beta hydroxysteroid dehydrogenase	Metabolism.Primary metabolism.Lipid metabolism.Steroid metabolism.C21-Steroid hormone metabolism	Lipid metabolism
GSVIVT01025270001	3-beta-hydroxysteroid-delta-isomerase	Metabolism.Primary metabolism.Lipid metabolism.Steroid metabolism.Steroid biosynthesis	Lipid metabolism
VIT_04s0023g03820	3-dehydroquinate synthase	Metabolism.Primary metabolism.Amino acid metabolism.Aromatic amino acid metabolism.Aromatic amino acid biosynthesis	Amino acid metabolism
VIT_00s1217g00010	3-deoxy-D-arabino-heptulosonate 7-phosphate synthase	Metabolism.Primary metabolism.Amino acid metabolism.Aromatic amino acid metabolism.Aromatic amino acid biosynthesis	Amino acid metabolism
VIT_12s0034g01080	3-isopropylmalate dehydrogenase 2, chloroplast precursor	Metabolism.Primary metabolism.Amino acid metabolism.Valine, leucine, and isoleucine metabolism.Valine, leucine, and isoleucine biosynthesis	Amino acid metabolism
VIT_19s0085g00260	3-mercaptopyruvate sulfurtransferase.	Metabolism.Primary metabolism.Amino acid metabolism.Cysteine metabolism	Amino acid metabolism
VIT_01s0010g02670	3-oxoacyl-[acyl-carrier-protein] reductase, chloroplast	Metabolism.Primary metabolism.Lipid metabolism.Fatty acid metabolism.Fatty acid biosynthesis.Unsaturated fatty acid biosynthesis	Lipid metabolism
VIT_17s0000g01840	3-oxoacyl-[acyl-carrier-protein] reductase, chloroplast	Metabolism.Primary metabolism.Lipid metabolism.Fatty acid metabolism.Fatty acid biosynthesis.Unsaturated fatty acid biosynthesis	Lipid metabolism
VIT_01s0010g03720	4-coumarate:CoA ligase	Metabolism.Secondary metabolism.Phenylpropanoid metabolism.Phenylpropanoid biosynthesis	Phenylpropanoid metabolism
VIT_11s0052g01090	4-coumarate-CoA ligase 2	Metabolism.Secondary metabolism.Phenylpropanoid metabolism.Phenylpropanoid biosynthesis	Phenylpropanoid metabolism
VIT_17s0000g01790	4-coumarate-CoA ligase 2	Metabolism.Secondary metabolism.Phenylpropanoid metabolism.Phenylpropanoid biosynthesis	Phenylpropanoid metabolism
VIT_19s0014g01520	4-methyl-5-thiazole monophosphate biosynthesis protein	Unclassified	Unknown
VIT_11s0037g01040	5' nucleotidase	Metabolism.Primary metabolism.Nucleobase, nucleoside, nucleotide, nucleic acid metabolism.Nucleotide metabolism.Purine metabolism	Nucleic acid metabolism
VIT_18s0001g12510	5' nucleotidase	Metabolism.Primary metabolism.Nucleobase, nucleoside, nucleotide, nucleic acid metabolism.Nucleotide metabolism.Purine metabolism	Nucleic acid metabolism
VIT_18s0072g00300	5-formyltetrahydrofolate cycloligase	Metabolism.Cellular metabolism.One-carbon metabolism	Cellular process
VIT_08s0056g01570	5-methyltetrahydropteroyltriglutamate--homocysteine S-methyltransferase	Metabolism.Primary metabolism.Amino acid metabolism.Methionine metabolism	Amino acid metabolism
VIT_18s0122g00510	6-phosphofructokinase, pyrophosphate dependent	Metabolism.Primary metabolism.Carbohydrate metabolism.Monosaccharide metabolism.Fructose and mannose metabolism	Carbohydrate metabolism
VIT_01s0011g00250	6-phosphogluconolactonase	Metabolism.Primary metabolism.Carbohydrate metabolism.Monosaccharide metabolism.Monosaccharide catabolism.Pentose-phosphate shunt	Carbohydrate metabolism
VIT_00s0227g00130	A/G-specific adenine glycosylase	Metabolism.Primary metabolism.Nucleobase, nucleoside, nucleotide, nucleic acid metabolism.Nucleic acid metabolism.DNA metabolism.DNA recombination and repair.repair.Base excision repair	Nucleic acid metabolism
VIT_17s0000g09320	AAA-type ATPase	Diverse functions.Gene family with diverse functions.AAA-type ATPase domain family	Diverse functions
VIT_13s0019g04130	AarF domain containing kinase	Signaling.Signaling pathway.Protein kinase	Signaling pathway
VIT_06s0009g01790	ABA-responsive element-binding protein 3 (AREB3) (VvABF-4), Basic Leucine Zipper Transcription Factor (VvbZIP18)	Signaling.Hormone Signaling.ABA Signaling.ABA-mediated Signaling pathway	Hormone Signaling.ABA Signaling
VIT_03s0038g01370	ABA-responsive protein (HVA22)HVA22H	Signaling.Hormone Signaling.ABA Signaling.ABA-mediated Signaling pathway	Hormone Signaling.ABA Signaling
GSVIVT01019007001	ABA-responsive protein HVA22K	Signaling.Hormone Signaling.ABA Signaling.ABA-mediated Signaling pathway	Hormone Signaling.ABA Signaling
VIT_14s0108g00430	ABC Transporter (VvMDR4 - VvABCB4)	Transport overview.Macromolecule transport.Multidrug transport.Multidrug ABC transport	Transport
VIT_05s0102g01210	ABC Transporter (VvNAP1 - VvABCI1)	Transport overview.Macromolecule transport.Multidrug transport.Multidrug ABC transport	Transport
VIT_02s0087g00770	ABC Transporter (VvRLI1 - VvABCE1)	Transport overview.Macromolecule transport.Multidrug transport.Multidrug ABC transport	Transport
VIT_14s0108g00710	ABC Transporter (VvSMC1)	Metabolism.Primary metabolism.Nucleobase, nucleoside, nucleotide, nucleic acid metabolism.Nucleic acid metabolism.DNA metabolism.DNA replication	Nucleic acid metabolism
VIT_16s0022g00060	ABC Transporter (VvSMC2)	Cellular process.Cell growth and death	Cell growth and death
VIT_06s0061g00260	ABC Transporter (VvWBC25 - VvABCG25)	Transport overview.Macromolecule transport.Multidrug transport.Multidrug ABC transport	Transport
VIT_19s0014g02430	Aberrant lateral root formation 5	Transport overview.Electrochemical Potential-driven Transporters.Porters.Multidrug/Oligosaccharidyl-lipid/Polysaccharide Flippase.Multi Antimicrobial Extrusion	Transport
VIT_06s0009g03810	ABH1 (ABA hypersensitive 1)	Metabolism.Primary metabolism.Nucleobase, nucleoside, nucleotide, nucleic acid metabolism.Nucleic acid metabolism.RNA metabolism.RNA processing.mRNA processing.mRNA splicing	Nucleic acid metabolism
VIT_11s0016g03710	Abl interactor protein 1 (ABIL1)	Cellular process	Cellular process
VIT_01s0011g00590	Acclimation of photosynthesis to environment	Transport overview.Electrochemical Potential-driven Transporters.Porters.Drug/Metabolite Transporter.Triose-phosphate Transporter	Transport
VIT_14s0108g01670	Ac-CoA carboxylase	Metabolism.Primary metabolism.Lipid metabolism.Fatty acid metabolism.Fatty acid biosynthesis	Lipid metabolism
VIT_19s0027g01770	Acetylornithine aminotransferase	Metabolism.Primary metabolism.Amino acid metabolism.Arginine and proline metabolism.Urea cycle	Amino acid metabolism
VIT_07s0005g04130	Acid phosphatase class B	Metabolism.Primary metabolism.Carbohydrate metabolism.Monosaccharide metabolism.Inositol phosphate metabolism	Carbohydrate metabolism
VIT_18s0001g15000	ACT domain containing protein (ACR4)	Unknown	Unknown
VIT_13s0019g01240	Actin beta/gamma 1	Cellular process.Cellular component organization and biogenesis.Cytoskeleton organization and biogenesis.Actin organization and biogenesis	Cytoskeleton organization and biogenesis
GSVIVT01003099001	Actin beta/gamma 1	Cellular process.Cellular component organization and biogenesis.Cytoskeleton organization and biogenesis.Actin organization and biogenesis	Cytoskeleton organization and biogenesis
VIT_17s0000g04010	Actin-related protein 4	Cellular process.Cellular component organization and biogenesis.Cytoskeleton organization and biogenesis.Actin organization and biogenesis	Cytoskeleton organization and biogenesis
VIT_00s0259g00160	Acyl carrier protein, mitochondrial 3	Transport overview.Primary Active Transporters.Oxidoreduction-driven transporters.Proton-translocating NADH Dehydrogenase	Transport
VIT_11s0016g00100	Adapter protein SPIKE1 (SPK1)	Regulation overview.Regulation of cell cycle	Regulation of cell cycle
VIT_00s1847g00010	Adenine phosphoribosyltransferase	Metabolism.Primary metabolism.Nucleobase, nucleoside, nucleotide, nucleic acid metabolism.Nucleotide metabolism.Purine metabolism	Nucleic acid metabolism
VIT_13s0019g04470	Adenosine kinase 2	Metabolism.Primary metabolism.Nucleobase, nucleoside, nucleotide, nucleic acid metabolism.Nucleotide metabolism.Purine metabolism	Nucleic acid metabolism
GSVIVT01016250001	Adenosine kinase 2 (ADK2)	Metabolism.Primary metabolism.Nucleobase, nucleoside, nucleotide, nucleic acid metabolism.Nucleotide metabolism.Purine metabolism	Nucleic acid metabolism
VIT_17s0000g09840	Adenosylhomocysteinase 1	Metabolism.Primary metabolism.Amino acid metabolism.Methionine metabolism	Amino acid metabolism
VIT_17s0000g01730	Adenylate kinase	Metabolism.Primary metabolism.Nucleobase, nucleoside, nucleotide, nucleic acid metabolism.Nucleotide metabolism.Purine metabolism	Nucleic acid metabolism
VIT_07s0129g00060	Adenylylsulfate kinase	Metabolism.Primary metabolism.Nucleobase, nucleoside, nucleotide, nucleic acid metabolism.Nucleotide metabolism.Purine metabolism	Nucleic acid metabolism
VIT_06s0004g01910	ADP,ATP carrier protein	Transport overview.Electrochemical Potential-driven Transporters.Porters.Mitochondrial Carrier.Mitochondrial ADP/ATP carrier	Transport
VIT_04s0023g01820	ADP-ribosylation factor	Cellular process.Cellular transport.Protein trafficking.Vesicle-mediated trafficking	Transport
VIT_16s0039g02240	ADP-ribosylation factor B1C	Cellular process.Cellular transport.Protein trafficking.Vesicle-mediated trafficking	Transport
VIT_07s0005g01800	Agenet domain-containing protein	Unknown	Unknown
VIT_14s0060g00890	Agenet domain-containing protein	Unknown	Unknown
VIT_17s0000g04660	Agmatine deiminase	Metabolism.Primary metabolism.Amino acid metabolism.Arginine and proline metabolism.Urea cycle	Amino acid metabolism
VIT_09s0002g00340	Alanine aminotransferase 2	Metabolism.Primary metabolism.Amino acid metabolism.Arginine and proline metabolism	Amino acid metabolism
GSVIVT01025014001	Alcohol dehydrogenase	Metabolism.Primary metabolism.Carbohydrate metabolism.Glycolysis Gluconeogenesis	Carbohydrate metabolism
VIT_16s0039g00320	Alcohol dehydrogenase 1	Metabolism.Primary metabolism.Carbohydrate metabolism.Glycolysis Gluconeogenesis	Carbohydrate metabolism
VIT_06s0004g04320	Alcohol dehydrogenase 3	Metabolism.Primary metabolism.Carbohydrate metabolism.Glycolysis Gluconeogenesis	Carbohydrate metabolism
GSVIVT01028371001	Alcohol oxidase	Metabolism.Cellular metabolism.Methane metabolism	Cellular process
VIT_05s0077g01060	Aldehyde Dehydrogenase (VvALDH22A1)	Metabolism.Primary metabolism.Amino acid metabolism.Glycine, serine, and threonine metabolism	Amino acid metabolism
VIT_14s0066g01550	Aldehyde Dehydrogenase (VvALDH2B9)	Metabolism.Primary metabolism.Carbohydrate metabolism.Glycolysis Gluconeogenesis	Carbohydrate metabolism
VIT_11s0037g00070	Aldehyde Dehydrogenase (VvALDHI1B1)	Metabolism.Primary metabolism.Amino acid metabolism.Arginine and proline metabolism.Urea cycle	Amino acid metabolism
VIT_17s0000g05800	Aldehyde Dehydrogenase (VvALDHI2A1)	Metabolism.Primary metabolism.Amino acid metabolism.Glutamate metabolism	Amino acid metabolism
VIT_05s0062g01000	Aldo/keto reductase	Metabolism.Primary metabolism.Carbohydrate metabolism.Monosaccharide metabolism.Pentose glucuronate interconversion	Carbohydrate metabolism
VIT_08s0007g01000	Aldo/keto reductase	Metabolism.Primary metabolism.Carbohydrate metabolism.Monosaccharide metabolism.Pentose glucuronate interconversion	Carbohydrate metabolism
VIT_08s0007g01030	Aldo/keto reductase	Metabolism.Primary metabolism.Carbohydrate metabolism.Monosaccharide metabolism.Pentose glucuronate interconversion	Carbohydrate metabolism
VIT_05s0062g00980	Aldo/keto reductase AKR	Metabolism.Primary metabolism.Carbohydrate metabolism.Monosaccharide metabolism.Pentose glucuronate interconversion	Carbohydrate metabolism
VIT_05s0062g00990	Aldo/keto reductase AKR	Metabolism.Primary metabolism.Carbohydrate metabolism.Monosaccharide metabolism.Pentose glucuronate interconversion	Carbohydrate metabolism
VIT_05s0062g01010	Aldo/keto reductase AKR	Metabolism.Primary metabolism.Carbohydrate metabolism.Monosaccharide metabolism.Pentose glucuronate interconversion	Carbohydrate metabolism
VIT_17s0000g02260	Aldose 1-epimerase	Metabolism.Primary metabolism.Carbohydrate metabolism.Glycolysis Gluconeogenesis	Carbohydrate metabolism
VIT_14s0083g00110	Allene oxide cyclase (jasmonates from fatty acids)	Metabolism.Primary metabolism.Lipid metabolism.Fatty acid metabolism.Alpha-linolenic acid metabolism	Lipid metabolism
VIT_12s0059g00590	Allergenic protein Pt2L4	Unclassified	Unknown
VIT_09s0002g05740	Alpha/beta hydrolase fold.	Unclear	Unknown
VIT_14s0083g01100	Alpha-1,4-glucan-protein synthase 1	Metabolism.Primary metabolism.Carbohydrate metabolism.Polysaccharide metabolism.Starch and sucrose metabolism	Carbohydrate metabolism
GSVIVT01034162001	Alpha-expansin 6 precursor	Signaling.Hormone Signaling.Auxin Signaling.Auxin-mediated Signaling pathway	Hormone Signaling.Auxin Signaling
VIT_10s0092g00260	Alpha-glucosidase 1 (AGLU1)	Metabolism.Primary metabolism.Carbohydrate metabolism.Monosaccharide metabolism.Galactose metabolism	Carbohydrate metabolism
VIT_08s0032g00890	Alpha-L-arabinosidase	Metabolism.Primary metabolism.Carbohydrate metabolism.Monosaccharide metabolism.Nucleotide sugar metabolism	Carbohydrate metabolism
VIT_12s0055g01180	Alpha-L-arabinosidase	Metabolism.Primary metabolism.Carbohydrate metabolism.Monosaccharide metabolism.Nucleotide sugar metabolism	Carbohydrate metabolism
VIT_12s0055g01190	Alpha-L-arabinosidase	Metabolism.Primary metabolism.Carbohydrate metabolism.Monosaccharide metabolism.Nucleotide sugar metabolism	Carbohydrate metabolism
VIT_07s0005g02040	Alpha-L-fucosidase 2 precursor	Metabolism.Primary metabolism.Carbohydrate metabolism.Oligosaccharide metabolism.N-Glycan metabolism.N-Glycan catabolism	Carbohydrate metabolism
GSVIVT01032373001	Alpha-L-fucosidase 2 precursor	Metabolism.Primary metabolism.Carbohydrate metabolism.Oligosaccharide metabolism.N-Glycan metabolism.N-Glycan catabolism	Carbohydrate metabolism
VIT_13s0067g02210	ALPHA-SNAP2 (alpha-soluble nsf attachment protein)	Cellular process.Cellular transport.Protein trafficking.Vesicle-mediated trafficking.SNARE interactions in vesicular transport	Transport
VIT_14s0036g00050	Aluminum-induced protein	Unknown	Unknown
VIT_19s0027g00380	Amine oxidase	Metabolism.Primary metabolism.Amino acid metabolism.Arginine and proline metabolism.Urea cycle	Amino acid metabolism
VIT_13s0019g04660	Amino acid permease	Transport overview.Electrochemical Potential-driven Transporters.Porters.Amino Acid/Auxin Permease	Transport
VIT_05s0020g01470	Aminoacyl-tRNA synthetase	Metabolism.Primary metabolism.Amino acid metabolism.Alanine and aspartate metabolism	Amino acid metabolism
VIT_11s0016g03260	Anaphase-promoting complex component APC3	Metabolism.Primary metabolism.Protein metabolism and modification.Proteolysis.cytoplasmic and nuclear protein degradation.Ubiquitin-mediated proteolysis	Protein metabolism and modification
VIT_19s0014g01170	Anaphase-promoting complex component APC6	Metabolism.Primary metabolism.Protein metabolism and modification.Proteolysis.cytoplasmic and nuclear protein degradation.Ubiquitin-mediated proteolysis	Protein metabolism and modification
VIT_07s0031g02330	Anaphase-promoting complex component APC8	Metabolism.Primary metabolism.Protein metabolism and modification.Proteolysis.cytoplasmic and nuclear protein degradation.Ubiquitin-mediated proteolysis	Protein metabolism and modification
VIT_11s0065g00740	Anaphase-promoting complex subunit 8	Metabolism.Primary metabolism.Protein metabolism and modification.Proteolysis.cytoplasmic and nuclear protein degradation.Ubiquitin-mediated proteolysis	Protein metabolism and modification
VIT_07s0005g03630	Ankyrin	Diverse functions.Gene family with diverse functions.Ankyrin domain family	Diverse functions
VIT_18s0001g01270	Ankyrin	Diverse functions.Gene family with diverse functions.Ankyrin domain family	Diverse functions
VIT_06s0004g03980	Ankyrin	Transport overview.Accessory factors involved in transport.Auxiliary transport proteins.Ankyrin	Transport
VIT_14s0171g00210	Ankyrin	Transport overview.Accessory factors involved in transport.Auxiliary transport proteins.Ankyrin	Transport
VIT_01s0026g02340	Ankyrin protein kinase	Diverse functions.Gene family with diverse functions.Ankyrin domain family	Diverse functions
VIT_02s0012g00580	Ankyrin protein kinase	Diverse functions.Gene family with diverse functions.Ankyrin domain family	Diverse functions
VIT_19s0015g02130	Ankyrin repeat	Diverse functions.Gene family with diverse functions.Ankyrin domain family	Diverse functions
VIT_19s0015g02480	Ankyrin repeat	Diverse functions.Gene family with diverse functions.Ankyrin domain family	Diverse functions
VIT_15s0046g01950	Anthocyanidine rhamnosyl-transferase	Metabolism.Secondary metabolism.Phenylpropanoid metabolism.Flavonoid metabolism.Flavonoid biosynthesis.Anthocyanin biosynthesis.Anthocyanin-glycoside biosynthesis	Phenylpropanoid metabolism
VIT_10s0003g00900	Anthranilate N-hydroxycinnamoyl/benzoyltransferase	Metabolism.Primary metabolism.Amino acid metabolism.Aromatic amino acid metabolism.Aromatic amino acid biosynthesis	Amino acid metabolism
VIT_08s0056g01530	Anthranilate phosphoribosyltransferase	Metabolism.Primary metabolism.Amino acid metabolism.Aromatic amino acid metabolism.Aromatic amino acid biosynthesis	Amino acid metabolism
VIT_14s0066g00970	Anthranilate phosphoribosyltransferase, chloroplast precursor	Metabolism.Primary metabolism.Amino acid metabolism.Aromatic amino acid metabolism.Aromatic amino acid biosynthesis	Amino acid metabolism
VIT_06s0004g00170	Antitermination NusB domain-containing	Metabolism.Primary metabolism.Nucleobase, nucleoside, nucleotide, nucleic acid metabolism.Nucleic acid metabolism.RNA metabolism	Nucleic acid metabolism
VIT_08s0040g03180	APETALA2 (AP2) floral homeotic protein	Signaling.Hormone Signaling.Ethylene Signaling.Ethylene-mediated Signaling pathway	Hormone Signaling
VIT_06s0061g00730	Aquaporin GAMMA-TIP3/TIP1;3	Transport overview.Channels and pores.a-Type channels.Major Intrinsic Protein	Transport
VIT_07s0104g00880	Arabidopsis histidine phosphotransfer AHP1	Signaling.Hormone Signaling.Cytokinin Signaling.Cytokinin-mediated Signaling pathway	Hormone Signaling
VIT_14s0030g00410	Arabidopsis histidine phosphotransfer AHP1	Signaling.Hormone Signaling.Cytokinin Signaling.Cytokinin-mediated Signaling pathway	Hormone Signaling
VIT_08s0040g00070	Argonaute	Regulation overview.Regulation of gene expression.Gene silencing.Posttranscriptional gene silencing by RNA.mRNA cleavage involved in gene silencing by miRNA	Regulation of gene expression
VIT_01s0011g05300	Armadillo/beta-catenin repeat	Unknown	Unknown
VIT_06s0004g07820	Asp/Glu racemase	Unclear	Unknown
VIT_08s0058g01000	Aspartate aminotransferase	Metabolism.Primary metabolism.Amino acid metabolism.Alanine and aspartate metabolism	Amino acid metabolism
VIT_11s0016g03720	Aspartate aminotransferase, cytoplasmic (Transaminase A)	Metabolism.Primary metabolism.Amino acid metabolism.Alanine and aspartate metabolism	Amino acid metabolism
VIT_11s0016g04960	Aspartate-glutamate racemase	Metabolism.Primary metabolism.Amino acid metabolism.Alanine and aspartate metabolism	Amino acid metabolism
VIT_13s0084g00820	Aspartic Protease (VvAP33)	Metabolism.Primary metabolism.Protein metabolism and modification.Proteolysis.Peptidase-mediated proteolysis	Protein metabolism and modification
VIT_05s0020g04520	AT rich interactive domain 2 (ARID, RFX-like)	Regulation overview.Regulation of gene expression.Regulation of transcription.Transcription factor.ARID family transcription factor	Regulation of gene expression
VIT_08s0007g02920	ATAN11 (ANTHOCYANIN11)	Development.Reproductive development.Flower development	Reproductive development
VIT_02s0012g00900	AT-hook protein 1 (AHP1)	Regulation overview.Regulation of gene expression.Regulation of transcription.Transcription factor.HMG family transcription factor	Regulation of gene expression
VIT_07s0031g01740	ATP synthase 24 kDa subunit	Unknown	Unknown
VIT_01s0011g04490	ATP synthase beta chain 2, mitochondrial	Metabolism.Primary metabolism.Generation of metabolite precursors and energy.Electron transport.Respiratory-chain phosphorylation	Generation of metabolite precursors and energy
VIT_17s0000g02900	ATP synthase beta chain 2, mitochondrial	Metabolism.Primary metabolism.Generation of metabolite precursors and energy.Electron transport.Respiratory-chain phosphorylation	Generation of metabolite precursors and energy
VIT_17s0000g07300	ATP synthase gamma chain, mitochondrial (ATPC)	Metabolism.Primary metabolism.Generation of metabolite precursors and energy.Electron transport.Respiratory-chain phosphorylation	Generation of metabolite precursors and energy
VIT_11s0037g00990	ATPase AFG1	Unclear	Unknown
VIT_16s0013g00300	ATP-dependent DNA helicase	Unknown	Unknown
VIT_18s0001g14630	ATSYTB/NTMC2T1.2/NTMC2TYPE1.2/SYTB	Transport overview.Incompletely characterized transport systems.Recognized transporters of unknown biochemical mechanism.Unconventional Protein Secretion System	Transport
VIT_17s0000g02010	Atypical receptor kinase MARK	Signaling.Signaling pathway.Protein kinase	Signaling pathway
VIT_15s0048g01730	Aurora kinase 3	Cellular process.Cell growth and death	Cell growth and death
VIT_06s0004g02750	Auxin response factor 16	Signaling.Hormone Signaling.Auxin Signaling.Auxin-mediated Signaling pathway	Hormone Signaling.Auxin Signaling
VIT_18s0001g13930	Auxin response factor 5 (Transcription factor MONOPTEROS)	Signaling.Hormone Signaling.Auxin Signaling.Auxin-mediated Signaling pathway	Hormone Signaling.Auxin Signaling
VIT_07s0104g00710	Auxin-binding protein 1 (ABP1)	Signaling.Hormone Signaling.Auxin Signaling.Auxin-mediated Signaling pathway	Hormone Signaling.Auxin Signaling
VIT_17s0000g04810	Auxin-independent growth promoter	Unknown	Unknown
VIT_18s0001g00100	Auxin-independent growth promoter	Unknown	Unknown
VIT_10s0003g04560	Auxin-Induced in Root cultures 9 AIR9	Signaling.Hormone Signaling.Auxin Signaling.Auxin-mediated Signaling pathway	Hormone Signaling.Auxin Signaling
VIT_07s0005g00090	Auxin-responsive GH3	Signaling.Hormone Signaling.Auxin Signaling.Auxin-mediated Signaling pathway	Hormone Signaling.Auxin Signaling
VIT_04s0008g02840	Avirulence induced gene (AIG)	Response to stimulus.Stress response.Biotic stress response	Stress response
VIT_15s0021g01540	AvrPto-dependent Pto-interacting protein 3	Response to stimulus.Stress response.Biotic stress response	Stress response
VIT_00s1312g00010	basic helix-loop-helix (bHLH) family	Regulation overview.Regulation of gene expression.Regulation of transcription.Transcription factor.bHLH family transcription factor	Regulation of gene expression
VIT_06s0004g07700	basic helix-loop-helix (bHLH) family	Regulation overview.Regulation of gene expression.Regulation of transcription.Transcription factor.bHLH family transcription factor	Regulation of gene expression
VIT_14s0108g00420	basic helix-loop-helix (bHLH) family	Regulation overview.Regulation of gene expression.Regulation of transcription.Transcription factor.bHLH family transcription factor	Regulation of gene expression
VIT_14s0128g00110	basic helix-loop-helix (bHLH) family	Regulation overview.Regulation of gene expression.Regulation of transcription.Transcription factor.bHLH family transcription factor	Regulation of gene expression
VIT_17s0000g03550	basic helix-loop-helix (bHLH) family	Regulation overview.Regulation of gene expression.Regulation of transcription.Transcription factor.bHLH family transcription factor	Regulation of gene expression
VIT_18s0001g06650	basic helix-loop-helix (bHLH) family	Regulation overview.Regulation of gene expression.Regulation of transcription.Transcription factor.bHLH family transcription factor	Regulation of gene expression
VIT_07s0104g00090	basic helix-loop-helix (VvMYC1)	Regulation overview.Regulation of gene expression.Regulation of transcription.Transcription factor.bHLH family transcription factor	Regulation of gene expression
VIT_02s0012g01450	Basic helix-loop-helix BHLH071	Regulation overview.Regulation of gene expression.Regulation of transcription.Transcription factor.bHLH family transcription factor	Regulation of gene expression
VIT_19s0014g01780	Basic Leucine Zipper Transcription Factor (VvbZIP52)	Regulation overview.Regulation of gene expression.Regulation of transcription.Transcription factor.bZIP family transcription factor	Regulation of gene expression
VIT_16s0022g00640	BCL-2-associated athanogene 7 ATBAG7	Cellular process.Cell growth and death.Inhibitor of cell death	Cell growth and death
VIT_01s0026g01240	Beta-1 3 galactosyltransferase 5	Metabolism.Primary metabolism.Lipid metabolism.Sphingolipid metabolism.Glycosphingolipid metabolism.Glycosphingolipid biosynthesis	Lipid metabolism
VIT_10s0003g03690	Beta-1,3-glucanase precursor	Metabolism.Primary metabolism.Carbohydrate metabolism.Polysaccharide metabolism.Beta-1,3 glucan metabolism.Beta-1,3 glucan catabolism	Carbohydrate metabolism
VIT_04s0008g03480	Beta-carotene 15,15'-monooxygenase	Metabolism.Secondary metabolism.Terpenoid metabolism.Tetraterpenoid metabolism.Tetraterpenoid biosynthesis.Carotenoid biosynthesis	Terpenoid metabolism
VIT_12s0121g00230	Beta-D-xylosidase	Metabolism.Primary metabolism.Carbohydrate metabolism.Polysaccharide metabolism.Starch and sucrose metabolism	Carbohydrate metabolism
VIT_00s0357g00020	Beta-hydroxyacyl-ACP dehydratase	Metabolism.Primary metabolism.Lipid metabolism.Fatty acid metabolism.Fatty acid biosynthesis	Lipid metabolism
VIT_00s0357g00070	Beta-hydroxyacyl-ACP dehydratase	Metabolism.Primary metabolism.Lipid metabolism.Fatty acid metabolism.Fatty acid biosynthesis	Lipid metabolism
VIT_04s0008g04710	Beta-ketoacyl-CoA synthase	Metabolism.Primary metabolism.Lipid metabolism.Fatty acid metabolism.Fatty acid biosynthesis	Lipid metabolism
VIT_16s0050g00830	Beta-ketoacyl-CoA synthase	Metabolism.Primary metabolism.Lipid metabolism.Fatty acid metabolism.Fatty acid biosynthesis	Lipid metabolism
VIT_14s0006g01790	Beta-mannosidase	Metabolism.Primary metabolism.Carbohydrate metabolism.Oligosaccharide metabolism.N-Glycan metabolism.N-Glycan catabolism	Carbohydrate metabolism
VIT_15s0021g00470	Beta-phosphoglucomutase	Metabolism.Primary metabolism.Carbohydrate metabolism.Glycolysis Gluconeogenesis	Carbohydrate metabolism
VIT_12s0035g00910	Bile acid sodium symporter	Transport overview.Electrochemical Potential-driven Transporters.Porters.Bile Acid:Na+ Symporter	Transport
VIT_17s0000g04790	BIM1 (BES1-interacting Myc-like protein 1)	Signaling.Hormone Signaling.Brassinosteroid Signaling.Brassinosteroid-mediated Signaling pathway	Hormone Signaling
VIT_01s0026g02280	Binding	Unknown	Unknown
VIT_02s0012g02000	Binding	Unknown	Unknown
VIT_05s0020g01160	Binding	Unknown	Unknown
VIT_07s0129g00190	Binding	Unknown	Unknown
VIT_08s0007g07490	Binding	Unknown	Unknown
VIT_09s0002g06810	Binding	Unknown	Unknown
VIT_18s0001g02860	Binding	Unknown	Unknown
VIT_14s0108g01660	Biotin carboxyl carrier protein of acetyl-CoA carboxylase	Metabolism.Primary metabolism.Lipid metabolism.Fatty acid metabolism.Fatty acid biosynthesis	Lipid metabolism
VIT_01s0137g00070	B-keto acyl reductase	Unclear	Unknown
VIT_14s0108g01310	Blue (type 1) copper domain	Unclassified	Unknown
VIT_16s0039g00530	BolA	Development.Reproductive development.Seed dormancy	Reproductive development
VIT_05s0020g00440	Boron transporter-like protein 1	Transport overview.Electrochemical Potential-driven Transporters.Porters.Anion Exchanger	Transport
VIT_00s0657g00010	Branched-chain amino acid aminotransferase	Metabolism.Primary metabolism.Amino acid metabolism.Valine, leucine, and isoleucine metabolism.Valine, leucine, and isoleucine catabolism	Amino acid metabolism
GSVIVT01014155001	Brassinosteroid Signaling positive regulator (BZR1)	Signaling.Hormone Signaling.Brassinosteroid Signaling.Brassinosteroid-mediated Signaling pathway	Hormone Signaling
VIT_11s0016g05460	BRI1-KD interacting protein	Signaling.Hormone Signaling.Brassinosteroid Signaling.Brassinosteroid-mediated Signaling pathway	Hormone Signaling
VIT_12s0059g01180	Bromo-adjacenty (BAH) domain-containing protein	Regulation overview.Regulation of gene expression.Regulation of transcription.Transcription factor.PHD family transcription factor	Regulation of gene expression
GSVIVT01015118001	BRXL4 (Brevis radix like 4)	Response to stimulus.Stress response.Biotic stress response	Stress response
VIT_07s0129g00150	BTB/POZ domain-containing protein	Regulation overview.Regulation of gene expression.Regulation of transcription.Transcription factor.TRAF	Regulation of gene expression
VIT_16s0050g01790	BTI3 (VIRB2- interacting protein 3)	Unknown	Unknown
VIT_13s0067g01530	BUB family protein kinase	Cellular process.Cell growth and death	Cell growth and death
VIT_04s0008g03980	BURP domain-containing protein	Unknown	Unknown
VIT_00s2125g00010	C-4 sterol methyl oxidase	Metabolism.Primary metabolism.Lipid metabolism.Steroid metabolism.Steroid biosynthesis	Lipid metabolism
VIT_00s1569g00020	Calcineurin B protein (VvCBL03)	Signaling.Signaling pathway.Calcium sensors and Signaling	Signaling pathway
VIT_04s0044g01270	Calcineurin phosphoesterase	Unclassified	Unknown
VIT_18s0001g00990	Calcium Dependent Protein Kinase (VvCPK15)	Response to stimulus.Stress response.Biotic stress response.Plant-pathogen interaction	Stress response
VIT_08s0032g00780	Calcium Dependent Protein Kinase (VvCPK8)	Response to stimulus.Stress response.Biotic stress response.Plant-pathogen interaction	Stress response
VIT_02s0012g00660	Calcium-binding EF-hand	Unknown	Unknown
VIT_19s0015g01200	Calcium-binding protein CML	Response to stimulus.Stress response.Biotic stress response.Plant-pathogen interaction	Stress response
VIT_09s0018g02130	Calcium-transporting ATPase 9 ACA9	Signaling.Signaling pathway.Calcium sensors and Signaling	Signaling pathway
VIT_02s0241g00140	Calmodulin (A)	Signaling.Signaling pathway.Calcium sensors and Signaling	Signaling pathway
VIT_17s0000g05840	Calmodulin binding IQD31 (IQ-domain 31)	Signaling.Signaling pathway.Calcium sensors and Signaling	Signaling pathway
VIT_09s0002g03360	Calmodulin binding protein	Signaling.Signaling pathway.Calcium sensors and Signaling	Signaling pathway
VIT_00s0992g00030	Calmodulin-binding	Signaling.Signaling pathway.Calcium sensors and Signaling	Signaling pathway
VIT_00s1404g00010	Calmodulin-binding	Signaling.Signaling pathway.Calcium sensors and Signaling	Signaling pathway
VIT_16s0050g00620	Calmodulin-binding heat shock protein	Signaling.Signaling pathway.Calcium sensors and Signaling	Signaling pathway
VIT_14s0060g01290	Calreticulin 2 (CRT2)	Metabolism.Primary metabolism.Protein metabolism and modification.Protein folding	Protein metabolism and modification
VIT_16s0039g01580	Carbohydrate kinase	Metabolism.Primary metabolism.Carbohydrate metabolism.Monosaccharide metabolism.Monosaccharide catabolism.Pentose-phosphate shunt	Carbohydrate metabolism
VIT_08s0007g03240	Carbonic anhydrase precursor	Metabolism.Primary metabolism.Amino acid metabolism.Histidine metabolism	Amino acid metabolism
VIT_08s0007g02260	Carboxylic ester hydrolase	Metabolism.Cellular metabolism.Esterase activity	Cellular process
VIT_06s0004g00410	Carboxyl-terminal peptidase	Metabolism.Primary metabolism.Protein metabolism and modification.Proteolysis.Peptidase-mediated proteolysis	Protein metabolism and modification
VIT_02s0012g01250	Carnitine/acylcarnitine carrier, Mitochondrial	Transport overview.Electrochemical Potential-driven Transporters.Porters.Mitochondrial Carrier.Mitochondrial carnitine/acyl carnitine carrier	Transport
VIT_10s0042g01030	Carrier protein, Mitochondrial	Transport overview.Electrochemical Potential-driven Transporters.Porters.Mitochondrial Carrier	Transport
VIT_13s0019g03590	Catalytic	Unknown	Unknown
VIT_09s0054g00220	Cation efflux family protein MTPc4	Transport overview.Electrochemical Potential-driven Transporters.Porters.Cation Diffusion Facilitator	Transport
VIT_09s0054g00360	Cation efflux family protein MTPc4	Transport overview.Electrochemical Potential-driven Transporters.Porters.Cation Diffusion Facilitator	Transport
VIT_19s0090g01820	CBS domain-containing protein	Transport overview.Incompletely characterized transport systems.Recognized transporters of unknown biochemical mechanism.HlyC/CorC	Transport
VIT_18s0001g05590	CCR4-NOT transcription complex subunit 6	Regulation overview.Regulation of gene expression.Regulation of transcription	Regulation of gene expression
VIT_05s0049g01830	CCT motif constans-like	Regulation overview.Regulation of gene expression.Regulation of transcription.Transcription factor.CCT family transcription factor	Regulation of gene expression
VIT_03s0038g02460	CDP-diacylglycerol--inositol 3-phosphatidyltransferase 1	Metabolism.Primary metabolism.Lipid metabolism.Glycerolipid metabolism.Glycerophospholipid metabolism	Lipid metabolism
VIT_00s0616g00030	Cell division control protein CDC7	Cellular process.Cell growth and death	Cell growth and death
VIT_13s0019g01840	Cell division cycle 20-like protein 1	Metabolism.Primary metabolism.Protein metabolism and modification.Proteolysis.cytoplasmic and nuclear protein degradation.Ubiquitin-mediated proteolysis	Protein metabolism and modification
VIT_15s0021g01380	Cell division cycle 7	Cellular process.Cell growth and death	Cell growth and death
VIT_07s0255g00040	Cell division cycle associated 7 CDCA7	Cellular process.Cell growth and death	Cell growth and death
VIT_10s0071g00680	Cell division cycle protein 48	Cellular process.Cell growth and death	Cell growth and death
VIT_19s0090g01320	Cell division protein FtsZ	Cellular process.Cell growth and death	Cell growth and death
VIT_01s0010g01200	Cell elongation protein / DWARF1 / DIMINUTO (DIM)	Metabolism.Primary metabolism.Lipid metabolism.Steroid metabolism.Steroid biosynthesis	Lipid metabolism
VIT_17s0000g04520	Cell growth defect factor 1	Cellular process.Cell growth and death.Cell death	Cell growth and death
VIT_08s0007g08380	Cellulose synthase CESA3	Signaling.Hormone Signaling.Jasmonate salicylate signaling.Jasmonate Signaling.Jasmonate-mediated Signaling pathway	Hormone Signaling
VIT_06s0061g01230	Cellulose synthase CSLA02	Cellular process.Cellular component organization and biogenesis.Cell wall organization and biogenesis.Cell wall metabolism.Cell wall biosynthesis.Cellulose biosynthesis	Cell wall organization and biogenesis
VIT_07s0005g01030	Cellulose synthase CSLD5	Cellular process.Cellular component organization and biogenesis.Cell wall organization and biogenesis.Cell wall metabolism.Cell wall biosynthesis.Cellulose biosynthesis	Cell wall organization and biogenesis
VIT_02s0025g01950	Cellulose synthase CSLG3	Cellular process.Cellular component organization and biogenesis.Cell wall organization and biogenesis.Cell wall metabolism.Cell wall biosynthesis.Cellulose biosynthesis	Cell wall organization and biogenesis
VIT_13s0067g03230	CENP-E like kinetochore protein	Cellular process.Cell growth and death	Cell growth and death
VIT_00s0313g00010	Centromere protein	Cellular process.Cell growth and death	Cell growth and death
VIT_13s0067g03550	Centromere protein	Cellular process.Cell growth and death	Cell growth and death
VIT_00s0317g00160	Chalcone and stilbene synthases	Metabolism.Secondary metabolism.Phenylpropanoid metabolism.Flavonoid metabolism.Flavonoid biosynthesis	Phenylpropanoid metabolism
VIT_07s0151g01060	Chalcone isomerase	Metabolism.Secondary metabolism.Phenylpropanoid metabolism.Flavonoid metabolism.Flavonoid biosynthesis	Phenylpropanoid metabolism
VIT_13s0067g02870	chalcone isomerase 2 [Vitis vinifera] (VvCHI2)	Metabolism.Secondary metabolism.Phenylpropanoid metabolism.Flavonoid metabolism.Flavonoid biosynthesis	Phenylpropanoid metabolism
VIT_19s0014g00100	Chalcone isomerase 3	Metabolism.Secondary metabolism.Phenylpropanoid metabolism.Flavonoid metabolism.Flavonoid biosynthesis	Phenylpropanoid metabolism
VIT_08s0007g03000	Chaperone protein dnaJ-related	Transport overview.Primary Active Transporters.P-P-bond hydrolysis-driven transporters.General Secretory Pathway (Sec)	Transport
VIT_06s0009g02550	Chaperonin	Metabolism.Primary metabolism.Protein metabolism and modification.Protein folding.Chaperone-mediated protein folding	Protein metabolism and modification
VIT_08s0007g07460	Chaperonin	Metabolism.Primary metabolism.Protein metabolism and modification.Protein folding.Chaperone-mediated protein folding	Protein metabolism and modification
VIT_14s0006g03200	Chaperonin	Metabolism.Primary metabolism.Protein metabolism and modification.Protein folding.Chaperone-mediated protein folding	Protein metabolism and modification
VIT_15s0021g00830	Chaperonin 10, Chloroplast	Metabolism.Primary metabolism.Protein metabolism and modification.Protein folding.Chaperone-mediated protein folding	Protein metabolism and modification
VIT_11s0016g00650	Chaperonin 21, Chloroplast	Metabolism.Primary metabolism.Protein metabolism and modification.Protein folding.Chaperone-mediated protein folding	Protein metabolism and modification
VIT_17s0000g03620	Chaperonin 21, Chloroplast	Metabolism.Primary metabolism.Protein metabolism and modification.Protein folding.Chaperone-mediated protein folding	Protein metabolism and modification
VIT_05s0051g00340	Chaperonin GroEL	Metabolism.Primary metabolism.Nucleobase, nucleoside, nucleotide, nucleic acid metabolism.Nucleic acid metabolism.RNA metabolism.RNA catabolism	Nucleic acid metabolism
VIT_06s0004g00240	Chaperonin GroEL	Metabolism.Primary metabolism.Nucleobase, nucleoside, nucleotide, nucleic acid metabolism.Nucleic acid metabolism.RNA metabolism.RNA catabolism	Nucleic acid metabolism
VIT_09s0002g02240	Chaperonin GroEL	Metabolism.Primary metabolism.Nucleobase, nucleoside, nucleotide, nucleic acid metabolism.Nucleic acid metabolism.RNA metabolism.RNA catabolism	Nucleic acid metabolism
VIT_09s0002g03930	Chaperonin GroEL	Metabolism.Primary metabolism.Nucleobase, nucleoside, nucleotide, nucleic acid metabolism.Nucleic acid metabolism.RNA metabolism.RNA catabolism	Nucleic acid metabolism
VIT_18s0001g03080	Chitin elicitor-binding CEBIP LysM domain-containing	Response to stimulus.Stress response.Biotic stress response.Plant-pathogen interaction	Stress response
VIT_14s0108g01330	Chorismate mutase, chloroplast (CM1)	Metabolism.Primary metabolism.Amino acid metabolism.Aromatic amino acid metabolism.Aromatic amino acid biosynthesis	Amino acid metabolism
VIT_04s0023g00030	CHR4/MI-2-like (chromatin remodeling 4)	Regulation overview.Regulation of gene expression.Regulation of transcription.Transcription factor.PHD family transcription factor	Regulation of gene expression
VIT_16s0100g01300	Chromo; Helix-hairpin-helix motif, class 2	Metabolism.Primary metabolism.Nucleobase, nucleoside, nucleotide, nucleic acid metabolism.Nucleic acid metabolism.DNA metabolism	Nucleic acid metabolism
VIT_06s0004g01080	Chromomethylase	Metabolism.Primary metabolism.Nucleobase, nucleoside, nucleotide, nucleic acid metabolism.Nucleic acid metabolism.DNA metabolism.DNA replication	Nucleic acid metabolism
VIT_08s0007g06800	Chromomethylase	Metabolism.Primary metabolism.Nucleobase, nucleoside, nucleotide, nucleic acid metabolism.Nucleic acid metabolism.DNA metabolism.DNA replication	Nucleic acid metabolism
VIT_16s0039g02470	Chromomethylase CMT2	Metabolism.Primary metabolism.Nucleobase, nucleoside, nucleotide, nucleic acid metabolism.Nucleic acid metabolism.DNA metabolism.DNA replication	Nucleic acid metabolism
VIT_05s0077g01960	Chromosoma associate protein subunit H2	Metabolism.Primary metabolism.Nucleobase, nucleoside, nucleotide, nucleic acid metabolism.Nucleic acid metabolism.DNA metabolism.DNA recombination and repair.repair	Nucleic acid metabolism
VIT_12s0059g01070	Chromosome associate protein subunit H	Metabolism.Primary metabolism.Nucleobase, nucleoside, nucleotide, nucleic acid metabolism.Nucleic acid metabolism.DNA metabolism.DNA recombination and repair.repair	Nucleic acid metabolism
VIT_16s0013g01960	Chromosome condensation	Metabolism.Primary metabolism.Nucleobase, nucleoside, nucleotide, nucleic acid metabolism.Nucleic acid metabolism.DNA metabolism.DNA replication	Nucleic acid metabolism
VIT_14s0108g00660	Chromosome condensation protein	Metabolism.Primary metabolism.Nucleobase, nucleoside, nucleotide, nucleic acid metabolism.Nucleic acid metabolism.DNA metabolism.DNA replication	Nucleic acid metabolism
VIT_10s0003g01050	CHUP1 (chloroplast unusual positioning 1)	Cellular process.Cellular component organization and biogenesis.Cytoskeleton organization and biogenesis.Actin organization and biogenesis	Cytoskeleton organization and biogenesis
VIT_10s0003g05680	CHUP1 (chloroplast unusual positioning 1)	Cellular process.Cellular component organization and biogenesis.Cytoskeleton organization and biogenesis.Actin organization and biogenesis	Cytoskeleton organization and biogenesis
VIT_19s0176g00140	CID9 (CTC-Interacting Domain 9)	Unclear	Unknown
GSVIVT01015817001	CIP1 (COP1-interacting protein 4)	Metabolism.Primary metabolism.Protein metabolism and modification.Proteolysis.cytoplasmic and nuclear protein degradation.Ubiquitin-mediated proteolysis	Protein metabolism and modification
VIT_11s0037g01000	Clathrin assembly protein 10	Transport overview.Macromolecule transport.Protein transport.Protein coat	Transport
VIT_19s0015g01120	Clavata-like kinase	Signaling.Signaling pathway.Protein kinase	Signaling pathway
VIT_03s0038g02330	CLB1 protein	Unclear	Unknown
VIT_15s0046g03350	Cleavage and polyadenylation specificity factor 5	Metabolism.Primary metabolism.Nucleobase, nucleoside, nucleotide, nucleic acid metabolism.Nucleic acid metabolism.RNA metabolism.RNA processing	Nucleic acid metabolism
VIT_17s0000g05080	Cleavage stimulation factor subunit 1	Metabolism.Primary metabolism.Nucleobase, nucleoside, nucleotide, nucleic acid metabolism.Nucleic acid metabolism.RNA metabolism.RNA processing	Nucleic acid metabolism
VIT_16s0013g01990	CLL1B clavata1-like receptor S/T protein kinase	Signaling.Signaling pathway.Protein kinase	Signaling pathway
VIT_16s0022g01840	Clp amino terminal domain-containing protein	Metabolism.Primary metabolism.Protein metabolism and modification.Proteolysis.Peptidase proteins	Protein metabolism and modification
VIT_11s0103g00750	CMP/dCMP deaminase, zinc-binding	Metabolism.Primary metabolism.Nucleobase, nucleoside, nucleotide, nucleic acid metabolism.Nucleotide metabolism.Pyrimidine metabolism	Nucleic acid metabolism
VIT_08s0056g00810	Co-chaperone grpE	Transport overview.Primary Active Transporters.P-P-bond hydrolysis-driven transporters.Mitochondrial Protein Translocase	Transport
VIT_03s0038g00650	Coenzyme Q10 homolog B	Unclear	Unknown
VIT_05s0049g00980	Cofilin	Cellular process.Cellular component organization and biogenesis.Cytoskeleton organization and biogenesis.Actin depolymerization	Cytoskeleton organization and biogenesis
VIT_18s0001g00500	Coiled-coil domain-containing protein 13	Unknown	Unknown
VIT_17s0000g01560	Component of oligomeric golgi complex 2	Transport overview.Macromolecule transport.Protein transport.Tethering factors	Transport
VIT_07s0095g00780	Condensin complex subunit 3 , related	Cellular process.Cell growth and death	Cell growth and death
VIT_08s0007g05500	Condensin subunit 1	Cellular process.Cell growth and death	Cell growth and death
VIT_14s0068g01380	Constans-like 14	Development.Reproductive development.Flower development	Reproductive development
VIT_16s0022g02160	Copia protein	Transposable elements viral and plasmid proteins.Protein from transposable element	Transposable elements viral and plasmid proteins.Protein from transposable element
VIT_00s0230g00080	Copper-binding family protein	Unclear	Unknown
VIT_10s0116g01340	Copper-binding family protein	Unclear	Unknown
VIT_16s0098g00790	Copper-binding family protein	Unclear	Unknown
GSVIVT01003360001	Copper-binding family protein	Unclear	Unknown
GSVIVT01003361001	Copper-binding family protein	Unclear	Unknown
GSVIVT01004734001	Copper-binding family protein	Unclear	Unknown
GSVIVT01005642001	Copper-binding family protein	Unclear	Unknown
GSVIVT01026667001	Copper-binding family protein	Unclear	Unknown
GSVIVT01026668001	Copper-binding family protein	Unclear	Unknown
VIT_03s0017g02330	Coproporphyrinogen III oxidase, chloroplast precursor	Metabolism.Primary metabolism.Cofactor metabolism.Tetrapyrrole metabolism	Primary metabolism.Cofactor metabolism
VIT_02s0025g05160	Cornichon family	Unclear	Unknown
VIT_18s0122g00460	CP12-3	Unknown	Unknown
VIT_13s0019g01290	Crossover junction endonuclease MUS81	Metabolism.Primary metabolism.Nucleobase, nucleoside, nucleotide, nucleic acid metabolism.Nucleic acid metabolism.DNA metabolism.DNA recombination and repair.recombination	Nucleic acid metabolism
VIT_03s0038g00400	CRS1	Response to stimulus.Stress response.Abiotic stress response	Stress response
VIT_17s0000g00090	Crumpled leaf	Cellular process.Cell growth and death	Cell growth and death
VIT_09s0002g07130	CUE domain containing protein	Unknown	Unknown
VIT_18s0089g01220	Cupin super	Unknown	Unknown
VIT_12s0028g02070	Cupin, RmlC-type	Unknown	Unknown
VIT_14s0108g00090	Cupin, RmlC-type	Unknown	Unknown
VIT_07s0031g00320	Curly leaf PHCLF1	Development.Reproductive development.Flower development	Reproductive development
VIT_13s0067g01420	Cyclin 1b (CYC1b)	Cellular process.Cell growth and death	Cell growth and death
VIT_18s0001g02060	Cyclin A1	Cellular process.Cell growth and death	Cell growth and death
VIT_04s0008g04260	Cyclin A2	Cellular process.Cell growth and death	Cell growth and death
VIT_09s0002g05240	Cyclin A2;3	Cellular process.Cell growth and death	Cell growth and death
VIT_18s0001g09580	Cyclin A3;1	Cellular process.Cell growth and death	Cell growth and death
VIT_03s0038g02800	Cyclin B2;4	Cellular process.Cell growth and death	Cell growth and death
VIT_07s0129g01100	Cyclin D	Cellular process.Cell growth and death	Cell growth and death
VIT_18s0001g07220	Cyclin delta-2	Cellular process.Cell growth and death	Cell growth and death
VIT_18s0001g09920	Cyclin delta-3 (CYCD3_1)	Signaling.Hormone Signaling.Cytokinin Signaling.Cytokinin-mediated Signaling pathway	Hormone Signaling
VIT_08s0056g00210	Cyclin-dependent kinase B1;2	Cellular process.Cell growth and death	Cell growth and death
VIT_18s0122g00550	Cyclin-dependent kinase B2;1	Cellular process.Cell growth and death	Cell growth and death
VIT_03s0063g00670	Cyclin-dependent kinase inhibitor ICK5	Cellular process.Cell growth and death	Cell growth and death
VIT_19s0085g00690	Cyclin-dependent protein kinase CYCB3	Cellular process.Cell growth and death	Cell growth and death
VIT_01s0150g00210	CYP51A	Metabolism.Primary metabolism.Lipid metabolism.Steroid metabolism.Steroid biosynthesis	Lipid metabolism
GSVIVT01009677001	CYP721A1	Metabolism.Cellular metabolism.Oxidation reduction.Cytochrome P450 oxidoreductase	Cellular process
GSVIVT01009678001	CYP721A1	Metabolism.Cellular metabolism.Oxidation reduction.Cytochrome P450 oxidoreductase	Cellular process
GSVIVT01003603001e3	Cysteine desulfurase	Metabolism.Primary metabolism.Coenzyme and prosthetic group metabolism.Thiamine metabolism.Thiamine biosynthesis	Coenzyme and prosthetic group metabolism
VIT_06s0004g02480	Cysteine peptidase	Metabolism.Primary metabolism.Protein metabolism and modification.Proteolysis.Peptidase-mediated proteolysis	Protein metabolism and modification
VIT_17s0000g01370	Cytidine/deoxycytidylate deaminase	Metabolism.Primary metabolism.Nucleobase, nucleoside, nucleotide, nucleic acid metabolism.Nucleotide metabolism.Pyrimidine metabolism	Nucleic acid metabolism
VIT_18s0001g09400	Cytochrome b5 DIF-F (VvCytoB5)	Unclear	Unknown
VIT_09s0002g03420	Cytochrome b5 domain-containing protein	Unclear	Unknown
VIT_11s0037g01120	Cytochrome c oxidase subunit 6b	Metabolism.Primary metabolism.Generation of metabolite precursors and energy.Electron transport.Respiratory-chain phosphorylation	Generation of metabolite precursors and energy
VIT_08s0007g08560	Cytoplasmic tRNA 2-thiolation protein 2	Metabolism.Cellular metabolism.Nitrogen and sulfur metabolism.Sulfur metabolism.Assimilatory reduction of sulfur	Cellular process
VIT_03s0180g00130	D-3-phosphoglycerate dehydrogenase, chloroplast precursor	Metabolism.Primary metabolism.Amino acid metabolism.Glycine, serine, and threonine metabolism.Glycine, serine, and threonine biosynthesis	Amino acid metabolism
VIT_12s0035g00240	DAG protein, chloroplast precursor	Cellular process.Cellular component organization and biogenesis.Organelle organization and biogenesis.Plastid organization and biogenesis	Organelle organization and biogenesis
VIT_04s0023g01610	DDM1 (decreased DNA methylation 1)	Regulation overview.Regulation of gene expression.Regulation of transcription.Transcription factor.SNF2 family transcription factor	Regulation of gene expression
VIT_04s0008g05330	DEAD box RNA helicase RH15	Metabolism.Primary metabolism.Nucleobase, nucleoside, nucleotide, nucleic acid metabolism.Nucleic acid metabolism.RNA metabolism.RNA processing.mRNA processing.mRNA splicing	Nucleic acid metabolism
VIT_08s0007g07070	DEAD box RNA helicase RH11	Metabolism.Primary metabolism.Nucleobase, nucleoside, nucleotide, nucleic acid metabolism.Nucleic acid metabolism.RNA metabolism.RNA processing.mRNA processing.mRNA splicing	Nucleic acid metabolism
VIT_18s0001g02530	DEAD/DEAH box helicase	Metabolism.Primary metabolism.Nucleobase, nucleoside, nucleotide, nucleic acid metabolism.Nucleic acid metabolism.RNA metabolism.RNA processing.mRNA processing.mRNA splicing	Nucleic acid metabolism
VIT_03s0038g04290	Defective IN RNA-directed DNA methylation 1 DRD1	Regulation overview.Regulation of gene expression.Regulation of transcription.Transcription factor.SNF2 family transcription factor	Regulation of gene expression
VIT_14s0108g00580	DegP protease	Metabolism.Primary metabolism.Protein metabolism and modification.Proteolysis.Peptidase-mediated proteolysis	Protein metabolism and modification
GSVIVT01003309001	Dehydration-responsive protein	Response to stimulus.Stress response.Abiotic stress response.Drought stress response	Stress response
VIT_12s0059g01150	Dehydrogenase	Unclear	Unknown
VIT_17s0000g00960	Dek protein	Metabolism.Primary metabolism.Nucleobase, nucleoside, nucleotide, nucleic acid metabolism.Nucleic acid metabolism.DNA metabolism	Nucleic acid metabolism
VIT_19s0015g00430	Dek protein	Metabolism.Primary metabolism.Nucleobase, nucleoside, nucleotide, nucleic acid metabolism.Nucleic acid metabolism.DNA metabolism	Nucleic acid metabolism
VIT_17s0000g07630	DEL1 (DP-E2F-like 1)	Cellular process.Cell growth and death	Cell growth and death
VIT_18s0001g10540	Dem protein	Metabolism.Primary metabolism.Protein metabolism and modification.Proteolysis	Protein metabolism and modification
VIT_11s0016g02120	Density-regulated protein DRP1	Unknown	Unknown
VIT_04s0008g00510	Derlin-1	Transport overview.Primary Active Transporters.P-P-bond hydrolysis-driven transporters.Endoplasmic Reticular Retrotranslocon	Transport
VIT_08s0056g00530	Diaminopimelate decarboxylase	Metabolism.Primary metabolism.Amino acid metabolism.Lysine metabolism	Amino acid metabolism
VIT_06s0004g00470	Dicarboxylate/tricarboxylate carrier (DTC)	Transport overview.Electrochemical Potential-driven Transporters.Porters.Mitochondrial Carrier	Transport
VIT_05s0094g01480	Dihydrodipicolinate reductase	Metabolism.Primary metabolism.Amino acid metabolism.Lysine metabolism.Lysine biosynthesis	Amino acid metabolism
VIT_03s0038g04220	Dihydroflavonol-4-reductase	Metabolism.Secondary metabolism.Phenylpropanoid metabolism.Flavonoid metabolism.Flavonoid biosynthesis.Anthocyanin biosynthesis	Phenylpropanoid metabolism
VIT_11s0016g01870	Dihydrolipoamide S-acetyltransferase	Metabolism.Primary metabolism.Carbohydrate metabolism.Glycolysis Gluconeogenesis.Pyruvate decarboxylation	Carbohydrate metabolism
VIT_03s0038g03140	Dimethylaniline monooxygenase (N-oxide forming) 2	Metabolism.single reactions	Metabolism.single reactions
VIT_18s0122g00250	Diphenol oxidase	Metabolism.Primary metabolism.Amino acid metabolism.Aromatic amino acid metabolism.Tyrosine metabolism	Amino acid metabolism
VIT_05s0094g00370	Diphthamide synthesis DPH2	Unclear	Unknown
GSVIVT01009886001	Diphthine synthase (DPH5)	Metabolism.Primary metabolism.Amino acid metabolism.Methionine metabolism	Amino acid metabolism
GSVIVT01009887001	Diphthine synthase (DPH5)	Metabolism.Primary metabolism.Amino acid metabolism.Methionine metabolism	Amino acid metabolism
VIT_00s0333g00050	DIR1 (defective IN induced resistance 1)	Response to stimulus.Stress response.Biotic stress response	Stress response
VIT_08s0007g06990	Dirigent pDIR4	Response to stimulus.Stress response.Biotic stress response	Stress response
GSVIVT01017399001	Disease resistance protein	Diverse functions.Gene family with diverse functions.NBS-LRR superfamily	Diverse functions
VIT_08s0007g07000	Disease resistance-responsive	Diverse functions.Gene family with diverse functions.NBS-LRR superfamily	Diverse functions
VIT_14s0108g01300	Division regulator MinE, Plastid	Cellular process.Cell growth and death	Cell growth and death
VIT_07s0130g00390	DNA (cytosine-5)-methyltransferase	Metabolism.Primary metabolism.Amino acid metabolism.Methionine metabolism	Amino acid metabolism
VIT_07s0130g00380	DNA (cytosine-5)-methyltransferase AthI	Metabolism.Primary metabolism.Amino acid metabolism.Methionine metabolism	Amino acid metabolism
VIT_16s0098g00550	DNA binding	Metabolism.Primary metabolism.Nucleobase, nucleoside, nucleotide, nucleic acid metabolism.Nucleic acid metabolism.DNA metabolism	Nucleic acid metabolism
VIT_15s0021g02770	DNA binding / hydrolase, acting on ester bonds	Metabolism.Primary metabolism.Nucleobase, nucleoside, nucleotide, nucleic acid metabolism.Nucleic acid metabolism.DNA metabolism	Nucleic acid metabolism
VIT_08s0007g01500	DNA binding / nuclease	Metabolism.Primary metabolism.Nucleobase, nucleoside, nucleotide, nucleic acid metabolism.Nucleic acid metabolism.DNA metabolism	Nucleic acid metabolism
VIT_08s0007g05120	DNA gyrase B subunit	Metabolism.Primary metabolism.Nucleobase, nucleoside, nucleotide, nucleic acid metabolism.Nucleic acid metabolism.DNA metabolism	Nucleic acid metabolism
GSVIVT01027314001	DNA gyrase subunit A	Metabolism.Primary metabolism.Nucleobase, nucleoside, nucleotide, nucleic acid metabolism.Nucleic acid metabolism.DNA metabolism	Nucleic acid metabolism
VIT_05s0049g02090	DNA mismatch repair protein	Metabolism.Primary metabolism.Nucleobase, nucleoside, nucleotide, nucleic acid metabolism.Nucleic acid metabolism.DNA metabolism.DNA recombination and repair.repair	Nucleic acid metabolism
VIT_07s0031g00470	DNA polymerase alpha	Metabolism.Primary metabolism.Nucleobase, nucleoside, nucleotide, nucleic acid metabolism.Nucleic acid metabolism.DNA metabolism.DNA replication	Nucleic acid metabolism
VIT_16s0039g00730	DNA polymerase delta, subunit D	Metabolism.Primary metabolism.Nucleobase, nucleoside, nucleotide, nucleic acid metabolism.Nucleic acid metabolism.DNA metabolism.DNA replication	Nucleic acid metabolism
VIT_17s0000g09820	DNA polymerase III gamma and tau subunit	Metabolism.Primary metabolism.Nucleobase, nucleoside, nucleotide, nucleic acid metabolism.Nucleic acid metabolism.DNA metabolism.DNA replication	Nucleic acid metabolism
VIT_14s0006g01000	DNA repair protein Rad4 family	Metabolism.Primary metabolism.Nucleobase, nucleoside, nucleotide, nucleic acid metabolism.Nucleic acid metabolism.DNA metabolism.DNA recombination and repair.repair.Nucleotide excision repair	Nucleic acid metabolism
VIT_11s0016g00340	DNA repair protein RAD51	Metabolism.Primary metabolism.Nucleobase, nucleoside, nucleotide, nucleic acid metabolism.Nucleic acid metabolism.DNA metabolism.DNA recombination and repair.recombination	Nucleic acid metabolism
VIT_02s0025g04140	DNA replication factor C complex subunit 2	Metabolism.Primary metabolism.Nucleobase, nucleoside, nucleotide, nucleic acid metabolism.Nucleic acid metabolism.DNA metabolism.DNA replication	Nucleic acid metabolism
VIT_13s0064g00560	DNA topoisomerase, ATP-hydrolyzing	Metabolism.Primary metabolism.Nucleobase, nucleoside, nucleotide, nucleic acid metabolism.Nucleic acid metabolism.DNA metabolism	Nucleic acid metabolism
VIT_02s0025g03580	DNA-binding family protein	Unclear	Unknown
VIT_17s0000g10420	DNA-binding protein GT-1-related	Regulation overview.Regulation of gene expression.Regulation of transcription.Transcription factor.Trihelix family transcription factor	Regulation of gene expression
VIT_06s0004g03160	DNA-binding protein S1FA2	Regulation overview.Regulation of gene expression.Regulation of transcription.Transcription factor.S1Fa-like family transcription factor	Regulation of gene expression
VIT_00s0194g00020	DNA-directed RNA polymerase II subunit D	Metabolism.Primary metabolism.Nucleobase, nucleoside, nucleotide, nucleic acid metabolism.Nucleic acid metabolism.RNA metabolism.RNA polymerase	Nucleic acid metabolism
VIT_08s0007g05540	DNA-directed RNA polymerase II subunit E	Metabolism.Primary metabolism.Nucleobase, nucleoside, nucleotide, nucleic acid metabolism.Nucleic acid metabolism.RNA metabolism.RNA polymerase	Nucleic acid metabolism
VIT_09s0002g06690	DNA-directed RNA polymerase III subunit C34	Metabolism.Primary metabolism.Nucleobase, nucleoside, nucleotide, nucleic acid metabolism.Nucleic acid metabolism.RNA metabolism.RNA polymerase	Nucleic acid metabolism
VIT_14s0030g00640	DnaJ homolog, subfamily B, member 12	Transport overview.Primary Active Transporters.P-P-bond hydrolysis-driven transporters.General Secretory Pathway (Sec)	Transport
VIT_03s0063g01350	Dof zinc finger protein DOF5.8	Regulation overview.Regulation of gene expression.Regulation of transcription.Transcription factor.C2C2-DOF family transcription factor	Regulation of gene expression
VIT_09s0002g03650	DTA4 (downstream target of AGL15-4)	Unknown	Unknown
VIT_03s0088g01250	D-threo-aldose 1-dehydrogenase	Metabolism.Primary metabolism.Organic acid metabolism.Ascorbate and aldarate metabolism	Primary metabolism.Organic acid metabolism
VIT_06s0009g02710	DUTP pyrophosphatase	Metabolism.Primary metabolism.Nucleobase, nucleoside, nucleotide, nucleic acid metabolism.Nucleotide metabolism.Pyrimidine metabolism	Nucleic acid metabolism
GSVIVT01014318001	Dynamin family protein	Transport overview.Incompletely characterized transport systems.Putative transport protein.YbbM	Transport
GSVIVT01014319001	Dynamin family protein	Transport overview.Incompletely characterized transport systems.Putative transport protein.YbbM	Transport
VIT_02s0012g00740	Dynamin-like protein 2b	Transport overview.Incompletely characterized transport systems.Putative transport protein.YbbM	Transport
VIT_11s0016g05000	Dynein light chain LC8-type	Cellular process.Cellular component organization and biogenesis.Cytoskeleton organization and biogenesis.Microtubule organization and biogenesis.Microtubule-driven movement	Cytoskeleton organization and biogenesis
VIT_01s0011g05480	Dynein light subunit lc6, flagellar outer arm	Cellular process.Cellular component organization and biogenesis.Cytoskeleton organization and biogenesis.Microtubule organization and biogenesis.Microtubule-driven movement	Cytoskeleton organization and biogenesis
VIT_11s0016g03520	Early nodule-specific-like protein ENOD8	Unknown	Unknown
VIT_11s0016g04920	Early nodulin 93	Unknown	Unknown
VIT_02s0109g00230	Early-responsive to dehydration protein / ERD protein	Response to stimulus.Stress response.Abiotic stress response.Drought stress response	Stress response
VIT_15s0021g00050	Eceriferum 1 (CER1 protein) Sterol desaturase	Metabolism.Primary metabolism.Lipid metabolism.Wax metabolism.Wax biosynthesis	Lipid metabolism
GSVIVT01018421001e3	Eceriferum 1 (CER1 protein) Sterol desaturase	Metabolism.Primary metabolism.Lipid metabolism.Wax metabolism.Wax biosynthesis	Lipid metabolism
VIT_05s0029g00480	Eceriferum 2 (CER2)	Unclear	Unknown
VIT_12s0059g00530	EDM2	Regulation overview.Regulation of gene expression.Regulation of transcription.Transcription factor.PHD family transcription factor	Regulation of gene expression
VIT_12s0059g00540	EDM2	Regulation overview.Regulation of gene expression.Regulation of transcription.Transcription factor.PHD family transcription factor	Regulation of gene expression
VIT_19s0090g01430	EDM2	Regulation overview.Regulation of gene expression.Regulation of transcription.Transcription factor.PHD family transcription factor	Regulation of gene expression
VIT_09s0070g00560	EIX receptor	Diverse functions.Gene family with diverse functions.NBS-LRR superfamily	Diverse functions
VIT_12s0028g00940	Electron transfer flavoprotein alpha-subunit precursor (Alpha-ETF)	Metabolism.Primary metabolism.Generation of metabolite precursors and energy.Electron transport	Generation of metabolite precursors and energy
VIT_04s0008g00270	Elongation factor 1-alpha (EF-1-alpha)	Metabolism.Primary metabolism.Protein metabolism and modification.Protein synthesis.Translation.Translational elongation	Protein metabolism and modification
VIT_06s0004g03240	Elongation factor 1-alpha 1	Metabolism.Primary metabolism.Protein metabolism and modification.Protein synthesis.Translation.Translational elongation	Protein metabolism and modification
VIT_13s0019g03920	Elongation factor 1-alpha 1	Metabolism.Primary metabolism.Protein metabolism and modification.Protein synthesis.Translation.Translational elongation	Protein metabolism and modification
GSVIVT01003246001	Elongation factor 1-alpha 1	Metabolism.Primary metabolism.Protein metabolism and modification.Protein synthesis.Translation.Translational elongation	Protein metabolism and modification
GSVIVT01025147001	Elongation factor 1-alpha 1	Metabolism.Primary metabolism.Protein metabolism and modification.Protein synthesis.Translation.Translational elongation	Protein metabolism and modification
VIT_03s0017g00530	Elongation factor 1-alpha HBS1	Metabolism.Primary metabolism.Protein metabolism and modification.Protein synthesis.Translation.Translational elongation	Protein metabolism and modification
VIT_06s0009g02410	Elongation factor 1-beta 1	Metabolism.Primary metabolism.Protein metabolism and modification.Protein synthesis.Translation.Translational initiation	Protein metabolism and modification
VIT_07s0104g00600	Elongation factor Tu	Response to stimulus.Stress response.Biotic stress response.Plant-pathogen interaction	Stress response
VIT_08s0007g00050	EMB1674 (embryo defective 1674) kinase interacting family protein	Regulation overview.Regulation of gene expression.Regulation of transcription.Transcription factor.KIP1 SANTA	Regulation of gene expression
GSVIVT01018406001	EMB2411	Metabolism.Primary metabolism.Nucleobase, nucleoside, nucleotide, nucleic acid metabolism.Nucleic acid metabolism.DNA metabolism.DNA replication	Nucleic acid metabolism
VIT_19s0015g00910	EMB2731	Development.Reproductive development.Embryo development	Reproductive development
VIT_05s0020g01990	EMB3013	Development.Reproductive development.Embryo development	Reproductive development
VIT_06s0009g01530	Embryonic abundant protein	Unclear	Unknown
VIT_02s0234g00050	Embryonic flower 2	Development.Reproductive development.Flower development	Reproductive development
VIT_14s0108g01140	Emp24/gp25L/p24 family protein	Transport overview.Macromolecule transport.Protein transport.Protein coat	Transport
GSVIVT01008276001	Endonuclease/exonuclease/phosphatase family	Metabolism.Primary metabolism.Nucleobase, nucleoside, nucleotide, nucleic acid metabolism.Nucleic acid metabolism.DNA metabolism	Nucleic acid metabolism
VIT_14s0036g00850	Endoribonuclease L-PSP	Metabolism.Primary metabolism.Nucleobase, nucleoside, nucleotide, nucleic acid metabolism.Nucleic acid metabolism.RNA metabolism	Nucleic acid metabolism
VIT_05s0094g00420	Endosperm defective 1 EDE1	Regulation overview.Regulation of cell cycle.Regulation of meiosis	Regulation of cell cycle
VIT_03s0038g00430	Enhanced disease susceptibility 5 EDS5	Signaling.Hormone Signaling.Jasmonate salicylate signaling.Jasmonate Signaling.Jasmonate-mediated Signaling pathway	Hormone Signaling
VIT_15s0021g00270	Ent-kaurenoic acid oxidase	Metabolism.Secondary metabolism.Terpenoid metabolism.Diterpenoid metabolism.Diterpenoid biosynthesis	Terpenoid metabolism
VIT_10s0003g01700	ER lumen protein retaining receptor (ERD2)	Cellular process.Cellular transport.Protein trafficking	Transport
VIT_14s0081g00520	ERF12	Signaling.Hormone Signaling.Ethylene Signaling.Ethylene-mediated Signaling pathway	Hormone Signaling
VIT_18s0001g08330	Erg28 like protein	Unknown	Unknown
VIT_18s0072g01150	Erythroid differentiation factor 1	Unknown	Unknown
VIT_02s0025g01290	Esterase	Unclear	Unknown
VIT_06s0080g00320	Esterase/lipase/thioesterase	Unclear	Unknown
VIT_05s0094g00480	Ethylene-responsive protein	Signaling.Hormone Signaling.Ethylene Signaling.Ethylene-mediated Signaling pathway	Hormone Signaling
VIT_07s0104g00700	Exosome complex component RRP4	Metabolism.Primary metabolism.Nucleobase, nucleoside, nucleotide, nucleic acid metabolism.Nucleic acid metabolism.RNA metabolism.RNA catabolism	Nucleic acid metabolism
VIT_17s0000g06220	Exostosin	Metabolism.Primary metabolism.Carbohydrate metabolism.Oligosaccharide metabolism.Glycan metabolism.Glycan structures-biosynthesis1	Carbohydrate metabolism
VIT_18s0086g00690	Exostosin	Metabolism.Primary metabolism.Carbohydrate metabolism.Oligosaccharide metabolism.Glycan metabolism.Glycan structures-biosynthesis1	Carbohydrate metabolism
VIT_19s0014g00560	Exostosin	Metabolism.Primary metabolism.Carbohydrate metabolism.Oligosaccharide metabolism.Glycan metabolism.Glycan structures-biosynthesis1	Carbohydrate metabolism
VIT_01s0150g00630	Exostosin-like	Metabolism.Primary metabolism.Carbohydrate metabolism.Oligosaccharide metabolism.Glycan metabolism.Glycan structures-biosynthesis1	Carbohydrate metabolism
VIT_11s0016g03370	Exostosin-like	Metabolism.Primary metabolism.Carbohydrate metabolism.Oligosaccharide metabolism.Glycan metabolism.Glycan structures-biosynthesis1	Carbohydrate metabolism
VIT_01s0026g02620	Expansin (VvEXPA1)	Signaling.Hormone Signaling.Auxin Signaling.Auxin-mediated Signaling pathway	Hormone Signaling.Auxin Signaling
VIT_17s0053g00990	Expansin (VvEXPA18)	Signaling.Hormone Signaling.Auxin Signaling.Auxin-mediated Signaling pathway	Hormone Signaling.Auxin Signaling
VIT_04s0079g00420	Expansin (VvEXPA4)	Signaling.Hormone Signaling.Auxin Signaling.Auxin-mediated Signaling pathway	Hormone Signaling.Auxin Signaling
GSVIVT01011452001	EXS family protein / ERD1/XPR1/SYG1	Transport overview.Electrochemical Potential-driven Transporters.Porters.Phosphate Permease (Pho1)	Transport
VIT_17s0000g04490	Extracellular Ca2+ sensing receptor	Signaling.Signaling pathway.Calcium sensors and Signaling	Signaling pathway
VIT_12s0028g01240	fanconi anemia, complementation group D2	Metabolism.Primary metabolism.Nucleobase, nucleoside, nucleotide, nucleic acid metabolism.Nucleic acid metabolism.DNA metabolism	Nucleic acid metabolism
VIT_05s0077g01400	FAR1-related sequence 11	Regulation overview.Regulation of gene expression.Regulation of transcription.Transcription factor.FAR1-like family transcription factor	Regulation of gene expression
VIT_19s0015g01010	Farnesyl diphosphate synthase	Metabolism.Primary metabolism.Lipid metabolism.Steroid metabolism.Steroid biosynthesis	Lipid metabolism
VIT_05s0102g00400	far-red impaired responsive family protein	Regulation overview.Regulation of gene expression.Regulation of transcription.Transcription factor.FAR1-like family transcription factor	Regulation of gene expression
VIT_19s0015g00530	fasciclin arabinogalactan-protein (FLA1)	Cellular process.Cellular component organization and biogenesis.Cell wall organization and biogenesis.Cell wall structural protein	Cell wall organization and biogenesis
VIT_06s0004g04610	fasciclin arabinogalactan-protein (FLA4)	Cellular process.Cellular component organization and biogenesis.Cell wall organization and biogenesis.Cell wall structural protein	Cell wall organization and biogenesis
VIT_15s0048g01750	fasciclin arabinogalactan-protein (FLA8)	Cellular process.Cellular component organization and biogenesis.Cell wall organization and biogenesis.Cell wall structural protein	Cell wall organization and biogenesis
VIT_12s0057g01020	fasciclin-like arabinogalactan protein FLA2	Cellular process.Cellular component organization and biogenesis.Cell wall organization and biogenesis.Cell wall structural protein	Cell wall organization and biogenesis
VIT_05s0051g00330	F-box domain containing protein	Metabolism.Primary metabolism.Protein metabolism and modification.Proteolysis.cytoplasmic and nuclear protein degradation.Ubiquitin-mediated proteolysis	Protein metabolism and modification
VIT_12s0034g01430	F-box family protein	Metabolism.Primary metabolism.Protein metabolism and modification.Proteolysis.cytoplasmic and nuclear protein degradation.Ubiquitin-mediated proteolysis	Protein metabolism and modification
VIT_06s0080g00410	ferredoxin	Metabolism.Primary metabolism.Generation of metabolite precursors and energy.Photosynthesis.Photosynthetic-chain phosphorylation	Generation of metabolite precursors and energy
VIT_15s0021g00880	ferredoxin-related	Metabolism.Primary metabolism.Generation of metabolite precursors and energy.Photosynthesis.Photosynthetic-chain phosphorylation	Generation of metabolite precursors and energy
VIT_15s0046g01900	ferric reduction oxidase 2	Transport overview.Transmembrane Electron Carriers.Transmembrane 1-electron transfer carriers.Plant Photosystem I Supercomplex	Transport
VIT_15s0046g01920	ferric reduction oxidase 2	Transport overview.Transmembrane Electron Carriers.Transmembrane 1-electron transfer carriers.Plant Photosystem I Supercomplex	Transport
VIT_19s0014g05210	Fertilization-independent endosperm development protein	Unknown	Unknown
VIT_03s0038g00550	ferulate 5-hydroxylase	Metabolism.Secondary metabolism.Phenylpropanoid metabolism.Phenylpropanoid biosynthesis	Phenylpropanoid metabolism
VIT_10s0003g00110	FES1 (frigida-essential 1)	Development.Reproductive development.Flower development	Reproductive development
VIT_19s0014g03520	fiber protein	Unknown	Unknown
VIT_01s0011g03560	fiber protein Fb34	Unknown	Unknown
VIT_05s0094g00100	FK506-binding protein genes family (VvFKBP16-3)	Metabolism.Primary metabolism.Protein metabolism and modification.Protein folding.Peptidyl prolyl isomerase-mediated protein folding	Protein metabolism and modification
VIT_14s0060g00210	flap endonuclease 1a	Metabolism.Primary metabolism.Nucleobase, nucleoside, nucleotide, nucleic acid metabolism.Nucleic acid metabolism.DNA metabolism.DNA replication	Nucleic acid metabolism
VIT_04s0023g03370	flavanone-3-hydroxylase 1 (F3H1) [Vitis vinifera]	Metabolism.Secondary metabolism.Phenylpropanoid metabolism.Flavonoid metabolism.Flavonoid biosynthesis	Phenylpropanoid metabolism
VIT_03s0038g03190	Flavin containing monooxygenase 3	Metabolism.single reactions	Metabolism.single reactions
VIT_03s0038g03160	flavin-containing monooxygenase 1	Metabolism.single reactions	Metabolism.single reactions
VIT_17s0000g07210	Flavonoid 3'-hydroxylase b (F3'Hb) [Vitis vinifera]	Metabolism.Secondary metabolism.Phenylpropanoid metabolism.Flavonoid metabolism.Flavonoid biosynthesis	Phenylpropanoid metabolism
VIT_18s0001g03430	Flavonol synthase	Metabolism.Secondary metabolism.Phenylpropanoid metabolism.Flavonoid metabolism.Flavonoid biosynthesis	Phenylpropanoid metabolism
VIT_17s0000g00520	Forever young oxidoreductase	Unclear	Unknown
VIT_18s0072g00830	forkhead-associated domain-containing protein	Regulation overview.Regulation of gene expression.Regulation of transcription.Transcription factor.FHA family transcription factor	Regulation of gene expression
VIT_05s0020g01420	FPF1 (flowering promoting factor 1)	Development.Reproductive development.Flower development	Reproductive development
VIT_05s0102g00710	fructokinase-1	Metabolism.Primary metabolism.Carbohydrate metabolism.Monosaccharide metabolism.Fructose and mannose metabolism	Carbohydrate metabolism
VIT_14s0030g02190	FtsH protease	Transport overview.Primary Active Transporters.P-P-bond hydrolysis-driven transporters.Endoplasmic Reticular Retrotranslocon	Transport
GSVIVT01024256001	F-type H+-transporting ATPase oligomycin sensitivity	Metabolism.Primary metabolism.Generation of metabolite precursors and energy.Electron transport.Respiratory-chain phosphorylation	Generation of metabolite precursors and energy
VIT_13s0064g00970	F-type H+-transporting ATPase oligomycin sensitivity conferral	Metabolism.Primary metabolism.Generation of metabolite precursors and energy.Electron transport.Respiratory-chain phosphorylation	Generation of metabolite precursors and energy
VIT_07s0005g00880	fumarate hydratase	Metabolism.Primary metabolism.Generation of metabolite precursors and energy.Citric acid cycle	Generation of metabolite precursors and energy
VIT_00s0187g00340	fumarylacetoacetase	Metabolism.Primary metabolism.Amino acid metabolism.Aromatic amino acid metabolism.Tyrosine metabolism.Tyrosine catabolism	Amino acid metabolism
GSVIVT01003346001e3	fumarylacetoacetase	Metabolism.Primary metabolism.Amino acid metabolism.Aromatic amino acid metabolism.Tyrosine metabolism.Tyrosine catabolism	Amino acid metabolism
VIT_02s0234g00120	FUS5	Signaling.Signaling pathway.Protein kinase	Signaling pathway
VIT_11s0016g02170	FVE gene	Development.Reproductive development.Flower development	Reproductive development
VIT_04s0008g02830	Galactokinase like protein	Metabolism.Primary metabolism.Carbohydrate metabolism.Monosaccharide metabolism.Galactose metabolism	Carbohydrate metabolism
VIT_17s0000g06420	Galactosyl transferase GMA12/MNN10	Metabolism.Primary metabolism.Carbohydrate metabolism.Oligosaccharide metabolism.Glycan metabolism.Glycan structures-biosynthesis1	Carbohydrate metabolism
VIT_10s0116g01710	Galactosyltransferase family protein	Unknown	Unknown
VIT_00s0227g00110	Gamma hydroxybutyrate dehydrogenase-like protein	Metabolism.Primary metabolism.Organic acid metabolism.Butanoate metabolism	Primary metabolism.Organic acid metabolism
VIT_19s0085g01240	Gamma hydroxybutyrate dehydrogenase-like protein	Metabolism.Primary metabolism.Organic acid metabolism.Butanoate metabolism	Primary metabolism.Organic acid metabolism
VIT_05s0102g00220	Gamma-secretase subunit APH-1B	Metabolism.Primary metabolism.Protein metabolism and modification.Proteolysis.Peptidase-mediated proteolysis	Protein metabolism and modification
VIT_08s0007g05860	GASA like	Signaling.Hormone Signaling.Gibberellic acid Signaling.Gibberellic acid-mediated Signaling pathway	Hormone Signaling
VIT_17s0000g06210	GASA like	Signaling.Hormone Signaling.Gibberellic acid Signaling.Gibberellic acid-mediated Signaling pathway	Hormone Signaling
VIT_18s0072g01110	GASA like	Signaling.Hormone Signaling.Gibberellic acid Signaling.Gibberellic acid-mediated Signaling pathway	Hormone Signaling
VIT_14s0108g00740	GASA4	Signaling.Hormone Signaling.Gibberellic acid Signaling.Gibberellic acid-mediated Signaling pathway	Hormone Signaling
VIT_16s0148g00090	GASA4	Signaling.Hormone Signaling.Gibberellic acid Signaling.Gibberellic acid-mediated Signaling pathway	Hormone Signaling
VIT_18s0001g09460	GASA5	Signaling.Hormone Signaling.Gibberellic acid Signaling.Gibberellic acid-mediated Signaling pathway	Hormone Signaling
VIT_09s0002g03750	GATA transcription factor 11	Regulation overview.Regulation of gene expression.Regulation of transcription.Transcription factor.C2C2-GATA family transcription factor	Regulation of gene expression
VIT_08s0007g05900	GCN5 N-acetyltransferase (GNAT)	Regulation overview.Regulation of gene expression.Regulation of transcription.Transcription factor.GNAT	Regulation of gene expression
VIT_18s0041g01220	GCN5 N-acetyltransferase (GNAT)	Regulation overview.Regulation of gene expression.Regulation of transcription.Transcription factor.GNAT	Regulation of gene expression
VIT_05s0020g04510	GDP-mannose 3,5-epimerase 1	Metabolism.Primary metabolism.Organic acid metabolism.Ascorbate and aldarate metabolism	Primary metabolism.Organic acid metabolism
VIT_04s0044g01330	GDP-mannose transporter (GONST1)	Transport overview.Electrochemical Potential-driven Transporters.Porters.Drug/Metabolite Transporter.GDP-Mannose:GMP Antiporter	Transport
VIT_16s0098g01910	Germin-like protein subfamily 3 member 4	Metabolism.Primary metabolism.Generation of metabolite precursors and energy.Storage proteins	Generation of metabolite precursors and energy
VIT_00s0189g00060	Gibberellin-regulated protein 4 (GASA4)	Signaling.Hormone Signaling.Gibberellic acid Signaling.Gibberellic acid-mediated Signaling pathway	Hormone Signaling
VIT_00s0189g00070	Gibberellin-regulated protein 4 (GASA4)	Signaling.Hormone Signaling.Gibberellic acid Signaling.Gibberellic acid-mediated Signaling pathway	Hormone Signaling
VIT_01s0011g00570	Glucan endo-1,3-beta-glucosidase 3 precursor	Metabolism.Primary metabolism.Carbohydrate metabolism.Polysaccharide metabolism.Starch and sucrose metabolism	Carbohydrate metabolism
VIT_12s0057g00700	Glucan endo-1,3-beta-glucosidase 3 precursor	Metabolism.Primary metabolism.Carbohydrate metabolism.Polysaccharide metabolism.Starch and sucrose metabolism	Carbohydrate metabolism
VIT_14s0006g00520	Glucan endo-1,3-beta-glucosidase 3 precursor	Metabolism.Primary metabolism.Carbohydrate metabolism.Polysaccharide metabolism.Starch and sucrose metabolism	Carbohydrate metabolism
VIT_17s0000g07260	Glucan endo-1,3-beta-glucosidase 3 precursor	Metabolism.Primary metabolism.Carbohydrate metabolism.Polysaccharide metabolism.Starch and sucrose metabolism	Carbohydrate metabolism
VIT_19s0014g00090	Glucan endo-1,3-beta-glucosidase 4 precursor	Metabolism.Primary metabolism.Carbohydrate metabolism.Polysaccharide metabolism.Starch and sucrose metabolism	Carbohydrate metabolism
VIT_09s0070g00310	Glucan endo-1,3-beta-glucosidase 6 precursor	Metabolism.Primary metabolism.Carbohydrate metabolism.Polysaccharide metabolism.Starch and sucrose metabolism	Carbohydrate metabolism
VIT_02s0025g02770	Glucan endo-1,3-beta-glucosidase 7 precursor	Metabolism.Primary metabolism.Carbohydrate metabolism.Polysaccharide metabolism.Starch and sucrose metabolism	Carbohydrate metabolism
VIT_18s0122g00980	Glucan endo-1,3-beta-glucosidase 7 precursor	Metabolism.Primary metabolism.Carbohydrate metabolism.Polysaccharide metabolism.Starch and sucrose metabolism	Carbohydrate metabolism
VIT_19s0177g00300	Glucose 6 phosphate/phosphate translocator-like protein	Transport overview.Electrochemical Potential-driven Transporters.Porters.Drug/Metabolite Transporter.Triose-phosphate Transporter	Transport
VIT_11s0052g00430	Glucose-6-phosphate/phosphate-tranlocator	Transport overview.Electrochemical Potential-driven Transporters.Porters.Drug/Metabolite Transporter.Triose-phosphate Transporter	Transport
VIT_08s0032g00670	Glutamate carboxypeptidase (AMP1)	Metabolism.Primary metabolism.Protein metabolism and modification.Proteolysis.Peptidase-mediated proteolysis	Protein metabolism and modification
VIT_17s0000g00920	Glutamate decarboxylase 1 (GAD 1)	Metabolism.Primary metabolism.Amino acid metabolism.Glutamate metabolism.Glutamate catabolism	Amino acid metabolism
VIT_08s0007g07400	Glutamate dehydrogenase 1	Metabolism.Primary metabolism.Amino acid metabolism.Glutamate metabolism.Glutamate catabolism	Amino acid metabolism
VIT_08s0040g03320	Glutamate N-acetyltransferase	Metabolism.Primary metabolism.Amino acid metabolism.Arginine and proline metabolism.Urea cycle	Amino acid metabolism
VIT_07s0031g02170	Glutamate receptor GLR3.6	Transport overview.Channels and pores.a-Type channels.Glutamate-gated Ion Channel of Neurotransmitter Receptors	Transport
VIT_18s0122g00990	Glutamate receptor Ionotropic	Transport overview.Channels and pores.a-Type channels.Glutamate-gated Ion Channel of Neurotransmitter Receptors	Transport
VIT_14s0006g02590	Glutamine amidotransferase	Metabolism.Primary metabolism.Coenzyme and prosthetic group metabolism.Pyridoxine metabolism	Coenzyme and prosthetic group metabolism
VIT_03s0038g01350	Glutamine amidotransferase class-I	Metabolism.Primary metabolism.Coenzyme and prosthetic group metabolism.Pyridoxine metabolism	Coenzyme and prosthetic group metabolism
VIT_01s0011g02200	Glutamine synthetase	Metabolism.Primary metabolism.Amino acid metabolism.Glutamate metabolism	Amino acid metabolism
VIT_05s0020g02480	Glutamine synthetase	Metabolism.Primary metabolism.Amino acid metabolism.Glutamate metabolism	Amino acid metabolism
VIT_10s0042g01000	Glutamine synthetase	Metabolism.Primary metabolism.Amino acid metabolism.Glutamate metabolism	Amino acid metabolism
VIT_18s0001g04600	Glutaredoxin	Response to stimulus.Stress response.Abiotic stress response.Oxidative stress response	Stress response
VIT_18s0001g03190	Glutaredoxin 2	Response to stimulus.Stress response.Abiotic stress response.Oxidative stress response	Stress response
VIT_05s0102g00120	Glutathione peroxidase	Metabolism.Primary metabolism.Coenzyme and prosthetic group metabolism.Peptide derived compounds biosynthesis.Glutathione metabolism	Coenzyme and prosthetic group metabolism
VIT_02s0025g03620	Glutathione S-transferase 1 GSTT1	Metabolism.Primary metabolism.Coenzyme and prosthetic group metabolism.Peptide derived compounds biosynthesis.Glutathione metabolism	Coenzyme and prosthetic group metabolism
VIT_07s0104g01800	Glutathione S-transferase 13 GSTF13	Metabolism.Primary metabolism.Coenzyme and prosthetic group metabolism.Peptide derived compounds biosynthesis.Glutathione metabolism	Coenzyme and prosthetic group metabolism
VIT_07s0104g01810	Glutathione S-transferase 13 GSTF13	Metabolism.Primary metabolism.Coenzyme and prosthetic group metabolism.Peptide derived compounds biosynthesis.Glutathione metabolism	Coenzyme and prosthetic group metabolism
VIT_18s0122g00960	Glyceraldehyde-3-phosphate dehydrogenase B, chloroplast precursor	Metabolism.Primary metabolism.Carbohydrate metabolism.Glycolysis Gluconeogenesis	Carbohydrate metabolism
VIT_19s0085g00600	Glyceraldehyde-3-phosphate dehydrogenase, cytosolic	Metabolism.Primary metabolism.Carbohydrate metabolism.Glycolysis Gluconeogenesis	Carbohydrate metabolism
VIT_17s0000g10430	Glyceraldehyde-3-phosphate dehydrogenase, cytosolic 3	Metabolism.Primary metabolism.Carbohydrate metabolism.Glycolysis Gluconeogenesis	Carbohydrate metabolism
VIT_12s0142g00040	Glycerol-3-phosphate acyltransferase 1 (AtGPAT1)	Metabolism.Primary metabolism.Lipid metabolism.Glycerolipid metabolism.Glycerophospholipid metabolism.Glycerophospholipid biosynthesis	Lipid metabolism
GSVIVT01034008001	Glycine-rich protein	Unknown	Unknown
VIT_09s0002g04880	Glycosyl transferase family 1 protein	Metabolism.Primary metabolism.Carbohydrate metabolism.Glycosyl transference	Carbohydrate metabolism
VIT_00s0455g00040	Glycosyl transferase family 8 protein	Metabolism.Primary metabolism.Carbohydrate metabolism.Glycosyl transference	Carbohydrate metabolism
VIT_08s0007g01300	Glyoxal oxidase	Unclear	Unknown
VIT_18s0001g13670	Glyoxal oxidase-related	Unclear	Unknown
VIT_12s0028g03800	GPI-anchored protein	Unknown	Unknown
VIT_05s0020g02890	GPI-anchored protein-like protein II	Unknown	Unknown
GSVIVT01033486001	Growth-regulating factor related	Regulation overview.Regulation of gene expression.Regulation of transcription.Transcription factor.GRF family transcription factor	Regulation of gene expression
VIT_04s0023g02120	GTP-binding protein era	Signaling.Signaling pathway.G-protein signaling pathway	Signaling pathway
VIT_05s0049g02350	HAD superfamily hydrolase	Unclassified	Unknown
VIT_18s0001g08890	Haemolysin-III related	Unclassified	Unknown
VIT_02s0012g00750	Haloacid dehalogenase hydrolase	Metabolism.Primary metabolism.Generation of metabolite precursors and energy.Glyoxylate and dicarboxylate metabolism	Generation of metabolite precursors and energy
VIT_02s0012g00760	Haloacid dehalogenase hydrolase	Metabolism.Primary metabolism.Generation of metabolite precursors and energy.Glyoxylate and dicarboxylate metabolism	Generation of metabolite precursors and energy
VIT_03s0091g00240	Haloacid dehalogenase hydrolase	Metabolism.Primary metabolism.Generation of metabolite precursors and energy.Glyoxylate and dicarboxylate metabolism	Generation of metabolite precursors and energy
VIT_05s0094g00890	Haloacid dehalogenase hydrolase	Metabolism.Primary metabolism.Generation of metabolite precursors and energy.Glyoxylate and dicarboxylate metabolism	Generation of metabolite precursors and energy
VIT_15s0046g00430	Harpin-induced 1	Response to stimulus.Stress response.Biotic stress response.Virus stress response	Stress response
VIT_14s0030g00480	HAT dimerisation domain-containing protein	Metabolism.Primary metabolism.Nucleobase, nucleoside, nucleotide, nucleic acid metabolism.Nucleic acid metabolism.DNA metabolism	Nucleic acid metabolism
VIT_13s0067g03110	HEAT repeat-containing protein	Unclear	Unknown
VIT_17s0000g07190	Heat shock protein 101	Metabolism.Primary metabolism.Protein metabolism and modification.Protein folding.Chaperone-mediated protein folding.HSP-mediated protein folding	Protein metabolism and modification
VIT_13s0019g03170	Heat shock protein 16.9 kDa class I	Metabolism.Primary metabolism.Protein metabolism and modification.Protein folding.Chaperone-mediated protein folding.HSP-mediated protein folding	Protein metabolism and modification
VIT_13s0019g03000	Heat shock protein 17.6 kDa class I	Metabolism.Primary metabolism.Protein metabolism and modification.Protein folding.Chaperone-mediated protein folding.HSP-mediated protein folding	Protein metabolism and modification
VIT_01s0010g00680	Heat shock protein 81-1	Metabolism.Primary metabolism.Protein metabolism and modification.Protein folding.Chaperone-mediated protein folding.HSP-mediated protein folding	Protein metabolism and modification
VIT_00s0131g00250	Heat shock protein 81-2 (HSP81-2)	Metabolism.Primary metabolism.Protein metabolism and modification.Protein folding.Chaperone-mediated protein folding.HSP-mediated protein folding	Protein metabolism and modification
VIT_00s0194g00030	Heat shock protein 81-2 (HSP81-2)	Metabolism.Primary metabolism.Protein metabolism and modification.Protein folding.Chaperone-mediated protein folding.HSP-mediated protein folding	Protein metabolism and modification
VIT_19s0015g01090	Heat shock protein 81-2 (HSP81-2)	Metabolism.Primary metabolism.Protein metabolism and modification.Protein folding.Chaperone-mediated protein folding.HSP-mediated protein folding	Protein metabolism and modification
VIT_00s2341g00010	Heat shock protein 81-4 (HSP81-4)	Metabolism.Primary metabolism.Protein metabolism and modification.Protein folding.Chaperone-mediated protein folding.HSP-mediated protein folding	Protein metabolism and modification
VIT_12s0057g00670	Heat shock protein 90C	Metabolism.Primary metabolism.Protein metabolism and modification.Protein folding.Chaperone-mediated protein folding.HSP-mediated protein folding	Protein metabolism and modification
VIT_00s0179g00150	Heat shock transcription factor A6B	Metabolism.Primary metabolism.Protein metabolism and modification.Protein folding.Chaperone-mediated protein folding.HSP-mediated protein folding	Protein metabolism and modification
GSVIVT01034933001	Heat stable protein 1 HS1	Regulation overview.Regulation of gene expression.Regulation of transcription.Transcription factor.HSF family transcription factor	Regulation of gene expression
VIT_07s0005g00050	Heavy-metal-associated domain-containing protein	Unclear	Unknown
VIT_15s0046g02230	Heavy-metal-associated domain-containing protein	Unclear	Unknown
VIT_12s0057g01280	Heterogeneous nuclear ribonucleoprotein A1/A3	Metabolism.Primary metabolism.Nucleobase, nucleoside, nucleotide, nucleic acid metabolism.Nucleic acid metabolism.RNA metabolism.RNA processing.mRNA processing.mRNA splicing	Nucleic acid metabolism
VIT_18s0001g05570	Hexose transporter HT2	Transport overview.Electrochemical Potential-driven Transporters.Porters.Major Facilitator Superfamily.Sugar Porter	Transport
VIT_01s0011g05360	High mobility group protein HMGI/Y-1	Regulation overview.Regulation of gene expression.Regulation of transcription.Transcription factor.HMG family transcription factor	Regulation of gene expression
VIT_13s0067g01800	Histidine acid phosphatase	Metabolism.Primary metabolism.Carbohydrate metabolism.Monosaccharide metabolism.Inositol phosphate metabolism	Carbohydrate metabolism
GSVIVT01033774001	Histone deacetylase HD2A	Cellular process.Cell growth and death	Cell growth and death
VIT_13s0074g00560	Histone H1	Cellular process.Cellular component organization and biogenesis.Nucleus.Chromosome organization and biogenesis.Chromatin assembly	Chromosome organization and biogenesis
VIT_00s0179g00340	Histone H2A variant 1 HTA11	Cellular process.Cellular component organization and biogenesis.Nucleus.Chromosome organization and biogenesis.Chromatin assembly	Chromosome organization and biogenesis
VIT_00s0194g00360	Histone H2A.4 HTA12	Cellular process.Cellular component organization and biogenesis.Nucleus.Chromosome organization and biogenesis.Chromatin assembly	Chromosome organization and biogenesis
VIT_06s0004g04270	Histone H2A.4 HTA12	Cellular process.Cellular component organization and biogenesis.Nucleus.Chromosome organization and biogenesis.Chromatin assembly	Chromosome organization and biogenesis
VIT_00s0865g00030	Histone H2A.6 HTA1	Cellular process.Cellular component organization and biogenesis.Nucleus.Chromosome organization and biogenesis.Chromatin assembly	Chromosome organization and biogenesis
VIT_00s0868g00020	Histone H2A.6 HTA1	Cellular process.Cellular component organization and biogenesis.Nucleus.Chromosome organization and biogenesis.Chromatin assembly	Chromosome organization and biogenesis
VIT_07s0104g00960	Histone H2AXb HTA3	Cellular process.Cellular component organization and biogenesis.Nucleus.Chromosome organization and biogenesis.Chromatin assembly	Chromosome organization and biogenesis
VIT_00s0160g00180	Histone H3	Cellular process.Cellular component organization and biogenesis.Nucleus.Chromosome organization and biogenesis.Chromatin assembly	Chromosome organization and biogenesis
VIT_04s0023g03120	Histone H3	Cellular process.Cellular component organization and biogenesis.Nucleus.Chromosome organization and biogenesis.Chromatin assembly	Chromosome organization and biogenesis
VIT_18s0072g00800	Histone H3	Cellular process.Cellular component organization and biogenesis.Nucleus.Chromosome organization and biogenesis.Chromatin assembly	Chromosome organization and biogenesis
VIT_06s0004g04370	Histone H4	Cellular process.Cellular component organization and biogenesis.Nucleus.Chromosome organization and biogenesis.Chromatin assembly	Chromosome organization and biogenesis
VIT_08s0007g00040	Histone H4	Cellular process.Cellular component organization and biogenesis.Nucleus.Chromosome organization and biogenesis.Chromatin assembly	Chromosome organization and biogenesis
VIT_13s0019g00780	Histone H4	Cellular process.Cellular component organization and biogenesis.Nucleus.Chromosome organization and biogenesis.Chromatin assembly	Chromosome organization and biogenesis
VIT_13s0067g03650	Histone H4	Cellular process.Cellular component organization and biogenesis.Nucleus.Chromosome organization and biogenesis.Chromatin assembly	Chromosome organization and biogenesis
VIT_12s0059g02460	Histone-lysine N-methyltransferase ATXR2	Metabolism.Primary metabolism.Amino acid metabolism.Lysine metabolism	Amino acid metabolism
VIT_07s0005g04190	Histone-lysine N-methyltransferase SUVR4	Metabolism.Primary metabolism.Amino acid metabolism.Lysine metabolism	Amino acid metabolism
VIT_16s0013g00310	Histone-lysine N-methyltransferase, H3 lysine-9 specific SUVH5	Metabolism.Primary metabolism.Amino acid metabolism.Lysine metabolism	Amino acid metabolism
VIT_16s0013g00650	Histone-lysine N-methyltransferase, H3 lysine-9 specific SUVH5	Metabolism.Primary metabolism.Amino acid metabolism.Lysine metabolism	Amino acid metabolism
VIT_01s0026g01950	Homeobox-leucine zipper protein HB13	Regulation overview.Regulation of gene expression.Regulation of transcription.Transcription factor.Homeobox domain family transcription factor	Regulation of gene expression
VIT_14s0108g00390	Homeobox-leucine zipper protein HB13	Regulation overview.Regulation of gene expression.Regulation of transcription.Transcription factor.Homeobox domain family transcription factor	Regulation of gene expression
VIT_06s0080g00130	Homolog of histone chaperone HIRA	Unclear	Unknown
VIT_06s0009g01460	Homoserine dehydrogenase	Metabolism.Primary metabolism.Amino acid metabolism.Glycine, serine, and threonine metabolism	Amino acid metabolism
GSVIVT01032920001	Hydrolase, alpha/beta fold family	Unknown	Unknown
VIT_13s0067g00180	Hydroxyacylglutathione hydrolase	Metabolism.Primary metabolism.Carbohydrate metabolism.Monosaccharide metabolism.Pyruvate metabolism	Carbohydrate metabolism
VIT_12s0028g00630	Hydroxyacylglutathione hydrolase 3	Metabolism.Primary metabolism.Carbohydrate metabolism.Monosaccharide metabolism.Pyruvate metabolism	Carbohydrate metabolism
VIT_06s0009g02640	Hydroxymethylglutaryl-CoA lyase	Metabolism.Primary metabolism.Lipid metabolism.Synthesis and degradation of ketone bodies	Lipid metabolism
VIT_09s0002g04290	Hydroxyphenylpyruvate reductase (HPPR)	Metabolism.Primary metabolism.Amino acid metabolism.Aromatic amino acid metabolism.Tyrosine metabolism	Amino acid metabolism
VIT_09s0002g04300	Hydroxyphenylpyruvate reductase (HPPR)	Metabolism.Primary metabolism.Amino acid metabolism.Aromatic amino acid metabolism.Tyrosine metabolism	Amino acid metabolism
VIT_18s0001g02520	Hypoxanthine phosphoribosyltransferase	Metabolism.Primary metabolism.Nucleobase, nucleoside, nucleotide, nucleic acid metabolism.Nucleotide metabolism.Purine metabolism	Nucleic acid metabolism
VIT_14s0066g01620	Hypoxia-responsive	Response to stimulus.Stress response.Abiotic stress response.Hypoxia stress response	Stress response
VIT_09s0002g05150	IAA19	Signaling.Hormone Signaling.Auxin Signaling.Auxin-mediated Signaling pathway	Hormone Signaling.Auxin Signaling
VIT_18s0001g08090	IAA9	Signaling.Hormone Signaling.Auxin Signaling.Auxin-mediated Signaling pathway	Hormone Signaling.Auxin Signaling
VIT_02s0025g02990	Import inner membrane translocase subunit Tim13, Mitochondrial	Transport overview.Primary Active Transporters.P-P-bond hydrolysis-driven transporters.Mitochondrial Protein Translocase	Transport
VIT_12s0057g00900	Import inner membrane translocase subunit TIM50	Transport overview.Primary Active Transporters.P-P-bond hydrolysis-driven transporters.Mitochondrial Protein Translocase	Transport
VIT_08s0007g00350	Import inner membrane translocase subunit Tim9, Mitochondrial	Transport overview.Primary Active Transporters.P-P-bond hydrolysis-driven transporters.Mitochondrial Protein Translocase	Transport
VIT_05s0049g01870	Import receptor subunit TOM22 homolog 2, Mitochondrial	Transport overview.Primary Active Transporters.P-P-bond hydrolysis-driven transporters.Mitochondrial Protein Translocase	Transport
VIT_07s0005g04240	Import receptor subunit TOM22 homolog 2, Mitochondrial	Transport overview.Primary Active Transporters.P-P-bond hydrolysis-driven transporters.Mitochondrial Protein Translocase	Transport
VIT_01s0011g02340	Importin	Transport overview.Incompletely characterized transport systems.Recognized transporters of unknown biochemical mechanism.Nuclear pore complex	Transport
VIT_17s0000g00330	Inducer of CBF expression 1 ICE1	Regulation overview.Regulation of gene expression.Regulation of transcription.Transcription factor.bHLH family transcription factor	Regulation of gene expression
VIT_01s0127g00330	Inner no outer	Regulation overview.Regulation of gene expression.Regulation of transcription.Transcription factor.C2C2-YABBY family transcription factor	Regulation of gene expression
VIT_01s0011g05290	Inorganic carbon transport protein	Unclear	Unknown
VIT_05s0051g00580	Inosine triphosphate pyrophosphatase	Metabolism.Primary metabolism.Nucleobase, nucleoside, nucleotide, nucleic acid metabolism.Nucleotide metabolism.Purine metabolism	Nucleic acid metabolism
VIT_08s0007g03690	Inosine-uridine preferring nucleoside hydrolase family protein	Metabolism.Primary metabolism.Nucleobase, nucleoside, nucleotide, nucleic acid metabolism.Nucleotide metabolism.Purine metabolism	Nucleic acid metabolism
VIT_14s0030g00420	Inosine-uridine preferring nucleoside hydrolase family protein	Metabolism.Primary metabolism.Nucleobase, nucleoside, nucleotide, nucleic acid metabolism.Nucleotide metabolism.Purine metabolism	Nucleic acid metabolism
VIT_09s0002g03780	Integral membrane family protein UPF0497	Unknown	Unknown
VIT_15s0046g01530	Intracellular protein transport protein USO1	Unclear	Unknown
VIT_05s0094g01390	Ion channel OEP37	Transport overview.Channels and pores.§-Barrel porins.Plastid Outer Envelope Porin of 37 kDa	Transport
VIT_10s0042g01020	Isochorismatase	Metabolism.Primary metabolism.Coenzyme and prosthetic group metabolism.Biosynthesis of derivatives of dehydroquinic acid, shikimic acid and chorismic acid.Ubiquinone biosynthesis	Coenzyme and prosthetic group metabolism
VIT_09s0002g04150	Isochorismatase protein rutB	Metabolism.Primary metabolism.Coenzyme and prosthetic group metabolism.Biosynthesis of derivatives of dehydroquinic acid, shikimic acid and chorismic acid.Ubiquinone biosynthesis	Coenzyme and prosthetic group metabolism
VIT_04s0079g00530	Isocitrate dehydrogenase, chloroplast precursor	Metabolism.Primary metabolism.Generation of metabolite precursors and energy.Citric acid cycle	Generation of metabolite precursors and energy
VIT_15s0045g01490	Isoflavone methyltransferase/Orcinol O-methyltransferase 2 oomt2	Metabolism.Secondary metabolism.Phenylpropanoid metabolism.Flavonoid metabolism.Isoflavonoid metabolism.Isoflavonoid biosynthesis	Phenylpropanoid metabolism
VIT_03s0038g04670	Isoflavone reductase	Metabolism.Secondary metabolism.Phenylpropanoid metabolism.Flavonoid metabolism.Isoflavonoid metabolism.Isoflavonoid biosynthesis	Phenylpropanoid metabolism
VIT_03s0038g04620	Isoflavone reductase (synthesis of phytoalexines)	Metabolism.Secondary metabolism.Phenylpropanoid metabolism.Flavonoid metabolism.Isoflavonoid metabolism.Isoflavonoid biosynthesis	Phenylpropanoid metabolism
VIT_03s0038g04710	Isoflavone reductase (synthesis of phytoalexines)	Metabolism.Secondary metabolism.Phenylpropanoid metabolism.Flavonoid metabolism.Isoflavonoid metabolism.Isoflavonoid biosynthesis	Phenylpropanoid metabolism
VIT_03s0038g04680	Isoflavone reductase Bet v 6.0101	Metabolism.Secondary metabolism.Phenylpropanoid metabolism.Flavonoid metabolism.Isoflavonoid metabolism.Isoflavonoid biosynthesis	Phenylpropanoid metabolism
VIT_03s0038g04690	Isoflavone reductase protein 6	Metabolism.Secondary metabolism.Phenylpropanoid metabolism.Flavonoid metabolism.Isoflavonoid metabolism.Isoflavonoid biosynthesis	Phenylpropanoid metabolism
GSVIVT01009751001	Jasmonate O-methyltransferase	Metabolism.Primary metabolism.Lipid metabolism.Fatty acid metabolism.Alpha-linolenic acid metabolism	Lipid metabolism
VIT_16s0022g02060	K+ efflux antiporter (KEA5)	Transport overview.Electrochemical Potential-driven Transporters.Porters.Monovalent Cation:Proton Antiporter-2	Transport
VIT_10s0003g03500	Katanin p60 catalytic subunit	Cellular process.Cellular component organization and biogenesis.Cytoskeleton organization and biogenesis.Microtubule organization and biogenesis.Microtubule-driven movement	Cytoskeleton organization and biogenesis
VIT_04s0008g05600	KEG (keep on going)	Signaling.Hormone Signaling.ABA Signaling.ABA-mediated Signaling pathway	Hormone Signaling.ABA Signaling
VIT_08s0058g00620	Kelch repeat-containing protein	Unknown	Unknown
VIT_12s0057g01080	Kelch repeat-containing protein	Unknown	Unknown
VIT_10s0003g01190	Ketol-acid reductoisomerase	Metabolism.Primary metabolism.Amino acid metabolism.Valine, leucine, and isoleucine metabolism.Valine, leucine, and isoleucine biosynthesis	Amino acid metabolism
VIT_12s0028g02340	Ketol-acid reductoisomerase	Metabolism.Primary metabolism.Amino acid metabolism.Valine, leucine, and isoleucine metabolism.Valine, leucine, and isoleucine biosynthesis	Amino acid metabolism
VIT_14s0006g02960	KH domain containing protein	Unknown	Unknown
VIT_08s0056g00510	KH domain-containing protein	Unknown	Unknown
VIT_07s0104g01270	Kinase interacting family protein	Signaling.Signaling pathway.Protein kinase	Signaling pathway
VIT_19s0015g01150	Kinesin 4 motor protein	Cellular process.Cellular component organization and biogenesis.Cytoskeleton organization and biogenesis.Microtubule organization and biogenesis.Microtubule-driven movement	Cytoskeleton organization and biogenesis
VIT_08s0007g03090	Kinesin family member 11	Cellular process.Cellular component organization and biogenesis.Cytoskeleton organization and biogenesis.Microtubule organization and biogenesis.Microtubule-driven movement	Cytoskeleton organization and biogenesis
VIT_17s0000g04330	Kinesin family member 18/19	Cellular process.Cellular component organization and biogenesis.Cytoskeleton organization and biogenesis.Microtubule organization and biogenesis.Microtubule-driven movement	Cytoskeleton organization and biogenesis
VIT_08s0007g00340	Kinesin family member 22	Cellular process.Cellular component organization and biogenesis.Cytoskeleton organization and biogenesis.Microtubule organization and biogenesis.Microtubule-driven movement	Cytoskeleton organization and biogenesis
VIT_18s0001g07550	Kinesin family member 4/7/21/27	Cellular process.Cellular component organization and biogenesis.Cytoskeleton organization and biogenesis.Microtubule organization and biogenesis.Microtubule-driven movement	Cytoskeleton organization and biogenesis
VIT_00s0532g00020	Kinesin family member C1	Cellular process.Cellular component organization and biogenesis.Cytoskeleton organization and biogenesis.Microtubule organization and biogenesis.Microtubule-driven movement	Cytoskeleton organization and biogenesis
VIT_19s0014g05070	Kinesin family member C1	Cellular process.Cellular component organization and biogenesis.Cytoskeleton organization and biogenesis.Microtubule organization and biogenesis.Microtubule-driven movement	Cytoskeleton organization and biogenesis
VIT_02s0033g00740	Kinesin motor	Cellular process.Cellular component organization and biogenesis.Cytoskeleton organization and biogenesis.Microtubule organization and biogenesis.Microtubule-driven movement	Cytoskeleton organization and biogenesis
VIT_02s0025g03480	Kinesin motor domain containing protein	Cellular process.Cellular component organization and biogenesis.Cytoskeleton organization and biogenesis.Microtubule organization and biogenesis.Microtubule-driven movement	Cytoskeleton organization and biogenesis
VIT_17s0000g03290	Kinesin motor HIK (HINKEL)	Cellular process.Cell growth and death.Cell division	Cell growth and death
VIT_06s0009g00820	Kinesin motor protein	Cellular process.Cellular component organization and biogenesis.Cytoskeleton organization and biogenesis.Microtubule organization and biogenesis.Microtubule-driven movement	Cytoskeleton organization and biogenesis
VIT_07s0005g00940	Kinesin motor protein	Cellular process.Cellular component organization and biogenesis.Cytoskeleton organization and biogenesis.Microtubule organization and biogenesis.Microtubule-driven movement	Cytoskeleton organization and biogenesis
VIT_07s0205g00140	Kinesin motor protein	Cellular process.Cellular component organization and biogenesis.Cytoskeleton organization and biogenesis.Microtubule organization and biogenesis.Microtubule-driven movement	Cytoskeleton organization and biogenesis
VIT_08s0007g05340	Kinesin motor protein	Cellular process.Cellular component organization and biogenesis.Cytoskeleton organization and biogenesis.Microtubule organization and biogenesis.Microtubule-driven movement	Cytoskeleton organization and biogenesis
VIT_08s0007g06820	Kinesin motor protein	Cellular process.Cellular component organization and biogenesis.Cytoskeleton organization and biogenesis.Microtubule organization and biogenesis.Microtubule-driven movement	Cytoskeleton organization and biogenesis
VIT_08s0007g08800	Kinesin motor protein	Cellular process.Cellular component organization and biogenesis.Cytoskeleton organization and biogenesis.Microtubule organization and biogenesis.Microtubule-driven movement	Cytoskeleton organization and biogenesis
VIT_13s0019g00970	Kinesin motor protein	Cellular process.Cellular component organization and biogenesis.Cytoskeleton organization and biogenesis.Microtubule organization and biogenesis.Microtubule-driven movement	Cytoskeleton organization and biogenesis
VIT_18s0001g07800	Kinesin motor protein	Cellular process.Cellular component organization and biogenesis.Cytoskeleton organization and biogenesis.Microtubule organization and biogenesis.Microtubule-driven movement	Cytoskeleton organization and biogenesis
VIT_19s0090g01600	Kinesin motor protein	Cellular process.Cellular component organization and biogenesis.Cytoskeleton organization and biogenesis.Microtubule organization and biogenesis.Microtubule-driven movement	Cytoskeleton organization and biogenesis
VIT_17s0000g03700	Kinesin motor protein-related	Cellular process.Cellular component organization and biogenesis.Cytoskeleton organization and biogenesis.Microtubule organization and biogenesis.Microtubule-driven movement	Cytoskeleton organization and biogenesis
VIT_05s0029g00400	Kinesin PAKRP1L	Cellular process.Cellular component organization and biogenesis.Cytoskeleton organization and biogenesis.Microtubule organization and biogenesis.Microtubule-driven movement	Cytoskeleton organization and biogenesis
VIT_05s0020g00620	Kinesin phragmoplast orienting kinesin 1	Cellular process.Cellular component organization and biogenesis.Cytoskeleton organization and biogenesis.Microtubule organization and biogenesis.Microtubule-driven movement	Cytoskeleton organization and biogenesis
VIT_11s0016g00460	Kinesin TETRASPORE (NACK1)	Cellular process.Cell growth and death	Cell growth and death
VIT_18s0001g08700	Kinesin ZCF125	Cellular process.Cellular component organization and biogenesis.Cytoskeleton organization and biogenesis.Microtubule organization and biogenesis.Microtubule-driven movement	Cytoskeleton organization and biogenesis
VIT_12s0034g00390	Kinetochore protein	Cellular process.Cell growth and death.Cell division.Mitosis	Cell growth and death
VIT_12s0034g00670	Kinetochore protein	Cellular process.Cell growth and death.Cell division.Mitosis	Cell growth and death
VIT_12s0034g00870	Kinetochore protein	Cellular process.Cell growth and death.Cell division.Mitosis	Cell growth and death
VIT_12s0142g00600	Kinetochore protein NDC80	Metabolism.Primary metabolism.Nucleobase, nucleoside, nucleotide, nucleic acid metabolism.Nucleic acid metabolism.DNA metabolism.DNA recombination and repair.repair	Nucleic acid metabolism
VIT_04s0008g06590	Kinetochore protein NUF2	Cellular process.Cell growth and death.Cell division.Mitosis	Cell growth and death
VIT_13s0156g00080	Lactose permease	Transport overview.Electrochemical Potential-driven Transporters.Porters.Glycoside-Pentoside-Hexuronide:Cation Symporter	Transport
VIT_05s0020g03550	Lactoylglutathione lyase	Metabolism.Primary metabolism.Carbohydrate metabolism.Monosaccharide metabolism.Pyruvate metabolism	Carbohydrate metabolism
VIT_12s0035g00880	Lactoylglutathione lyase	Metabolism.Primary metabolism.Carbohydrate metabolism.Monosaccharide metabolism.Pyruvate metabolism	Carbohydrate metabolism
VIT_17s0000g04910	L-asparaginase	Metabolism.Primary metabolism.Amino acid metabolism.Alanine and aspartate metabolism	Amino acid metabolism
VIT_08s0007g04200	Late meristem identity1 HB51/LMI1 (VvATHB-5)	Regulation overview.Regulation of gene expression.Regulation of transcription.Transcription factor.Homeobox domain family transcription factor	Regulation of gene expression
VIT_07s0031g02320	Leaf senescence protein	Development.Senescence	Development
VIT_09s0002g01550	Lecithine cholesterol acyltransferase	Metabolism.Primary metabolism.Lipid metabolism.Glycerolipid metabolism.Glycerophospholipid metabolism	Lipid metabolism
VIT_18s0001g13210	Lectin jacalin	Unknown	Unknown
VIT_13s0067g01590	Lectin protein kinase	Signaling.Signaling pathway.Protein kinase	Signaling pathway
VIT_13s0067g01640	Lectin-like receptor kinase 7;2	Signaling.Signaling pathway.Protein kinase	Signaling pathway
GSVIVT01012566001	LEM3 (ligand-effect modulator 3)	Transport overview.Accessory factors involved in transport.Auxiliary transport proteins.Phospholipid Importer beta-subunit	Transport
GSVIVT01012567001	LEM3 (ligand-effect modulator 3)	Transport overview.Accessory factors involved in transport.Auxiliary transport proteins.Phospholipid Importer beta-subunit	Transport
VIT_18s0001g15720	Leucine Rich Repeat receptor-like kinase	Signaling.Signaling pathway.Protein kinase	Signaling pathway
GSVIVT01015897001	Leucine-rich repeat	Diverse functions.Gene family with diverse functions.NBS-LRR superfamily	Diverse functions
VIT_10s0003g05030	Leucine-rich repeat family protein	Diverse functions.Gene family with diverse functions.NBS-LRR superfamily	Diverse functions
VIT_01s0146g00340	Leucine-rich repeat protein kinase	Signaling.Signaling pathway.Protein kinase	Signaling pathway
GSVIVT01017419001	Leucine-rich repeat protein kinase	Signaling.Signaling pathway.Protein kinase	Signaling pathway
VIT_08s0007g05710	L-Galactono-1,4-lactone dehydrogenase	Metabolism.Primary metabolism.Organic acid metabolism.Ascorbate and aldarate metabolism	Primary metabolism.Organic acid metabolism
VIT_12s0055g01110	LHCB6 (light harvesting complex PSII)	Metabolism.Primary metabolism.Generation of metabolite precursors and energy.Photosynthesis.Antenna proteins	Generation of metabolite precursors and energy
VIT_10s0003g02890	LHCII type I CAB-1	Metabolism.Primary metabolism.Generation of metabolite precursors and energy.Photosynthesis.Antenna proteins	Generation of metabolite precursors and energy
VIT_19s0014g00160	LHCII type I CAB-1	Metabolism.Primary metabolism.Generation of metabolite precursors and energy.Photosynthesis.Antenna proteins	Generation of metabolite precursors and energy
VIT_08s0007g00940	LHW (lonesome highway)	Regulation overview.Regulation of gene expression.Regulation of transcription.Transcription factor.bHLH family transcription factor	Regulation of gene expression
GSVIVT01010644001	L-idonate dehydrogenase	Metabolism.Primary metabolism.Carbohydrate metabolism.Monosaccharide metabolism.Fructose and mannose metabolism	Carbohydrate metabolism
GSVIVT01010646001	L-idonate dehydrogenase	Metabolism.Primary metabolism.Carbohydrate metabolism.Monosaccharide metabolism.Fructose and mannose metabolism	Carbohydrate metabolism
VIT_05s0077g00870	Lipase GDSL	Unclear	Unknown
VIT_08s0007g03670	Lipase GDSL	Unclear	Unknown
VIT_15s0021g02650	Lipase GDSL	Unclear	Unknown
VIT_17s0000g08540	Lipase GDSL	Unclear	Unknown
VIT_18s0041g02150	Lipase GDSL	Unclear	Unknown
VIT_19s0090g01280	Lipid-binding serum glycoprotein family protein	Transport overview.Channels and pores.Pore-forming toxins.Bactericidal Permeability Increasing Protein	Transport
VIT_02s0012g00990	LOL1 (LSD ONE like 1)	Cellular process.Cell growth and death.Cell death.Apoptosis	Cell growth and death
VIT_18s0001g04890	Low affinity sulphate transporter	Transport overview.Electrochemical Potential-driven Transporters.Porters.Sulfate Permease	Transport
VIT_08s0040g02670	Lumen common protein , Chloroplast	Unknown	Unknown
VIT_12s0034g01090	Lung seven transmembrane receptor	Signaling.Signaling pathway.Signaling receptor	Signaling pathway
VIT_01s0011g03180	Lysine and histidine specific transporter	Transport overview.Electrochemical Potential-driven Transporters.Porters.Amino Acid/Auxin Permease	Transport
VIT_04s0008g01040	Lysine decarboxylase	Metabolism.Primary metabolism.Amino acid metabolism.Lysine metabolism	Amino acid metabolism
VIT_06s0004g00400	Lysyl-tRNA synthetase	Metabolism.Primary metabolism.Amino acid metabolism.Lysine metabolism	Amino acid metabolism
VIT_08s0058g00570	Macrophage migration inhibitory factor	Unknown	Unknown
VIT_18s0001g12540	Maf, septum formation protein	Cellular process.Cell growth and death.Cell division	Cell growth and death
VIT_01s0011g00450	Magnesium transporter CorA	Transport overview.Channels and pores.a-Type channels.CorA Metal Ion Transporter	Transport
VIT_01s0010g03090	Malate dehydrogenase, cytoplasmic 1	Metabolism.Primary metabolism.Generation of metabolite precursors and energy.Citric acid cycle	Generation of metabolite precursors and energy
VIT_07s0005g03350	Malate dehydrogenase, cytosolic	Metabolism.Primary metabolism.Generation of metabolite precursors and energy.Citric acid cycle	Generation of metabolite precursors and energy
VIT_07s0005g03360	Malate dehydrogenase, cytosolic	Metabolism.Primary metabolism.Generation of metabolite precursors and energy.Citric acid cycle	Generation of metabolite precursors and energy
VIT_13s0073g00620	MAM33 family	Unknown	Unknown
VIT_04s0044g00190	Mannitol dehydrogenase	Metabolism.Primary metabolism.Carbohydrate metabolism.Monosaccharide metabolism.Fructose and mannose metabolism	Carbohydrate metabolism
VIT_17s0000g07640	Mannose-1-phosphate guanyltransferase	Metabolism.Primary metabolism.Carbohydrate metabolism.Monosaccharide metabolism.Amino sugar metabolism	Carbohydrate metabolism
VIT_11s0016g02970	MAP kinase kinase 6	Signaling.Signaling pathway.Protein kinase.MAPK cascade	Signaling pathway
VIT_12s0028g02130	MAP3K delta-1 protein kinase	Signaling.Signaling pathway.Protein kinase.MAPK cascade	Signaling pathway
VIT_13s0084g00080	MAP65/ASE1; t-snare	Signaling.Hormone Signaling.Ethylene Signaling.Ethylene-mediated Signaling pathway	Hormone Signaling
VIT_10s0116g01880	MATE efflux family protein	Transport overview.Electrochemical Potential-driven Transporters.Porters.Multidrug/Oligosaccharidyl-lipid/Polysaccharide Flippase.Multi Antimicrobial Extrusion	Transport
VIT_18s0001g11760	MATE efflux family protein	Transport overview.Electrochemical Potential-driven Transporters.Porters.Multidrug/Oligosaccharidyl-lipid/Polysaccharide Flippase.Multi Antimicrobial Extrusion	Transport
VIT_19s0014g02440	MATE efflux family protein	Transport overview.Electrochemical Potential-driven Transporters.Porters.Multidrug/Oligosaccharidyl-lipid/Polysaccharide Flippase.Multi Antimicrobial Extrusion	Transport
GSVIVT01012739001	MATE efflux family protein	Transport overview.Electrochemical Potential-driven Transporters.Porters.Multidrug/Oligosaccharidyl-lipid/Polysaccharide Flippase.Multi Antimicrobial Extrusion	Transport
VIT_04s0044g01190	Maternal effect embryo arrest 50	Metabolism.Primary metabolism.Nucleobase, nucleoside, nucleotide, nucleic acid metabolism.Nucleic acid metabolism.RNA metabolism.RNA biosynthesis.mRNA biosynthesis	Nucleic acid metabolism
VIT_06s0004g07140	Maternal effect embryo arrest 67	Transport overview.Primary Active Transporters.P-P-bond hydrolysis-driven transporters.Mitochondrial Protein Translocase	Transport
VIT_10s0003g01430	MEE62 (maternal effect embryo arrest 62)	Signaling.Signaling pathway.Protein kinase	Signaling pathway
VIT_00s0532g00060	Membrane protein	Unknown	Unknown
VIT_04s0023g01600	Membrane protein	Unknown	Unknown
VIT_17s0000g02520	Membrane protein	Unknown	Unknown
VIT_05s0020g04870	Membrane related protein CP5	Unknown	Unknown
VIT_01s0127g00150	Menaquinone biosynthesis methyltransferase ubiE	Metabolism.Primary metabolism.Coenzyme and prosthetic group metabolism.Biosynthesis of derivatives of dehydroquinic acid, shikimic acid and chorismic acid.Ubiquinone biosynthesis	Coenzyme and prosthetic group metabolism
VIT_18s0122g00720	Metal ion binding	Unclear	Unknown
VIT_18s0001g02130	Metal transporter Nramp6	Transport overview.Electrochemical Potential-driven Transporters.Porters.Metal Ion (Mn2+-iron) Transporter (Nramp)	Transport
VIT_01s0011g02430	Metal-dependent phosphohydrolase HD domain-containing protein	Unclassified	Unknown
VIT_09s0002g02310	Metallo-beta-lactamase	Metabolism.Secondary metabolism.Penicillin and cephalosporin biosynthesis	Secondary metabolism.Penicillin and cephalosporin biosynthesis
VIT_16s0022g02120	Metalloendopeptidase OMA1	Metabolism.Primary metabolism.Protein metabolism and modification.Proteolysis.Peptidase-mediated proteolysis.Metallopeptidase-mediated proteolysis	Protein metabolism and modification
VIT_01s0011g02260	Metal-nicotianamine transporter YSL7	Transport overview.Electrochemical Potential-driven Transporters.Porters.Oligopeptide Transporter	Transport
VIT_00s0282g00010	Methionine sulfoxide reductase	Metabolism.Primary metabolism.Amino acid metabolism.Methionine metabolism	Amino acid metabolism
VIT_10s0042g00970	Methionine synthase	Metabolism.Primary metabolism.Amino acid metabolism.Methionine metabolism	Amino acid metabolism
VIT_00s0253g00090	Methyl jasmonate esterase	Signaling.Hormone Signaling.Jasmonate salicylate signaling.Jasmonate Signaling.Jasmonate-mediated Signaling pathway	Hormone signaling
VIT_00s0253g00110	Methyl jasmonate esterase	Signaling.Hormone Signaling.Jasmonate salicylate signaling.Jasmonate Signaling.Jasmonate-mediated Signaling pathway	Hormone signaling
GSVIVT01005063001e5	Methyl jasmonate esterase	Signaling.Hormone Signaling.Jasmonate salicylate signaling.Jasmonate Signaling.Jasmonate-mediated Signaling pathway	Lipid metabolism
VIT_07s0191g00260	Mg2+-importing ATPase (VvPH1)	Transport overview.Primary Active Transporters.P-P-bond hydrolysis-driven transporters.P-type ATPase (P-ATPase).Mg2+/Ni2+-ATPase (uptake)	Transport
VIT_16s0022g01820	Microtubule associated protein (MAP65/ASE1) pleiade	Cellular process.Cellular component organization and biogenesis.Cytoskeleton organization and biogenesis.Microtubule organization and biogenesis.Microtubule-driven movement	Cytoskeleton organization and biogenesis
VIT_07s0129g01080	Microtubule end binding protein 1 (EB1)	Cellular process.Cellular component organization and biogenesis.Cytoskeleton organization and biogenesis.Microtubule organization and biogenesis.Microtubule-driven movement	Cytoskeleton organization and biogenesis
VIT_02s0025g05070	Microtubule motor PAK (phosphatidic acid kinase) KHC	Cellular process.Cellular component organization and biogenesis.Cytoskeleton organization and biogenesis.Microtubule organization and biogenesis.Microtubule-driven movement	Cytoskeleton organization and biogenesis
VIT_02s0025g05090	Microtubule motor PAK (phosphatidic acid kinase) KHC	Cellular process.Cellular component organization and biogenesis.Cytoskeleton organization and biogenesis.Microtubule organization and biogenesis.Microtubule-driven movement	Cytoskeleton organization and biogenesis
VIT_16s0013g00490	MIM (hypersensitive to MMS, irradiation and MMC)	Metabolism.Primary metabolism.Nucleobase, nucleoside, nucleotide, nucleic acid metabolism.Nucleic acid metabolism.DNA metabolism	Nucleic acid metabolism
VIT_16s0013g02080	MIM (hypersensitive to MMS, irradiation and MMC)	Metabolism.Primary metabolism.Nucleobase, nucleoside, nucleotide, nucleic acid metabolism.Nucleic acid metabolism.DNA metabolism	Nucleic acid metabolism
VIT_14s0108g00810	Mini zinc finger 2 MIF2	Regulation overview.Regulation of gene expression.Regulation of transcription.Transcription factor.zf-HD family transcription factor	Regulation of gene expression
VIT_18s0001g13010	Mitogen-activated Protein Kinase (VvMPK11)	Signaling.Signaling pathway.Protein kinase.MAPK cascade	Signaling pathway
VIT_09s0002g01580	Mitogen-activated protein kinase organizer 1	Signaling.Signaling pathway.Protein kinase.MAPK cascade	Signaling pathway
VIT_09s0002g03770	Mitotic phosphoprotein N' end (MPPN)	Signaling.Signaling pathway.Protein kinase.MAPK cascade	Signaling pathway
VIT_01s0010g02430	Mitotic spindle checkpoint protein (MAD2)	Signaling.Signaling pathway.Protein kinase.MAPK cascade	Signaling pathway
VIT_00s0227g00140	MLO1	Cellular process.Cell growth and death.Cell death	Cell growth and death
VIT_19s0090g01020	Molybdopterin biosynthesis protein CNX5	Metabolism.Primary metabolism.Coenzyme and prosthetic group metabolism.Folate metabolism	Coenzyme and prosthetic group metabolism
VIT_00s0253g00040	Monocopper oxidase SKS17 (SKU5 Similar 17)	Transport overview.Incompletely characterized transport systems.Recognized transporters of unknown biochemical mechanism.Iron/Lead Transporter.Oxidase-dep Fe2+ Transporter	Transport
VIT_10s0116g01600	Monocopper oxidase SKS4 (SKU5 Similar 4)	Transport overview.Incompletely characterized transport systems.Recognized transporters of unknown biochemical mechanism.Iron/Lead Transporter.Oxidase-dep Fe2+ Transporter	Transport
VIT_10s0116g01610	Monocopper oxidase SKS4 (SKU5 Similar 4)	Transport overview.Incompletely characterized transport systems.Recognized transporters of unknown biochemical mechanism.Iron/Lead Transporter.Oxidase-dep Fe2+ Transporter	Transport
VIT_05s0094g00060	Mucin	Cellular process	Cellular process
VIT_12s0034g01100	Mucin-related	Cellular process	Cellular process
VIT_02s0154g00080	Multi-copper oxidase (SKU5)	Transport overview.Incompletely characterized transport systems.Recognized transporters of unknown biochemical mechanism.Iron/Lead Transporter.Oxidase-dep Fe2+ Transporter	Transport
VIT_19s0014g01260	Multiprotein-bridging factor 1a MBF1A	Regulation overview.Regulation of gene expression.Regulation of transcription.Transcription factor.MBF	Regulation of gene expression
VIT_06s0004g06100	MYB divaricata	Development.Reproductive development.Flower development	Reproductive development
VIT_04s0008g01830	myb domain protein 32	Regulation overview.Regulation of gene expression.Regulation of transcription.Transcription factor.MYB family transcription factor	Regulation of gene expression
VIT_06s0061g00470	myb domain protein 36	Regulation overview.Regulation of gene expression.Regulation of transcription.Transcription factor.MYB family transcription factor	Regulation of gene expression
VIT_18s0117g00210	myb domain protein 4	Regulation overview.Regulation of gene expression.Regulation of transcription.Transcription factor.MYB family transcription factor	Regulation of gene expression
VIT_01s0026g01910	myb domain protein 88	Regulation overview.Regulation of gene expression.Regulation of transcription.Transcription factor.MYB family transcription factor	Regulation of gene expression
VIT_08s0007g00410	Myb domain protein 91	Regulation overview.Regulation of gene expression.Regulation of transcription.Transcription factor.MYB family transcription factor	Regulation of gene expression
VIT_16s0039g01920	myb domain protein 93	Regulation overview.Regulation of gene expression.Regulation of transcription.Transcription factor.MYB family transcription factor	Regulation of gene expression
GSVIVT01025785001	Myb family	Regulation overview.Regulation of gene expression.Regulation of transcription.Transcription factor.MYB family transcription factor	Regulation of gene expression
VIT_07s0197g00060	myb family	Regulation overview.Regulation of gene expression.Regulation of transcription.Transcription factor.MYB family transcription factor	Regulation of gene expression
VIT_03s0063g02620	Myb RAD (Transcription factor RAD)	Development.Reproductive development.Flower development	Reproductive development
VIT_11s0016g03750	Myb-related protein 3R-1 (Plant c-MYB-like protein 1) MYB3R1	Cellular process.Cell growth and death	Cell growth and death
VIT_19s0093g00590	Myosin heavy chain-like protein	Cellular process.Cellular component organization and biogenesis.Cytoskeleton organization and biogenesis.Myosin-driven movement	Cytoskeleton organization and biogenesis
VIT_03s0091g00530	N-acetyltransferase ESCO2	Unclassified	Unknown
VIT_07s0005g00630	NAD+ ADP-ribosyltransferase	Metabolism.Primary metabolism.Coenzyme and prosthetic group metabolism.Nicotinate and nicotinamide metabolism	Coenzyme and prosthetic group metabolism
VIT_19s0090g01760	NADH dehydrogenase	Metabolism.Primary metabolism.Coenzyme and prosthetic group metabolism.Biosynthesis of derivatives of dehydroquinic acid, shikimic acid and chorismic acid.Ubiquinone biosynthesis	Coenzyme and prosthetic group metabolism
VIT_17s0000g03730	NADH dehydrogenase (ubiquinone) 1 beta subcomplex 10	Metabolism.Primary metabolism.Generation of metabolite precursors and energy.Electron transport.Respiratory-chain phosphorylation	Generation of metabolite precursors and energy
VIT_14s0006g02020	NADH dehydrogenase (ubiquinone) Fe-S protein 1	Metabolism.Primary metabolism.Generation of metabolite precursors and energy.Electron transport.Respiratory-chain phosphorylation	Generation of metabolite precursors and energy
VIT_07s0151g00140	NADH dehydrogenase (ubiquinone) Fe-S protein 4	Metabolism.Primary metabolism.Generation of metabolite precursors and energy.Electron transport.Respiratory-chain phosphorylation	Generation of metabolite precursors and energy
VIT_07s0151g00490	NADH dehydrogenase (ubiquinone) Fe-S protein 4	Metabolism.Primary metabolism.Generation of metabolite precursors and energy.Electron transport.Respiratory-chain phosphorylation	Generation of metabolite precursors and energy
VIT_07s0141g00240	NADH dehydrogenase (ubiquinone) flavoprotein 2	Metabolism.Primary metabolism.Generation of metabolite precursors and energy.Electron transport.Respiratory-chain phosphorylation	Generation of metabolite precursors and energy
VIT_06s0009g01710	NADH-cytochrome b5 reductase	Transport overview.Primary Active Transporters.Oxidoreduction-driven transporters.a+-translocating NADH:Quinone Dhgenase	Transport
VIT_08s0056g01150	NADH-cytochrome b5 reductase	Transport overview.Primary Active Transporters.Oxidoreduction-driven transporters.a+-translocating NADH:Quinone Dhgenase	Transport
VIT_09s0002g03620	NADP-dependent malic enzyme	Metabolism.Primary metabolism.Carbohydrate metabolism.Monosaccharide metabolism.Pyruvate metabolism	Carbohydrate metabolism
VIT_15s0021g00500	NADP-dependent malic enzyme	Metabolism.Primary metabolism.Carbohydrate metabolism.Monosaccharide metabolism.Pyruvate metabolism	Carbohydrate metabolism
VIT_15s0046g03670	NADP-dependent malic enzyme	Metabolism.Primary metabolism.Carbohydrate metabolism.Monosaccharide metabolism.Pyruvate metabolism	Carbohydrate metabolism
VIT_13s0084g00850	NADPH:quinone oxidoreductase	Metabolism.Primary metabolism.Lipid metabolism.Steroid metabolism.Steroid biosynthesis	Lipid metabolism
VIT_13s0084g00880	NADPH:quinone oxidoreductase	Metabolism.Primary metabolism.Lipid metabolism.Steroid metabolism.Steroid biosynthesis	Lipid metabolism
VIT_01s0011g06430	NADPH-dependent codeinone reductase	Metabolism.Secondary metabolism.Primary amino acids derivated metabolism.Alkaloid metabolism.Alkaloid biosynthesis	Amino acid metabolism
VIT_16s0098g00830	Nascent polypeptide associated complex alpha chain	Metabolism.Primary metabolism.Protein metabolism and modification.Protein folding	Protein metabolism and modification
VIT_14s0030g01790	Ndr family protein	Unknown	Unknown
VIT_14s0006g02880	neoxanthin synthase (NSY) (VvNSY1)	Unknown	Unknown
VIT_15s0024g00920	NFD4 (nuclear fusion defective 4)	Unknown	Unknown
VIT_01s0026g00330	NHL repeat-containing protein	Unknown	Unknown
VIT_07s0151g00310	NIMA protein kinase NEK1	Signaling.Signaling pathway.Protein kinase	Signaling pathway
VIT_17s0000g05640	Nitrate transporter 1:2	Transport overview.Electrochemical Potential-driven Transporters.Porters.Proton-dependent Oligopeptide Transporter	Transport
VIT_11s0052g00640	Nitrogen fixation NifU	Metabolism.Primary metabolism.Cofactor metabolism.Iron-sulfur cluster metabolism.Iron-sulfur cluster assembly	Primary metabolism.Cofactor metabolism
GSVIVT01001742001	No hit	No hit	No hit
GSVIVT01003743001	No hit	No hit	No hit
GSVIVT01007950001	No hit	No hit	No hit
VIT_00s0194g00040	No hit	No hit	No hit
VIT_01s0010g01280	No hit	No hit	No hit
VIT_02s0025g04950	No hit	No hit	No hit
VIT_02s0033g00500	No hit	No hit	No hit
VIT_03s0091g00650	No hit	No hit	No hit
VIT_03s0110g00430	No hit	No hit	No hit
VIT_04s0008g03280	No hit	No hit	No hit
VIT_04s0008g03710	No hit	No hit	No hit
VIT_04s0023g00340	No hit	No hit	No hit
VIT_04s0079g00540	No hit	No hit	No hit
VIT_05s0020g00980	No hit	No hit	No hit
VIT_05s0020g01010	No hit	No hit	No hit
VIT_05s0020g01030	No hit	No hit	No hit
VIT_05s0029g00840	No hit	No hit	No hit
VIT_05s0062g01020	No hit	No hit	No hit
VIT_05s0062g01260	No hit	No hit	No hit
VIT_06s0004g04450	No hit	No hit	No hit
VIT_06s0004g07780	No hit	No hit	No hit
VIT_08s0040g00300	No hit	No hit	No hit
VIT_09s0002g08000	No hit	No hit	No hit
VIT_09s0018g01150	No hit	No hit	No hit
VIT_09s0054g00960	No hit	No hit	No hit
VIT_09s0054g01680	No hit	No hit	No hit
VIT_09s0096g00410	No hit	No hit	No hit
VIT_10s0003g01120	No hit	No hit	No hit
VIT_10s0003g01810	No hit	No hit	No hit
VIT_11s0016g02760	No hit	No hit	No hit
VIT_11s0052g00490	No hit	No hit	No hit
VIT_12s0028g00480	No hit	No hit	No hit
VIT_12s0028g03170	No hit	No hit	No hit
VIT_12s0034g01040	No hit	No hit	No hit
VIT_12s0034g01050	No hit	No hit	No hit
VIT_13s0084g00480	No hit	No hit	No hit
VIT_13s0106g00560	No hit	No hit	No hit
VIT_14s0030g00290	No hit	No hit	No hit
VIT_14s0030g01080	No hit	No hit	No hit
VIT_14s0060g00070	No hit	No hit	No hit
VIT_15s0046g01220	No hit	No hit	No hit
VIT_15s0046g01360	No hit	No hit	No hit
VIT_15s0048g02040	No hit	No hit	No hit
VIT_16s0039g00480	No hit	No hit	No hit
VIT_16s0050g02310	No hit	No hit	No hit
VIT_17s0000g06700	No hit	No hit	No hit
VIT_17s0000g07220	No hit	No hit	No hit
VIT_17s0000g10290	No hit	No hit	No hit
VIT_17s0053g00970	No hit	No hit	No hit
VIT_18s0001g03940	No hit	No hit	No hit
VIT_18s0001g09080	No hit	No hit	No hit
VIT_18s0001g14140	No hit	No hit	No hit
VIT_18s0001g14330	No hit	No hit	No hit
VIT_18s0041g01190	No hit	No hit	No hit
VIT_18s0072g00350	No hit	No hit	No hit
VIT_18s0072g00360	No hit	No hit	No hit
VIT_18s0089g01180	No hit	No hit	No hit
VIT_18s0089g01320	No hit	No hit	No hit
VIT_19s0015g01640	No hit	No hit	No hit
VIT_19s0027g00140	No hit	No hit	No hit
GSVIVT01024442001	No hit	No hit	No hit
VIT_18s0001g11050	Nodulation protein	Unclear	Unknown
VIT_11s0052g00570	Nodulin MtN21	Transport overview.Electrochemical Potential-driven Transporters.Porters.Drug/Metabolite Transporter.Plant Drug/Metabolite Exporter	Transport
VIT_04s0044g00310	Nodulin MtN21 family	Transport overview.Electrochemical Potential-driven Transporters.Porters.Drug/Metabolite Transporter.Plant Drug/Metabolite Exporter	Transport
VIT_14s0066g01640	Nodulin MtN21 family	Transport overview.Electrochemical Potential-driven Transporters.Porters.Drug/Metabolite Transporter.Plant Drug/Metabolite Exporter	Transport
VIT_14s0066g01650	Nodulin MtN21 family	Transport overview.Electrochemical Potential-driven Transporters.Porters.Drug/Metabolite Transporter.Plant Drug/Metabolite Exporter	Transport
VIT_18s0072g00660	Nodulin MtN21 family	Transport overview.Electrochemical Potential-driven Transporters.Porters.Drug/Metabolite Transporter.Plant Drug/Metabolite Exporter	Transport
VIT_01s0146g00260	Nodulin MtN3	Development.Root development	Development
VIT_17s0000g00830	Nodulin MtN3 family	Development.Root development	Development
VIT_18s0001g15330	Nodulin MtN3 family	Development.Root development	Development
VIT_02s0012g00140	Novel plant snare 11	Cellular process.Cellular transport.Protein trafficking.Vesicle-mediated trafficking	Transport
VIT_05s0020g00750	Novel plant snare 13	Cellular process.Cellular transport.Protein trafficking.Vesicle-mediated trafficking	Transport
VIT_18s0001g09090	NPGR1 (no pollen germination related 1)	Signaling.Signaling pathway.Calcium sensors and Signaling	Signaling pathway
GSVIVT01011662001	Nuclear pore complex protein Nup155 (Nucleoporin 155)	Transport overview.Incompletely characterized transport systems.Recognized transporters of unknown biochemical mechanism.Nuclear pore complex	Transport
VIT_14s0066g00540	Nuclear pore complex protein Nup210	Development.Reproductive development.Embryo development	Reproductive development
VIT_08s0007g08940	Nuclear pore complex protein Nup93	Transport overview.Incompletely characterized transport systems.Recognized transporters of unknown biochemical mechanism.Nuclear pore complex	Transport
VIT_07s0005g04300	Nuclear transport factor 2 (NTF2)	Transport overview.Primary Active Transporters.P-P-bond hydrolysis-driven transporters.Nuclear mRNA Exporter	Transport
VIT_12s0059g01280	Nucleobase-ascorbate transporter 1 (NAT1)	Transport overview.Electrochemical Potential-driven Transporters.Porters.Nucleobase:Cation Symporter-2	Transport
VIT_10s0003g01460	Nucleobase-ascorbate transporter 2 (NAT2)	Transport overview.Electrochemical Potential-driven Transporters.Porters.Nucleobase:Cation Symporter-2	Transport
VIT_01s0026g00740	Nucleobase-ascorbate transporter 6 (NAT6)	Transport overview.Electrochemical Potential-driven Transporters.Porters.Nucleobase:Cation Symporter-2	Transport
GSVIVT01021905001	Nucleolar protein 56	Metabolism.Primary metabolism.Nucleobase, nucleoside, nucleotide, nucleic acid metabolism.Nucleic acid metabolism.RNA metabolism	Nucleic acid metabolism
VIT_11s0016g04320	Nudix hydrolase 20	Metabolism.Primary metabolism.Nucleobase, nucleoside, nucleotide, nucleic acid metabolism.Nudix hydrolase family	Nucleic acid metabolism
VIT_01s0127g00500	OBP32pep	Unknown	Unknown
GSVIVT01027208001	Obtusifoliol 14-demethylase (CYP51)	Metabolism.Primary metabolism.Lipid metabolism.Steroid metabolism.Steroid biosynthesis	Lipid metabolism
VIT_06s0004g01880	OEP80 (outer envelope protein of 80 kda)	Transport overview.Channels and pores.§-Barrel porins.Outer Membrane Protein Insertion Porin	Transport
GSVIVT01018762001	Oligopeptide transporter 7 ATOPT7	Transport overview.Electrochemical Potential-driven Transporters.Porters.Oligopeptide Transporter	Transport
VIT_04s0008g02930	Oligouridylate binding protein 1B UBP1B	Metabolism.Primary metabolism.Nucleobase, nucleoside, nucleotide, nucleic acid metabolism.Nucleic acid metabolism.RNA metabolism	Nucleic acid metabolism
VIT_06s0004g01250	Omega-6 fatty acid desaturase, endoplasmic reticulum (FAD2)	Metabolism.Primary metabolism.Lipid metabolism.Fatty acid metabolism.Fatty acid biosynthesis.Unsaturated fatty acid biosynthesis	Lipid metabolism
GSVIVT01001925001	Origin recognition complex 1b protein	Cellular process.Cell growth and death	Cell growth and death
VIT_10s0003g03870	Ornithine aminotransferase	Metabolism.Primary metabolism.Amino acid metabolism.Arginine and proline metabolism	Amino acid metabolism
VIT_18s0001g12780	Ornithine carbamoyltransferase	Metabolism.Primary metabolism.Amino acid metabolism.Arginine and proline metabolism.Urea cycle	Amino acid metabolism
VIT_01s0150g00140	ORTH2/VIM1 (variant in methylation 1)	Regulation overview.Regulation of gene expression.Regulation of transcription.Transcription factor.SET PCG family transcription factor	Regulation of gene expression
VIT_13s0074g00470	OTU cysteine protease	Metabolism.Primary metabolism.Protein metabolism and modification.Proteolysis.Peptidase-mediated proteolysis	Protein metabolism and modification
VIT_08s0007g01700	Oxidative phosphorylation uncoupler	Transport overview.Electrochemical Potential-driven Transporters.Porters.Mitochondrial Carrier	Transport
VIT_06s0004g01540	Oxidoreductase	Unclear	Unknown
VIT_19s0090g00470	Oxidoreductase	Unclear	Unknown
VIT_01s0026g02680	Oxygen evolving enhancer 3 (PsbQ)	Metabolism.Primary metabolism.Generation of metabolite precursors and energy.Photosynthesis.Photosystem II	Generation of metabolite precursors and energy
VIT_18s0122g00680	Oxygen-evolving complex PsbP	Metabolism.Primary metabolism.Generation of metabolite precursors and energy.Photosynthesis.Photosystem II	Generation of metabolite precursors and energy
VIT_01s0137g00290	Oxysterol binding protein	Unclear	Unknown
VIT_18s0001g02490	PAB3 (poly(A) binding protein 3)	Transport overview.Primary Active Transporters.P-P-bond hydrolysis-driven transporters.Nuclear mRNA Exporter	Transport
VIT_08s0007g04380	PAB7 (poly(A) binding protein 7)	Transport overview.Primary Active Transporters.P-P-bond hydrolysis-driven transporters.Nuclear mRNA Exporter	Transport
VIT_03s0038g04010	Pantothenate kinase	Metabolism.Primary metabolism.Coenzyme and prosthetic group metabolism.Pantothenate and CoA metabolism.Pantothenate and CoA biosynthesis	Coenzyme and prosthetic group metabolism
VIT_09s0002g06350	Partner of SLD five, PSF1	Metabolism.Primary metabolism.Nucleobase, nucleoside, nucleotide, nucleic acid metabolism.Nucleic acid metabolism.DNA metabolism.DNA replication	Nucleic acid metabolism
VIT_12s0057g00560	PAT1 (Phytochrome a signal transduction 1)	Regulation overview.Regulation of gene expression.Regulation of transcription.Transcription factor.GRAS family transcription factor	Regulation of gene expression
VIT_10s0092g00150	Patatin protein 3	Metabolism.Primary metabolism.Generation of metabolite precursors and energy.Storage proteins	Generation of metabolite precursors and energy
VIT_08s0040g00780	P-coumaroyl shikimate 3'-hydroxylase isoform 1	Metabolism.Secondary metabolism.Phenylpropanoid metabolism.Phenylpropanoid biosynthesis	Phenylpropanoid metabolism
VIT_00s0317g00150	Pectate lyase	Cellular process.Cellular component organization and biogenesis.Cell wall organization and biogenesis.Cell wall metabolism.Cell wall catabolism.Pectin catabolism	Cell wall organization and biogenesis
VIT_05s0049g01630	Pectate lyase	Cellular process.Cellular component organization and biogenesis.Cell wall organization and biogenesis.Cell wall metabolism.Cell wall catabolism.Pectin catabolism	Cell wall organization and biogenesis
VIT_13s0019g04910	Pectate lyase	Cellular process.Cellular component organization and biogenesis.Cell wall organization and biogenesis.Cell wall metabolism.Cell wall catabolism.Pectin catabolism	Cell wall organization and biogenesis
VIT_14s0060g00230	Pectinacetylesterase	Cellular process.Cellular component organization and biogenesis.Cell wall organization and biogenesis.Cell wall metabolism.Cell wall modification.Pectin modification	Cell wall organization and biogenesis
GSVIVT01028230001	Pectinacetylesterase	Cellular process.Cellular component organization and biogenesis.Cell wall organization and biogenesis.Cell wall metabolism.Cell wall modification.Pectin modification	Cell wall organization and biogenesis
GSVIVT01028231001	Pectinacetylesterase	Cellular process.Cellular component organization and biogenesis.Cell wall organization and biogenesis.Cell wall metabolism.Cell wall modification.Pectin modification	Cell wall organization and biogenesis
VIT_02s0154g00600	Pectinesterase family	Cellular process.Cellular component organization and biogenesis.Cell wall organization and biogenesis.Cell wall metabolism.Cell wall modification.Pectin modification	Cell wall organization and biogenesis
VIT_05s0077g00890	Pectinesterase family	Cellular process.Cellular component organization and biogenesis.Cell wall organization and biogenesis.Cell wall metabolism.Cell wall modification.Pectin modification	Cell wall organization and biogenesis
VIT_11s0016g00510	Pectinesterase PPME1	Cellular process.Cellular component organization and biogenesis.Cell wall organization and biogenesis.Cell wall metabolism.Cell wall modification.Pectin modification	Cell wall organization and biogenesis
VIT_04s0044g01080	Pentatricopeptide (PPR) repeat	Diverse functions.Gene family with diverse functions.Pentatricopeptide domain family	Diverse functions
VIT_17s0000g09300	Pentatricopeptide (PPR) repeat	Diverse functions.Gene family with diverse functions.Pentatricopeptide domain family	Diverse functions
VIT_17s0053g00360	Pentatricopeptide (PPR) repeat	Diverse functions.Gene family with diverse functions.Pentatricopeptide domain family	Diverse functions
VIT_10s0116g00030	Pentatricopeptide (PPR) repeat membrane-associated salt-inducible protein	Diverse functions.Gene family with diverse functions.Pentatricopeptide domain family	Diverse functions
VIT_01s0011g00520	Pentatricopeptide (PPR) repeat-containing	Diverse functions.Gene family with diverse functions.Pentatricopeptide domain family	Diverse functions
VIT_00s0394g00020	Pentatricopeptide (PPR) repeat-containing protein	Diverse functions.Gene family with diverse functions.Pentatricopeptide domain family	Diverse functions
VIT_01s0011g00580	Pentatricopeptide (PPR) repeat-containing protein	Diverse functions.Gene family with diverse functions.Pentatricopeptide domain family	Diverse functions
VIT_02s0025g00290	Pentatricopeptide (PPR) repeat-containing protein	Diverse functions.Gene family with diverse functions.Pentatricopeptide domain family	Diverse functions
VIT_05s0020g04660	Pentatricopeptide (PPR) repeat-containing protein	Diverse functions.Gene family with diverse functions.Pentatricopeptide domain family	Diverse functions
VIT_09s0002g08590	Pentatricopeptide (PPR) repeat-containing protein	Diverse functions.Gene family with diverse functions.Pentatricopeptide domain family	Diverse functions
VIT_14s0108g01060	Pentatricopeptide (PPR) repeat-containing protein	Diverse functions.Gene family with diverse functions.Pentatricopeptide domain family	Diverse functions
VIT_16s0050g01450	Pentatricopeptide (PPR) repeat-containing protein	Diverse functions.Gene family with diverse functions.Pentatricopeptide domain family	Diverse functions
VIT_18s0001g07970	Pentatricopeptide (PPR) repeat-containing protein	Diverse functions.Gene family with diverse functions.Pentatricopeptide domain family	Diverse functions
VIT_14s0068g02080	Pentatricopeptide repeat-containing protein	Diverse functions.Gene family with diverse functions.Pentatricopeptide domain family	Diverse functions
VIT_14s0030g02040	Peptide chain release factor RF-1	Metabolism.Primary metabolism.Protein metabolism and modification.Protein synthesis.Translation.Translational termination	Protein metabolism and modification
VIT_01s0146g00110	Peptidyl-prolyl cis-trans isomerase B (cyclophilin B)	Metabolism.Primary metabolism.Protein metabolism and modification.Protein folding.Peptidyl prolyl isomerase-mediated protein folding	Protein metabolism and modification
VIT_07s0005g02410	Peptidyl-prolyl cis-trans isomerase, chloroplast ROC4 (rotamase CyP 4)	Metabolism.Primary metabolism.Protein metabolism and modification.Protein folding.Peptidyl prolyl isomerase-mediated protein folding	Protein metabolism and modification
VIT_08s0007g02900	Peptidyl-prolyl cis-trans isomerase-like 1	Metabolism.Primary metabolism.Nucleobase, nucleoside, nucleotide, nucleic acid metabolism.Nucleic acid metabolism.RNA metabolism.RNA processing.mRNA processing.mRNA splicing	Nucleic acid metabolism
VIT_08s0032g00470	Periplasmic beta-glucosidase precursor	Metabolism.Cellular metabolism.Amino acid derivative metabolism.Cyanoamino acid metabolism	Amino acid metabolism
VIT_12s0059g02420	Peroxidase ATP11A (gb|X98802).	Metabolism.Primary metabolism.Amino acid metabolism.Aromatic amino acid metabolism.Phenylalanine metabolism.Phenylalanine biosynthesis	Amino acid metabolism
VIT_12s0035g01490	Peroxiredoxin	Response to stimulus.Stress response.Abiotic stress response.Oxidative stress response	Stress response
VIT_11s0016g00560	Peroxiredoxin bcp	Response to stimulus.Stress response.Abiotic stress response.Oxidative stress response	Stress response
VIT_11s0016g03630	Peroxiredoxin-5	Response to stimulus.Stress response.Abiotic stress response.Oxidative stress response	Stress response
VIT_08s0040g00530	Peroxisomal membrane protein 2	Cellular process.Cellular component organization and biogenesis.Organelle organization and biogenesis.Peroxisome organization and biogenesis.Peroxisome membrane organization and biogenesis	Organelle organization and biogenesis
VIT_10s0116g00670	Pg4	Unknown	Unknown
VIT_01s0010g03530	Phagocytosis and cell motility protein ELMO1	Unclassified	Unknown
VIT_12s0059g01740	Phagocytosis and cell motility protein ELMO1	Unclassified	Unknown
VIT_04s0008g01670	PHD finger protein alfin	Regulation overview.Regulation of gene expression.Regulation of transcription.Transcription factor.Alfin-like family transcription factor	Regulation of gene expression
VIT_09s0002g01600	PHD finger protein alfin	Regulation overview.Regulation of gene expression.Regulation of transcription.Transcription factor.Alfin-like family transcription factor	Regulation of gene expression
VIT_13s0019g04460	Phenylalanine ammonia-lyase 2 (PAL2)	Metabolism.Primary metabolism.Amino acid metabolism.Aromatic amino acid metabolism.Tyrosine metabolism	Amino acid metabolism
VIT_19s0015g01560	Phenylalanine-tRNA ligase	Metabolism.Primary metabolism.Amino acid metabolism.Aromatic amino acid metabolism.Aromatic amino acid biosynthesis	Amino acid metabolism
VIT_19s0015g01660	Phenylalanine-tRNA ligase	Metabolism.Primary metabolism.Amino acid metabolism.Aromatic amino acid metabolism.Aromatic amino acid biosynthesis	Amino acid metabolism
VIT_11s0103g00120	Phenylalanyl-tRNA synthetase	Metabolism.Primary metabolism.Amino acid metabolism.Aromatic amino acid metabolism.Aromatic amino acid biosynthesis	Amino acid metabolism
VIT_19s0027g01200	Phenylalanyl-tRNA synthetase class IIc	Metabolism.Primary metabolism.Amino acid metabolism.Aromatic amino acid metabolism.Aromatic amino acid biosynthesis	Amino acid metabolism
VIT_14s0068g01260	Phosphate carrier protein	Transport overview.Electrochemical Potential-driven Transporters.Porters.Mitochondrial Carrier.Phosphate carrier	Transport
VIT_08s0007g08970	Phosphate/phosphoenolpyruvate translocator	Transport overview.Electrochemical Potential-driven Transporters.Porters.Drug/Metabolite Transporter.Triose-phosphate Transporter	Transport
VIT_14s0006g02480	Phosphatidic acid phosphatase alpha	Metabolism.Primary metabolism.Lipid metabolism.Glycerolipid metabolism.Glycerophospholipid metabolism	Lipid metabolism
VIT_08s0058g00120	Phosphatidylethanolamine-binding	Unknown	Unknown
VIT_06s0009g03350	Phosphatidylglycerol specific phospholipase C	Metabolism.Primary metabolism.Amino acid metabolism.Glycine, serine, and threonine metabolism	Amino acid metabolism
VIT_03s0063g02260	Phosphatidylinositol 4-kinase	Metabolism.Primary metabolism.Carbohydrate metabolism.Monosaccharide metabolism.Inositol phosphate metabolism	Carbohydrate metabolism
VIT_09s0018g01760	Phosphatidylinositol glycan synthesis class F	Metabolism.Primary metabolism.Lipid metabolism.Glycolipid metabolism.GPI anchor biosynthesis	Lipid metabolism
VIT_02s0025g04070	Phosphatidylinositol glycan, class U	Metabolism.Primary metabolism.Lipid metabolism.Glycolipid metabolism.GPI anchor biosynthesis	Lipid metabolism
GSVIVT01026772001	Phosphatidylinositol N-acetylglucosaminyltransferase subunit	Metabolism.Primary metabolism.Lipid metabolism.Glycolipid metabolism.GPI anchor biosynthesis	Lipid metabolism
GSVIVT01026773001	Phosphatidylinositol N-acetylglucosaminyltransferase subunit	Metabolism.Primary metabolism.Lipid metabolism.Glycolipid metabolism.GPI anchor biosynthesis	Lipid metabolism
VIT_18s0089g00020	Phosphatidylinositol N-acetylglucosaminyltransferase subunit P	Metabolism.Primary metabolism.Lipid metabolism.Glycolipid metabolism.GPI anchor biosynthesis	Lipid metabolism
VIT_13s0067g02840	Phosphatidylinositol-4-phosphate 5-kinase	Metabolism.Primary metabolism.Carbohydrate metabolism.Monosaccharide metabolism.Inositol phosphate metabolism	Carbohydrate metabolism
VIT_19s0014g01390	Phosphoenolpyruvate carboxylase	Metabolism.Primary metabolism.Carbohydrate metabolism.Monosaccharide metabolism.Pyruvate metabolism	Carbohydrate metabolism
VIT_17s0000g02430	Phosphoethanolamine N-methyltransferase	Metabolism.Primary metabolism.Lipid metabolism.Glycerolipid metabolism.Glycerophospholipid metabolism	Lipid metabolism
VIT_04s0008g00870	Phosphoethanolamine/phosphocholine phosphatase	Metabolism.Primary metabolism.Lipid metabolism.Glycerolipid metabolism.Glycerophospholipid metabolism	Lipid metabolism
VIT_02s0025g04900	Phosphoglycerate mutase	Metabolism.Primary metabolism.Carbohydrate metabolism.Glycolysis Gluconeogenesis	Carbohydrate metabolism
VIT_11s0103g00190	Phospholipase A2 alpha	Metabolism.Primary metabolism.Lipid metabolism.Glycerolipid metabolism.Glycerophospholipid metabolism.Glycerophospholipid catabolism	Lipid metabolism
GSVIVT01017317001	Phospholipase D alpha 1 precursor (PLD 1) (Choline phosphatase 1)	Metabolism.Primary metabolism.Lipid metabolism.Glycerolipid metabolism.Glycerophospholipid metabolism.Glycerophospholipid catabolism	Lipid metabolism
VIT_09s0002g06010	Phospholipase/carboxylesterase	Metabolism.Cellular metabolism.Esterase activity	Cellular process
VIT_10s0003g03180	Phospho-N-acetylmuramoyl-pentapeptide-transferase	Metabolism.Primary metabolism.Carbohydrate metabolism.Oligosaccharide metabolism.Glycan metabolism.Peptidoglycan biosynthesis	Carbohydrate metabolism
GSVIVT01007555001	Phosphopantothenoylcysteine decarboxylase	Metabolism.Primary metabolism.Coenzyme and prosthetic group metabolism.Pantothenate and CoA metabolism.Pantothenate and CoA biosynthesis	Coenzyme and prosthetic group metabolism
GSVIVT01007556001	Phosphopantothenoylcysteine decarboxylase	Metabolism.Primary metabolism.Coenzyme and prosthetic group metabolism.Pantothenate and CoA metabolism.Pantothenate and CoA biosynthesis	Coenzyme and prosthetic group metabolism
VIT_06s0004g05900	Phosphopyruvate hydratase.	Metabolism.Primary metabolism.Carbohydrate metabolism.Glycolysis Gluconeogenesis	Carbohydrate metabolism
VIT_08s0007g03960	Phosphopyruvate hydratase.	Metabolism.Primary metabolism.Carbohydrate metabolism.Glycolysis Gluconeogenesis	Carbohydrate metabolism
VIT_16s0022g01770	Phosphopyruvate hydratase.	Metabolism.Primary metabolism.Carbohydrate metabolism.Glycolysis Gluconeogenesis	Carbohydrate metabolism
VIT_12s0028g00260	Phosphoribosylamine--glycine ligase (PUR2)	Metabolism.Primary metabolism.Nucleobase, nucleoside, nucleotide, nucleic acid metabolism.Nucleotide metabolism.Purine metabolism	Nucleic acid metabolism
GSVIVT01016499001	Phosphoribosylformylglycinamidine synthase, chloroplast precursor	Metabolism.Primary metabolism.Nucleobase, nucleoside, nucleotide, nucleic acid metabolism.Nucleotide metabolism.Purine metabolism	Nucleic acid metabolism
VIT_18s0072g00860	Photosystem I assembly protein Ycf37	Metabolism.Primary metabolism.Generation of metabolite precursors and energy.Photosynthesis.Photosystem I	Generation of metabolite precursors and energy
VIT_13s0019g00320	Photosystem II protein P PsbP	Metabolism.Primary metabolism.Generation of metabolite precursors and energy.Photosynthesis.Photosystem II	Generation of metabolite precursors and energy
VIT_07s0005g04400	Photosystem II reaction centre W (PsbW)	Metabolism.Primary metabolism.Generation of metabolite precursors and energy.Photosynthesis.Photosystem II	Generation of metabolite precursors and energy
VIT_00s0194g00080	Phototropic-responsive NPH3	Signaling.Signaling pathway.Light Signaling	Signaling pathway
VIT_04s0008g06630	Phototropic-responsive NPH3	Signaling.Signaling pathway.Light Signaling	Signaling pathway
VIT_07s0005g06300	Phototropic-responsive NPH3	Signaling.Signaling pathway.Light Signaling	Signaling pathway
VIT_12s0178g00010	PHP domain-containing protein	Metabolism.Primary metabolism.Nucleobase, nucleoside, nucleotide, nucleic acid metabolism.Nucleic acid metabolism.DNA metabolism	Nucleic acid metabolism
VIT_05s0049g00070	PhSUP1 SUPERMAN	Development.Reproductive development.Flower development	Reproductive development
VIT_05s0049g00080	PhSUP1 SUPERMAN	Development.Reproductive development.Flower development	Reproductive development
VIT_14s0060g00100	Phytochrome A (PHYA)	Signaling.Signaling pathway.Circadian clock Signaling	Signaling pathway
VIT_06s0004g06990	Phytol kinase 2, chloroplast precursor	Metabolism.Primary metabolism.Cofactor metabolism.Tetrapyrrole metabolism	Primary metabolism.Cofactor metabolism
VIT_04s0008g06050	Phytosulfokine receptor precursor	Signaling.Signaling pathway.Signaling molecules.Signaling peptide.Ligand peptide	Signaling pathway
VIT_03s0088g00290	Phytosulfokines PSK2	Signaling.Signaling pathway.Signaling molecules.Signaling peptide.Ligand peptide	Signaling pathway
VIT_13s0064g01430	Pigment defective 322	Metabolism.Primary metabolism.Nucleobase, nucleoside, nucleotide, nucleic acid metabolism.Nucleic acid metabolism	Nucleic acid metabolism
VIT_11s0052g00440	PIN1 auxin transport protein	Signaling.Hormone Signaling.Auxin Signaling.Auxin transport	Hormone Signaling.Auxin Signaling
VIT_16s0098g00940	Plastid-specific 30S ribosomal protein 1	Cellular process.Cellular component organization and biogenesis.Organelle organization and biogenesis.Plastid organization and biogenesis	Organelle organization and biogenesis
VIT_01s0011g03300	Plastid-specific 30S ribosomal protein 3	Metabolism.Primary metabolism.Protein metabolism and modification.Protein synthesis.Ribosome	Protein metabolism and modification
VIT_02s0025g02410	Plastocyanin domain-containing protein	Metabolism.Primary metabolism.Generation of metabolite precursors and energy.Photosynthesis.Photosynthetic-chain phosphorylation	Generation of metabolite precursors and energy
VIT_04s0008g06670	Plastocyanin domain-containing protein	Metabolism.Primary metabolism.Generation of metabolite precursors and energy.Photosynthesis.Photosynthetic-chain phosphorylation	Generation of metabolite precursors and energy
VIT_09s0018g00520	Plastocyanin domain-containing protein	Metabolism.Primary metabolism.Generation of metabolite precursors and energy.Photosynthesis.Photosynthetic-chain phosphorylation	Generation of metabolite precursors and energy
VIT_14s0108g01320	Plastocyanin domain-containing protein	Metabolism.Primary metabolism.Generation of metabolite precursors and energy.Photosynthesis.Photosynthetic-chain phosphorylation	Generation of metabolite precursors and energy
VIT_18s0001g06580	Plastocyanin domain-containing protein	Metabolism.Primary metabolism.Generation of metabolite precursors and energy.Photosynthesis.Photosynthetic-chain phosphorylation	Generation of metabolite precursors and energy
GSVIVT01028123001	PMR5 (powdery mildew resistant 5)	Response to stimulus.Stress response.Biotic stress response	Stress response
VIT_18s0001g05040	Pollen Ole e 1 allergen and extensin	Unknown	Unknown
GSVIVT01003800001e3	Poly(A)-specific ribonuclease	Metabolism.Primary metabolism.Nucleobase, nucleoside, nucleotide, nucleic acid metabolism.Nucleic acid metabolism.RNA metabolism.RNA catabolism	Nucleic acid metabolism
VIT_00s1351g00010	Polyadenylate-binding protein 2	Metabolism.Primary metabolism.Nucleobase, nucleoside, nucleotide, nucleic acid metabolism.Nucleic acid metabolism.RNA metabolism.RNA catabolism.RNA surveillance	Nucleic acid metabolism
VIT_03s0017g01220	Polyadenylate-binding protein 2	Metabolism.Primary metabolism.Nucleobase, nucleoside, nucleotide, nucleic acid metabolism.Nucleic acid metabolism.RNA metabolism.RNA catabolism.RNA surveillance	Nucleic acid metabolism
VIT_17s0000g08160	Polygalacturonase BURP	Cellular process.Cellular component organization and biogenesis.Cell wall organization and biogenesis.Cell wall metabolism.Cell wall modification.Pectin modification	Cell wall organization and biogenesis
VIT_01s0127g00400	Polygalacturonase GH28	Cellular process.Cellular component organization and biogenesis.Cell wall organization and biogenesis.Cell wall metabolism.Cell wall modification.Pectin modification	Cell wall organization and biogenesis
VIT_07s0005g02590	Polygalacturonase GH28	Cellular process.Cellular component organization and biogenesis.Cell wall organization and biogenesis.Cell wall metabolism.Cell wall modification.Pectin modification	Cell wall organization and biogenesis
VIT_13s0064g00750	Polygalacturonase GH28	Cellular process.Cellular component organization and biogenesis.Cell wall organization and biogenesis.Cell wall metabolism.Cell wall modification.Pectin modification	Cell wall organization and biogenesis
VIT_15s0046g02000	Polygalacturonase GH28	Cellular process.Cellular component organization and biogenesis.Cell wall organization and biogenesis.Cell wall metabolism.Cell wall modification.Pectin modification	Cell wall organization and biogenesis
GSVIVT01028860001	Polygalacturonase GH28	Cellular process.Cellular component organization and biogenesis.Cell wall organization and biogenesis.Cell wall metabolism.Cell wall modification.Pectin modification	Cell wall organization and biogenesis
VIT_01s0127g00870	Polygalacturonase JP630	Cellular process.Cellular component organization and biogenesis.Cell wall organization and biogenesis.Cell wall metabolism.Cell wall modification.Pectin modification	Cell wall organization and biogenesis
VIT_19s0014g02090	Polynucleotidyl transferase, Ribonuclease H fold	Metabolism.Primary metabolism.Nucleobase, nucleoside, nucleotide, nucleic acid metabolism.Nucleic acid metabolism.RNA metabolism.RNA processing	Nucleic acid metabolism
VIT_11s0016g04750	Potassium channel AKT1	Signaling.Hormone Signaling.ABA Signaling.ABA-mediated Signaling pathway	Hormone Signaling.ABA Signaling
VIT_12s0142g00170	Potassium transporter (KUP7)	Transport overview.Electrochemical Potential-driven Transporters.Porters.K+ uptake porter (aka permease)	Transport
VIT_17s0000g01930	Potassium transporter 2	Transport overview.Electrochemical Potential-driven Transporters.Porters.K+ uptake porter (aka permease)	Transport
VIT_11s0065g00460	Potyviral helper component protease-interacting protein 2	Metabolism.Primary metabolism.Protein metabolism and modification.Proteolysis.Peptidase proteins	Protein metabolism and modification
VIT_10s0042g00150	Prefoldin subunit 5	Metabolism.Primary metabolism.Protein metabolism and modification.Protein folding	Protein metabolism and modification
VIT_06s0004g00710	Pre-mRNA splicing factor cwc22	Metabolism.Primary metabolism.Nucleobase, nucleoside, nucleotide, nucleic acid metabolism.Nucleic acid metabolism.RNA metabolism.RNA processing.mRNA processing.mRNA splicing	Nucleic acid metabolism
VIT_12s0059g00750	Prephenate dehydratase	Metabolism.Primary metabolism.Amino acid metabolism.Aromatic amino acid metabolism.Aromatic amino acid biosynthesis	Amino acid metabolism
VIT_02s0025g01350	Primase polypeptide 1	Metabolism.Primary metabolism.Nucleobase, nucleoside, nucleotide, nucleic acid metabolism.Nucleic acid metabolism.DNA metabolism.DNA replication	Nucleic acid metabolism
VIT_02s0033g00320	PRLI-interacting factor L	Transport overview.Incompletely characterized transport systems.Putative transport protein.Putative Tripartite Zn2+ Transporter	Transport
VIT_09s0002g03250	Profilin 4 (PRO4) (PFN4)	Cellular process.Cellular component organization and biogenesis.Cytoskeleton organization and biogenesis.Actin organization and biogenesis	Cytoskeleton organization and biogenesis
VIT_18s0001g00950	Prolyl 4-hydroxylase alpha-2 subunit precursor	Metabolism.Primary metabolism.Amino acid metabolism.Arginine and proline metabolism	Amino acid metabolism
VIT_03s0063g02010	Protease	Metabolism.Primary metabolism.Protein metabolism and modification.Proteolysis.Peptidase-mediated proteolysis	Protein metabolism and modification
VIT_17s0000g07900	Protease Do 9	Metabolism.Primary metabolism.Protein metabolism and modification.Proteolysis.Peptidase-mediated proteolysis	Protein metabolism and modification
VIT_02s0154g00310	Protease inhibitor/seed storage/lipid transfer protein (LTP)	Transport overview.Macromolecule transport.Lipid transport	Transport
VIT_02s0012g01140	Protein kinase	Signaling.Signaling pathway.Protein kinase	Signaling pathway
VIT_08s0007g05550	Protein kinase	Signaling.Signaling pathway.Protein kinase	Signaling pathway
VIT_08s0007g05560	Protein kinase	Signaling.Signaling pathway.Protein kinase	Signaling pathway
VIT_15s0046g02030	Protein kinase	Signaling.Signaling pathway.Protein kinase	Signaling pathway
VIT_16s0013g02130	Protein kinase	Signaling.Signaling pathway.Protein kinase	Signaling pathway
VIT_08s0056g00150	Protein kinase APK1B	Signaling.Signaling pathway.Protein kinase	Signaling pathway
VIT_11s0065g00470	Protein kinase APK1B	Signaling.Signaling pathway.Protein kinase	Signaling pathway
VIT_17s0000g09290	Protein kinase ATN1	Signaling.Signaling pathway.Protein kinase	Signaling pathway
VIT_01s0011g01610	Protein kinase C inhibitor	Signaling.Signaling pathway.Protein kinase	Signaling pathway
VIT_11s0016g02150	Protein kinase CDG1	Signaling.Signaling pathway.Protein kinase	Signaling pathway
VIT_18s0001g06780	Protein kinase CRK1	Signaling.Signaling pathway.Protein kinase	Signaling pathway
VIT_01s0011g03510	Protein kinase PKN/PRK1	Signaling.Signaling pathway.Protein kinase	Signaling pathway
VIT_19s0014g00260	Protein kinase PKN/PRK1	Signaling.Signaling pathway.Protein kinase	Signaling pathway
VIT_14s0030g01830	Protein kinase PKN/PRK1, effector	Signaling.Signaling pathway.Protein kinase	Signaling pathway
VIT_18s0041g01360	Protein translocon component Tic40, Chloroplast	Transport overview.Primary Active Transporters.P-P-bond hydrolysis-driven transporters.Chloroplast Env Prot Translocase	Transport
VIT_04s0008g02330	Protein tyrosine phosphatase	Signaling.Signaling pathway.Protein phosphatase	Signaling pathway
VIT_13s0067g01980	Proteinase inhibitor (LUTI)	Metabolism.Primary metabolism.Protein metabolism and modification.Proteolysis.Protease inhibition	Protein metabolism and modification
VIT_14s0060g00450	Protein-serine/threonine kinase haspin-related	Signaling.Signaling pathway.Protein kinase	Signaling pathway
VIT_06s0004g05040	Protein-S-isoprenylcysteine O-methyltransferase	Metabolism.Primary metabolism.Amino acid metabolism.Methionine metabolism	Amino acid metabolism
VIT_13s0067g02340	Proton-dependent oligopeptide transport (POT) family protein	Transport overview.Electrochemical Potential-driven Transporters.Porters.Proton-dependent Oligopeptide Transporter	Transport
VIT_03s0063g00500	Prpk (p53-related protein kinase)	Signaling.Signaling pathway.Protein kinase	Signaling pathway
VIT_08s0040g03120	Pseudo-response regulator 7 (APRR7)	Signaling.Hormone Signaling.Cytokinin Signaling.Cytokinin-mediated Signaling pathway	Hormone Signaling
VIT_06s0004g00250	PUMILIO 12 (APUM12)	Regulation overview.Regulation of gene expression.Regulation of translation.Translation repression	Regulation of gene expression
VIT_03s0038g00220	Purple acid phosphatase 10 ATPAP10/PAP10	Metabolism.Primary metabolism.Coenzyme and prosthetic group metabolism.Riboflavin metabolism	Coenzyme and prosthetic group metabolism
VIT_12s0142g00360	putative MADS-box Agamous 1 (VviAG1)	Regulation overview.Regulation of gene expression.Regulation of transcription.Transcription factor.MADS-box family transcription factor	Regulation of gene expression
VIT_13s0158g00100	putative MADS-box Agamous-like 15a (VviAGL15a)	Regulation overview.Regulation of gene expression.Regulation of transcription.Transcription factor.MADS-box family transcription factor	Regulation of gene expression
VIT_18s0001g13460	putative MADS-box Apetala 3a (VviAP3a)	Development.Reproductive development.Flower development	Reproductive development
VIT_04s0023g02820	putative MADS-box Apetala 3b (VviAP3b)	Signaling.Hormone Signaling.Ethylene Signaling.Ethylene-mediated Signaling pathway	Hormone Signaling
VIT_14s0083g01030	putative MADS-box Fruitfull 2 (VviFUL2)	Development.Reproductive development.Flower development	Reproductive development
VIT_14s0083g01050	putative MADS-box sepallata 1 (VviSEP1)	Development.Reproductive development.Flower development	Reproductive development
VIT_00s0313g00070	putative MADS-box Short Vegetal Phase 1 (VviSVP1)	Development.Reproductive development.Flower development	Reproductive development
VIT_04s0008g01980	putative MADS-box type delta 2a (VviMADSD2a)	Regulation overview.Regulation of gene expression.Regulation of transcription.Transcription factor.MADS-box family transcription factor	Regulation of gene expression
VIT_13s0073g00310	Pyridine nucleotide-disulphide oxidoreductase	Metabolism.Primary metabolism.Carbohydrate metabolism.Glycolysis Gluconeogenesis.Glycolysis	Carbohydrate metabolism
VIT_18s0001g07100	Pyridoxamine 5'-phosphate oxidase	Metabolism.Primary metabolism.Coenzyme and prosthetic group metabolism.Pyridoxine metabolism	Coenzyme and prosthetic group metabolism
VIT_10s0116g00360	Pyrophosphate-dependent phosphofructokinase beta subunit	Metabolism.Primary metabolism.Carbohydrate metabolism.Glycolysis Gluconeogenesis.Glycolysis	Carbohydrate metabolism
GSVIVT01021510001	Pyruvate dehydrogenase beta subunit	Metabolism.Primary metabolism.Carbohydrate metabolism.Glycolysis Gluconeogenesis	Carbohydrate metabolism
GSVIVT01021512001	Pyruvate dehydrogenase beta subunit	Metabolism.Primary metabolism.Carbohydrate metabolism.Glycolysis Gluconeogenesis	Carbohydrate metabolism
VIT_01s0146g00310	Pyruvate dehydrogenase E1 component subunit beta	Metabolism.Primary metabolism.Carbohydrate metabolism.Glycolysis Gluconeogenesis.Pyruvate decarboxylation	Carbohydrate metabolism
VIT_08s0007g05490	Pyruvate kinase	Metabolism.Primary metabolism.Carbohydrate metabolism.Glycolysis Gluconeogenesis.Glycolysis	Carbohydrate metabolism
VIT_09s0002g02030	Pyruvoyl-dependent arginine decarboxylase	Metabolism.Primary metabolism.Amino acid metabolism.Arginine and proline metabolism.Urea cycle	Amino acid metabolism
VIT_13s0067g00810	R protein PRF disease resistance protein	Response to stimulus.Stress response.Biotic stress response.Plant-pathogen interaction.R proteins from Plant-pathogen interaction	Stress response
VIT_13s0067g00830	R protein PRF disease resistance protein	Response to stimulus.Stress response.Biotic stress response.Plant-pathogen interaction.R proteins from Plant-pathogen interaction	Stress response
GSVIVT01012406001	R protein MLA10	Response to stimulus.Stress response.Biotic stress response.Plant-pathogen interaction.R proteins from Plant-pathogen interaction	Stress response
VIT_08s0007g04740	RAB GTPase RAB_ALPHA	Cellular process.Cellular transport.Protein trafficking.Vesicle-mediated trafficking	Transport
VIT_19s0014g01820	RAB GTPase RABA1F	Signaling.Signaling pathway.G-protein signaling pathway	Signaling pathway
VIT_08s0007g07800	RAB GTPase RABA4D	Cellular process.Cellular transport.Protein trafficking	Transport
VIT_08s0040g03050	RabGAP/TBC domain-containing protein	Signaling.Signaling pathway.G-protein signaling pathway.RAB-GTPase regulation	Signaling pathway
VIT_07s0104g01120	Rac GTPase activating protein	Transport overview.Incompletely characterized transport systems.Recognized transporters of unknown biochemical mechanism.Non ABC Multidrug Exporter	Transport
GSVIVT01033865001	Rac GTPase activating protein 1	Transport overview.Incompletely characterized transport systems.Recognized transporters of unknown biochemical mechanism.Non ABC Multidrug Exporter	Transport
VIT_17s0000g07890	Rac-like GTP-binding protein ARAC10 (GTPase protein ROP10)	Signaling.Signaling pathway.Calcium sensors and Signaling	Signaling pathway
VIT_09s0002g09150	RAE1 RNA export 1 homolog	Transport overview.Incompletely characterized transport systems.Recognized transporters of unknown biochemical mechanism.Nuclear pore complex	Transport
VIT_07s0104g00520	RANGAP1 (RAN GTPASE activating protein 1)	Transport overview.Nucleocytoplasmic transport.Nuclear pore complex	Transport
VIT_07s0031g00540	Rapid ALkalinization Factor RALFL34	Signaling.Signaling pathway.Signaling molecules.Signaling peptide	Signaling pathway
VIT_04s0008g05020	Ras GTP-binding protein (RAN3)	Transport overview.Nucleocytoplasmic transport.Nuclear pore complex	Transport
GSVIVT01035267001	Ras-related protein Rab-5A	Cellular process.Cellular transport.Protein trafficking.Vesicle-mediated trafficking	Transport
GSVIVT01037697001	Rcd1 cell differentiation protein	Metabolism.Primary metabolism.Nucleobase, nucleoside, nucleotide, nucleic acid metabolism.Nucleic acid metabolism.RNA metabolism.RNA catabolism	Nucleic acid metabolism
VIT_02s0025g01040	Receptor protein kinase	Signaling.Signaling pathway.Protein kinase	Signaling pathway
VIT_05s0020g01690	Receptor protein kinase	Signaling.Signaling pathway.Protein kinase	Signaling pathway
VIT_06s0004g08210	Receptor protein kinase	Signaling.Signaling pathway.Protein kinase	Signaling pathway
VIT_08s0040g00060	Receptor protein kinase	Signaling.Signaling pathway.Protein kinase	Signaling pathway
VIT_17s0000g05570	Receptor protein kinase	Signaling.Signaling pathway.Protein kinase	Signaling pathway
GSVIVT01018536001	Receptor protein kinase	Signaling.Signaling pathway.Protein kinase	Signaling pathway
GSVIVT01026300001	Receptor protein kinase	Signaling.Signaling pathway.Protein kinase	Signaling pathway
VIT_13s0073g00600	Receptor-like kinase 17	Signaling.Signaling pathway.Protein kinase	Signaling pathway
VIT_05s0020g00730	Receptor-like protein kinase	Signaling.Signaling pathway.Protein kinase	Signaling pathway
VIT_05s0049g01860	Receptor-like protein kinase	Signaling.Signaling pathway.Protein kinase	Signaling pathway
VIT_01s0010g01760	Remorin	Unclear	Unknown
VIT_02s0025g03780	Remorin	Unclear	Unknown
VIT_15s0046g03180	Remorin	Unclear	Unknown
VIT_08s0032g00090	replication factor C subunit 3/5	Metabolism.Primary metabolism.Nucleobase, nucleoside, nucleotide, nucleic acid metabolism.Nucleic acid metabolism.DNA metabolism.DNA replication	Nucleic acid metabolism
VIT_08s0007g01720	Reticulon family protein (RTNLB12)	Unclear	Unknown
VIT_19s0014g01890	Reticulon-4-interacting protein 1	Unclear	Unknown
VIT_05s0029g00640	Retrotransposon	Transposable elements viral and plasmid proteins.Protein from transposable element	Transposable elements viral and plasmid proteins.Protein from transposable element
VIT_15s0045g01190	Retrotransposon protein, Unclassified	Transposable elements viral and plasmid proteins.Protein from transposable element	Transposable elements viral and plasmid proteins.Protein from transposable element
VIT_01s0182g00040	Retrovirus Pol polyprotein	Transposable elements viral and plasmid proteins.Protein from transposable element	Transposable elements viral and plasmid proteins.Protein from transposable element
VIT_02s0087g00700	Retrovirus Pol polyprotein	Transposable elements viral and plasmid proteins.Protein from transposable element	Transposable elements viral and plasmid proteins.Protein from transposable element
VIT_10s0003g04110	Retrovirus Pol polyprotein	Transposable elements viral and plasmid proteins.Protein from transposable element	Transposable elements viral and plasmid proteins.Protein from transposable element
VIT_07s0005g03900	Rho GDP-dissociation inhibitor 1	Signaling.Signaling pathway.G-protein signaling pathway	Signaling pathway
VIT_05s0062g00780	Rho GDP-dissociation inhibitor 2	Signaling.Signaling pathway.G-protein signaling pathway	Signaling pathway
VIT_12s0059g00580	Rho GDP-dissociation inhibitor 2	Signaling.Signaling pathway.G-protein signaling pathway	Signaling pathway
VIT_08s0007g06200	Rhodanese domain-containing protein	Unclassified	Unknown
VIT_07s0005g00580	Ribonuclease H	Transposable elements viral and plasmid proteins.Protein from transposable element	Transposable elements viral and plasmid proteins.Protein from transposable element
VIT_06s0004g03340	Ribose-5-phosphate isomerase	Metabolism.Primary metabolism.Carbohydrate metabolism.Monosaccharide metabolism.Monosaccharide catabolism.Pentose-phosphate shunt	Carbohydrate metabolism
VIT_08s0007g03340	Ribosomal protein L10A (RPL10aA) 60S	Metabolism.Primary metabolism.Protein metabolism and modification.Protein synthesis.Ribosome	Protein metabolism and modification
GSVIVT01036128001	Ribosomal protein L10A (RPL10aA) 60S	Metabolism.Primary metabolism.Protein metabolism and modification.Protein synthesis.Ribosome	Protein metabolism and modification
VIT_12s0028g01800	Ribosomal protein L11 (RPL11D) 60S	Metabolism.Primary metabolism.Protein metabolism and modification.Protein synthesis.Ribosome	Protein metabolism and modification
VIT_07s0005g06490	Ribosomal protein L13A (RPL13aD) 60S	Metabolism.Primary metabolism.Protein metabolism and modification.Protein synthesis.Ribosome	Protein metabolism and modification
VIT_15s0021g00760	Ribosomal protein L13a 60S	Metabolism.Primary metabolism.Protein metabolism and modification.Protein synthesis.Ribosome	Protein metabolism and modification
VIT_11s0118g00670	Ribosomal protein L14 (RPL14B) 60S	Metabolism.Primary metabolism.Protein metabolism and modification.Protein synthesis.Ribosome	Protein metabolism and modification
VIT_00s0551g00020	Ribosomal protein L15e	Metabolism.Primary metabolism.Protein metabolism and modification.Protein synthesis.Ribosome	Protein metabolism and modification
VIT_16s0013g02020	Ribosomal protein L15e	Metabolism.Primary metabolism.Protein metabolism and modification.Protein synthesis.Ribosome	Protein metabolism and modification
VIT_04s0044g00980	Ribosomal protein L17	Metabolism.Primary metabolism.Protein metabolism and modification.Protein synthesis.Ribosome	Protein metabolism and modification
GSVIVT01010450001	Ribosomal protein L17 (RPL17B) 60S	Metabolism.Primary metabolism.Protein metabolism and modification.Protein synthesis.Ribosome	Protein metabolism and modification
VIT_01s0010g03370	Ribosomal protein L17-2 60S	Metabolism.Primary metabolism.Protein metabolism and modification.Protein synthesis.Ribosome	Protein metabolism and modification
VIT_06s0061g00430	Ribosomal protein L18	Metabolism.Primary metabolism.Protein metabolism and modification.Protein synthesis.Ribosome	Protein metabolism and modification
VIT_07s0005g00690	Ribosomal protein L18 (RPL18B) 60S	Metabolism.Primary metabolism.Protein metabolism and modification.Protein synthesis.Ribosome	Protein metabolism and modification
VIT_14s0030g00630	Ribosomal protein L18 50S	Metabolism.Primary metabolism.Protein metabolism and modification.Protein synthesis.Ribosome	Protein metabolism and modification
VIT_10s0003g03130	Ribosomal protein L18A (RPL18aB) 60S	Metabolism.Primary metabolism.Protein metabolism and modification.Protein synthesis.Ribosome	Protein metabolism and modification
VIT_10s0003g03150	Ribosomal protein L18A (RPL18aB) 60S	Metabolism.Primary metabolism.Protein metabolism and modification.Protein synthesis.Ribosome	Protein metabolism and modification
VIT_05s0020g03480	Ribosomal protein L18P/L5E	Metabolism.Primary metabolism.Protein metabolism and modification.Protein synthesis.Ribosome	Protein metabolism and modification
VIT_17s0000g09390	Ribosomal protein L19	Metabolism.Primary metabolism.Protein metabolism and modification.Protein synthesis.Ribosome	Protein metabolism and modification
VIT_12s0134g00130	Ribosomal protein L2 60S	Metabolism.Primary metabolism.Protein metabolism and modification.Protein synthesis.Ribosome	Protein metabolism and modification
VIT_00s0742g00020	Ribosomal protein L23	Metabolism.Primary metabolism.Protein metabolism and modification.Protein synthesis.Ribosome	Protein metabolism and modification
VIT_13s0074g00140	Ribosomal protein L24 60S	Metabolism.Primary metabolism.Protein metabolism and modification.Protein synthesis.Ribosome	Protein metabolism and modification
VIT_19s0014g04970	Ribosomal protein L24, chloroplast (CL24) 50S	Metabolism.Primary metabolism.Protein metabolism and modification.Protein synthesis.Ribosome	Protein metabolism and modification
VIT_19s0027g00710	Ribosomal protein L27 (RPL27C) 60S	Metabolism.Primary metabolism.Protein metabolism and modification.Protein synthesis.Ribosome	Protein metabolism and modification
VIT_14s0066g00560	Ribosomal protein L27A (RPL27aC) 60S	Metabolism.Primary metabolism.Protein metabolism and modification.Protein synthesis.Ribosome	Protein metabolism and modification
VIT_04s0008g00790	Ribosomal protein L28 (RPL28C) 60S	Metabolism.Primary metabolism.Protein metabolism and modification.Protein synthesis.Ribosome	Protein metabolism and modification
VIT_09s0002g02560	Ribosomal protein L28e	Metabolism.Primary metabolism.Protein metabolism and modification.Protein synthesis.Ribosome	Protein metabolism and modification
VIT_05s0020g00810	Ribosomal protein L3	Metabolism.Primary metabolism.Protein metabolism and modification.Protein synthesis.Ribosome	Protein metabolism and modification
VIT_07s0031g01230	Ribosomal protein L30 (RPL30A) 60S	Metabolism.Primary metabolism.Protein metabolism and modification.Protein synthesis.Ribosome	Protein metabolism and modification
VIT_13s0064g00850	Ribosomal protein L30 (RPL30B) 60S	Metabolism.Primary metabolism.Protein metabolism and modification.Protein synthesis.Ribosome	Protein metabolism and modification
GSVIVT01008975001	Ribosomal protein L30 (RPL30B) 60S	Metabolism.Primary metabolism.Protein metabolism and modification.Protein synthesis.Ribosome	Protein metabolism and modification
VIT_11s0016g02650	Ribosomal protein L31 (RPL31C) 60S	Metabolism.Primary metabolism.Protein metabolism and modification.Protein synthesis.Ribosome	Protein metabolism and modification
VIT_13s0064g01240	Ribosomal protein L31 (RPL31C) 60S	Metabolism.Primary metabolism.Protein metabolism and modification.Protein synthesis.Ribosome	Protein metabolism and modification
VIT_10s0003g02650	Ribosomal protein L32 (RPL32A) 60S	Metabolism.Primary metabolism.Protein metabolism and modification.Protein synthesis.Ribosome	Protein metabolism and modification
VIT_10s0003g01080	Ribosomal protein L34	Metabolism.Primary metabolism.Protein metabolism and modification.Protein synthesis.Ribosome	Protein metabolism and modification
VIT_00s0317g00130	Ribosomal protein L35 (RPL35B) 60S	Metabolism.Primary metabolism.Protein metabolism and modification.Protein synthesis.Ribosome	Protein metabolism and modification
VIT_04s0008g03900	Ribosomal protein L37 (RPL37C) 60S	Metabolism.Primary metabolism.Protein metabolism and modification.Protein synthesis.Ribosome	Protein metabolism and modification
VIT_09s0002g04440	Ribosomal protein L37 (RPL37C) 60S	Metabolism.Primary metabolism.Protein metabolism and modification.Protein synthesis.Ribosome	Protein metabolism and modification
VIT_04s0008g06030	Ribosomal protein L39 (RPL39C) 60S	Metabolism.Primary metabolism.Protein metabolism and modification.Protein synthesis.Ribosome	Protein metabolism and modification
VIT_06s0004g06140	Ribosomal protein L4	Metabolism.Primary metabolism.Protein metabolism and modification.Protein synthesis.Ribosome	Protein metabolism and modification
VIT_06s0004g00360	Ribosomal protein L4/L1 (RPL4A) 60S	Metabolism.Primary metabolism.Protein metabolism and modification.Protein synthesis.Ribosome	Protein metabolism and modification
VIT_08s0040g03200	Ribosomal protein L4/L1 (RPL4A) 60S	Metabolism.Primary metabolism.Protein metabolism and modification.Protein synthesis.Ribosome	Protein metabolism and modification
VIT_15s0046g02140	Ribosomal protein L46 39S	Metabolism.Primary metabolism.Protein metabolism and modification.Protein synthesis.Translation	Protein metabolism and modification
VIT_15s0046g01780	Ribosomal protein L5	Metabolism.Primary metabolism.Protein metabolism and modification.Protein synthesis.Ribosome	Protein metabolism and modification
VIT_05s0094g00870	Ribosomal protein L5 (RPL5B) 60S	Metabolism.Primary metabolism.Protein metabolism and modification.Protein synthesis.Ribosome	Protein metabolism and modification
VIT_12s0059g02250	Ribosomal protein L6	Metabolism.Primary metabolism.Protein metabolism and modification.Protein synthesis.Ribosome	Protein metabolism and modification
VIT_08s0007g06150	Ribosomal protein L6 (RPL6A) 60S	Metabolism.Primary metabolism.Protein metabolism and modification.Protein synthesis.Ribosome	Protein metabolism and modification
VIT_13s0064g01390	Ribosomal protein L6 (RPL6C) 60S	Metabolism.Primary metabolism.Protein metabolism and modification.Protein synthesis.Ribosome	Protein metabolism and modification
VIT_09s0054g00060	Ribosomal protein L7 (RPL7D) 60S	Metabolism.Primary metabolism.Protein metabolism and modification.Protein synthesis.Ribosome	Protein metabolism and modification
VIT_14s0083g00970	Ribosomal protein L7A (RPL7aB) 60S	Metabolism.Primary metabolism.Protein metabolism and modification.Protein synthesis.Ribosome	Protein metabolism and modification
VIT_17s0000g00980	Ribosomal protein L7A (RPL7aB) 60S	Metabolism.Primary metabolism.Protein metabolism and modification.Protein synthesis.Ribosome	Protein metabolism and modification
VIT_09s0002g01620	Ribosomal protein L9 (RPL90A/C) 60S	Metabolism.Primary metabolism.Protein metabolism and modification.Protein synthesis.Ribosome	Protein metabolism and modification
VIT_16s0098g00730	Ribosomal protein L9 (RPL90A/C) 60S	Metabolism.Primary metabolism.Protein metabolism and modification.Protein synthesis.Ribosome	Protein metabolism and modification
VIT_02s0236g00080	Ribosomal protein P0 acidic	Metabolism.Primary metabolism.Protein metabolism and modification.Protein synthesis.Ribosome	Protein metabolism and modification
VIT_08s0007g03620	Ribosomal protein P2 (RPP2A) acidic 60S	Metabolism.Primary metabolism.Protein metabolism and modification.Protein synthesis.Ribosome	Protein metabolism and modification
VIT_11s0103g00220	Ribosomal protein P3 (RPP3B) acidic 60S	Metabolism.Primary metabolism.Protein metabolism and modification.Protein synthesis.Ribosome	Protein metabolism and modification
VIT_02s0025g00310	Ribosomal protein S10 (RPS10C) 40S	Metabolism.Primary metabolism.Protein metabolism and modification.Protein synthesis.Ribosome	Protein metabolism and modification
VIT_16s0050g01160	Ribosomal protein S10 (RPS10C) 40S	Metabolism.Primary metabolism.Protein metabolism and modification.Protein synthesis.Ribosome	Protein metabolism and modification
VIT_11s0118g00680	Ribosomal protein S11 (RPS11A) 40S	Metabolism.Primary metabolism.Protein metabolism and modification.Protein synthesis.Ribosome	Protein metabolism and modification
VIT_11s0037g00080	Ribosomal protein S12 (RPS12C) 40S	Metabolism.Primary metabolism.Protein metabolism and modification.Protein synthesis.Ribosome	Protein metabolism and modification
VIT_16s0022g01590	Ribosomal protein S13 (RPS13A) 40S	Metabolism.Primary metabolism.Protein metabolism and modification.Protein synthesis.Ribosome	Protein metabolism and modification
VIT_06s0080g00740	Ribosomal protein S14 (RPS14C) 40S	Metabolism.Primary metabolism.Protein metabolism and modification.Protein synthesis.Ribosome	Protein metabolism and modification
VIT_08s0007g03020	Ribosomal protein S14 (RPS14C) 40S	Metabolism.Primary metabolism.Protein metabolism and modification.Protein synthesis.Ribosome	Protein metabolism and modification
VIT_15s0045g00770	Ribosomal protein S15	Metabolism.Primary metabolism.Protein metabolism and modification.Protein synthesis.Ribosome	Protein metabolism and modification
VIT_05s0020g04790	Ribosomal protein S15 (RPS15D) 40S	Metabolism.Primary metabolism.Protein metabolism and modification.Protein synthesis.Ribosome	Protein metabolism and modification
VIT_18s0001g14620	Ribosomal protein S16	Metabolism.Primary metabolism.Protein metabolism and modification.Protein synthesis.Ribosome	Protein metabolism and modification
VIT_05s0020g03450	Ribosomal protein S18 (RPS18C) 40S	Metabolism.Primary metabolism.Protein metabolism and modification.Protein synthesis.Ribosome	Protein metabolism and modification
VIT_13s0047g00220	Ribosomal protein S19	Metabolism.Primary metabolism.Protein metabolism and modification.Protein synthesis.Ribosome	Protein metabolism and modification
VIT_01s0011g00680	Ribosomal protein S19 (RPS19A) 40S	Metabolism.Primary metabolism.Protein metabolism and modification.Protein synthesis.Ribosome	Protein metabolism and modification
VIT_17s0000g06980	Ribosomal protein S19 (RPS19C) 40S	Metabolism.Primary metabolism.Protein metabolism and modification.Protein synthesis.Ribosome	Protein metabolism and modification
VIT_19s0014g02230	Ribosomal protein S20, Chloroplast 30S	Metabolism.Primary metabolism.Protein metabolism and modification.Protein synthesis.Ribosome	Protein metabolism and modification
VIT_14s0030g01620	Ribosomal protein S24 (RPS24A) 40S	Metabolism.Primary metabolism.Protein metabolism and modification.Protein synthesis.Ribosome	Protein metabolism and modification
VIT_13s0067g02700	Ribosomal protein S26 (RPS26C) 40S	Metabolism.Primary metabolism.Protein metabolism and modification.Protein synthesis.Ribosome	Protein metabolism and modification
VIT_09s0002g01460	Ribosomal protein S3 (RPS3A) 40S	Metabolism.Primary metabolism.Protein metabolism and modification.Protein synthesis.Ribosome	Protein metabolism and modification
VIT_04s0008g01750	Ribosomal protein S3 (RPS3C) 40S	Metabolism.Primary metabolism.Protein metabolism and modification.Protein synthesis.Ribosome	Protein metabolism and modification
VIT_14s0006g03060	Ribosomal protein S3, Chloroplast 30S	Metabolism.Primary metabolism.Protein metabolism and modification.Protein synthesis.Ribosome	Protein metabolism and modification
VIT_09s0002g02640	Ribosomal protein S30 (RPS30C) 40S	Metabolism.Primary metabolism.Protein metabolism and modification.Protein synthesis.Ribosome	Protein metabolism and modification
VIT_08s0058g00390	Ribosomal protein S4 (RPS4D) 40S	Metabolism.Primary metabolism.Protein metabolism and modification.Protein synthesis.Ribosome	Protein metabolism and modification
VIT_04s0043g00440	Ribosomal protein S5 (RPS5B) 40S	Metabolism.Primary metabolism.Protein metabolism and modification.Protein synthesis.Ribosome	Protein metabolism and modification
VIT_02s0025g02000	Ribosomal protein S6	Metabolism.Primary metabolism.Protein metabolism and modification.Protein synthesis.Ribosome	Protein metabolism and modification
VIT_03s0017g01350	Ribosomal protein S6 (RPS6B) 40S	Metabolism.Primary metabolism.Protein metabolism and modification.Protein synthesis.Ribosome	Protein metabolism and modification
VIT_07s0191g00060	Ribosomal protein S6 (RPS6B) 40S	Metabolism.Primary metabolism.Protein metabolism and modification.Protein synthesis.Ribosome	Protein metabolism and modification
VIT_18s0001g06290	Ribosomal protein S6 (RPS6B) 40S	Metabolism.Primary metabolism.Protein metabolism and modification.Protein synthesis.Ribosome	Protein metabolism and modification
VIT_14s0006g02830	Ribosomal protein S7 (RPS7A) 40S	Metabolism.Primary metabolism.Protein metabolism and modification.Protein synthesis.Ribosome	Protein metabolism and modification
VIT_19s0090g01570	Ribosomal protein S8 (RPS8A) 40S	Metabolism.Primary metabolism.Protein metabolism and modification.Protein synthesis.Ribosome	Protein metabolism and modification
VIT_14s0108g00460	Ribosomal protein S9 (RPS9C) 40S	Metabolism.Primary metabolism.Protein metabolism and modification.Protein synthesis.Ribosome	Protein metabolism and modification
VIT_09s0002g00610	Ribosomal protein SA (RPSaB) 40S	Metabolism.Primary metabolism.Protein metabolism and modification.Protein synthesis.Ribosome	Protein metabolism and modification
VIT_14s0171g00220	Ribosome recycling factor	Cellular process.Cellular component organization and biogenesis.Ribosome organization and biogenesis	Ribosome organization and biogenesis
VIT_06s0004g05180	Ribulose bisphosphate carboxylase/oxygenase activase, chloroplast	Metabolism.Primary metabolism.Generation of metabolite precursors and energy.Photosynthesis.Calvin cycle	Generation of metabolite precursors and energy
VIT_04s0043g00790	ribulose-1,5 bisphosphate carboxylase oxygenase large subunit N-methyltransferase	Regulation overview.Regulation of gene expression.Regulation of transcription.Transcription factor.SET PCG family transcription factor	Regulation of gene expression
VIT_19s0014g02900	Ring finger protein 185	Unknown	Unknown
VIT_18s0089g00860	Ring-H2 finger protein ATL4E	Metabolism.Primary metabolism.Protein metabolism and modification.Proteolysis.cytoplasmic and nuclear protein degradation.Ubiquitin-mediated proteolysis	Protein metabolism and modification
VIT_18s0001g01940	Ripening regulated protein DDTFR8	Development.Reproductive development.Fruit development	Reproductive development
VIT_08s0007g07820	RLK902 (receptor-like kinase 902)	Signaling.Signaling pathway.Protein kinase	Signaling pathway
GSVIVT01038632001e3	RNA binding / nucleic acid binding / nucleotide binding [Arabidopsis thaliana]	Unclear	Unknown
VIT_15s0048g02630	RNA binding motif protein 38	Unknown	Unknown
VIT_12s0059g01210	RNA-binding protein	Unknown	Unknown
GSVIVT01028887001	RRNA 2'-O-methyltransferase fibrillarin	Metabolism.Primary metabolism.Nucleobase, nucleoside, nucleotide, nucleic acid metabolism.Nucleic acid metabolism.RNA metabolism.rRNA metabolism	Nucleic acid metabolism
VIT_04s0023g01280	RUB1 conjugating enzyme (RCE1)	Metabolism.Primary metabolism.Protein metabolism and modification.Proteolysis.cytoplasmic and nuclear protein degradation.Ubiquitin-mediated proteolysis	Protein metabolism and modification
VIT_18s0157g00180	S-adenosylmethionine carrier 1	Transport overview.Electrochemical Potential-driven Transporters.Porters.Mitochondrial Carrier.Mitochondrial S-adenosylmethionine (SAM) carrier	Transport
VIT_07s0005g02230	S-adenosylmethionine synthetase 1 (SAM1)	Metabolism.Primary metabolism.Amino acid metabolism.Methionine metabolism	Amino acid metabolism
VIT_19s0090g00570	Salicylic acid-induced fragment 1 protein	Unknown	Unknown
VIT_07s0141g00190	SAM (and some other nucleotide) binding motif	Unclear	Unknown
VIT_07s0005g03510	SAP protein BP-73 E1-E2_ATPase	Diverse functions.Gene family with diverse functions.AAA-type ATPase domain family	Diverse functions
VIT_13s0019g01060	SC35 splicing factor, 30 kD (SCL30)	Metabolism.Primary metabolism.Nucleobase, nucleoside, nucleotide, nucleic acid metabolism.Nucleic acid metabolism.RNA metabolism.RNA processing.mRNA processing.mRNA splicing	Nucleic acid metabolism
VIT_10s0003g05480	SEC14 cytosolic factor	Signaling.Signaling pathway.Phosphatidylinositol Signaling	Signaling pathway
VIT_07s0005g06640	SEC14 cytosolic factor	Transport overview.Electrochemical Potential-driven Transporters.Porters.Drug/Metabolite Transporter.Triose-phosphate Transporter	Transport
VIT_05s0049g02110	Sec20	Cellular process.Cellular transport.Protein trafficking.Vesicle-mediated trafficking.SNARE interactions in vesicular transport	Transport
VIT_16s0039g02550	Seed specific protein Bn15D1B	Development.Reproductive development.Seed development	Reproductive development
VIT_18s0001g01250	Senescence-inducible chloroplast stay-green protein 2	Metabolism.Primary metabolism.Cofactor metabolism.Tetrapyrrole metabolism.Chlorophyll metabolism.Chlorophyll catabolism	Primary metabolism.Cofactor metabolism
GSVIVT01008768001	Senescence-inducible chloroplast stay-green protein 2	Metabolism.Primary metabolism.Cofactor metabolism.Tetrapyrrole metabolism.Chlorophyll metabolism.Chlorophyll catabolism	Primary metabolism.Cofactor metabolism
VIT_13s0106g00110	Separase	Metabolism.Primary metabolism.Protein metabolism and modification.Proteolysis.Peptidase proteins	Protein metabolism and modification
VIT_09s0002g09090	Ser/thr specific protein kinase	Signaling.Signaling pathway.Protein kinase	Signaling pathway
VIT_12s0055g00820	Serine carboxypeptidase II	Metabolism.Primary metabolism.Protein metabolism and modification.Proteolysis.Peptidase-mediated proteolysis	Protein metabolism and modification
VIT_18s0001g15550	Serine carboxypeptidase II	Metabolism.Primary metabolism.Protein metabolism and modification.Proteolysis.Peptidase-mediated proteolysis	Protein metabolism and modification
VIT_01s0011g02030	Serine carboxypeptidase S10	Metabolism.Primary metabolism.Protein metabolism and modification.Proteolysis.Peptidase-mediated proteolysis	Protein metabolism and modification
VIT_03s0088g00260	Serine carboxypeptidase S10	Metabolism.Primary metabolism.Protein metabolism and modification.Proteolysis.Peptidase-mediated proteolysis	Protein metabolism and modification
VIT_03s0091g01290	Serine carboxypeptidase S10	Metabolism.Primary metabolism.Protein metabolism and modification.Proteolysis.Peptidase-mediated proteolysis	Protein metabolism and modification
VIT_11s0206g00110	Serine carboxypeptidase S28	Metabolism.Primary metabolism.Protein metabolism and modification.Proteolysis.Peptidase-mediated proteolysis	Protein metabolism and modification
VIT_03s0088g00110	Serine carboxypeptidase SCPL17	Metabolism.Primary metabolism.Protein metabolism and modification.Proteolysis.Peptidase-mediated proteolysis	Protein metabolism and modification
VIT_03s0088g00050	Serine carboxypeptitase 1	Metabolism.Primary metabolism.Protein metabolism and modification.Proteolysis.Peptidase-mediated proteolysis	Protein metabolism and modification
VIT_08s0040g03060	Serine/threonine Protein kinase BNK1	Signaling.Signaling pathway.Protein kinase	Signaling pathway
VIT_01s0137g00580	Serine/threonine-protein kinase AFC2	Signaling.Signaling pathway.Protein kinase	Signaling pathway
VIT_12s0028g03360	Serine/threonine-protein kinase bub1,checkpoint-associated	Signaling.Signaling pathway.Protein kinase	Signaling pathway
VIT_13s0156g00060	Serine/threonine-protein phosphatase PP2A catalytic subunit	Signaling.Signaling pathway.Calcium sensors and Signaling	Signaling pathway
VIT_04s0023g00980	SET domain protein	Regulation overview.Regulation of gene expression.Regulation of transcription.Transcription factor.C2H2 family transcription factor	Regulation of gene expression
VIT_02s0025g01660	Seven in absentia SINA5	Metabolism.Primary metabolism.Protein metabolism and modification.Proteolysis.cytoplasmic and nuclear protein degradation.Ubiquitin-mediated proteolysis	Protein metabolism and modification
VIT_19s0014g00880	Seven in absentia SINA5	Metabolism.Primary metabolism.Protein metabolism and modification.Proteolysis.cytoplasmic and nuclear protein degradation.Ubiquitin-mediated proteolysis	Protein metabolism and modification
VIT_10s0003g02590	SH3 domain-containing protein 3 (SH3P3)	Transport overview.Macromolecule transport.Protein transport.Protein coat	Transport
VIT_14s0030g00660	Shikimate dehydrogenase	Metabolism.Primary metabolism.Amino acid metabolism.Aromatic amino acid metabolism.Aromatic amino acid biosynthesis	Amino acid metabolism
VIT_02s0012g01800	Shikimate kinase	Metabolism.Primary metabolism.Amino acid metabolism.Aromatic amino acid metabolism.Aromatic amino acid biosynthesis	Amino acid metabolism
VIT_14s0068g01460	Shikimate kinase	Metabolism.Primary metabolism.Amino acid metabolism.Aromatic amino acid metabolism.Aromatic amino acid biosynthesis	Amino acid metabolism
GSVIVT01031478001	Short-chain dehydrogenase carbonyl reductase 3	Unclear	Unknown
VIT_10s0003g05770	Short-chain dehydrogenase/reductase (SDR)	Metabolism.Cellular metabolism.Oxidation reduction.Alcohol dehydrogenase superfamily	Cellular process
VIT_16s0050g00760	Short-chain dehydrogenase/reductase (SDR)	Unclear	Unknown
VIT_01s0010g00590	Short-chain dehydrogenase/reductase SDR	Unclear	Unknown
VIT_08s0007g02180	Signal peptidase I	Metabolism.Primary metabolism.Protein metabolism and modification.Protein folding.Protein export	Protein metabolism and modification
VIT_15s0048g01290	Sin3 associated polypeptide p18	Cellular process.Cell growth and death	Cell growth and death
GSVIVT01035541001	Small nuclear ribonucleoprotein	Metabolism.Primary metabolism.Nucleobase, nucleoside, nucleotide, nucleic acid metabolism.Nucleic acid metabolism.RNA metabolism.RNA biosynthesis.mRNA biosynthesis	Nucleic acid metabolism
GSVIVT01035542001	Small nuclear ribonucleoprotein	Metabolism.Primary metabolism.Nucleobase, nucleoside, nucleotide, nucleic acid metabolism.Nucleic acid metabolism.RNA metabolism.RNA biosynthesis.mRNA biosynthesis	Nucleic acid metabolism
VIT_19s0015g01330	Small nuclear ribonucleoprotein D1	Metabolism.Primary metabolism.Nucleobase, nucleoside, nucleotide, nucleic acid metabolism.Nucleic acid metabolism.RNA metabolism.RNA processing.mRNA processing.mRNA splicing	Nucleic acid metabolism
VIT_07s0005g00500	Small nuclear ribonucleoprotein D2	Metabolism.Primary metabolism.Nucleobase, nucleoside, nucleotide, nucleic acid metabolism.Nucleic acid metabolism.RNA metabolism.RNA processing.mRNA processing.mRNA splicing	Nucleic acid metabolism
VIT_03s0038g03650	Small nuclear ribonucleoprotein D3	Metabolism.Primary metabolism.Nucleobase, nucleoside, nucleotide, nucleic acid metabolism.Nucleic acid metabolism.RNA metabolism.RNA processing.mRNA processing.mRNA splicing	Nucleic acid metabolism
VIT_18s0122g01350	Small nuclear ribonucleoprotein D3	Metabolism.Primary metabolism.Nucleobase, nucleoside, nucleotide, nucleic acid metabolism.Nucleic acid metabolism.RNA metabolism.RNA processing.mRNA processing.mRNA splicing	Nucleic acid metabolism
VIT_08s0007g03030	Small subunit ribosomal protein S27Ae	Metabolism.Primary metabolism.Protein metabolism and modification.Protein synthesis.Ribosome	Protein metabolism and modification
VIT_05s0029g00170	Small ubiquitin modifier 2 (SUMO)	Transport overview.Nucleocytoplasmic transport.Nuclear pore complex	Transport
VIT_07s0129g00580	Snakin-1	Signaling.Hormone Signaling.Gibberellic acid Signaling.Gibberellic acid-mediated Signaling pathway	Hormone Signaling
VIT_14s0060g00090	SNARE YKT6 1	Cellular process.Cellular transport.Protein trafficking.Vesicle-mediated trafficking.SNARE interactions in vesicular transport	Transport
VIT_06s0004g03000	SNO glutamine amidotransferase	Metabolism.Primary metabolism.Coenzyme and prosthetic group metabolism.Pyridoxine metabolism	Coenzyme and prosthetic group metabolism
VIT_14s0036g01320	SOD Cu/Zn superoxide dismutase	Cellular process.Cellular component organization and biogenesis.Organelle organization and biogenesis.Peroxisome organization and biogenesis.Peroxisome membrane organization and biogenesis	Organelle organization and biogenesis
VIT_11s0016g05110	Sodium hypersensitive 1	Transport overview.Electrochemical Potential-driven Transporters.Porters.Mitochondrial Carrier	Transport
VIT_19s0014g01710	Sodium/calcium exchanger family protein	Transport overview.Electrochemical Potential-driven Transporters.Porters.Ca2+:Cation Antiporter	Transport
VIT_01s0011g00370	SP1L2 (SPIRAL2)	Cellular process.Cellular component organization and biogenesis.Cytoskeleton organization and biogenesis	Cytoskeleton organization and biogenesis
VIT_05s0020g03200	Spermine synthase	Metabolism.Primary metabolism.Amino acid metabolism.Arginine and proline metabolism.Urea cycle	Amino acid metabolism
VIT_16s0050g02670	Spermine synthase	Metabolism.Primary metabolism.Amino acid metabolism.Arginine and proline metabolism.Urea cycle	Amino acid metabolism
VIT_00s0583g00030	Sphingolipid delta 4 desaturase DES-1	Metabolism.Primary metabolism.Lipid metabolism.Sphingolipid metabolism	Lipid metabolism
VIT_18s0122g00470	Spindle checkpoint protein Bub1b	Cellular process.Cell growth and death	Cell growth and death
VIT_14s0068g00230	Spiral 1 like 2	Cellular process.Cellular component organization and biogenesis.Cytoskeleton organization and biogenesis.Actin organization and biogenesis	Cytoskeleton organization and biogenesis
VIT_01s0011g02040	Splicing factor 3A subunit 1	Metabolism.Primary metabolism.Nucleobase, nucleoside, nucleotide, nucleic acid metabolism.Nucleic acid metabolism.RNA metabolism.RNA processing.mRNA processing.mRNA splicing	Nucleic acid metabolism
VIT_02s0012g00850	Splicing factor PWI domain-containing protein	Metabolism.Primary metabolism.Nucleobase, nucleoside, nucleotide, nucleic acid metabolism.Nucleic acid metabolism.RNA metabolism.RNA processing.mRNA processing.mRNA splicing	Nucleic acid metabolism
VIT_12s0142g00110	Splicing factor, arginine/serine-rich 2	Metabolism.Primary metabolism.Nucleobase, nucleoside, nucleotide, nucleic acid metabolism.Nucleic acid metabolism.RNA metabolism.RNA processing.mRNA processing.mRNA splicing	Nucleic acid metabolism
VIT_00s0525g00020	Squalene monooxygenase	Metabolism.Primary metabolism.Lipid metabolism.Steroid metabolism.Steroid biosynthesis	Lipid metabolism
VIT_18s0001g08550	Squalene monooxygenase	Metabolism.Primary metabolism.Lipid metabolism.Steroid metabolism.Steroid biosynthesis	Lipid metabolism
VIT_11s0065g00170	Squamosa promoter-binding protein (VvSBP10)	Regulation overview.Regulation of gene expression.Regulation of transcription.Transcription factor.SBP family transcription factor	Regulation of gene expression
VIT_12s0028g03350	Squamosa promoter-binding protein (VvSBP11)	Regulation overview.Regulation of gene expression.Regulation of transcription.Transcription factor.SBP family transcription factor	Regulation of gene expression
VIT_08s0007g06270	Squamosa promoter-binding protein (VvSBP8)	Regulation overview.Regulation of gene expression.Regulation of transcription.Transcription factor.SBP family transcription factor	Regulation of gene expression
VIT_10s0003g00050	Squamosa promoter-binding protein (VvSBP9)	Regulation overview.Regulation of gene expression.Regulation of transcription.Transcription factor.SBP family transcription factor	Regulation of gene expression
VIT_19s0015g01350	Stachyose synthase precursor	Metabolism.Primary metabolism.Carbohydrate metabolism.Monosaccharide metabolism.Galactose metabolism	Carbohydrate metabolism
VIT_05s0020g02910	STE11 protein kinase homolog NPK1	Signaling.Signaling pathway.Protein kinase	Signaling pathway
VIT_05s0094g00740	Stearoyl-acyl-[acyl-carrier-protein] desaturase	Metabolism.Primary metabolism.Lipid metabolism.Fatty acid metabolism.Fatty acid biosynthesis.Unsaturated fatty acid biosynthesis	Lipid metabolism
VIT_05s0094g00730	Stearoyl-acyl-carrier protein desaturase	Metabolism.Primary metabolism.Lipid metabolism.Fatty acid metabolism.Fatty acid biosynthesis.Unsaturated fatty acid biosynthesis	Lipid metabolism
VIT_05s0094g00750	Stearoyl-CoA 9-desaturase	Metabolism.Primary metabolism.Lipid metabolism.Fatty acid metabolism.Fatty acid biosynthesis.Unsaturated fatty acid biosynthesis	Lipid metabolism
VIT_18s0001g15460	Stearyl acyl carrier protein desaturase	Metabolism.Primary metabolism.Lipid metabolism.Fatty acid metabolism.Fatty acid biosynthesis.Unsaturated fatty acid biosynthesis	Lipid metabolism
VIT_00s0561g00020	Stem-specific protein TSJT1	Unknown	Unknown
VIT_05s0020g04160	Stem-specific protein TSJT1	Unknown	Unknown
VIT_08s0007g01760	Steroid 5 alpha reductase DET2	Signaling.Hormone Signaling.Brassinosteroid Signaling.Brassinosteroid metabolism.Brassinosteroid biosynthesis	Hormone Signaling
VIT_02s0241g00030	Sterol 4-alpha-methyl-oxidase 1 (SMO1)	Metabolism.Primary metabolism.Lipid metabolism.Steroid metabolism.Steroid biosynthesis	Lipid metabolism
VIT_13s0019g02210	Sterol 4-alpha-methyl-oxidase 1 (SMO1)	Metabolism.Primary metabolism.Lipid metabolism.Steroid metabolism.Steroid biosynthesis	Lipid metabolism
VIT_06s0004g05470	Sterol 4-alpha-methyl-oxidase 2 (SMO2)	Metabolism.Primary metabolism.Lipid metabolism.Steroid metabolism.Steroid biosynthesis	Lipid metabolism
VIT_05s0102g01170	Sterol-4-alpha-carboxylate 3-dehydrogenase, decarboxylating	Metabolism.Primary metabolism.Lipid metabolism.Steroid metabolism.Steroid biosynthesis	Lipid metabolism
VIT_14s0030g00470	Stress regulated protein isoform 3	Unclassified	Unknown
VIT_11s0016g00870	Strictosidine synthase (YLS2)	Metabolism.Secondary metabolism.Terpenoid metabolism.Terpenoid biosynthesis	Terpenoid metabolism
VIT_11s0016g00880	Strictosidine synthase; Soluble quinoprotein glucose dehydrogenase	Metabolism.Secondary metabolism.Terpenoid metabolism.Terpenoid biosynthesis	Terpenoid metabolism
VIT_09s0070g00030	Stromal cell-derived factor 2 protein precursor (SDF2 protein)	Unclear	Unknown
VIT_08s0007g06250	Strubbelig receptor family 2	Signaling.Signaling pathway.Protein kinase	Signaling pathway
VIT_09s0002g00150	Strubbelig receptor family 6	Signaling.Signaling pathway.Protein kinase	Signaling pathway
VIT_16s0022g00180	Structural maintenance of chromosomes SMC2	Cellular process.Cell growth and death	Cell growth and death
VIT_03s0038g00470	Subtilase family protein	Transport overview.Channels and pores.§-Barrel porins.Autotransporter	Transport
VIT_12s0057g01450	Subtilisin protease	Metabolism.Primary metabolism.Protein metabolism and modification.Proteolysis.Peptidase-mediated proteolysis.Subtilase-mediated proteolysis	Protein metabolism and modification
VIT_17s0053g00420	Subtilisin protease	Metabolism.Primary metabolism.Protein metabolism and modification.Proteolysis.Peptidase-mediated proteolysis.Subtilase-mediated proteolysis	Protein metabolism and modification
VIT_19s0015g01420	Subtilisin protease	Metabolism.Primary metabolism.Protein metabolism and modification.Proteolysis.Peptidase-mediated proteolysis.Subtilase-mediated proteolysis	Protein metabolism and modification
VIT_11s0103g00550	Subtilisin-like serine protease 3	Transport overview.Channels and pores.§-Barrel porins.Autotransporter	Transport
VIT_04s0023g01650	Succinate dehydrogenase flavoprotein subunit,precursor	Metabolism.Primary metabolism.Generation of metabolite precursors and energy.Citric acid cycle	Generation of metabolite precursors and energy
VIT_10s0042g00950	Succinyl-CoA ligase alpha 1 subunit	Metabolism.Primary metabolism.Generation of metabolite precursors and energy.Citric acid cycle	Generation of metabolite precursors and energy
VIT_07s0005g03790	Succinyl-CoA ligase beta-chain	Metabolism.Primary metabolism.Generation of metabolite precursors and energy.Citric acid cycle	Generation of metabolite precursors and energy
VIT_05s0029g01140	Sucrose-phosphate synthase	Metabolism.Primary metabolism.Carbohydrate metabolism.Polysaccharide metabolism.Starch and sucrose metabolism.Sucrose biosynthesis	Carbohydrate metabolism
VIT_14s0030g00280	Sugar transporter ERD6	Transport overview.Electrochemical Potential-driven Transporters.Porters.Major Facilitator Superfamily.Sugar Porter	Transport
VIT_05s0020g02260	Sugar transporter ERD6-like 16	Transport overview.Electrochemical Potential-driven Transporters.Porters.Major Facilitator Superfamily.Sugar Porter	Transport
VIT_14s0030g00250	Sugar transporter ERD6-like 3	Transport overview.Electrochemical Potential-driven Transporters.Porters.Major Facilitator Superfamily.Sugar Porter	Transport
VIT_14s0030g00260	Sugar transporter ERD6-like 3	Transport overview.Electrochemical Potential-driven Transporters.Porters.Major Facilitator Superfamily.Sugar Porter	Transport
VIT_14s0030g00300	Sugar transporter ERD6-like 3	Transport overview.Electrochemical Potential-driven Transporters.Porters.Major Facilitator Superfamily.Sugar Porter	Transport
VIT_08s0007g07280	Superoxide dismutase [Cu-Zn] 2	Cellular process.Cellular component organization and biogenesis.Organelle organization and biogenesis.Peroxisome organization and biogenesis	Organelle organization and biogenesis
VIT_10s0042g00100	Superoxide dismutase, Fe-Mn family	Cellular process.Cellular component organization and biogenesis.Organelle organization and biogenesis.Peroxisome organization and biogenesis	Organelle organization and biogenesis
VIT_02s0087g00810	SWIB complex BAF60b domain-containing protein	Regulation overview.Regulation of gene expression.Regulation of transcription.Transcription factor.SWIB	Regulation of gene expression
VIT_03s0091g00430	SWIB complex BAF60b domain-containing protein	Regulation overview.Regulation of gene expression.Regulation of transcription.Transcription factor.SWIB	Regulation of gene expression
VIT_15s0024g00650	SWIB complex BAF60b domain-containing protein	Regulation overview.Regulation of gene expression.Regulation of transcription.Transcription factor.SWIB	Regulation of gene expression
VIT_16s0050g01570	Synbindin TRAPPC1	Transport overview.Macromolecule transport.Protein transport.Protein coat	Transport
VIT_04s0008g02770	Syntaxin-related protein KNOLLE	Cellular process.Cellular transport.Protein trafficking.Vesicle-mediated trafficking.SNARE interactions in vesicular transport	Transport
VIT_14s0128g00440	Tangled	Cellular process.Cell growth and death	Cell growth and death
VIT_12s0028g03330	Targeting protein	Unknown	Unknown
VIT_07s0130g00410	T-complex protein 1 subunit gamma	Metabolism.Primary metabolism.Protein metabolism and modification.Protein folding.Chaperone-mediated protein folding	Protein metabolism and modification
VIT_10s0003g03910	TCP family transcription factor 24	Regulation overview.Regulation of gene expression.Regulation of transcription.Transcription factor.TCP family transcription factor	Regulation of gene expression
VIT_12s0057g01490	Telomere repeat binding protein 1	Regulation overview.Regulation of gene expression.Regulation of transcription.Transcription factor.MYB-related family transcription factor	Regulation of gene expression
VIT_00s0229g00120	Ternary complex factor MIP1	Unknown	Unknown
VIT_00s1348g00020	Ternary complex factor MIP1	Unknown	Unknown
GSVIVT01001956001	Ternary complex factor MIP1	Unknown	Unknown
GSVIVT01009562001	Ternary complex factor MIP1	Unknown	Unknown
VIT_19s0015g01110	Tetraspanning membrane protein, SFT2	Transport overview.Incompletely characterized transport systems.Putative transport protein.Transport golgi unknown	Transport
VIT_12s0028g02610	Tetratricopeptide helical	Unknown	Unknown
VIT_07s0005g03110	Tetratricopeptide repeat (TPR)-containing protein	Unknown	Unknown
GSVIVT01018742001	Tetratricopeptide repeat domain male sterility MS5	Unknown	Unknown
VIT_03s0038g02170	Thaumatin	Response to stimulus.Stress response	Stress response
VIT_17s0000g02470	Thaumatin	Response to stimulus.Stress response	Stress response
VIT_19s0177g00140	Thiazole biosynthetic enzyme, chloroplast (ARA6)	Metabolism.Primary metabolism.Coenzyme and prosthetic group metabolism.Thiamine metabolism.Thiamine biosynthesis	Coenzyme and prosthetic group metabolism
VIT_15s0048g02090	Thioesterase family	Unclear	Unknown
VIT_03s0091g00380	Thioredoxin domain-containing protein 9	Cellular process.Cellular homeostasis.Cell redox homeostasis	Cellular homeostasis
VIT_14s0036g00970	Thioredoxin domain-containing protein 9	Cellular process.Cellular homeostasis.Cell redox homeostasis	Cellular homeostasis
VIT_19s0014g01470	Thioredoxin TTL1 (Tetratricopetide-repeat thioredoxin-like 1)	Transport overview.Primary Active Transporters.P-P-bond hydrolysis-driven transporters.Mitochondrial Protein Translocase	Transport
VIT_13s0019g02090	Thylakoid lumenal 15 kDa protein 1	Unknown	Unknown
VIT_11s0016g05570	Thylakoid lumenal 16.5 kDa protein, chloroplast precursor	Unknown	Unknown
VIT_16s0098g01540	Thylakoid lumenal 17.4 kDa protein, chloroplast	Unknown	Unknown
VIT_17s0000g01170	Thylakoid lumenal 17.9 kDa protein, chloroplast	Unknown	Unknown
VIT_08s0040g00850	Thylakoid lumenal 20 kDa protein	Unknown	Unknown
VIT_14s0060g00850	Thylakoid lumenal 21.5 kDa protein, chloroplast precursor	Unknown	Unknown
VIT_14s0171g00370	Thymidylate kinase	Metabolism.Primary metabolism.Nucleobase, nucleoside, nucleotide, nucleic acid metabolism.Nucleotide metabolism.Pyrimidine metabolism	Nucleic acid metabolism
VIT_18s0001g07730	TIFY gene family (VvZML4)	Regulation overview.Regulation of gene expression.Regulation of transcription.Transcription factor.C2C2-GATA family transcription factor	Regulation of gene expression
GSVIVT01004800001	Tobamovirus multiplication 1	Response to stimulus.Stress response.Biotic stress response.Virus stress response.Tobamovirus replication host gene	Stress response
GSVIVT01005610001	Tobamovirus multiplication 1	Response to stimulus.Stress response.Biotic stress response.Virus stress response.Tobamovirus replication host gene	Stress response
VIT_02s0012g00560	Tobamovirus multiplication 2A TOM2A	Response to stimulus.Stress response.Biotic stress response.Virus stress response.Tobamovirus replication host gene	Stress response
VIT_04s0008g03600	Tocopherol cyclase	Metabolism.Primary metabolism.Lipid metabolism.Steroid metabolism.Steroid biosynthesis	Lipid metabolism
VIT_10s0003g01060	Topoisomerase, B subunit type IIA	Metabolism.Primary metabolism.Nucleobase, nucleoside, nucleotide, nucleic acid metabolism.Nucleic acid metabolism	Nucleic acid metabolism
VIT_01s0150g00190	Transaldolase	Metabolism.Primary metabolism.Carbohydrate metabolism.Monosaccharide metabolism.Monosaccharide catabolism.Pentose-phosphate shunt	Carbohydrate metabolism
VIT_09s0054g01690	Transcription factor	Regulation overview.Regulation of gene expression.Regulation of transcription.Transcription factor.Trihelix family transcription factor	Regulation of gene expression
VIT_14s0066g02370	Transcription factor E2Fe DEL1	Cellular process.Cell growth and death	Cell growth and death
VIT_04s0023g03240	Transcription factor TFIIF	Metabolism.Primary metabolism.Nucleobase, nucleoside, nucleotide, nucleic acid metabolism.Nucleic acid metabolism.RNA metabolism.Basal transcription factors	Nucleic acid metabolism
VIT_06s0061g00220	Transcription initiation factor TFIIB	Metabolism.Primary metabolism.Nucleobase, nucleoside, nucleotide, nucleic acid metabolism.Nucleic acid metabolism.RNA metabolism.Basal transcription factors	Nucleic acid metabolism
VIT_14s0108g00070	Transcription initiation factor TFIID subunit D4	Metabolism.Primary metabolism.Nucleobase, nucleoside, nucleotide, nucleic acid metabolism.Nucleic acid metabolism.RNA metabolism.Basal transcription factors	Nucleic acid metabolism
VIT_00s0194g00130	Transcriptional adaptor (ADA2b)PROPORZ1	Signaling.Hormone Signaling.Auxin Signaling.Auxin-mediated Signaling pathway	Hormone Signaling.Auxin Signaling
VIT_00s0264g00120	Transformer serine/arginine-rich ribonucleoprotein	Metabolism.Primary metabolism.Nucleobase, nucleoside, nucleotide, nucleic acid metabolism.Nucleic acid metabolism.RNA metabolism.RNA processing.mRNA processing.mRNA splicing	Nucleic acid metabolism
VIT_15s0048g00370	Transketolase, chloroplast precursor	Metabolism.Primary metabolism.Carbohydrate metabolism.Monosaccharide metabolism.Monosaccharide catabolism.Pentose-phosphate shunt	Carbohydrate metabolism
VIT_13s0067g01710	Translation initiation factor eIF-2 alpha subunit	Metabolism.Primary metabolism.Protein metabolism and modification.Protein synthesis.Translation.Translational initiation	Protein metabolism and modification
VIT_13s0019g03470	Translation initiation factor eIF-3 subunit 5	Metabolism.Primary metabolism.Protein metabolism and modification.Protein synthesis.Translation.Translational initiation	Protein metabolism and modification
VIT_12s0035g00810	Transmembrane protein 18	Unknown	Unknown
VIT_02s0012g00520	Transposon	Transposable elements viral and plasmid proteins.Protein from transposable element	Transposable elements viral and plasmid proteins.Protein from transposable element
VIT_13s0019g03310	Transposon protein	Transposable elements viral and plasmid proteins.Protein from transposable element	Transposable elements viral and plasmid proteins.Protein from transposable element
VIT_13s0019g01850	Transposon protein, putative, CACTA	Transposable elements viral and plasmid proteins.Protein from transposable element	Transposable elements viral and plasmid proteins.Protein from transposable element
GSVIVT01013122001	Trehalose phosphatase 5	Metabolism.Primary metabolism.Carbohydrate metabolism.Polysaccharide metabolism.Starch and sucrose metabolism	Carbohydrate metabolism
VIT_09s0018g01550	Trimethylguanosine synthase	Metabolism.Primary metabolism.Nucleobase, nucleoside, nucleotide, nucleic acid metabolism.Nucleic acid metabolism.RNA metabolism.RNA processing	Nucleic acid metabolism
VIT_13s0019g01090	Triosephosphate isomerase, cytosolic	Metabolism.Primary metabolism.Carbohydrate metabolism.Glycolysis Gluconeogenesis	Carbohydrate metabolism
VIT_18s0075g00880	TRNA nucleotidyltransferase	Metabolism.Primary metabolism.Nucleobase, nucleoside, nucleotide, nucleic acid metabolism.Nucleic acid metabolism.RNA metabolism.rRNA metabolism	Nucleic acid metabolism
VIT_06s0004g02080	TRNA-specific 2-thiouridylase	Metabolism.Cellular metabolism.Nitrogen and sulfur metabolism.Sulfur metabolism.Assimilatory reduction of sulfur	Cellular process
VIT_06s0004g05300	Tropinone reductase	Metabolism.Primary metabolism.Amino acid metabolism.Arginine and proline metabolism.Urea cycle	Amino acid metabolism
GSVIVT01024882001	Tropinone reductase	Metabolism.Primary metabolism.Amino acid metabolism.Arginine and proline metabolism.Urea cycle	Amino acid metabolism
GSVIVT01024883001	Tropinone reductase	Metabolism.Primary metabolism.Amino acid metabolism.Arginine and proline metabolism.Urea cycle	Amino acid metabolism
VIT_07s0141g00210	Tryptophan synthase, alpha subunit	Metabolism.Primary metabolism.Amino acid metabolism.Aromatic amino acid metabolism.Aromatic amino acid biosynthesis	Amino acid metabolism
GSVIVT01018021001	TSO1 (chinese for 'ugly')	Regulation overview.Regulation of gene expression.Regulation of transcription.Transcription factor.CPP family transcription factor	Regulation of gene expression
VIT_06s0061g00020	TTN9 (TITAN9)	Development.Reproductive development.Embryo development	Reproductive development
VIT_09s0018g01630	TUBBY like protein 8 TLP8	Regulation overview.Regulation of gene expression.Regulation of transcription.Transcription factor.TUBBY-like family transcription factor	Regulation of gene expression
VIT_14s0108g00440	Tubulin alpha	Cellular process.Cellular component organization and biogenesis.Cytoskeleton organization and biogenesis.Microtubule organization and biogenesis	Cytoskeleton organization and biogenesis
GSVIVT01025777001	Tubulin beta-1 chain	Cellular process.Cellular component organization and biogenesis.Cytoskeleton organization and biogenesis	Cytoskeleton organization and biogenesis
GSVIVT01009913001	Tubulin beta-1 chain	Cellular process.Cellular component organization and biogenesis.Cytoskeleton organization and biogenesis.Microtubule organization and biogenesis	Cytoskeleton organization and biogenesis
GSVIVT01019775001	Tubulin beta-8 chain	Cellular process.Cellular component organization and biogenesis.Cytoskeleton organization and biogenesis.Microtubule organization and biogenesis	Cytoskeleton organization and biogenesis
VIT_07s0141g00460	Tubulin folding cofactor D	Cellular process.Cellular component organization and biogenesis.Cytoskeleton organization and biogenesis.Microtubule organization and biogenesis	Cytoskeleton organization and biogenesis
VIT_07s0197g00050	Tubulin gamma Misato	Cellular process.Cellular component organization and biogenesis.Cytoskeleton organization and biogenesis.Microtubule organization and biogenesis	Cytoskeleton organization and biogenesis
VIT_00s0283g00020	Tudor domain protein 4SNc	Unknown	Unknown
VIT_08s0007g00730	U3 small nucleolar RNA-associated protein 21	Cellular process.Cellular component organization and biogenesis.Ribosome organization and biogenesis	Ribosome organization and biogenesis
VIT_01s0026g02640	UbiE/COQ5 methyltransferase	Metabolism.Primary metabolism.Coenzyme and prosthetic group metabolism.Biosynthesis of derivatives of dehydroquinic acid, shikimic acid and chorismic acid.Ubiquinone biosynthesis	Coenzyme and prosthetic group metabolism
VIT_05s0020g00870	UbiE/COQ5 methyltransferase	Metabolism.Primary metabolism.Coenzyme and prosthetic group metabolism.Biosynthesis of derivatives of dehydroquinic acid, shikimic acid and chorismic acid.Ubiquinone biosynthesis	Coenzyme and prosthetic group metabolism
VIT_14s0171g00330	Ubiquinol-cytochrome c reductase cytochrome c1	Metabolism.Primary metabolism.Generation of metabolite precursors and energy.Electron transport.Respiratory-chain phosphorylation	Generation of metabolite precursors and energy
VIT_18s0072g00810	Ubiquinol-cytochrome c reductase subunit 6	Metabolism.Primary metabolism.Generation of metabolite precursors and energy.Electron transport.Respiratory-chain phosphorylation	Generation of metabolite precursors and energy
VIT_03s0038g01240	Ubiquinone biosynthesis monooxygenase Coq6	Metabolism.Primary metabolism.Coenzyme and prosthetic group metabolism.Biosynthesis of derivatives of dehydroquinic acid, shikimic acid and chorismic acid.Ubiquinone biosynthesis	Coenzyme and prosthetic group metabolism
VIT_18s0072g00780	Ubiquitin interaction motif-containing protein	Unknown	Unknown
VIT_19s0090g00380	Ubiquitin thioesterase OTU1	Metabolism.Primary metabolism.Protein metabolism and modification.Proteolysis.Peptidase-mediated proteolysis	Protein metabolism and modification
VIT_06s0061g00070	Ubiquitin-conjugating enzyme E2 C	Metabolism.Primary metabolism.Protein metabolism and modification.Proteolysis.cytoplasmic and nuclear protein degradation.Ubiquitin-mediated proteolysis	Protein metabolism and modification
VIT_01s0011g05630	Ubiquitin-conjugating enzyme E2 variant 1	Metabolism.Primary metabolism.Protein metabolism and modification.Proteolysis.cytoplasmic and nuclear protein degradation.Ubiquitin-mediated proteolysis	Protein metabolism and modification
VIT_11s0016g05880	Ubiquitin-specific protease 12 UBP12	Metabolism.Primary metabolism.Protein metabolism and modification.Proteolysis.cytoplasmic and nuclear protein degradation.Ubiquitin-mediated proteolysis	Protein metabolism and modification
VIT_07s0005g02160	UBQ5 (ubiquitin 5)	Metabolism.Primary metabolism.Protein metabolism and modification.Protein synthesis.Ribosome	Protein metabolism and modification
VIT_03s0038g03990	UDP-galactose translocator	Transport overview.Electrochemical Potential-driven Transporters.Porters.Drug/Metabolite Transporter.CMP-Sialate:CMP Antiporter	Transport
VIT_15s0048g01060	UDP-galactose transporter 2 ATUTR2/UTR2	Transport overview.Electrochemical Potential-driven Transporters.Porters.Drug/Metabolite Transporter.CMP-Sialate:CMP Antiporter	Transport
VIT_08s0007g05130	UDP-glucoronosyl/UDP-glucosyl transferase	Metabolism.Secondary metabolism.Phenylpropanoid metabolism.Flavonoid metabolism.Flavonoid biosynthesis.Anthocyanin biosynthesis.Anthocyanin-glycoside biosynthesis	Phenylpropanoid metabolism
GSVIVT01025597001	UDP-glucuronic acid decarboxylase 1	Metabolism.Primary metabolism.Carbohydrate metabolism.Polysaccharide metabolism.Starch and sucrose metabolism	Carbohydrate metabolism
VIT_08s0007g07850	UDP-N-acetylmuramoylalanine-D-glutamate ligase	Metabolism.Primary metabolism.Amino acid metabolism.Glutamate metabolism	Amino acid metabolism
VIT_04s0069g00990	Ulp1 protease , C-terminal catalytic domain containing protein	Metabolism.Primary metabolism.Protein metabolism and modification.Proteolysis.Peptidase-mediated proteolysis	Protein metabolism and modification
VIT_06s0004g05940	Uncoupling protein 1	Transport overview.Electrochemical Potential-driven Transporters.Porters.Mitochondrial Carrier	Transport
VIT_18s0001g03000	Universal stress protein (USP) family protein	Response to stimulus.Stress response	Stress response
VIT_00s0216g00070	Unknown	Unknown	Unknown
VIT_00s0229g00100	Unknown	Unknown	Unknown
VIT_00s0265g00060	Unknown	Unknown	Unknown
VIT_00s0445g00040	Unknown	Unknown	Unknown
VIT_00s0445g00060	Unknown	Unknown	Unknown
VIT_02s0025g02130	Unknown	Unknown	Unknown
VIT_03s0038g02410	Unknown	Unknown	Unknown
VIT_03s0038g02840	Unknown	Unknown	Unknown
VIT_04s0008g03990	Unknown	Unknown	Unknown
VIT_05s0049g01720	Unknown	Unknown	Unknown
VIT_05s0077g00980	Unknown	Unknown	Unknown
VIT_07s0005g00120	Unknown	Unknown	Unknown
VIT_07s0031g01110	Unknown	Unknown	Unknown
VIT_07s0104g00490	Unknown	Unknown	Unknown
VIT_08s0007g02330	Unknown	Unknown	Unknown
VIT_08s0007g08870	Unknown	Unknown	Unknown
VIT_08s0032g00400	Unknown	Unknown	Unknown
VIT_08s0058g00330	Unknown	Unknown	Unknown
VIT_09s0002g04840	Unknown	Unknown	Unknown
VIT_09s0002g08110	Unknown	Unknown	Unknown
VIT_10s0003g00210	Unknown	Unknown	Unknown
VIT_11s0016g04330	Unknown	Unknown	Unknown
VIT_12s0035g00710	Unknown	Unknown	Unknown
VIT_13s0019g01200	Unknown	Unknown	Unknown
VIT_13s0019g03630	Unknown	Unknown	Unknown
VIT_13s0067g03730	Unknown	Unknown	Unknown
VIT_14s0036g01120	Unknown	Unknown	Unknown
VIT_14s0066g00330	Unknown	Unknown	Unknown
VIT_15s0046g01380	Unknown	Unknown	Unknown
VIT_18s0001g11200	Unknown	Unknown	Unknown
VIT_18s0001g14560	Unknown	Unknown	Unknown
VIT_18s0072g00270	Unknown	Unknown	Unknown
GSVIVT01002098001e3	Unknown	Unknown	Unknown
GSVIVT01009167001	Unknown	Unknown	Unknown
GSVIVT01006951001	Unknown protein	Unknown	Unknown
VIT_00s0187g00200	Unknown protein	Unknown	Unknown
VIT_00s0204g00070	Unknown protein	Unknown	Unknown
VIT_00s0225g00160	Unknown protein	Unknown	Unknown
VIT_00s0264g00050	Unknown protein	Unknown	Unknown
VIT_00s0301g00020	Unknown protein	Unknown	Unknown
VIT_00s0333g00020	Unknown protein	Unknown	Unknown
VIT_00s0508g00040	Unknown protein	Unknown	Unknown
VIT_00s0510g00010	Unknown protein	Unknown	Unknown
VIT_00s0583g00020	Unknown protein	Unknown	Unknown
VIT_00s0804g00020	Unknown protein	Unknown	Unknown
VIT_00s0945g00010	Unknown protein	Unknown	Unknown
VIT_00s1466g00020	Unknown protein	Unknown	Unknown
VIT_00s2377g00010	Unknown protein	Unknown	Unknown
VIT_01s0010g00360	Unknown protein	Unknown	Unknown
VIT_01s0010g01220	Unknown protein	Unknown	Unknown
VIT_01s0010g02240	Unknown protein	Unknown	Unknown
VIT_01s0010g03830	Unknown protein	Unknown	Unknown
VIT_01s0011g00510	Unknown protein	Unknown	Unknown
VIT_01s0011g01090	Unknown protein	Unknown	Unknown
VIT_01s0011g01720	Unknown protein	Unknown	Unknown
VIT_01s0011g05340	Unknown protein	Unknown	Unknown
VIT_01s0026g00030	Unknown protein	Unknown	Unknown
VIT_01s0026g00670	Unknown protein	Unknown	Unknown
VIT_01s0026g00720	Unknown protein	Unknown	Unknown
VIT_01s0026g01630	Unknown protein	Unknown	Unknown
VIT_01s0137g00060	Unknown protein	Unknown	Unknown
VIT_01s0150g00540	Unknown protein	Unknown	Unknown
VIT_02s0025g02540	Unknown protein	Unknown	Unknown
VIT_02s0025g03420	Unknown protein	Unknown	Unknown
VIT_02s0087g00800	Unknown protein	Unknown	Unknown
VIT_03s0017g01970	Unknown protein	Unknown	Unknown
VIT_03s0038g00320	Unknown protein	Unknown	Unknown
VIT_03s0038g02660	Unknown protein	Unknown	Unknown
VIT_03s0063g02290	Unknown protein	Unknown	Unknown
VIT_03s0063g02540	Unknown protein	Unknown	Unknown
VIT_03s0088g00960	Unknown protein	Unknown	Unknown
VIT_03s0088g01160	Unknown protein	Unknown	Unknown
VIT_03s0091g00220	Unknown protein	Unknown	Unknown
VIT_04s0008g01340	Unknown protein	Unknown	Unknown
VIT_04s0008g02030	Unknown protein	Unknown	Unknown
VIT_04s0008g03180	Unknown protein	Unknown	Unknown
VIT_04s0008g03230	Unknown protein	Unknown	Unknown
VIT_04s0008g04200	Unknown protein	Unknown	Unknown
VIT_04s0008g06320	Unknown protein	Unknown	Unknown
VIT_04s0023g00360	Unknown protein	Unknown	Unknown
VIT_04s0023g01520	Unknown protein	Unknown	Unknown
VIT_04s0023g02560	Unknown protein	Unknown	Unknown
VIT_04s0043g00860	Unknown protein	Unknown	Unknown
VIT_04s0069g01100	Unknown protein	Unknown	Unknown
VIT_04s0079g00260	Unknown protein	Unknown	Unknown
VIT_05s0020g01440	Unknown protein	Unknown	Unknown
VIT_05s0020g03640	Unknown protein	Unknown	Unknown
VIT_05s0020g03840	Unknown protein	Unknown	Unknown
VIT_05s0062g01360	Unknown protein	Unknown	Unknown
VIT_05s0094g00410	Unknown protein	Unknown	Unknown
VIT_05s0094g00520	Unknown protein	Unknown	Unknown
VIT_05s0102g00250	Unknown protein	Unknown	Unknown
VIT_05s0136g00320	Unknown protein	Unknown	Unknown
VIT_06s0004g00100	Unknown protein	Unknown	Unknown
VIT_06s0004g00380	Unknown protein	Unknown	Unknown
VIT_06s0004g01730	Unknown protein	Unknown	Unknown
VIT_06s0004g02230	Unknown protein	Unknown	Unknown
VIT_06s0004g02400	Unknown protein	Unknown	Unknown
VIT_06s0009g00870	Unknown protein	Unknown	Unknown
VIT_06s0009g02610	Unknown protein	Unknown	Unknown
VIT_06s0009g03190	Unknown protein	Unknown	Unknown
VIT_06s0061g00140	Unknown protein	Unknown	Unknown
VIT_06s0061g00510	Unknown protein	Unknown	Unknown
VIT_06s0080g00010	Unknown protein	Unknown	Unknown
VIT_07s0005g00270	Unknown protein	Unknown	Unknown
VIT_07s0005g02170	Unknown protein	Unknown	Unknown
VIT_07s0005g02290	Unknown protein	Unknown	Unknown
VIT_07s0005g02650	Unknown protein	Unknown	Unknown
VIT_07s0005g02780	Unknown protein	Unknown	Unknown
VIT_07s0005g03390	Unknown protein	Unknown	Unknown
VIT_07s0005g04940	Unknown protein	Unknown	Unknown
VIT_07s0005g04950	Unknown protein	Unknown	Unknown
VIT_07s0031g00770	Unknown protein	Unknown	Unknown
VIT_07s0031g01500	Unknown protein	Unknown	Unknown
VIT_07s0031g02650	Unknown protein	Unknown	Unknown
VIT_07s0031g02770	Unknown protein	Unknown	Unknown
VIT_07s0104g00050	Unknown protein	Unknown	Unknown
VIT_07s0104g00500	Unknown protein	Unknown	Unknown
VIT_07s0129g00050	Unknown protein	Unknown	Unknown
VIT_07s0129g00370	Unknown protein	Unknown	Unknown
VIT_07s0130g00310	Unknown protein	Unknown	Unknown
VIT_07s0151g00950	Unknown protein	Unknown	Unknown
VIT_07s0255g00160	Unknown protein	Unknown	Unknown
VIT_08s0007g00210	Unknown protein	Unknown	Unknown
VIT_08s0007g02820	Unknown protein	Unknown	Unknown
VIT_08s0007g04840	Unknown protein	Unknown	Unknown
VIT_08s0007g06480	Unknown protein	Unknown	Unknown
VIT_08s0007g06780	Unknown protein	Unknown	Unknown
VIT_08s0007g08710	Unknown protein	Unknown	Unknown
VIT_08s0007g08930	Unknown protein	Unknown	Unknown
VIT_08s0040g01260	Unknown protein	Unknown	Unknown
VIT_08s0040g02680	Unknown protein	Unknown	Unknown
VIT_08s0058g00340	Unknown protein	Unknown	Unknown
VIT_08s0058g00530	Unknown protein	Unknown	Unknown
VIT_09s0002g03470	Unknown protein	Unknown	Unknown
VIT_09s0002g03950	Unknown protein	Unknown	Unknown
VIT_09s0018g00560	Unknown protein	Unknown	Unknown
VIT_09s0018g01700	Unknown protein	Unknown	Unknown
VIT_09s0054g00820	Unknown protein	Unknown	Unknown
VIT_09s0054g01720	Unknown protein	Unknown	Unknown
VIT_10s0003g01310	Unknown protein	Unknown	Unknown
VIT_10s0003g02140	Unknown protein	Unknown	Unknown
VIT_10s0003g03250	Unknown protein	Unknown	Unknown
VIT_10s0003g03670	Unknown protein	Unknown	Unknown
VIT_10s0042g01360	Unknown protein	Unknown	Unknown
VIT_10s0116g00630	Unknown protein	Unknown	Unknown
VIT_11s0016g00050	Unknown protein	Unknown	Unknown
VIT_11s0016g01980	Unknown protein	Unknown	Unknown
VIT_11s0016g02250	Unknown protein	Unknown	Unknown
VIT_11s0016g04000	Unknown protein	Unknown	Unknown
VIT_11s0016g04380	Unknown protein	Unknown	Unknown
VIT_11s0037g00560	Unknown protein	Unknown	Unknown
VIT_11s0052g00890	Unknown protein	Unknown	Unknown
VIT_11s0118g00590	Unknown protein	Unknown	Unknown
VIT_12s0028g00200	Unknown protein	Unknown	Unknown
VIT_12s0035g01940	Unknown protein	Unknown	Unknown
VIT_12s0035g02080	Unknown protein	Unknown	Unknown
VIT_12s0142g00450	Unknown protein	Unknown	Unknown
VIT_13s0019g04860	Unknown protein	Unknown	Unknown
VIT_13s0064g00160	Unknown protein	Unknown	Unknown
VIT_13s0064g00380	Unknown protein	Unknown	Unknown
VIT_13s0064g00720	Unknown protein	Unknown	Unknown
VIT_13s0064g01020	Unknown protein	Unknown	Unknown
VIT_14s0030g00010	Unknown protein	Unknown	Unknown
VIT_14s0030g01760	Unknown protein	Unknown	Unknown
VIT_14s0036g00470	Unknown protein	Unknown	Unknown
VIT_14s0060g00970	Unknown protein	Unknown	Unknown
VIT_14s0060g01250	Unknown protein	Unknown	Unknown
VIT_14s0066g00060	Unknown protein	Unknown	Unknown
VIT_14s0066g01160	Unknown protein	Unknown	Unknown
VIT_14s0066g01740	Unknown protein	Unknown	Unknown
VIT_14s0066g02600	Unknown protein	Unknown	Unknown
VIT_14s0068g01990	Unknown protein	Unknown	Unknown
VIT_14s0108g01630	Unknown protein	Unknown	Unknown
VIT_14s0219g00090	Unknown protein	Unknown	Unknown
VIT_15s0021g00530	Unknown protein	Unknown	Unknown
VIT_15s0046g00260	Unknown protein	Unknown	Unknown
VIT_15s0046g00920	Unknown protein	Unknown	Unknown
VIT_15s0046g01470	Unknown protein	Unknown	Unknown
VIT_15s0046g02050	Unknown protein	Unknown	Unknown
VIT_15s0048g00650	Unknown protein	Unknown	Unknown
VIT_15s0048g01660	Unknown protein	Unknown	Unknown
VIT_15s0048g02220	Unknown protein	Unknown	Unknown
VIT_15s0107g00240	Unknown protein	Unknown	Unknown
VIT_16s0022g01250	Unknown protein	Unknown	Unknown
VIT_16s0039g00350	Unknown protein	Unknown	Unknown
VIT_16s0039g01490	Unknown protein	Unknown	Unknown
VIT_16s0039g01680	Unknown protein	Unknown	Unknown
VIT_16s0050g00110	Unknown protein	Unknown	Unknown
VIT_16s0050g01000	Unknown protein	Unknown	Unknown
VIT_16s0098g01240	Unknown protein	Unknown	Unknown
VIT_16s0098g01820	Unknown protein	Unknown	Unknown
VIT_16s0100g01250	Unknown protein	Unknown	Unknown
VIT_17s0000g00840	Unknown protein	Unknown	Unknown
VIT_17s0000g01800	Unknown protein	Unknown	Unknown
VIT_17s0000g05440	Unknown protein	Unknown	Unknown
VIT_17s0000g05830	Unknown protein	Unknown	Unknown
VIT_17s0000g06680	Unknown protein	Unknown	Unknown
VIT_17s0119g00090	Unknown protein	Unknown	Unknown
VIT_18s0001g00670	Unknown protein	Unknown	Unknown
VIT_18s0001g02950	Unknown protein	Unknown	Unknown
VIT_18s0001g05700	Unknown protein	Unknown	Unknown
VIT_18s0001g10780	Unknown protein	Unknown	Unknown
VIT_18s0001g12090	Unknown protein	Unknown	Unknown
VIT_18s0001g12500	Unknown protein	Unknown	Unknown
VIT_18s0001g12680	Unknown protein	Unknown	Unknown
VIT_18s0001g13560	Unknown protein	Unknown	Unknown
VIT_18s0001g14320	Unknown protein	Unknown	Unknown
VIT_18s0041g00360	Unknown protein	Unknown	Unknown
VIT_18s0072g00410	Unknown protein	Unknown	Unknown
VIT_18s0122g00330	Unknown protein	Unknown	Unknown
VIT_19s0014g00270	Unknown protein	Unknown	Unknown
VIT_19s0014g03720	Unknown protein	Unknown	Unknown
VIT_19s0014g04720	Unknown protein	Unknown	Unknown
VIT_19s0015g00390	Unknown protein	Unknown	Unknown
GSVIVT01000459001	Unknown protein	Unknown	Unknown
GSVIVT01005093001e5	Unknown protein	Unknown	Unknown
GSVIVT01005275001	Unknown protein	Unknown	Unknown
GSVIVT01005299001	Unknown protein	Unknown	Unknown
GSVIVT01018482001	Unknown protein	Unknown	Unknown
GSVIVT01031564001	Unknown protein	Unknown	Unknown
GSVIVT01036003001	Unknown protein	Unknown	Unknown
VIT_11s0052g01830	UPF0066	Unknown	Unknown
VIT_12s0028g03760	UPF0497 family	Unknown	Unknown
VIT_14s0068g01400	UPF0497 family	Unknown	Unknown
VIT_17s0000g00560	UPF0497 family	Unknown	Unknown
VIT_18s0001g12030	Uracil-DNA glycosylase	Metabolism.Primary metabolism.Nucleobase, nucleoside, nucleotide, nucleic acid metabolism.Nucleic acid metabolism.DNA metabolism.DNA recombination and repair.repair.Base excision repair	Nucleic acid metabolism
VIT_04s0044g00890	Uridylate kinase	Metabolism.Primary metabolism.Nucleobase, nucleoside, nucleotide, nucleic acid metabolism.Nucleotide metabolism.Pyrimidine metabolism	Nucleic acid metabolism
VIT_13s0074g00240	Uridylate kinase	Metabolism.Primary metabolism.Nucleobase, nucleoside, nucleotide, nucleic acid metabolism.Nucleotide metabolism.Pyrimidine metabolism	Nucleic acid metabolism
VIT_13s0064g01470	Urophorphyrin III methylase	Metabolism.Primary metabolism.Cofactor metabolism.Tetrapyrrole metabolism	Primary metabolism.Cofactor metabolism
VIT_08s0007g07790	UVI4 (polychome, UV-B-insensitive 4)	Response to stimulus.Stress response.Abiotic stress response.Light stress response	Stress response
VIT_16s0022g00670	Vacuolar invertase 1, GIN1	Metabolism.Primary metabolism.Carbohydrate metabolism.Monosaccharide metabolism.Galactose metabolism	Carbohydrate metabolism
VIT_01s0011g06000	Vacuolar iron transporter 1	Transport overview.Electrochemical Potential-driven Transporters.Porters.Vacuolar Iron Transporter	Transport
VIT_02s0154g00500	VAP27-1 (VAMP/synaptobrevin-associated protein 27-1)	Transport overview.Incompletely characterized transport systems.Putative transport protein.VAMP-associated protein	Transport
VIT_12s0057g00200	Vesicle-associated membrane protein	Transport overview.Incompletely characterized transport systems.Putative transport protein.VAMP-associated protein	Transport
VIT_19s0014g04810	Vetispiradiene synthase (VvTPS26), Cubebol/δ-Cadinene syn	Metabolism.Secondary metabolism.Terpenoid metabolism.Terpenoid biosynthesis	Terpenoid metabolism
VIT_18s0001g07650	VIN3	Development.Reproductive development.Flower development	Reproductive development
VIT_11s0016g01730	VIP3 (vernalization independence 3)	Metabolism.Primary metabolism.Nucleobase, nucleoside, nucleotide, nucleic acid metabolism.Nucleic acid metabolism.RNA metabolism.RNA catabolism	Nucleic acid metabolism
VIT_02s0025g03910	VIP3 (vernalization independence 3); nucleotide binding	Development.Reproductive development.Flower development	Reproductive development
VIT_10s0092g00360	VPS2.2 SNF7	Transport overview.Macromolecule transport.Protein transport.Tethering factors	Transport
VIT_13s0073g00330	VPS60.1 SNF7	Transport overview.Macromolecule transport.Protein transport.Tethering factors	Transport
VIT_13s0073g00340	VPS60.2 SNF7	Transport overview.Macromolecule transport.Protein transport.Tethering factors	Transport
VIT_04s0008g04760	V-type H+-transporting ATPase 21kDa proteolipid subunit	Metabolism.Primary metabolism.Generation of metabolite precursors and energy.Electron transport.Respiratory-chain phosphorylation	Generation of metabolite precursors and energy
VIT_08s0040g01910	V-type H+-transporting ATPase subunit G	Metabolism.Primary metabolism.Generation of metabolite precursors and energy.Electron transport.Respiratory-chain phosphorylation	Generation of metabolite precursors and energy
VIT_07s0005g01210	VvMybF1	Regulation overview.Regulation of gene expression.Regulation of transcription.Transcription factor.MYB family transcription factor	Regulation of gene expression
VIT_06s0009g03600	Wall-associated receptor kinase-like 14	Signaling.Signaling pathway.Protein kinase	Signaling pathway
VIT_03s0038g02430	WD-40 repeat protein (MSI3)	Transport overview.Primary Active Transporters.P-P-bond hydrolysis-driven transporters.Peroxisomal Protein Importer	Transport
VIT_14s0081g00560	WRKY Transcription Factor (VvWRKY42)	Regulation overview.Regulation of gene expression.Regulation of transcription.Transcription factor.WRKY family transcription factor	Regulation of gene expression
VIT_15s0021g01310	WRKY Transcription Factor (VvWRKY46)	Regulation overview.Regulation of gene expression.Regulation of transcription.Transcription factor.WRKY family transcription factor	Regulation of gene expression
VIT_13s0019g01610	XH/XS domain-containing protein	Unclear	Unknown
VIT_06s0061g01450	XS domain-containing protein	Unknown	Unknown
VIT_12s0121g00380	Xylan 1,4-beta-xylosidase	Metabolism.Primary metabolism.Carbohydrate metabolism.Polysaccharide metabolism.Starch and sucrose metabolism	Carbohydrate metabolism
VIT_08s0040g02350	Xylan synthase	Metabolism.Primary metabolism.Carbohydrate metabolism.Polysaccharide metabolism.Starch and sucrose metabolism	Carbohydrate metabolism
VIT_10s0116g00520	Xyloglucan endotransglucosylase/hydrolase 8	Cellular process.Cellular component organization and biogenesis.Cell wall organization and biogenesis.Cell wall metabolism.Cell wall modification.Xyloglucan modification	Cell wall organization and biogenesis
VIT_03s0038g00380	Xylulose kinase	Metabolism.Primary metabolism.Carbohydrate metabolism.Monosaccharide metabolism.Pentose glucuronate interconversion	Carbohydrate metabolism
VIT_05s0020g02140	Ycf2	Unknown	Unknown
VIT_08s0007g02170	Yippee	Unclear	Unknown
VIT_01s0026g01140	ZCW32 (BIGPETAL, BIGPETALUB)	Regulation overview.Regulation of gene expression.Regulation of transcription.Transcription factor.bHLH family transcription factor	Regulation of gene expression
VIT_18s0001g09070	ZCW7 protein	Unknown	Unknown
VIT_09s0002g01710	Zeta-cop, subunit of COP-I complex	Transport overview.Macromolecule transport.Protein transport.Protein coat	Transport
VIT_08s0040g00510	ZIFL2 (zinc induced facilitator-like 2)	Transport overview.Electrochemical Potential-driven Transporters.Porters.Major Facilitator Superfamily.Drug:H+ Antiporter-1 (12 Spanner)	Transport
VIT_06s0004g03070	Zinc finger (C2H2 type) JACKDAW	Regulation overview.Regulation of gene expression.Regulation of transcription.Transcription factor.C2H2 family transcription factor	Regulation of gene expression
VIT_00s0475g00020	Zinc finger (C3HC4-type ring finger)	Regulation overview.Regulation of gene expression.Regulation of transcription.Transcription factor.Zinc finger C3HC4 family transcription factor	Regulation of gene expression
VIT_02s0087g00420	Zinc finger (C3HC4-type ring finger)	Regulation overview.Regulation of gene expression.Regulation of transcription.Transcription factor.Zinc finger C3HC4 family transcription factor	Regulation of gene expression
VIT_06s0004g00120	Zinc finger (C3HC4-type ring finger)	Regulation overview.Regulation of gene expression.Regulation of transcription.Transcription factor.Zinc finger C3HC4 family transcription factor	Regulation of gene expression
VIT_06s0061g00710	Zinc finger (C3HC4-type ring finger)	Regulation overview.Regulation of gene expression.Regulation of transcription.Transcription factor.Zinc finger C3HC4 family transcription factor	Regulation of gene expression
VIT_12s0028g03750	Zinc finger (C3HC4-type ring finger)	Regulation overview.Regulation of gene expression.Regulation of transcription.Transcription factor.Zinc finger C3HC4 family transcription factor	Regulation of gene expression
VIT_19s0090g00400	Zinc finger (C3HC4-type ring finger)	Regulation overview.Regulation of gene expression.Regulation of transcription.Transcription factor.Zinc finger C3HC4 family transcription factor	Regulation of gene expression
VIT_13s0064g01030	Zinc finger (C3HC4-type ring finger)BIG BROTHER	Regulation overview.Regulation of gene expression.Regulation of transcription.Transcription factor.Zinc finger C3HC4 family transcription factor	Regulation of gene expression
VIT_02s0012g01550	Zinc finger (CCCH-type) family protein	Regulation overview.Regulation of gene expression.Regulation of transcription.Transcription factor.C3H family transcription factor	Regulation of gene expression
VIT_12s0035g01430	Zinc finger (CCCH-type) family protein	Regulation overview.Regulation of gene expression.Regulation of transcription.Transcription factor.C3H family transcription factor	Regulation of gene expression
VIT_01s0113g00420	Zinc finger (DHHC type)	Regulation overview.Regulation of gene expression.Regulation of transcription.Transcription factor.Zinc finger DHHC family transcription factor	Regulation of gene expression
VIT_07s0005g02580	Zinc finger (DHHC type)	Regulation overview.Regulation of gene expression.Regulation of transcription.Transcription factor.Zinc finger DHHC family transcription factor	Regulation of gene expression
VIT_08s0040g00380	Zinc finger (DHHC type) family	Regulation overview.Regulation of gene expression.Regulation of transcription.Transcription factor.Zinc finger DHHC family transcription factor	Regulation of gene expression
VIT_04s0008g05150	Zinc finger (Ran-binding)	Regulation overview.Regulation of gene expression.Regulation of transcription.Transcription factor.Other zinc finger family transcription factor	Regulation of gene expression
VIT_09s0002g06110	Zinc finger (Ran-binding)	Regulation overview.Regulation of gene expression.Regulation of transcription.Transcription factor.Other zinc finger family transcription factor	Regulation of gene expression
VIT_13s0019g05080	Zinc finger protein ATRZ-1A	Metabolism.Primary metabolism.Nucleobase, nucleoside, nucleotide, nucleic acid metabolism.Nucleic acid metabolism	Nucleic acid metabolism
VIT_13s0047g01180	Zinc-binding protein	Unknown	Unknown
AY043232pme	#N/A	#N/A	Unknown
XM002265787LOC100242945	#N/A	#N/A	Unknown
XM002267604F3H	#N/A	#N/A	Unknown
XM002269120LOC100257470	#N/A	#N/A	Unknown
XM002272843LOC100260158	#N/A	#N/A	Unknown
XM002276213	#N/A	#N/A	Unknown
XM002278788LOC100248894	#N/A	#N/A	Unknown
XM002280367LOC100244960	#N/A	#N/A	Unknown
XM002281735	#N/A	#N/A	Unknown
XM002283481LOC100250853	#N/A	#N/A	Unknown
XM002284076LOC100241539	#N/A	#N/A	Unknown

## Sheet: S3 DEGs down
Data S4. Commonly up and downregulated genes among differentially expressed genes (DEGs; p<0.05; |FC|>2) identified at stage S3 in both the SDvsSL and RGvsTS comparisons.
Gene ID	Functional annotation	Functional category	Functional category grouping (Fig. 4b)
VIT_04s0044g01160	Aminotransferase, class V	Metabolism.Primary metabolism.Amino acid metabolism.Valine, leucine, and isoleucine metabolism	Amino acid metabolism
VIT_13s0067g01410	Anthranilate N-hydroxycinnamoyl/benzoyltransferase	Metabolism.Primary metabolism.Amino acid metabolism.Aromatic amino acid metabolism.Aromatic amino acid biosynthesis	Amino acid metabolism
VIT_02s0087g00470	Anthraniloyal-CoA: methanol anthraniloyal transferase	Metabolism.Primary metabolism.Amino acid metabolism.Aromatic amino acid metabolism.Aromatic amino acid biosynthesis	Amino acid metabolism
VIT_12s0055g00920	Aspartate aminotransferase	Metabolism.Primary metabolism.Amino acid metabolism.Alanine and aspartate metabolism	Amino acid metabolism
VIT_03s0017g01490	Berberine bridge enzyme	Metabolism.Secondary metabolism.Primary amino acids derivated metabolism.Alkaloid metabolism.Alkaloid biosynthesis	Amino acid metabolism
VIT_12s0035g01760	DNA (cytosine-5)-methyltransferase AthI	Metabolism.Primary metabolism.Amino acid metabolism.Methionine metabolism	Amino acid metabolism
VIT_03s0017g01500	N-6 Adenine-specific DNA methylase	Metabolism.Primary metabolism.Amino acid metabolism.Methionine metabolism	Amino acid metabolism
VIT_06s0004g01180	Peroxidase	Metabolism.Primary metabolism.Amino acid metabolism.Aromatic amino acid metabolism.Phenylalanine metabolism.Phenylalanine biosynthesis	Amino acid metabolism
VIT_00s0226g00030	Peroxidase	Metabolism.Primary metabolism.Amino acid metabolism.Aromatic amino acid metabolism.Phenylalanine metabolism.Phenylalanine biosynthesis	Amino acid metabolism
VIT_16s0039g01130	Phenylalanin ammonia-lyase [Vitis vinifera]	Metabolism.Primary metabolism.Amino acid metabolism.Aromatic amino acid metabolism.Tyrosine metabolism	Amino acid metabolism
VIT_11s0016g01660	Phenylalanine ammonia-lyase	Metabolism.Primary metabolism.Amino acid metabolism.Aromatic amino acid metabolism.Tyrosine metabolism	Amino acid metabolism
VIT_19s0015g01620	Phenylalanine-tRNA ligase	Metabolism.Primary metabolism.Amino acid metabolism.Aromatic amino acid metabolism.Aromatic amino acid biosynthesis	Amino acid metabolism
VIT_19s0015g01600	Phenylalanine-tRNA ligase	Metabolism.Primary metabolism.Amino acid metabolism.Aromatic amino acid metabolism.Aromatic amino acid biosynthesis	Amino acid metabolism
VIT_19s0015g01650	Phenylalanine-tRNA ligase	Metabolism.Primary metabolism.Amino acid metabolism.Aromatic amino acid metabolism.Aromatic amino acid biosynthesis	Amino acid metabolism
VIT_19s0015g01550	Phenylalanine-tRNA ligase	Metabolism.Primary metabolism.Amino acid metabolism.Aromatic amino acid metabolism.Aromatic amino acid biosynthesis	Amino acid metabolism
VIT_19s0015g01580	Phenylalanine-tRNA ligase	Metabolism.Primary metabolism.Amino acid metabolism.Aromatic amino acid metabolism.Aromatic amino acid biosynthesis	Amino acid metabolism
VIT_03s0088g01180	Proline iminopeptidase	Metabolism.Primary metabolism.Amino acid metabolism.Arginine and proline metabolism	Amino acid metabolism
VIT_01s0011g05940	S-adenosyl-L-methionine:salicylic acid carboxyl methyltransferase	Metabolism.Primary metabolism.Amino acid metabolism.Aromatic amino acid metabolism.Phenylalanine metabolism.Phenylalanine biosynthesis	Amino acid metabolism
VIT_01s0011g05910	S-adenosyl-L-methionine:salicylic acid carboxyl methyltransferase	Metabolism.Primary metabolism.Amino acid metabolism.Aromatic amino acid metabolism.Phenylalanine metabolism.Phenylalanine biosynthesis	Amino acid metabolism
VIT_01s0011g05920	S-adenosyl-L-methionine:salicylic acid carboxyl methyltransferase	Metabolism.Primary metabolism.Amino acid metabolism.Aromatic amino acid metabolism.Phenylalanine metabolism.Phenylalanine biosynthesis	Amino acid metabolism
VIT_00s0194g00120	Serine acetyltransferase	Metabolism.Primary metabolism.Amino acid metabolism.Cysteine metabolism	Amino acid metabolism
VIT_06s0004g06650	1-phosphatidylinositol-4,5-bisphosphate phosphodiesterase	Metabolism.Primary metabolism.Carbohydrate metabolism.Monosaccharide metabolism.Inositol phosphate metabolism	Carbohydrate metabolism
VIT_15s0046g01580	Acidic chitinase III	Metabolism.Primary metabolism.Carbohydrate metabolism.Monosaccharide metabolism.Amino sugar metabolism	Carbohydrate metabolism
VIT_15s0046g01570	Acidic endochitinase (CHIB1)	Metabolism.Primary metabolism.Carbohydrate metabolism.Monosaccharide metabolism.Amino sugar metabolism	Carbohydrate metabolism
VIT_16s0050g02220	Acidic endochitinase (CHIB1)	Metabolism.Primary metabolism.Carbohydrate metabolism.Monosaccharide metabolism.Amino sugar metabolism	Carbohydrate metabolism
VIT_18s0001g15450	Alcohol dehydrogenase 3	Metabolism.Primary metabolism.Carbohydrate metabolism.Glycolysis Gluconeogenesis	Carbohydrate metabolism
VIT_04s0023g02810	Aldehyde Dehydrogenase (VvALDH3F1)	Metabolism.Primary metabolism.Carbohydrate metabolism.Glycolysis Gluconeogenesis	Carbohydrate metabolism
VIT_03s0063g00400	Alpha-amylase / 1,4-alpha-D-glucan glucanohydrolase	Metabolism.Primary metabolism.Carbohydrate metabolism.Polysaccharide metabolism.Starch and sucrose metabolism.Starch biosynthesis catabolism.Starch catabolism	Carbohydrate metabolism
VIT_17s0000g03230	Alpha-mannosidase	Metabolism.Primary metabolism.Carbohydrate metabolism.Oligosaccharide metabolism.N-Glycan metabolism.N-Glycan biosynthesis	Carbohydrate metabolism
VIT_05s0077g01150	Beta-1,3-glucanase	Metabolism.Primary metabolism.Carbohydrate metabolism.Polysaccharide metabolism.Beta-1,3 glucan metabolism.Beta-1,3 glucan catabolism	Carbohydrate metabolism
VIT_08s0007g06040	Beta-1,3-glucanase	Metabolism.Primary metabolism.Carbohydrate metabolism.Polysaccharide metabolism.Beta-1,3 glucan metabolism.Beta-1,3 glucan catabolism	Carbohydrate metabolism
VIT_06s0061g00120	Beta-1,3-glucanase [Vitis riparia]	Metabolism.Primary metabolism.Carbohydrate metabolism.Polysaccharide metabolism.Beta-1,3 glucan metabolism.Beta-1,3 glucan catabolism	Carbohydrate metabolism
VIT_16s0050g02230	Chitinase [Vitis vinifera]	Metabolism.Primary metabolism.Carbohydrate metabolism.Monosaccharide metabolism.Amino sugar metabolism	Carbohydrate metabolism
VIT_16s0050g02210	Chitinase III [Vitis vinifera]	Metabolism.Primary metabolism.Carbohydrate metabolism.Monosaccharide metabolism.Amino sugar metabolism	Carbohydrate metabolism
VIT_00s0895g00010	Glucan 1,3-beta-glucosidase	Metabolism.Primary metabolism.Carbohydrate metabolism.Polysaccharide metabolism.Starch and sucrose metabolism	Carbohydrate metabolism
VIT_07s0005g00410	Glycosyl hydrolase family 1 protein	Metabolism.Primary metabolism.Carbohydrate metabolism.Carbohydrate catabolism	Carbohydrate metabolism
VIT_14s0108g00540	Phosphofructokinase	Metabolism.Primary metabolism.Carbohydrate metabolism.Monosaccharide metabolism.Fructose and mannose metabolism	Carbohydrate metabolism
VIT_02s0012g00530	Ribose-phosphate pyrophosphokinase 1	Metabolism.Primary metabolism.Carbohydrate metabolism.Monosaccharide metabolism.Monosaccharide catabolism.Pentose-phosphate shunt	Carbohydrate metabolism
VIT_03s0017g00980	UDP-arabinose 4-epimerase 3	Metabolism.Primary metabolism.Carbohydrate metabolism.Monosaccharide metabolism.Nucleotide sugar metabolism	Carbohydrate metabolism
GSVIVT01030933001	UDP-glucosyl transferase 73C7	Metabolism.Primary metabolism.Carbohydrate metabolism.Glycosyl transference	Carbohydrate metabolism
VIT_17s0000g04750	UDP-glycosyltransferase 89B2	Metabolism.Primary metabolism.Carbohydrate metabolism.Monosaccharide metabolism.Pentose glucuronate interconversion	Carbohydrate metabolism
GSVIVT01003674001e3	Cyclin D-type	Cellular process.Cell growth and death	Cell growth and death
VIT_12s0059g00910	Cellulose synthase CSLB04	Cellular process.Cellular component organization and biogenesis.Cell wall organization and biogenesis.Cell wall metabolism.Cell wall biosynthesis.Cellulose biosynthesis	Cell wall organization and biogenesis
VIT_12s0059g00990	Cellulose synthase CSLB04	Cellular process.Cellular component organization and biogenesis.Cell wall organization and biogenesis.Cell wall metabolism.Cell wall biosynthesis.Cellulose biosynthesis	Cell wall organization and biogenesis
VIT_12s0059g00930	Cellulose synthase CSLB04	Cellular process.Cellular component organization and biogenesis.Cell wall organization and biogenesis.Cell wall metabolism.Cell wall biosynthesis.Cellulose biosynthesis	Cell wall organization and biogenesis
VIT_05s0020g05060	Cellulose synthase CSLG2	Cellular process.Cellular component organization and biogenesis.Cell wall organization and biogenesis.Cell wall metabolism.Cell wall biosynthesis.Cellulose biosynthesis	Cell wall organization and biogenesis
VIT_16s0022g00960	Invertase/pectin methylesterase inhibitor	Cellular process.Cellular component organization and biogenesis.Cell wall organization and biogenesis	Cell wall organization and biogenesis
VIT_03s0063g00010	LRX2 (leucine-rich repeat/extensin 2)	Cellular process.Cellular component organization and biogenesis.Cell wall organization and biogenesis.Cell wall structural protein	Cell wall organization and biogenesis
VIT_02s0012g02220	Xyloglucan endotransglucosylase/hydrolase 30	Cellular process.Cellular component organization and biogenesis.Cell wall organization and biogenesis.Cell wall metabolism.Cell wall modification.Xyloglucan modification	Cell wall organization and biogenesis
VIT_03s0017g00830	2OG-Fe(II) oxygenase	Metabolism.Cellular metabolism.Oxidation reduction.2OG-Fe(II) oxygenase superfamily	Cellular process
VIT_05s0049g00360	2-oxoglutarate-dependent dioxygenase	Metabolism.Cellular metabolism.Oxidation reduction	Cellular process
VIT_11s0065g00100	Carbonic anhydrase	Metabolism.Cellular metabolism.Nitrogen and sulfur metabolism.Nitrogen metabolism	Cellular process
VIT_10s0042g00470	Carbonic anhydrase	Metabolism.Cellular metabolism.Nitrogen and sulfur metabolism.Nitrogen metabolism	Cellular process
VIT_17s0000g08450	Carbonic anhydrase chloroplast	Metabolism.Cellular metabolism.Nitrogen and sulfur metabolism.Nitrogen metabolism	Cellular process
VIT_18s0001g10810	Carboxylesterase CXE	Metabolism.Cellular metabolism.Esterase activity	Cellular process
VIT_08s0032g00710	CXE carboxylesterase	Metabolism.Cellular metabolism.Esterase activity	Cellular process
VIT_14s0036g00140	CyP82A2	Metabolism.Cellular metabolism.Oxidation reduction.Cytochrome P450 oxidoreductase	Cellular process
VIT_12s0035g00570	CYP82M1v3	Metabolism.Cellular metabolism.Oxidation reduction.Cytochrome P450 oxidoreductase	Cellular process
VIT_18s0122g01480	CYP87A2	Metabolism.Cellular metabolism.Oxidation reduction.Cytochrome P450 oxidoreductase	Cellular process
VIT_18s0122g01470	CYP87A2	Metabolism.Cellular metabolism.Oxidation reduction.Cytochrome P450 oxidoreductase	Cellular process
VIT_14s0036g00210	CYP89A6	Metabolism.Cellular metabolism.Oxidation reduction.Cytochrome P450 oxidoreductase	Cellular process
VIT_07s0141g00920	CYP94A1	Metabolism.Cellular metabolism.Oxidation reduction.Cytochrome P450 oxidoreductase	Cellular process
VIT_15s0021g02470	Epoxide hydrolase-like protein	Metabolism.Cellular metabolism.Epoxide hydrolase family	Cellular process
VIT_03s0038g00090	Epoxide hydrolase-like protein	Metabolism.Cellular metabolism.Epoxide hydrolase family	Cellular process
GSVIVT01031833001	Oxidoreductase, 2OG-Fe(II) oxygenase family	Metabolism.Cellular metabolism.Oxidation reduction.2OG-Fe(II) oxygenase superfamily	Cellular process
VIT_19s0014g02170	4-amino-4-deoxychorismate lyase	Metabolism.Primary metabolism.Coenzyme and prosthetic group metabolism.Folate metabolism	Coenzyme and prosthetic group metabolism
VIT_15s0048g02240	Acid phosphatase PAP14	Metabolism.Primary metabolism.Coenzyme and prosthetic group metabolism.Riboflavin metabolism	Coenzyme and prosthetic group metabolism
VIT_19s0093g00350	Glutathione S-transferase 25 GSTU25	Metabolism.Primary metabolism.Coenzyme and prosthetic group metabolism.Peptide derived compounds biosynthesis.Glutathione metabolism	Coenzyme and prosthetic group metabolism
VIT_19s0093g00400	Glutathione S-transferase 25 GSTU25	Metabolism.Primary metabolism.Coenzyme and prosthetic group metabolism.Peptide derived compounds biosynthesis.Glutathione metabolism	Coenzyme and prosthetic group metabolism
VIT_05s0049g01100	Glutathione S-transferase 25 GSTU7	Metabolism.Primary metabolism.Coenzyme and prosthetic group metabolism.Peptide derived compounds biosynthesis.Glutathione metabolism	Coenzyme and prosthetic group metabolism
VIT_05s0049g01120	Glutathione S-transferase 25 GSTU7	Metabolism.Primary metabolism.Coenzyme and prosthetic group metabolism.Peptide derived compounds biosynthesis.Glutathione metabolism	Coenzyme and prosthetic group metabolism
VIT_05s0049g01080	Glutathione S-transferase 25 GSTU7	Metabolism.Primary metabolism.Coenzyme and prosthetic group metabolism.Peptide derived compounds biosynthesis.Glutathione metabolism	Coenzyme and prosthetic group metabolism
VIT_16s0039g01070	Glutathione S-transferase 25 GSTU7	Metabolism.Primary metabolism.Coenzyme and prosthetic group metabolism.Peptide derived compounds biosynthesis.Glutathione metabolism	Coenzyme and prosthetic group metabolism
VIT_19s0093g00160	Glutathione S-transferase 8 GSTU19	Metabolism.Primary metabolism.Coenzyme and prosthetic group metabolism.Peptide derived compounds biosynthesis.Glutathione metabolism	Coenzyme and prosthetic group metabolism
VIT_08s0007g01420	Glutathione S-transferase 8 GSTU8	Metabolism.Primary metabolism.Coenzyme and prosthetic group metabolism.Peptide derived compounds biosynthesis.Glutathione metabolism	Coenzyme and prosthetic group metabolism
VIT_08s0007g01410	Glutathione S-transferase 8 GSTU8	Metabolism.Primary metabolism.Coenzyme and prosthetic group metabolism.Peptide derived compounds biosynthesis.Glutathione metabolism	Coenzyme and prosthetic group metabolism
VIT_08s0007g01400	Glutathione S-transferase 8 GSTU8	Metabolism.Primary metabolism.Coenzyme and prosthetic group metabolism.Peptide derived compounds biosynthesis.Glutathione metabolism	Coenzyme and prosthetic group metabolism
VIT_14s0060g02170	GLUTATHIONE S-TRANSFERASE TAU 8	Metabolism.Primary metabolism.Coenzyme and prosthetic group metabolism.Peptide derived compounds biosynthesis.Glutathione metabolism	Coenzyme and prosthetic group metabolism
VIT_03s0038g00360	Isochorismatase hydrolase	Metabolism.Primary metabolism.Coenzyme and prosthetic group metabolism.Biosynthesis of derivatives of dehydroquinic acid, shikimic acid and chorismic acid.Ubiquinone biosynthesis	Coenzyme and prosthetic group metabolism
VIT_19s0014g02850	Dynein light subunit lc6, flagellar outer arm	Cellular process.Cellular component organization and biogenesis.Cytoskeleton organization and biogenesis.Microtubule organization and biogenesis.Microtubule-driven movement	Cytoskeleton organization and biogenesis
VIT_17s0000g07570	formin 8	Cellular process.Cellular component organization and biogenesis.Cytoskeleton organization and biogenesis.Actin organization and biogenesis	Cytoskeleton organization and biogenesis
VIT_02s0025g04030	Methyl-CpG-binding domain 13 MBD13	Cellular process.Cellular component organization and biogenesis.Nucleus.Chromosome organization and biogenesis.Chromatin organization	Cytoskeleton organization and biogenesis
VIT_16s0050g00350	Tubulin beta-8	Cellular process.Cellular component organization and biogenesis.Cytoskeleton organization and biogenesis.Microtubule organization and biogenesis	Cytoskeleton organization and biogenesis
VIT_17s0000g00010	MtN19	Development.Root development	Development
VIT_14s0066g02110	AAA-type ATPase	Diverse functions.Gene family with diverse functions.AAA-type ATPase domain family	Diverse functions
VIT_14s0066g02070	AAA-type ATPase	Diverse functions.Gene family with diverse functions.AAA-type ATPase domain family	Diverse functions
VIT_14s0066g02100	AAA-type ATPase	Diverse functions.Gene family with diverse functions.AAA-type ATPase domain family	Diverse functions
VIT_00s0269g00130	Ankyrin	Diverse functions.Gene family with diverse functions.Ankyrin domain family	Diverse functions
VIT_00s0193g00160	Ankyrin	Diverse functions.Gene family with diverse functions.Ankyrin domain family	Diverse functions
VIT_13s0106g00230	Ankyrin	Diverse functions.Gene family with diverse functions.Ankyrin domain family	Diverse functions
VIT_00s0174g00070	Ankyrin repeat protein	Diverse functions.Gene family with diverse functions.Ankyrin domain family	Diverse functions
VIT_00s0202g00030	Ankyrin repeat protein	Diverse functions.Gene family with diverse functions.Ankyrin domain family	Diverse functions
VIT_16s0050g02100	Disease resistance	Diverse functions.Gene family with diverse functions.NBS-LRR superfamily	Diverse functions
VIT_16s0050g01950	Disease resistance family protein / LRR family	Diverse functions.Gene family with diverse functions.NBS-LRR superfamily	Diverse functions
VIT_00s0288g00070	Disease resistance protein	Diverse functions.Gene family with diverse functions.NBS-LRR superfamily	Diverse functions
VIT_11s0118g00160	Disease resistance protein	Diverse functions.Gene family with diverse functions.NBS-LRR superfamily	Diverse functions
VIT_12s0057g00780	Disease resistance protein	Diverse functions.Gene family with diverse functions.NBS-LRR superfamily	Diverse functions
VIT_16s0013g01700	Disease resistance protein	Diverse functions.Gene family with diverse functions.NBS-LRR superfamily	Diverse functions
VIT_13s0073g00200	Disease resistance protein (TIR-NBS-LRR class)	Diverse functions.Gene family with diverse functions.NBS-LRR superfamily	Diverse functions
VIT_03s0017g00780	Disease resistance protein (TIR-NBS-LRR class)	Diverse functions.Gene family with diverse functions.NBS-LRR superfamily	Diverse functions
VIT_15s0045g00810	Disease resistance protein RPR1	Diverse functions.Gene family with diverse functions.NBS-LRR superfamily	Diverse functions
VIT_08s0058g00100	Disease resistance protein SlVe2 precursor	Diverse functions.Gene family with diverse functions.NBS-LRR superfamily	Diverse functions
VIT_16s0039g02280	EIX receptor 2	Diverse functions.Gene family with diverse functions.NBS-LRR superfamily	Diverse functions
VIT_09s0018g00780	HcrVf1 protein	Diverse functions.Gene family with diverse functions.NBS-LRR superfamily	Diverse functions
VIT_12s0057g00820	Leucine-rich repeat	Diverse functions.Gene family with diverse functions.NBS-LRR superfamily	Diverse functions
VIT_04s0008g00320	Leucine-rich repeat family protein	Diverse functions.Gene family with diverse functions.NBS-LRR superfamily	Diverse functions
VIT_19s0027g00010	Leucine-rich repeat family protein	Diverse functions.Gene family with diverse functions.NBS-LRR superfamily	Diverse functions
VIT_05s0020g03030	Leucine-rich repeat family protein	Diverse functions.Gene family with diverse functions.NBS-LRR superfamily	Diverse functions
VIT_09s0096g00840	NBS-LRR type disease resistance protein	Diverse functions.Gene family with diverse functions.NBS-LRR superfamily	Diverse functions
VIT_05s0020g04940	NBS-LRR type disease resistance protein	Diverse functions.Gene family with diverse functions.NBS-LRR superfamily	Diverse functions
VIT_18s0001g06280	TIR-NBS-LRR disease resistance	Diverse functions.Gene family with diverse functions.NBS-LRR superfamily	Diverse functions
VIT_18s0089g00280	TIR-NBS-LRR-TIR disease resistance protein	Diverse functions.Gene family with diverse functions.NBS-LRR superfamily	Diverse functions
GSVIVT01003459001e3	Ankyrin repeat protein	Diverse functions.Gene family with diverse functions.Ankyrin domain family	Diverse functions
GSVIVT01038452001e5	Disease resistance protein (TIR-NBS-LRR class)	Diverse functions.Gene family with diverse functions.NBS-LRR superfamily	Diverse functions
VIT_00s2376g00010	NADH dehydrogenase, putative	Metabolism.Primary metabolism.Generation of metabolite precursors and energy.Electron transport.Respiratory-chain phosphorylation	Generation of metabolite precursors and energy
VIT_07s0151g01000	Photosystem I reaction center subunit II (PSAD)	Metabolism.Primary metabolism.Generation of metabolite precursors and energy.Photosynthesis.Photosystem I	Generation of metabolite precursors and energy
VIT_12s0034g01140	Plastocyanin domain-containing protein	Metabolism.Primary metabolism.Generation of metabolite precursors and energy.Photosynthesis.Photosynthetic-chain phosphorylation	Generation of metabolite precursors and energy
VIT_14s0036g00560	Quinone oxidoreductase	Metabolism.Primary metabolism.Generation of metabolite precursors and energy.Electron transport.Respiratory-chain phosphorylation	Generation of metabolite precursors and energy
VIT_07s0031g01530	Stress enhanced protein 2 (SEP2)	Metabolism.Primary metabolism.Generation of metabolite precursors and energy.Photosynthesis.Antenna proteins	Generation of metabolite precursors and energy
GSVIVT01022907001	Globulin-like protein	Metabolism.Primary metabolism.Generation of metabolite precursors and energy.Storage proteins	Generation of metabolite precursors and energy
VIT_12s0055g01280	Brassinosteroid insensitive 1-associated receptor kinase 1	Signaling.Hormone Signaling.Brassinosteroid Signaling.Brassinosteroid-mediated Signaling pathway	Hormone Signaling
VIT_12s0055g01160	Brassinosteroid insensitive 1-associated receptor kinase 1	Signaling.Hormone Signaling.Brassinosteroid Signaling.Brassinosteroid-mediated Signaling pathway	Hormone Signaling
VIT_12s0055g01150	Brassinosteroid insensitive 1-associated receptor kinase 1	Signaling.Hormone Signaling.Brassinosteroid Signaling.Brassinosteroid-mediated Signaling pathway	Hormone Signaling
VIT_17s0000g07370	EDS1 (Enhanced disease susceptibility 1)	Signaling.Hormone Signaling.Jasmonate salicylate signaling.Jasmonate Signaling.Jasmonate-mediated Signaling pathway	Hormone Signaling
VIT_17s0000g07420	EDS1 (Enhanced disease susceptibility 1)	Signaling.Hormone Signaling.Jasmonate salicylate signaling.Jasmonate Signaling.Jasmonate-mediated Signaling pathway	Hormone Signaling
VIT_09s0002g09140	ERF/AP2 Gene Family (VvERF047)	Signaling.Hormone Signaling.Ethylene Signaling.Ethylene-mediated Signaling pathway	Hormone Signaling
VIT_10s0003g00580	ERF/AP2 Gene Family (VvERF075)	Signaling.Hormone Signaling.Ethylene Signaling.Ethylene-mediated Signaling pathway	Hormone Signaling
VIT_06s0004g05240	Ethylene receptor (ETR2)	Signaling.Hormone Signaling.Ethylene Signaling.Ethylene-mediated Signaling pathway	Hormone Signaling
VIT_17s0000g04920	Histidine kinase (AHK3)	Signaling.Hormone Signaling.Cytokinin Signaling.Cytokinin-mediated Signaling pathway	Hormone Signaling
VIT_01s0011g05900	Jasmonate O-methyltransferase	Hormone signaling	Hormone signaling
VIT_04s0023g02320	Jasmonate O-methyltransferase	Hormone signaling	Hormone signaling
VIT_03s0088g00780	Pathogenesis-related protein 1 precursor (PRP 1)	Signaling.Hormone Signaling.Jasmonate salicylate signaling.Jasmonate Signaling.Jasmonate-mediated Signaling pathway	Hormone Signaling
VIT_13s0067g00660	Steroid 23-alpha-hydroxylase	Signaling.Hormone Signaling.Brassinosteroid Signaling.Brassinosteroid metabolism.Brassinosteroid biosynthesis	Hormone Signaling
GSVIVT01013339001	Brassinosteroid insensitive 1-associated receptor kinase 1	Signaling.Hormone Signaling.Brassinosteroid Signaling.Brassinosteroid-mediated Signaling pathway	Hormone Signaling
GSVIVT01009294001	AP2-like AINTEGUMENTA-like	Signaling.Hormone Signaling.Ethylene Signaling.Ethylene-mediated Signaling pathway	Hormone Signaling
GSVIVT01027568001	Gibberellin receptor GID1L3	Signaling.Hormone Signaling.Gibberellic acid Signaling.Gibberellic acid-mediated Signaling pathway	Hormone Signaling
GSVIVT01007856001	Disease resistance protein (EDS1)	Signaling.Hormone Signaling.Jasmonate salicylate signaling.Jasmonate Signaling.Jasmonate-mediated Signaling pathway	Hormone Signaling
VIT_02s0033g01380	Alternative oxidase 1D	Signaling.Hormone Signaling.ABA Signaling.ABA-mediated Signaling pathway	Hormone Signaling.ABA Signaling
VIT_02s0012g00830	Expansin (VvEXLB1)	Signaling.Hormone Signaling.Auxin Signaling.Auxin-mediated Signaling pathway	Hormone Signaling.Auxin Signaling
VIT_00s0780g00040	RGLG2 (ring Domain LIGASE2)	Signaling.Hormone Signaling.Auxin Signaling.Auxin transport	Hormone Signaling.Auxin Signaling
VIT_18s0041g02040	12-oxophytodienoate reductase	Metabolism.Primary metabolism.Lipid metabolism.Fatty acid metabolism.Alpha-linolenic acid metabolism	Lipid metabolism
VIT_14s0108g00890	Beta-1,3-galactosyltransferase	Metabolism.Primary metabolism.Lipid metabolism.Sphingolipid metabolism.Glycosphingolipid metabolism.Glycosphingolipid biosynthesis	Lipid metabolism
VIT_09s0054g01220	Cycloartenol synthase	Metabolism.Primary metabolism.Lipid metabolism.Steroid metabolism.Steroid biosynthesis	Lipid metabolism
VIT_04s0008g05450	Phospholipase D alpha 1 precursor (PLD 1) (Choline phosphatase 1)	Metabolism.Primary metabolism.Lipid metabolism.Glycerolipid metabolism.Glycerophospholipid metabolism.Glycerophospholipid catabolism	Lipid metabolism
GSVIVT01032533001	SAG101 (senescence-associated gene 101)	Metabolism.Primary metabolism.Lipid metabolism.Glycerolipid metabolism.Glycerolipid catabolism	Lipid metabolism
VIT_14s0066g01830	SAG101 (senescence-associated gene 101)	Metabolism.Primary metabolism.Lipid metabolism.Glycerolipid metabolism.Glycerolipid catabolism	Lipid metabolism
VIT_14s0066g01840	SAG101 (senescence-associated gene 101)	Metabolism.Primary metabolism.Lipid metabolism.Glycerolipid metabolism.Glycerolipid catabolism	Lipid metabolism
VIT_05s0077g01750	SAG101 (senescence-associated gene 101)	Metabolism.Primary metabolism.Lipid metabolism.Glycerolipid metabolism.Glycerolipid catabolism	Lipid metabolism
VIT_05s0077g01720	SAG101 (senescence-associated gene 101)	Metabolism.Primary metabolism.Lipid metabolism.Glycerolipid metabolism.Glycerolipid catabolism	Lipid metabolism
VIT_14s0066g01820	SAG101 (senescence-associated gene 101)	Metabolism.Primary metabolism.Lipid metabolism.Glycerolipid metabolism.Glycerolipid catabolism	Lipid metabolism
VIT_14s0068g01300	Serine palmitoyltransferase	Metabolism.Primary metabolism.Lipid metabolism.Sphingolipid metabolism.Sphingolipid biosynthesis	Lipid metabolism
VIT_01s0127g00750	Polyamine oxidase precursor	Metabolism.single reactions	Metabolism.single reactions
VIT_12s0142g00080	No hit	No hit	No hit
VIT_00s0883g00010	No hit	No hit	No hit
VIT_00s0780g00030	No hit	No hit	No hit
VIT_08s0040g00110	No hit	No hit	No hit
VIT_15s0048g00740	No hit	No hit	No hit
VIT_19s0014g02130	No hit	No hit	No hit
VIT_00s0125g00160	No hit	No hit	No hit
GSVIVT01009095001	No hit	No hit	No hit
VIT_16s0039g02340	No hit	No hit	No hit
VIT_05s0049g00780	No hit	No hit	No hit
VIT_18s0122g00650	No hit	No hit	No hit
VIT_12s0035g01660	No hit	No hit	No hit
VIT_04s0023g00180	No hit	No hit	No hit
VIT_01s0146g00320	No hit	No hit	No hit
VIT_18s0001g06540	No hit	No hit	No hit
VIT_07s0095g00380	No hit	No hit	No hit
VIT_17s0000g00680	No hit	No hit	No hit
VIT_18s0001g06400	No hit	No hit	No hit
VIT_08s0058g00710	No hit	No hit	No hit
VIT_17s0000g06300	No hit	No hit	No hit
VIT_18s0001g08760	No hit	No hit	No hit
VIT_19s0014g00800	No hit	No hit	No hit
VIT_05s0020g00210	No hit	No hit	No hit
VIT_18s0001g03530	No hit	No hit	No hit
VIT_00s0187g00020	No hit	No hit	No hit
VIT_15s0048g00620	No hit	No hit	No hit
VIT_03s0017g00730	No hit	No hit	No hit
VIT_12s0034g01920	No hit	No hit	No hit
VIT_17s0000g03150	No hit	No hit	No hit
VIT_09s0002g02160	No hit	No hit	No hit
VIT_07s0104g01680	Dephospho-CoA kinase	Metabolism.Primary metabolism.Nucleobase, nucleoside, nucleotide, nucleic acid metabolism.Nucleotide metabolism.Pyrimidine metabolism	Nucleic acid metabolism
VIT_05s0020g02290	Endonuclease	Metabolism.Primary metabolism.Nucleobase, nucleoside, nucleotide, nucleic acid metabolism.Nucleic acid metabolism.DNA metabolism.DNA recombination and repair.repair	Nucleic acid metabolism
VIT_15s0048g00980	NADPH HC toxin reductase	Metabolism.Primary metabolism.Nucleobase, nucleoside, nucleotide, nucleic acid metabolism.Nudix hydrolase family	Nucleic acid metabolism
VIT_16s0050g01840	Nucleoside triphosphatase	Metabolism.Primary metabolism.Nucleobase, nucleoside, nucleotide, nucleic acid metabolism.Nucleotide metabolism.Purine metabolism	Nucleic acid metabolism
VIT_16s0050g02350	Regulator of nonsense transcripts 1	Metabolism.Primary metabolism.Nucleobase, nucleoside, nucleotide, nucleic acid metabolism.Nucleic acid metabolism.RNA metabolism.tRNA metabolism.tRNA processing	Nucleic acid metabolism
VIT_01s0010g01830	Regulator of nonsense transcripts 1	Metabolism.Primary metabolism.Nucleobase, nucleoside, nucleotide, nucleic acid metabolism.Nucleic acid metabolism.RNA metabolism.tRNA metabolism.tRNA processing	Nucleic acid metabolism
VIT_01s0010g01850	Regulator of nonsense transcripts 1	Metabolism.Primary metabolism.Nucleobase, nucleoside, nucleotide, nucleic acid metabolism.Nucleic acid metabolism.RNA metabolism.tRNA metabolism.tRNA processing	Nucleic acid metabolism
VIT_15s0048g00990	2'-hydroxy isoflavone/dihydroflavonol reductase	Metabolism.Secondary metabolism.Phenylpropanoid metabolism.Flavonoid metabolism.Isoflavonoid metabolism.Isoflavonoid biosynthesis	Phenylpropanoid metabolism
VIT_16s0050g00390	4-coumarate-CoA ligase	Metabolism.Secondary metabolism.Phenylpropanoid metabolism.Phenylpropanoid biosynthesis	Phenylpropanoid metabolism
VIT_03s0017g02000	Anthocyanidin 3-O-glucosyltransferase	Metabolism.Secondary metabolism.Phenylpropanoid metabolism.Flavonoid metabolism.Flavonoid biosynthesis.Anthocyanin biosynthesis.Anthocyanin-glycoside biosynthesis	Phenylpropanoid metabolism
VIT_02s0025g02920	caffeic acid 3-O-methyltransferase	Metabolism.Secondary metabolism.Phenylpropanoid metabolism.Flavonoid metabolism.Flavonoid biosynthesis	Phenylpropanoid metabolism
VIT_02s0025g02930	Caffeic acid O-3-methyltransferase	Metabolism.Secondary metabolism.Phenylpropanoid metabolism.Phenylpropanoid biosynthesis	Phenylpropanoid metabolism
VIT_05s0077g02150	Chalcone reductase	Metabolism.Secondary metabolism.Phenylpropanoid metabolism.Flavonoid metabolism.Flavonoid biosynthesis	Phenylpropanoid metabolism
VIT_18s0122g00630	Cinnamoyl-CoA reductase	Metabolism.Secondary metabolism.Phenylpropanoid metabolism.Phenylpropanoid biosynthesis	Phenylpropanoid metabolism
VIT_13s0064g00270	Cinnamyl alcohol dehydrogenase	Metabolism.Secondary metabolism.Phenylpropanoid metabolism.Phenylpropanoid biosynthesis	Phenylpropanoid metabolism
VIT_13s0047g00770	Cinnamyl alcohol dehydrogenase	Metabolism.Secondary metabolism.Phenylpropanoid metabolism.Phenylpropanoid biosynthesis	Phenylpropanoid metabolism
VIT_13s0101g00260	Cinnamyl alcohol dehydrogenase	Metabolism.Secondary metabolism.Phenylpropanoid metabolism.Phenylpropanoid biosynthesis	Phenylpropanoid metabolism
VIT_15s0107g00210	Cinnamyl alcohol dehydrogenase	Metabolism.Secondary metabolism.Phenylpropanoid metabolism.Phenylpropanoid biosynthesis	Phenylpropanoid metabolism
VIT_13s0067g00620	Cinnamyl alcohol dehydrogenase	Metabolism.Secondary metabolism.Phenylpropanoid metabolism.Phenylpropanoid biosynthesis	Phenylpropanoid metabolism
VIT_07s0129g00710	CYP81E1 Isoflavone 2'-hydroxylase	Metabolism.Secondary metabolism.Phenylpropanoid metabolism.Flavonoid metabolism.Isoflavonoid metabolism.Isoflavonoid biosynthesis	Phenylpropanoid metabolism
VIT_00s0705g00010	CYP81E1 Isoflavone 2'-hydroxylase	Metabolism.Secondary metabolism.Phenylpropanoid metabolism.Flavonoid metabolism.Isoflavonoid metabolism.Isoflavonoid biosynthesis	Phenylpropanoid metabolism
VIT_02s0109g00310	flavonoid 3-monooxygenase	Metabolism.Secondary metabolism.Phenylpropanoid metabolism.Flavonoid metabolism.Flavonoid biosynthesis	Phenylpropanoid metabolism
VIT_09s0002g01090	flavonoid 3-monooxygenase	Metabolism.Secondary metabolism.Phenylpropanoid metabolism.Flavonoid metabolism.Flavonoid biosynthesis	Phenylpropanoid metabolism
VIT_03s0017g00710	flavonol synthase	Metabolism.Secondary metabolism.Phenylpropanoid metabolism.Flavonoid metabolism.Flavonoid biosynthesis	Phenylpropanoid metabolism
VIT_13s0067g01020	Leucoanthocyanidin dioxygenase	Metabolism.Secondary metabolism.Phenylpropanoid metabolism.Flavonoid metabolism.Flavonoid biosynthesis.Anthocyanin biosynthesis	Phenylpropanoid metabolism
VIT_17s0000g04150	leucoanthocyanidin reductase 2 (VvLAR2) [Vitis vinifera] GENE ID: 100233112	Metabolism.Secondary metabolism.Phenylpropanoid metabolism.Flavonoid metabolism.Flavonoid biosynthesis	Phenylpropanoid metabolism
VIT_15s0048g02460	Quercetin 3-O-methyltransferase 1	Metabolism.Secondary metabolism.Phenylpropanoid metabolism.Flavonoid metabolism.Flavonoid biosynthesis	Phenylpropanoid metabolism
VIT_08s0007g02630	Secoisolariciresinol dehydrogenase	Metabolism.Secondary metabolism.Phenylpropanoid metabolism.Phenylpropanoid biosynthesis	Phenylpropanoid metabolism
VIT_16s0100g00850	Stilbene synthase (VvSTS17)	Metabolism.Secondary metabolism.Phenylpropanoid metabolism.Phenylpropanoid biosynthesis	Phenylpropanoid metabolism
VIT_16s0100g00860	Stilbene synthase (VvSTS18)	Metabolism.Secondary metabolism.Phenylpropanoid metabolism.Flavonoid metabolism.Flavonoid biosynthesis	Phenylpropanoid metabolism
VIT_16s0100g00930	Stilbene synthase (VvSTS23)	Metabolism.Secondary metabolism.Phenylpropanoid metabolism.Phenylpropanoid biosynthesis	Phenylpropanoid metabolism
VIT_16s0100g00940	Stilbene synthase (VvSTS24)	Metabolism.Secondary metabolism.Phenylpropanoid metabolism.Phenylpropanoid biosynthesis	Phenylpropanoid metabolism
VIT_16s0100g01070	Stilbene synthase (VvSTS35)	Metabolism.Secondary metabolism.Phenylpropanoid metabolism.Phenylpropanoid biosynthesis	Phenylpropanoid metabolism
VIT_16s0100g01140	Stilbene synthase (VvSTS42)	Metabolism.Secondary metabolism.Phenylpropanoid metabolism.Phenylpropanoid biosynthesis	Phenylpropanoid metabolism
VIT_16s0100g00750	Stilbene synthase (VvSTS7)	Metabolism.Secondary metabolism.Phenylpropanoid metabolism.Phenylpropanoid biosynthesis	Phenylpropanoid metabolism
VIT_10s0003g00470	Trans-resveratrol di-O-methyltransferase - VvROMT	Metabolism.Secondary metabolism.Phenylpropanoid metabolism.Flavonoid metabolism.Isoflavonoid metabolism.Isoflavonoid biosynthesis	Phenylpropanoid metabolism
VIT_05s0062g00700	UDP-glucose:flavonoid 7-O-glucosyltransferase	Metabolism.Secondary metabolism.Phenylpropanoid metabolism.Flavonoid metabolism.Flavonoid biosynthesis.Flavonoid-glycoside biosynthesis	Phenylpropanoid metabolism
VIT_00s0218g00160	UDP-rhamnose:rhamnosyltransferase	Metabolism.Secondary metabolism.Phenylpropanoid metabolism.Flavonoid metabolism.Flavonoid biosynthesis.Anthocyanin biosynthesis.Anthocyanin-glycoside biosynthesis	Phenylpropanoid metabolism
GSVIVT01019811001e3	flavonoid 3-monooxygenase	Metabolism.Secondary metabolism.Phenylpropanoid metabolism.Flavonoid metabolism.Flavonoid biosynthesis	Phenylpropanoid metabolism
GSVIVT0101056300e3bis	Resveratrol synthase (RS1)	vv10940Phenylpropanoid_biosynthesis	Phenylpropanoid metabolism
VIT_02s0012g00360	1-aminocyclopropane-1-carboxylate oxidase	Metabolism.Primary metabolism.Organic acid metabolism.Propanoate metabolism	Primary metabolism.Organic acid metabolism
VIT_12s0059g01380	1-aminocyclopropane-1-carboxylate oxidase 1	Metabolism.Primary metabolism.Organic acid metabolism.Propanoate metabolism	Primary metabolism.Organic acid metabolism
VIT_07s0031g01050	Ascorbate oxidase	Metabolism.Primary metabolism.Organic acid metabolism.Ascorbate and aldarate metabolism	Primary metabolism.Organic acid metabolism
VIT_07s0031g01130	Ascorbate oxidase	Metabolism.Primary metabolism.Organic acid metabolism.Ascorbate and aldarate metabolism	Primary metabolism.Organic acid metabolism
VIT_07s0031g01040	L-ascorbate oxidase	Metabolism.Primary metabolism.Organic acid metabolism.Ascorbate and aldarate metabolism	Primary metabolism.Organic acid metabolism
VIT_00s0510g00050	Aspartic Protease (VvAP50)	Metabolism.Primary metabolism.Protein metabolism and modification.Proteolysis.Peptidase-mediated proteolysis	Protein metabolism and modification
VIT_04s0008g07150	Aspartic Protease (VvAP8)	Metabolism.Primary metabolism.Protein metabolism and modification.Proteolysis.Peptidase-mediated proteolysis	Protein metabolism and modification
VIT_07s0031g03090	Avr9 elicitor response protein	Metabolism.Primary metabolism.Protein metabolism and modification.Protein modification.Protein glycosylation	Protein metabolism and modification
VIT_06s0004g04030	Copper chaperone	Metabolism.Primary metabolism.Protein metabolism and modification.Protein folding.Chaperone-mediated protein folding	Protein metabolism and modification
VIT_18s0041g00390	Cysteine protease inhibitor	Metabolism.Primary metabolism.Protein metabolism and modification.Proteolysis.Protease inhibition	Protein metabolism and modification
VIT_06s0009g03690	F-box domain containing protein	Metabolism.Primary metabolism.Protein metabolism and modification.Proteolysis.cytoplasmic and nuclear protein degradation.Ubiquitin-mediated proteolysis	Protein metabolism and modification
VIT_00s0214g00130	F-box family protein	Metabolism.Primary metabolism.Protein metabolism and modification.Proteolysis.cytoplasmic and nuclear protein degradation.Ubiquitin-mediated proteolysis	Protein metabolism and modification
VIT_17s0000g00940	F-box protein	Metabolism.Primary metabolism.Protein metabolism and modification.Proteolysis.cytoplasmic and nuclear protein degradation.Ubiquitin-mediated proteolysis	Protein metabolism and modification
VIT_01s0026g00900	Metalloendoproteinase 1 precursor	Metabolism.Primary metabolism.Protein metabolism and modification.Proteolysis.Peptidase-mediated proteolysis.Metallopeptidase-mediated proteolysis	Protein metabolism and modification
VIT_08s0007g04860	Nodulin family protein	Metabolism.Primary metabolism.Protein metabolism and modification.Protein modification.Protein myristoylation	Protein metabolism and modification
VIT_01s0127g00530	Protein disulfide isomerase	Metabolism.Primary metabolism.Protein metabolism and modification.Protein folding.Disulfide bond rearrangement	Protein metabolism and modification
VIT_01s0127g00560	Protein disulfide isomerase	Metabolism.Primary metabolism.Protein metabolism and modification.Protein folding.Disulfide bond rearrangement	Protein metabolism and modification
VIT_01s0127g00520	Protein disulfide isomerase	Metabolism.Primary metabolism.Protein metabolism and modification.Protein folding.Disulfide bond rearrangement	Protein metabolism and modification
VIT_09s0054g00190	Ribosomal protein L7 (RPL7D) 60S	Metabolism.Primary metabolism.Protein metabolism and modification.Protein synthesis.Ribosome	Protein metabolism and modification
VIT_08s0040g01130	Serine carboxypeptidase II	Metabolism.Primary metabolism.Protein metabolism and modification.Proteolysis.Peptidase-mediated proteolysis	Protein metabolism and modification
VIT_08s0040g01040	Serine carboxypeptidase II	Metabolism.Primary metabolism.Protein metabolism and modification.Proteolysis.Peptidase-mediated proteolysis	Protein metabolism and modification
VIT_18s0001g02030	Signal peptidase 1	Metabolism.Primary metabolism.Protein metabolism and modification.Protein folding.Protein export	Protein metabolism and modification
VIT_11s0016g05130	Signal peptidase, endoplasmic reticulum-type	Metabolism.Primary metabolism.Protein metabolism and modification.Proteolysis.Peptidase-mediated proteolysis	Protein metabolism and modification
VIT_09s0002g06790	Small heat shock protein (HSP26.5-P) 26.5 kDa class I	Metabolism.Primary metabolism.Protein metabolism and modification.Protein folding.Chaperone-mediated protein folding.HSP-mediated protein folding	Protein metabolism and modification
VIT_13s0019g02540	Subtilisin protease C1	Metabolism.Primary metabolism.Protein metabolism and modification.Proteolysis.Peptidase-mediated proteolysis.Subtilase-mediated proteolysis	Protein metabolism and modification
VIT_14s0036g01290	Subtilisin-like proteinase AIR3	Metabolism.Primary metabolism.Protein metabolism and modification.Proteolysis.Peptidase-mediated proteolysis.Subtilase-mediated proteolysis	Protein metabolism and modification
GSVIVT01016608001	F-box family protein	Metabolism.Primary metabolism.Protein metabolism and modification.Proteolysis.cytoplasmic and nuclear protein degradation.Ubiquitin-mediated proteolysis	Protein metabolism and modification
GSVIVT01016609001	F-box family protein	Metabolism.Primary metabolism.Protein metabolism and modification.Proteolysis.cytoplasmic and nuclear protein degradation.Ubiquitin-mediated proteolysis	Protein metabolism and modification
GSVIVT01025768001	Serine carboxypeptidase S10	Metabolism.Primary metabolism.Protein metabolism and modification.Proteolysis.Peptidase-mediated proteolysis	Protein metabolism and modification
GSVIVT01006971001	Subtilisin protease	Metabolism.Primary metabolism.Protein metabolism and modification.Proteolysis.Peptidase-mediated proteolysis.Subtilase-mediated proteolysis	Protein metabolism and modification
VIT_18s0001g11390	Aberrant testa shape	Regulation overview.Regulation of gene expression.Regulation of transcription.Transcription factor.G2-like family transcription factor	Regulation of gene expression
VIT_00s0384g00020	basic helix-loop-helix (bHLH) family	Regulation overview.Regulation of gene expression.Regulation of transcription.Transcription factor.bHLH family transcription factor	Regulation of gene expression
VIT_01s0244g00010	basic helix-loop-helix (bHLH) family (VvCEB1)	Regulation overview.Regulation of gene expression.Regulation of transcription.Transcription factor.bHLH family transcription factor	Regulation of gene expression
VIT_04s0008g02750	Basic Leucine Zipper Transcription Factor (VvbZIP09)	Regulation overview.Regulation of gene expression.Regulation of transcription.Transcription factor.bZIP family transcription factor	Regulation of gene expression
VIT_08s0007g06160	Basic Leucine Zipper Transcription Factor (VvbZIP28)	Regulation overview.Regulation of gene expression.Regulation of transcription.Transcription factor.bZIP family transcription factor	Regulation of gene expression
VIT_06s0009g00410	BLH1 (embryo sac development arrest 29)	Regulation overview.Regulation of gene expression.Regulation of transcription.Transcription factor.Homeobox domain family transcription factor	Regulation of gene expression
VIT_06s0004g06710	Cys-3-His zinc finger protein	Regulation overview.Regulation of gene expression.Regulation of transcription.Transcription factor.C3H family transcription factor	Regulation of gene expression
VIT_18s0117g00390	far-red impaired responsive family protein	Regulation overview.Regulation of gene expression.Regulation of transcription.Transcription factor.FAR1-like family transcription factor	Regulation of gene expression
VIT_03s0038g00490	GATA transcription factor 12	Regulation overview.Regulation of gene expression.Regulation of transcription.Transcription factor.C2C2-GATA family transcription factor	Regulation of gene expression
VIT_05s0020g03680	GCN5 N-acetyltransferase (GNAT)	Regulation overview.Regulation of gene expression.Regulation of transcription.Transcription factor.GNAT	Regulation of gene expression
VIT_08s0007g06670	Homeobox-leucine zipper protein 14	Regulation overview.Regulation of gene expression.Regulation of transcription.Transcription factor.Homeobox domain family transcription factor	Regulation of gene expression
VIT_01s0127g00210	KNAT2 (knotted1-like homeobox gene 6)	Regulation overview.Regulation of gene expression.Regulation of transcription.Transcription factor.Homeobox domain family transcription factor	Regulation of gene expression
VIT_06s0004g03330	Lateral organ boundaries protein 11	Regulation overview.Regulation of gene expression.Regulation of transcription.Transcription factor.AS2 family transcription factor	Regulation of gene expression
VIT_05s0077g00500	myb domain protein 108	Regulation overview.Regulation of gene expression.Regulation of transcription.Transcription factor.MYB family transcription factor	Regulation of gene expression
VIT_11s0016g02780	myb domain protein 68	Regulation overview.Regulation of gene expression.Regulation of transcription.Transcription factor.MYB family transcription factor	Regulation of gene expression
VIT_00s1352g00010	Myb domain protein 84	Regulation overview.Regulation of gene expression.Regulation of transcription.Transcription factor.MYB family transcription factor	Regulation of gene expression
VIT_19s0014g03290	NAC domain-containing protein (VvNAC17)	Regulation overview.Regulation of gene expression.Regulation of transcription.Transcription factor.NAC family transcription factor	Regulation of gene expression
VIT_08s0007g02940	NAC domain-containing protein (VvNAC62)	Regulation overview.Regulation of gene expression.Regulation of transcription.Transcription factor.NAC family transcription factor	Regulation of gene expression
VIT_03s0091g00690	Salt tolerance zinc finger	Regulation overview.Regulation of gene expression.Regulation of transcription.Transcription factor.C2H2 family transcription factor	Regulation of gene expression
VIT_10s0042g00630	SET domain-containing protein	Regulation overview.Regulation of gene expression.Regulation of transcription.Transcription factor.SET PCG family transcription factor	Regulation of gene expression
VIT_14s0068g01780	Squamosa promoter-binding protein (VvSBP12)	Regulation overview.Regulation of gene expression.Regulation of transcription.Transcription factor.SBP family transcription factor	Regulation of gene expression
VIT_01s0010g03930	WRKY Transcription Factor (VvWRKY03)	Regulation overview.Regulation of gene expression.Regulation of transcription.Transcription factor.WRKY family transcription factor	Regulation of gene expression
VIT_04s0008g01470	WRKY Transcription Factor (VvWRKY06)	Regulation overview.Regulation of gene expression.Regulation of transcription.Transcription factor.WRKY family transcription factor	Regulation of gene expression
VIT_07s0031g01710	WRKY Transcription Factor (VvWRKY22)	Regulation overview.Regulation of gene expression.Regulation of transcription.Transcription factor.WRKY family transcription factor	Regulation of gene expression
VIT_08s0058g01390	WRKY Transcription Factor (VvWRKY25)	Regulation overview.Regulation of gene expression.Regulation of transcription.Transcription factor.WRKY family transcription factor	Regulation of gene expression
VIT_12s0059g00880	WRKY Transcription Factor (VvWRKY37)	Regulation overview.Regulation of gene expression.Regulation of transcription.Transcription factor.WRKY family transcription factor	Regulation of gene expression
VIT_13s0067g03130	WRKY Transcription Factor (VvWRKY40)	Regulation overview.Regulation of gene expression.Regulation of transcription.Transcription factor.WRKY family transcription factor	Regulation of gene expression
VIT_13s0067g03140	WRKY Transcription Factor (VvWRKY41)	Regulation overview.Regulation of gene expression.Regulation of transcription.Transcription factor.WRKY family transcription factor	Regulation of gene expression
VIT_14s0068g01770	WRKY Transcription Factor (VvWRKY43)	Regulation overview.Regulation of gene expression.Regulation of transcription.Transcription factor.WRKY family transcription factor	Regulation of gene expression
VIT_12s0028g02530	Zinc finger (C3HC4-type ring finger)	Regulation overview.Regulation of gene expression.Regulation of transcription.Transcription factor.Zinc finger C3HC4 family transcription factor	Regulation of gene expression
VIT_02s0025g01430	Zinc finger (C3HC4-type ring finger) family protein ATL1E	Regulation overview.Regulation of gene expression.Regulation of transcription.Transcription factor.Zinc finger C3HC4 family transcription factor	Regulation of gene expression
VIT_18s0001g07140	Zinc Finger Homeodomain Transcription Factor (VvZHD10)	Regulation overview.Regulation of gene expression.Regulation of transcription.Transcription factor.zf-HD family transcription factor	Regulation of gene expression
VIT_07s0031g02540	Emb2170 (embryo defective 2170)	Development.Reproductive development.Embryo development	Reproductive development
VIT_19s0014g04190	ARK3 (Arabidopsis Receptor Kinase 3)	Signaling.Signaling pathway.Protein kinase	Signaling pathway
VIT_00s0484g00030	ARK3 (Arabidopsis Receptor Kinase 3)	Signaling.Signaling pathway.Protein kinase	Signaling pathway
VIT_00s0595g00010	ARK3 (Arabidopsis Receptor Kinase 3)	Signaling.Signaling pathway.Protein kinase	Signaling pathway
VIT_17s0000g03380	Calmodulin binding protein	Signaling.Signaling pathway.Calcium sensors and Signaling	Signaling pathway
VIT_17s0000g03370	Calmodulin-binding protein	Signaling.Signaling pathway.Calcium sensors and Signaling	Signaling pathway
VIT_09s0002g04560	Calmodulin-binding protein	Signaling.Signaling pathway.Calcium sensors and Signaling	Signaling pathway
VIT_18s0001g11130	Calmodulin-binding protein AR781	Signaling.Signaling pathway.Calcium sensors and Signaling	Signaling pathway
VIT_11s0016g03080	Clavata1 receptor kinase (CLV1)	Signaling.Signaling pathway.Protein kinase	Signaling pathway
VIT_04s0008g00430	Clavata1 receptor kinase (CLV1)	Signaling.Signaling pathway.Protein kinase	Signaling pathway
VIT_00s2659g00010	CRK10 (cysteine-rich RLK10)	Signaling.Signaling pathway.Protein kinase	Signaling pathway
VIT_00s0366g00020	CRK10 (cysteine-rich RLK10)	Signaling.Signaling pathway.Protein kinase	Signaling pathway
VIT_00s2485g00010	CRK10 (cysteine-rich RLK10)	Signaling.Signaling pathway.Protein kinase	Signaling pathway
VIT_00s1458g00010	CRK10 (cysteine-rich RLK10)	Signaling.Signaling pathway.Protein kinase	Signaling pathway
VIT_02s0087g01020	CRK10 (cysteine-rich RLK10)	Signaling.Signaling pathway.Protein kinase	Signaling pathway
VIT_02s0087g01010	CRK10 (cysteine-rich RLK10)	Signaling.Signaling pathway.Protein kinase	Signaling pathway
VIT_01s0127g00140	Cysteine-rich receptor-like protein kinase 2	Signaling.Signaling pathway.Protein kinase	Signaling pathway
VIT_01s0127g00160	Cysteine-rich receptor-like protein kinase 2	Signaling.Signaling pathway.Protein kinase	Signaling pathway
VIT_17s0000g08770	Cysteine-rich receptor-like protein kinase 2	Signaling.Signaling pathway.Protein kinase	Signaling pathway
VIT_08s0007g06580	Lectin protein kinase	Signaling.Signaling pathway.Protein kinase	Signaling pathway
VIT_18s0041g01210	Lectin protein kinase	Signaling.Signaling pathway.Protein kinase	Signaling pathway
VIT_14s0108g00310	Leucine Rich Repeat receptor-like kinase	Signaling.Signaling pathway.Protein kinase	Signaling pathway
VIT_04s0079g00240	Leucine Rich Repeat receptor-like kinase	Signaling.Signaling pathway.Protein kinase	Signaling pathway
VIT_14s0108g00280	Leucine Rich Repeat receptor-like kinase	Signaling.Signaling pathway.Protein kinase	Signaling pathway
VIT_07s0005g04100	Leucine Rich Repeat receptor-like kinase	Signaling.Signaling pathway.Protein kinase	Signaling pathway
VIT_17s0000g02390	Leucine Rich Repeat receptor-like kinase	Signaling.Signaling pathway.Protein kinase	Signaling pathway
VIT_07s0005g04040	Leucine Rich Repeat receptor-like kinase	Signaling.Signaling pathway.Protein kinase	Signaling pathway
VIT_07s0005g04020	Leucine Rich Repeat receptor-like kinase	Signaling.Signaling pathway.Protein kinase	Signaling pathway
VIT_03s0091g00560	Leucine-rich repeat protein kinase	Signaling.Signaling pathway.Protein kinase	Signaling pathway
VIT_09s0002g03060	Leucine-rich repeat protein kinase	Signaling.Signaling pathway.Protein kinase	Signaling pathway
VIT_16s0050g01900	Leucine-rich repeat protein kinase	Signaling.Signaling pathway.Protein kinase	Signaling pathway
VIT_06s0004g03930	Leucine-rich repeat protein kinase	Signaling.Signaling pathway.Protein kinase	Signaling pathway
VIT_10s0042g00770	Leucine-rich repeat receptor-like protein kinase 1	Signaling.Signaling pathway.Protein kinase	Signaling pathway
VIT_06s0004g08250	Leucine-rich repeat transmembrane protein kinase, putative	Signaling.Signaling pathway.Protein kinase	Signaling pathway
VIT_09s0002g03100	Light repressible receptor protein kinase	Signaling.Signaling pathway.Protein kinase	Signaling pathway
VIT_03s0063g01140	Map kinase substrate 1 MKS1	Signaling.Signaling pathway.Protein kinase.MAPK cascade	Signaling pathway
VIT_03s0063g01240	Map kinase substrate 1 MKS1	Signaling.Signaling pathway.Protein kinase.MAPK cascade	Signaling pathway
VIT_09s0002g00080	Phytosulfokine receptor	Signaling.Signaling pathway.Signaling molecules.Signaling peptide.Ligand peptide	Signaling pathway
VIT_18s0122g01270	Protein kinase APK1B	Signaling.Signaling pathway.Protein kinase	Signaling pathway
VIT_00s2539g00010	Protein kinase APK1B	Signaling.Signaling pathway.Protein kinase	Signaling pathway
VIT_05s0049g01290	Protein phosphatase 2C	Signaling.Signaling pathway.Protein phosphatase.PP2C	Signaling pathway
VIT_18s0001g09390	Protein phosphatase 2C	Signaling.Signaling pathway.Protein phosphatase.PP2C	Signaling pathway
VIT_00s0262g00010	Receptor kinase RK20-1	Signaling.Signaling pathway.Protein kinase	Signaling pathway
VIT_00s0748g00020	Receptor kinase RK20-1	Signaling.Signaling pathway.Protein kinase	Signaling pathway
VIT_00s0409g00010	Receptor kinase RK20-1	Signaling.Signaling pathway.Protein kinase	Signaling pathway
VIT_17s0000g08760	Receptor kinase TRKa	Signaling.Signaling pathway.Protein kinase	Signaling pathway
VIT_05s0029g01480	Receptor kinase TRKe	Signaling.Signaling pathway.Protein kinase	Signaling pathway
VIT_12s0055g00580	Receptor protein kinase	Signaling.Signaling pathway.Protein kinase	Signaling pathway
VIT_19s0015g02410	Receptor protein kinase	Signaling.Signaling pathway.Protein kinase	Signaling pathway
VIT_12s0134g00290	Receptor ser/thr protein kinase	Signaling.Signaling pathway.Protein kinase	Signaling pathway
VIT_17s0000g03330	Receptor serine/threonine kinase PR5K	Signaling.Signaling pathway.Protein kinase	Signaling pathway
VIT_10s0003g03330	Receptor-like serine-threonine protein kinase	Signaling.Signaling pathway.Protein kinase	Signaling pathway
VIT_19s0014g00810	RKF1 (receptor-like kinase in flowers 1)	Signaling.Signaling pathway.Protein kinase	Signaling pathway
VIT_18s0001g09820	S-domain receptor kinase	Signaling.Signaling pathway.Protein kinase	Signaling pathway
VIT_18s0001g09730	S-domain receptor kinase	Signaling.Signaling pathway.Protein kinase	Signaling pathway
VIT_18s0001g09750	S-domain receptor kinase	Signaling.Signaling pathway.Protein kinase	Signaling pathway
VIT_18s0001g09790	S-domain receptor kinase	Signaling.Signaling pathway.Protein kinase	Signaling pathway
VIT_16s0050g01970	Serine/threonine protein kinase LRK19	Signaling.Signaling pathway.Protein kinase	Signaling pathway
VIT_09s0002g03090	Serine/threonine-protein kinase	Signaling.Signaling pathway.Protein kinase	Signaling pathway
VIT_03s0017g00090	Serine/threonine-protein kinase bri1	Signaling.Signaling pathway.Protein kinase	Signaling pathway
VIT_19s0014g04080	Serine/threonine-protein kinase receptor ARK3	Signaling.Signaling pathway.Protein kinase	Signaling pathway
VIT_00s0286g00140	Serine/threonine-protein kinase receptor ARK3	Signaling.Signaling pathway.Protein kinase	Signaling pathway
VIT_05s0029g00080	SERK family receptor-like protein kinase	Signaling.Signaling pathway.Protein kinase	Signaling pathway
VIT_12s0055g00590	SHR5-receptor-like kinase	Signaling.Signaling pathway.Protein kinase	Signaling pathway
VIT_12s0134g00280	S-locus lectin protein kinase	Signaling.Signaling pathway.Protein kinase	Signaling pathway
VIT_00s0420g00040	S-locus lectin protein kinase	Signaling.Signaling pathway.Protein kinase	Signaling pathway
VIT_00s0456g00020	S-locus lectin protein kinase	Signaling.Signaling pathway.Protein kinase	Signaling pathway
VIT_05s0049g01200	S-locus lectin protein kinase	Signaling.Signaling pathway.Protein kinase	Signaling pathway
VIT_12s0134g00340	S-locus lectin protein kinase	Signaling.Signaling pathway.Protein kinase	Signaling pathway
VIT_12s0134g00380	S-locus lectin protein kinase family	Signaling.Signaling pathway.Protein kinase	Signaling pathway
VIT_12s0134g00300	S-locus lectin protein kinase family	Signaling.Signaling pathway.Protein kinase	Signaling pathway
VIT_19s0014g04490	S-locus protein kinase	Signaling.Signaling pathway.Protein kinase	Signaling pathway
VIT_00s1644g00010	S-locus protein kinase	Signaling.Signaling pathway.Protein kinase	Signaling pathway
VIT_19s0014g04640	S-locus protein kinase	Signaling.Signaling pathway.Protein kinase	Signaling pathway
VIT_00s0271g00020	S-locus protein kinase	Signaling.Signaling pathway.Protein kinase	Signaling pathway
VIT_19s0014g04470	S-locus protein kinase	Signaling.Signaling pathway.Protein kinase	Signaling pathway
VIT_18s0001g09770	S-locus receptor protein kinase	Signaling.Signaling pathway.Protein kinase	Signaling pathway
VIT_18s0001g09740	S-locus receptor protein kinase	Signaling.Signaling pathway.Protein kinase	Signaling pathway
VIT_12s0121g00310	Somatic embryogenesis receptor kinase 1 SERK1	Signaling.Signaling pathway.Protein kinase	Signaling pathway
VIT_18s0166g00230	S-receptor kinase	Signaling.Signaling pathway.Protein kinase	Signaling pathway
VIT_18s0001g09800	S-receptor kinase	Signaling.Signaling pathway.Protein kinase	Signaling pathway
VIT_06s0004g01410	S-receptor kinase	Signaling.Signaling pathway.Protein kinase	Signaling pathway
GSVIVT01026551001	S-receptor kinase	Signaling.Signaling pathway.Protein kinase	Signaling pathway
VIT_06s0004g01400	S-receptor kinase	Signaling.Signaling pathway.Protein kinase	Signaling pathway
VIT_04s0044g00810	S-receptor kinase	Signaling.Signaling pathway.Protein kinase	Signaling pathway
VIT_19s0014g04150	S-receptor protein kinase	Signaling.Signaling pathway.Protein kinase	Signaling pathway
VIT_01s0011g03980	Wall-associated kinase	Signaling.Signaling pathway.Protein kinase	Signaling pathway
VIT_17s0000g03340	Wall-associated kinase 4	Signaling.Signaling pathway.Protein kinase	Signaling pathway
GSVIVT01034406001	Serine/threonine-protein kinase receptor ARK3	Signaling.Signaling pathway.Protein kinase	Signaling pathway
GSVIVT01014501001e3	S-locus protein kinase	Signaling.Signaling pathway.Protein kinase	Signaling pathway
GSVIVT01014481001	S-locus lectin protein kinase	Signaling.Signaling pathway.Protein kinase	Signaling pathway
GSVIVT01014531001	S-locus protein kinase	Signaling.Signaling pathway.Protein kinase	Signaling pathway
GSVIVT01005168001	Receptor kinase RK20-1	Signaling.Signaling pathway.Protein kinase	Signaling pathway
GSVIVT01014478001	S-receptor protein kinase	Signaling.Signaling pathway.Protein kinase	Signaling pathway
GSVIVT01014490001	Serine/threonine-protein kinase receptor ARK3	Signaling.Signaling pathway.Protein kinase	Signaling pathway
GSVIVT01014516001	S-locus protein kinase	Signaling.Signaling pathway.Protein kinase	Signaling pathway
GSVIVT01014485001	Serine/threonine-protein kinase receptor ARK3	Signaling.Signaling pathway.Protein kinase	Signaling pathway
GSVIVT01021295001	RKF1 (receptor-like kinase in flowers 1)	Signaling.Signaling pathway.Protein kinase	Signaling pathway
GSVIVT01014491001	Serine/threonine-protein kinase receptor ARK3	Signaling.Signaling pathway.Protein kinase	Signaling pathway
GSVIVT01026571001	S-receptor kinase	Signaling.Signaling pathway.Protein kinase	Signaling pathway
VIT_11s0016g01060	Avr9/Cf-9 induced kinase 1	Response to stimulus.Stress response.Biotic stress response	Stress response
VIT_04s0008g02070	Avr9/Cf-9 induced kinase 1	Response to stimulus.Stress response.Biotic stress response	Stress response
VIT_11s0016g04720	Blight-associated protein p12 precursor	Response to stimulus.Stress response.Biotic stress response	Stress response
VIT_08s0056g00290	Calcium-binding protein CML	Response to stimulus.Stress response.Biotic stress response.Plant-pathogen interaction	Stress response
VIT_18s0041g00340	CF4	Response to stimulus.Stress response.Biotic stress response.Plant-pathogen interaction	Stress response
VIT_18s0089g00630	CF4	Response to stimulus.Stress response.Biotic stress response.Plant-pathogen interaction	Stress response
VIT_17s0053g00860	Cyclic nucleotide-binding transporter 1	Response to stimulus.Stress response.Biotic stress response.Plant-pathogen interaction	Stress response
VIT_17s0053g00950	Cyclic nucleotide-binding transporter 1	Response to stimulus.Stress response.Biotic stress response.Plant-pathogen interaction	Stress response
VIT_08s0040g01770	Cyclic nucleotide-gated ion channel 15	Response to stimulus.Stress response.Biotic stress response.Plant-pathogen interaction	Stress response
VIT_16s0098g00430	EFR (EF-TU receptor)	Response to stimulus.Stress response.Biotic stress response.Plant-pathogen interaction	Stress response
VIT_09s0002g03020	FRK1 (FLG22-induced receptor-like kinase 1)	Response to stimulus.Stress response.Biotic stress response.Plant-pathogen interaction	Stress response
VIT_09s0002g03010	FRK1 (FLG22-induced receptor-like kinase 1)	Response to stimulus.Stress response.Biotic stress response.Plant-pathogen interaction	Stress response
VIT_09s0002g02990	FRK1 (FLG22-induced receptor-like kinase 1)	Response to stimulus.Stress response.Biotic stress response.Plant-pathogen interaction	Stress response
VIT_04s0008g03160	G protein protein gamma subunit (AGG2)	Response to stimulus.Stress response.Biotic stress response	Stress response
VIT_06s0080g01200	Harpin-induced family protein	Response to stimulus.Stress response.Biotic stress response.Virus stress response	Stress response
VIT_09s0054g00080	Hcr2-p2	Response to stimulus.Stress response.Biotic stress response	Stress response
VIT_06s0004g00350	Hcr2-p4.1	Response to stimulus.Stress response.Biotic stress response	Stress response
VIT_14s0068g02250	HcrVf1 protein	Response to stimulus.Stress response.Biotic stress response.Plant-pathogen interaction	Stress response
VIT_16s0050g00180	HcrVf1 protein	Response to stimulus.Stress response.Biotic stress response.Plant-pathogen interaction	Stress response
VIT_00s0397g00010	HcrVf1 protein	Response to stimulus.Stress response.Biotic stress response.Plant-pathogen interaction	Stress response
VIT_03s0017g00660	Nematode resistance-like protein	Response to stimulus.Stress response.Biotic stress response	Stress response
VIT_00s0288g00020	Nematode resistance-like protein	Response to stimulus.Stress response.Biotic stress response	Stress response
VIT_03s0091g00160	NtPRp27 secretory protein	Response to stimulus.Stress response.Biotic stress response	Stress response
VIT_02s0025g04280	Osmotin	Response to stimulus.Stress response.Abiotic stress response.Osmotic stress response	Stress response
VIT_02s0025g04340	Osmotin	Response to stimulus.Stress response.Abiotic stress response.Osmotic stress response	Stress response
VIT_02s0025g04250	Osmotin	Response to stimulus.Stress response.Abiotic stress response.Osmotic stress response	Stress response
VIT_02s0025g04260	Osmotin [Vitis vinifera]	Response to stimulus.Stress response.Abiotic stress response.Osmotic stress response	Stress response
VIT_18s0001g15650	Pathogenesis related protein	Response to stimulus.Stress response.Biotic stress response	Stress response
VIT_18s0001g15660	Pathogen-related	Response to stimulus.Stress response.Abiotic stress response	Stress response
VIT_05s0049g01420	Peroxisomal membrane protein PMP22	Response to stimulus.Stress response.Abiotic stress response.Oxidative stress response	Stress response
VIT_09s0002g08640	Protein kinase Xa21	Response to stimulus.Stress response.Biotic stress response.Plant-pathogen interaction	Stress response
VIT_03s0038g01670	R protein PRF disease resistance protein	Response to stimulus.Stress response.Biotic stress response.Plant-pathogen interaction.R proteins from Plant-pathogen interaction	Stress response
VIT_15s0045g00920	R protein PRF disease resistance protein	Response to stimulus.Stress response.Biotic stress response.Plant-pathogen interaction.R proteins from Plant-pathogen interaction	Stress response
VIT_05s0102g01100	R protein PRF disease resistance protein	Response to stimulus.Stress response.Biotic stress response.Plant-pathogen interaction.R proteins from Plant-pathogen interaction	Stress response
VIT_15s0045g00680	R protein PRF disease resistance protein	Response to stimulus.Stress response.Biotic stress response.Plant-pathogen interaction.R proteins from Plant-pathogen interaction	Stress response
VIT_15s0045g00880	R protein PRF disease resistance protein	Response to stimulus.Stress response.Biotic stress response.Plant-pathogen interaction.R proteins from Plant-pathogen interaction	Stress response
VIT_05s0051g00230	R protein L6	Response to stimulus.Stress response.Biotic stress response.Plant-pathogen interaction.R proteins from Plant-pathogen interaction	Stress response
VIT_12s0034g00910	R protein L6	Response to stimulus.Stress response.Biotic stress response.Plant-pathogen interaction.R proteins from Plant-pathogen interaction	Stress response
VIT_18s0041g00190	R protein L6	Response to stimulus.Stress response.Biotic stress response.Plant-pathogen interaction.R proteins from Plant-pathogen interaction	Stress response
VIT_13s0139g00320	R protein MLA10	Response to stimulus.Stress response.Biotic stress response.Plant-pathogen interaction.R proteins from Plant-pathogen interaction	Stress response
VIT_17s0000g02830	R protein MLA10	Response to stimulus.Stress response.Biotic stress response.Plant-pathogen interaction.R proteins from Plant-pathogen interaction	Stress response
VIT_12s0034g02440	R protein MLA10	Response to stimulus.Stress response.Biotic stress response.Plant-pathogen interaction.R proteins from Plant-pathogen interaction	Stress response
VIT_17s0000g03080	R protein MLA10	Response to stimulus.Stress response.Biotic stress response.Plant-pathogen interaction.R proteins from Plant-pathogen interaction	Stress response
VIT_18s0041g01330	RPS4 (resistant to p. syringae 4)	Response to stimulus.Stress response.Biotic stress response.Plant-pathogen interaction.R proteins from Plant-pathogen interaction	Stress response
VIT_09s0096g00420	RPS5 (resistant to p. syringae 5)	Response to stimulus.Stress response.Biotic stress response.Plant-pathogen interaction.R proteins from Plant-pathogen interaction	Stress response
VIT_09s0096g00200	RPS5 (resistant to p. syringae 5)	Response to stimulus.Stress response.Biotic stress response.Plant-pathogen interaction.R proteins from Plant-pathogen interaction	Stress response
VIT_05s0077g01690	s1_Pathogenesis protein 10 [Vitis vinifera]	Response to stimulus.Stress response.Biotic stress response	Stress response
VIT_05s0077g01680	s2_Pathogenesis protein 10 [Vitis vinifera]	Response to stimulus.Stress response.Biotic stress response	Stress response
VIT_05s0077g01670	s3_Pathogenesis protein 10 [Vitis vinifera]	Response to stimulus.Stress response.Biotic stress response	Stress response
VIT_02s0025g04270	Thaumatin	Response to stimulus.Stress response	Stress response
VIT_02s0025g04330	Thaumatin VVTL1 [Vitis vinifera]	Response to stimulus.Stress response	Stress response
VIT_17s0000g04980	Universal stress protein (USP) family protein	Response to stimulus.Stress response	Stress response
VIT_16s0013g01710	Verticillium wilt disease resistance	Response to stimulus.Stress response.Biotic stress response	Stress response
VIT_08s0058g00690	WRKY Transcription Factor (VvWRKY24)	Response to stimulus.Stress response.Biotic stress response.Plant-pathogen interaction	Stress response
GSVIVT01025394001	Dirigent protein	Response to stimulus.Stress response.Biotic stress response	Stress response
GSVIVT01028965001	HcrVf3 protein	Response to stimulus.Stress response.Biotic stress response.Plant-pathogen interaction	Stress response
VIT_18s0001g04820	(-)-germacrene D synthase, partial/pseudo	Metabolism.Secondary metabolism.Terpenoid metabolism.Terpenoid biosynthesis	Terpenoid metabolism
VIT_19s0140g00120	Gibberellin 2-beta-dioxygenase 1	Metabolism.Secondary metabolism.Terpenoid metabolism.Diterpenoid metabolism.Diterpenoid biosynthesis	Terpenoid metabolism
VIT_07s0005g00260	ABC Transporter (VvMRP21 - VvABCC21)	Transport overview.Macromolecule transport.Multidrug transport.Multidrug ABC transport	Transport
VIT_03s0017g01280	ABC Transporter (VvWBC12 - VvABCG12)	Transport overview.Macromolecule transport.Multidrug transport.Multidrug ABC transport	Transport
VIT_09s0002g05390	ABC transporter g family pleiotropic drug resistance 12 PDR12	Transport overview.Macromolecule transport.Multidrug transport.Multidrug ABC transport	Transport
VIT_13s0074g00550	Amino acid transporter family	Transport overview.Electrochemical Potential-driven Transporters.Porters.Amino Acid/Auxin Permease	Transport
VIT_05s0077g00030	Ammonium transporter 1, member 1 (AMT1.1)	Transport overview.Channels and pores.a-Type channels.Ammonia Channel Transporter	Transport
VIT_09s0002g03920	Ankyrin repeat	Transport overview.Accessory factors involved in transport.Auxiliary transport proteins.Ankyrin	Transport
VIT_05s0124g00610	Ankyrin repeat protein family	Transport overview.Accessory factors involved in transport.Auxiliary transport proteins.Ankyrin	Transport
VIT_00s0204g00210	Ankyrin repeat protein family	Transport overview.Accessory factors involved in transport.Auxiliary transport proteins.Ankyrin	Transport
VIT_05s0124g00460	Ankyrin repeat protein family	Transport overview.Accessory factors involved in transport.Auxiliary transport proteins.Ankyrin	Transport
VIT_16s0050g00930	anthocyanin permease (VvAnthoMATE1 - VvAM1)	Transport overview.Electrochemical Potential-driven Transporters.Porters.Multidrug/Oligosaccharidyl-lipid/Polysaccharide Flippase.Multi Antimicrobial Extrusion	Transport
VIT_08s0007g00030	Cation/hydrogen exchanger 20 (CHX20)	Transport overview.Electrochemical Potential-driven Transporters.Porters.Monovalent Cation:Proton Antiporter-2	Transport
VIT_08s0040g00220	Exportin 7	Transport overview.Nucleocytoplasmic transport.Nuclear pore complex	Transport
VIT_04s0069g00260	Glutamate receptor 2.8	Transport overview.Channels and pores.a-Type channels.Glutamate-gated Ion Channel of Neurotransmitter Receptors	Transport
VIT_04s0069g00540	Glutamate receptor protein	Transport overview.Channels and pores.a-Type channels.Glutamate-gated Ion Channel of Neurotransmitter Receptors	Transport
VIT_04s0069g00610	Glutamate receptor protein	Transport overview.Channels and pores.a-Type channels.Glutamate-gated Ion Channel of Neurotransmitter Receptors	Transport
VIT_19s0014g01830	Glutamate receptor protein	Transport overview.Channels and pores.a-Type channels.Glutamate-gated Ion Channel of Neurotransmitter Receptors	Transport
VIT_07s0104g01720	HAK5 (High affinity K+ transporter 5)	Transport overview.Electrochemical Potential-driven Transporters.Porters.K+ uptake porter (aka permease)	Transport
VIT_07s0104g01730	HAK5 (High affinity K+ transporter 5)	Transport overview.Electrochemical Potential-driven Transporters.Porters.K+ uptake porter (aka permease)	Transport
VIT_07s0104g01660	HAK5 (High affinity K+ transporter 5)	Transport overview.Electrochemical Potential-driven Transporters.Porters.K+ uptake porter (aka permease)	Transport
VIT_05s0049g00930	Inorganic phosphate transporter 1-4	Transport overview.Electrochemical Potential-driven Transporters.Porters.Major Facilitator Superfamily.Phosphate: H+ Symporter	Transport
VIT_00s0302g00030	LYS/HIS transporter 7 LHT7	Transport overview.Electrochemical Potential-driven Transporters.Porters.Amino Acid/Auxin Permease	Transport
VIT_00s0302g00020	LYS/HIS transporter 7 LHT7	Transport overview.Electrochemical Potential-driven Transporters.Porters.Amino Acid/Auxin Permease	Transport
VIT_13s0074g00540	Lysine histidine transporter 1	Transport overview.Electrochemical Potential-driven Transporters.Porters.Amino Acid/Auxin Permease	Transport
VIT_17s0053g00070	Metal-nicotianamine transporter YSL5	Transport overview.Electrochemical Potential-driven Transporters.Porters.Oligopeptide Transporter	Transport
VIT_14s0066g00850	Nitrate transporter2.5	Transport overview.Electrochemical Potential-driven Transporters.Porters.Major Facilitator Superfamily.Nitrate/Nitrite Porter	Transport
VIT_18s0001g06790	Protein TRANSPARENT TESTA 12 (DDTFR18)	Transport overview.Electrochemical Potential-driven Transporters.Porters.Multidrug/Oligosaccharidyl-lipid/Polysaccharide Flippase.Multi Antimicrobial Extrusion	Transport
VIT_06s0004g06080	Proton-dependent oligopeptide transport (POT) family protein	Transport overview.Electrochemical Potential-driven Transporters.Porters.Proton-dependent Oligopeptide Transporter	Transport
VIT_04s0023g01720	SEC14 cytosolic factor, putative	Transport overview.Electrochemical Potential-driven Transporters.Porters.Drug/Metabolite Transporter.Triose-phosphate Transporter	Transport
VIT_16s0098g00950	Subtilase	Transport overview.Channels and pores.§-Barrel porins.Autotransporter	Transport
VIT_16s0098g01160	Subtilisin protease	Transport overview.Channels and pores.§-Barrel porins.Autotransporter	Transport
VIT_16s0098g00970	Subtilisin serine protease	Transport overview.Channels and pores.§-Barrel porins.Autotransporter	Transport
VIT_05s0020g03140	Sugar transporter 13	Transport overview.Electrochemical Potential-driven Transporters.Porters.Major Facilitator Superfamily.Sugar Porter	Transport
VIT_01s0011g01050	Vacuolar sorting receptor 6	Transport overview.Macromolecule transport.Protein transport.Protein coat	Transport
VIT_13s0047g00020	ZIF1 (zinc induced facilitator 1); carbohydrate transporter	Transport overview.Electrochemical Potential-driven Transporters.Porters.Major Facilitator Superfamily.Drug:H+ Antiporter-1 (12 Spanner)	Transport
VIT_13s0047g00040	ZIFL1 (Zinc induced facilitator 1)	Transport overview.Electrochemical Potential-driven Transporters.Porters.Major Facilitator Superfamily.Drug:H+ Antiporter-1 (12 Spanner)	Transport
VIT_13s0047g00010	ZIFL2 (zinc induced facilitator-like 1)	Transport overview.Electrochemical Potential-driven Transporters.Porters.Major Facilitator Superfamily.Drug:H+ Antiporter-1 (12 Spanner)	Transport
VIT_03s0017g02170	Zinc transporter ZIP5	Transport overview.Electrochemical Potential-driven Transporters.Porters.Zinc (Zn2+)-Iron (Fe2+) Permease	Transport
GSVIVT01035268001	Ras-related protein Rab-5A	Cellular process.Cellular transport.Protein trafficking.Vesicle-mediated trafficking	Transport
GSVIVT01015293001	MATE efflux family protein	Transport overview.Electrochemical Potential-driven Transporters.Porters.Multidrug/Oligosaccharidyl-lipid/Polysaccharide Flippase.Multi Antimicrobial Extrusion	Transport
GSVIVT01008072001	Proton-dependent oligopeptide transport (POT) family protein	Transport overview.Electrochemical Potential-driven Transporters.Porters.Proton-dependent Oligopeptide Transporter	Transport
VIT_09s0096g00860	Retrovirus Pol polyprotein	Transposable elements viral and plasmid proteins.Protein from transposable element	Transposable elements viral and plasmid proteins.Protein from transposable element
VIT_08s0007g04890	ACT domain-containing protein	Unknown	Unknown
VIT_05s0094g01150	Allyl alcohol dehydrogenase	Unclear	Unknown
VIT_08s0007g02100	Alpha-1,4-glycosyltransferase	Unclassified	Unknown
VIT_04s0210g00110	AMP-dependent synthetase and ligase	Unclear	Unknown
VIT_19s0090g01800	Armadillo/beta-catenin repeat	Unknown	Unknown
VIT_01s0010g00710	Armadillo/beta-catenin repeat protein / U-box domain-containing protein,	Unknown	Unknown
VIT_14s0108g01000	Calcium-binding EF hand	Unknown	Unknown
VIT_12s0034g01870	Cupin	Unknown	Unknown
VIT_12s0034g01970	Cupin	Unknown	Unknown
VIT_12s0034g01890	Cupin region	Unknown	Unknown
VIT_19s0014g04180	Curculin (mannose-binding) lectin	Unknown	Unknown
VIT_19s0014g04170	Curculin (mannose-binding) lectin	Unknown	Unknown
VIT_19s0014g04460	Curculin (mannose-binding) lectin	Unknown	Unknown
VIT_15s0046g03110	DTA2 (downstream target of AGL15 2)	Unknown	Unknown
VIT_08s0007g05580	Embryo-abundant protein	Unknown	Unknown
VIT_03s0063g01170	Esterase	Unclear	Unknown
VIT_13s0019g02110	fringe-related protein	Unclear	Unknown
VIT_17s0000g03960	Fw2.2 ORFX	Unknown	Unknown
VIT_03s0063g00560	Fw2.2 ORFX	Unknown	Unknown
VIT_12s0057g01440	Heavy-metal-associated domain-containing protein	Unclear	Unknown
VIT_02s0025g00350	Heavy-metal-associated domain-containing protein	Unclear	Unknown
VIT_12s0055g00910	Kelch repeat-containing F-box protein	Unknown	Unknown
VIT_15s0024g00410	Lectin	Unknown	Unknown
VIT_09s0002g03050	Lipase GDSL	Unclear	Unknown
VIT_03s0091g01140	Meprin and TRAF homology domain-containing protein	Unclear	Unknown
VIT_04s0044g00270	Monooxygenase (MO3)	Unclear	Unknown
VIT_18s0001g10200	N-hydroxycinnamoyl/benzoyltransferase 6	Unclear	Unknown
VIT_03s0038g03850	PGPS/NH21	Unknown	Unknown
VIT_18s0001g06140	Phosphate-induced protein 1	Unclear	Unknown
VIT_15s0045g00380	Phosphoesterase	Unclear	Unknown
VIT_03s0091g00140	Plant basic secretory protein (BSP) family	Unknown	Unknown
VIT_05s0029g00530	Poly(A) binding protein	Unknown	Unknown
VIT_00s0194g00330	Proline-rich family protein	Unknown	Unknown
VIT_18s0001g10120	SPla/RYanodine receptor (SPRY) domain-containing protein	Unknown	Unknown
VIT_01s0137g00360	Transducin family protein / WD-40 repeat	Unclear	Unknown
VIT_03s0063g01790	Transducin protein	Unclear	Unknown
VIT_06s0004g07240	UDP-glucoronosyl and UDP-glucosyl transferase	Unclear	Unknown
VIT_02s0236g00120	Unknown	Unknown	Unknown
VIT_16s0013g00120	Unknown	Unknown	Unknown
VIT_02s0236g00010	Unknown	Unknown	Unknown
VIT_03s0017g01940	Unknown	Unknown	Unknown
VIT_02s0033g00560	Unknown	Unknown	Unknown
VIT_16s0013g00810	Unknown	Unknown	Unknown
VIT_00s0753g00010	Unknown	Unknown	Unknown
VIT_01s0011g02380	Unknown	Unknown	Unknown
VIT_16s0013g00050	Unknown	Unknown	Unknown
VIT_16s0039g02850	Unknown	Unknown	Unknown
VIT_16s0039g02930	Unknown	Unknown	Unknown
VIT_16s0013g00040	Unknown	Unknown	Unknown
VIT_02s0236g00050	Unknown	Unknown	Unknown
VIT_13s0156g00160	Unknown	Unknown	Unknown
VIT_00s0650g00040	Unknown	Unknown	Unknown
VIT_02s0236g00090	Unknown	Unknown	Unknown
VIT_16s0039g02840	Unknown	Unknown	Unknown
VIT_19s0014g04030	Unknown	Unknown	Unknown
VIT_16s0013g00070	Unknown	Unknown	Unknown
VIT_02s0241g00100	Unknown protein	Unknown	Unknown
VIT_09s0002g06770	Unknown protein	Unknown	Unknown
VIT_19s0014g02790	Unknown protein	Unknown	Unknown
VIT_08s0032g00950	Unknown protein	Unknown	Unknown
VIT_12s0028g00580	Unknown protein	Unknown	Unknown
VIT_03s0091g00500	Unknown protein	Unknown	Unknown
VIT_18s0001g15120	Unknown protein	Unknown	Unknown
VIT_19s0014g03390	Unknown protein	Unknown	Unknown
VIT_02s0025g04570	Unknown protein	Unknown	Unknown
VIT_15s0046g01560	Unknown protein	Unknown	Unknown
VIT_18s0001g14920	Unknown protein	Unknown	Unknown
VIT_03s0091g00490	Unknown protein	Unknown	Unknown
VIT_14s0066g01300	Unknown protein	Unknown	Unknown
VIT_16s0039g01550	Unknown protein	Unknown	Unknown
VIT_06s0004g02250	Unknown protein	Unknown	Unknown
VIT_08s0056g01500	Unknown protein	Unknown	Unknown
VIT_02s0154g00410	Unknown protein	Unknown	Unknown
VIT_10s0116g00430	Unknown protein	Unknown	Unknown
VIT_06s0009g03470	Unknown protein	Unknown	Unknown
VIT_13s0019g03180	Unknown protein	Unknown	Unknown
VIT_06s0004g04560	Unknown protein	Unknown	Unknown
VIT_19s0014g02770	Unknown protein	Unknown	Unknown
VIT_04s0023g00130	Unknown protein	Unknown	Unknown
VIT_00s0304g00030	VQ motif-containing protein	Unknown	Unknown
GSVIVT01027482001	Calcineurin phosphoesterase	Unclassified	Unknown
GSVIVT01035083001	Unknown	Unknown	Unknown
GSVIVT01022901001	Legumin	Unknown	Unknown
XM002265958LOC100244486	#N/A	#N/A	Unknown
XM002272494LOC100256548	#N/A	#N/A	Unknown
XM002269231LOC100244564	#N/A	#N/A	Unknown
XM002276329LOC100246456	#N/A	#N/A	Unknown
Z54234chitinase	#N/A	#N/A	Unknown
CF605243CytocromoP450Rootlib	#N/A	#N/A	Unknown
XM002275935LOC100267763	#N/A	#N/A	Unknown
XM002273752LOC100258414	#N/A	#N/A	Unknown
XM002275062LOC100259827	#N/A	#N/A	Unknown
AF532965Tl3	#N/A	#N/A	Unknown
XM002270633	#N/A	#N/A	Unknown
XM002283744LOC100267750	#N/A	#N/A	Unknown
XM002277410b13GLOC100233076	#N/A	#N/A	Unknown
XM002273879LAR2	#N/A	#N/A	Unknown
XM002264524	#N/A	#N/A	Unknown
AF467945lipidtransferproteiniso...	#N/A	#N/A	Unknown
