# Supplementary material for: VviAGL11 self-regulates and targets hormone- and secondary metabolism-related genes during seed development
Source: Hortic Res. 2022 Jun 10;9:uhac133. doi: 10.1093/hr/uhac133 (PMC9433981; doi:10.1093/hr/uhac133)
Supplement: Web_Material_uhac133 [file web_material_uhac133.zip › Web_Material_uhac133/Data S5.xlsx]

## Sheet: RG profile set
Data S5. STEM analysis on the four varieties developing seed datasets.
Gene ID	Functional annotation	SPOT	Profile	S1	S2	S3	S4
GSVIVT01025945001	putative MADS-box Agamous 3 (VviAGL11)	ID_645	7	0	-106.95	24,093.02	11,003.58
XM002267604F3H	#N/A	ID_0	7	0	-5,621.62	33,206.95	-8,562.14
GSVIVT01030056001	Heat shock protein 90C	ID_1	7	0	-61.89	508.97	-309.93
GSVIVT01012040001	Glutamine synthetase	ID_2	7	0	-3,090.48	4,420.67	-4,648.25
GSVIVT01030074001	Import inner membrane translocase subunit TIM50	ID_3	4	0	-43.58	27.82	-137.78
GSVIVT01030085001	fasciclin-like arabinogalactan protein FLA2	ID_4	7	0	-182.29	1,239.82	-598.18
GSVIVT01030120001	Heterogeneous nuclear ribonucleoprotein A1/A3	ID_5	2	0	-131.62	-154.82	-210.03
GSVIVT01030138001	Subtilisin protease	ID_6	7	0	-110.02	202.46	-204.51
GSVIVT01030142001	Telomere repeat binding protein 1	ID_7	4	0	-49.44	-20.19	-99.3
GSVIVT01030218001	Aspartate aminotransferase	ID_8	7	0	5.4	399.45	-100.25
GSVIVT01030266001	Kelch repeat-containing protein	ID_9	4	0	-263.54	-89.63	-483.19
GSVIVT01030275001	Unknown protein	ID_10	4	0	-287.98	6.23	-332.63
GSVIVT01030295001	Ribosomal protein S4 (RPS4D) 40S	ID_11	7	0	-1,572.12	4,685.79	-2,013.19
GSVIVT01030413001	EDM2	ID_12	2	0	-143.35	-149.76	-524.17
GSVIVT01030419001	Rho GDP-dissociation inhibitor 2	ID_13	4	0	-203.49	163.3	-466.59
GSVIVT01030439001	Prephenate dehydratase	ID_14	4	0	-571.13	258.82	-831.11
GSVIVT01012058001	Splicing factor 3A subunit 1	ID_15	7	0	-416.85	595.59	-447.37
GSVIVT01012059001	Serine carboxypeptidase S10	ID_16	4	0	-747.39	427.54	-979.95
GSVIVT01030475001	Chromosome associate protein subunit H	ID_17	4	0	-21.98	2.75	-293.6
GSVIVT01030484001	Dehydrogenase	ID_18	2	0	-131.15	-123.14	-343.52
GSVIVT01030487001	Bromo-adjacenty (BAH) domain-containing protein	ID_19	4	0	-559.22	1,141.19	-1,822.67
GSVIVT01030490001	RNA-binding protein	ID_20	7	0	-7.55	10.63	-7.8
GSVIVT01030497001	Nucleobase-ascorbate transporter 1 (NAT1)	ID_21	4	0	-186.02	-166.91	-615.07
GSVIVT01030544001	Phagocytosis and cell motility protein ELMO1	ID_22	2	0	-131.39	-122.81	-206.22
GSVIVT01030616001	Peroxidase ATP11A (gb|X98802).	ID_23	4	0	-2,398.96	3,398.20	-4,567.39
GSVIVT01030624001	Histone-lysine N-methyltransferase ATXR2	ID_24	7	0	-110.77	182.34	-105.07
GSVIVT01030716001	Glucan endo-1,3-beta-glucosidase 3 precursor	ID_25	4	0	-59.77	58.69	-205.3
GSVIVT01030782001	DNA repair protein Rad4 family	ID_26	4	0	-144.6	-108.25	-295.01
GSVIVT01030881001	Beta-mannosidase	ID_27	4	0	-446.87	-146.34	-1,453.91
GSVIVT01030914001	NADH dehydrogenase (ubiquinone) Fe-S protein 1	ID_28	7	0	-337.77	3,260.96	-529.39
GSVIVT01030973001	Phosphatidic acid phosphatase alpha	ID_29	4	0	-155.66	1.95	-237.12
GSVIVT01030990001	Glutamine amidotransferase	ID_30	14	0	560.25	1,073.43	915.84
GSVIVT01031018001	Ribosomal protein S7 (RPS7A) 40S	ID_31	5	0	-205.88	7,774.34	6,411.66
GSVIVT01031023001	neoxanthin synthase (NSY) (VvNSY1)	ID_32	7	0	20.89	170.2	-28.48
GSVIVT01031037001	KH domain containing protein	ID_33	2	0	-208.62	-200.17	-438
GSVIVT01031067001	Chaperonin	ID_34	4	0	-1,363.73	-720.01	-2,800.11
GSVIVT01012094001	Unknown protein	ID_35	2	0	-918.94	-1,397.24	-2,034.87
GSVIVT01031212001	3'-5' exoribonuclease	ID_36	4	0	-79.35	88.54	-233.98
GSVIVT01031229001	Calreticulin 2 (CRT2)	ID_37	4	0	-3,040.20	3,580.11	-5,468.30
GSVIVT01004457001	Ternary complex factor MIP1	ID_38	4	0	-296.72	-215.43	-864.59
GSVIVT01031264001	Agenet domain-containing protein	ID_39	2	0	-206.39	-169.59	-301.53
GSVIVT01001270001	Multi-copper oxidase (SKU5)	ID_40	7	0	-280.63	2,551.29	-1,189.27
GSVIVT01000223001	Microtubule end binding protein 1 (EB1)	ID_41	4	0	-21.44	457.79	-1,101.68
GSVIVT01031316001	Protein-serine/threonine kinase haspin-related	ID_42	9	0	-35.58	-107.99	-479.77
GSVIVT01031342001	Pectinacetylesterase	ID_43	4	0	-179.78	216.11	-696.23
GSVIVT01031344001	flap endonuclease 1a	ID_44	4	0	-10.71	-6.2	-78.7
GSVIVT01031354001	Phytochrome A (PHYA)	ID_45	4	0	-189.02	-107.5	-573.38
GSVIVT01031355001	SNARE YKT6 1	ID_46	4	0	-55.7	32.9	-100.68
GSVIVT01012105001	Protein kinase C inhibitor	ID_47	4	0	-324.48	14.46	-569.73
GSVIVT01031405001	Cellulose synthase CSLA02	ID_48	4	0	-365.68	1,261.54	-1,521.85
GSVIVT01031467001	Zinc finger (C3HC4-type ring finger)	ID_49	7	0	-248.97	1,612.50	-378.19
GSVIVT01031478001	#N/A	ID_50	4	0	-40.54	118.91	-330.14
GSVIVT01031496001	myb domain protein 36	ID_51	7	0	29.14	460.6	-16.97
GSVIVT01031528001	ABC Transporter (VvWBC25 - VvABCG25)	ID_52	2	0	-649.64	-1,482.94	-1,675.18
GSVIVT01031532001	Transcription initiation factor TFIIB	ID_53	2	0	32.68	-166.21	-303.67
GSVIVT01031547001	Ubiquitin-conjugating enzyme E2 C	ID_54	7	0	-15.07	647.52	-441.32
GSVIVT01031554001	TTN9 (TITAN9)	ID_55	2	0	-56.29	-90.14	-300.1
GSVIVT01031564001	#N/A	ID_56	4	0	-39.45	-13.09	-91.62
GSVIVT01031620001	Rho GDP-dissociation inhibitor 2	ID_57	7	0	-157.41	890.98	-474.17
GSVIVT01031646001	Aldo/keto reductase AKR	ID_58	5	0	-352.97	1,073.71	921.62
GSVIVT01031648001	Aldo/keto reductase AKR	ID_59	7	0	-546.01	1,864.41	502.23
GSVIVT01031649001	Aldo/keto reductase	ID_60	7	0	-449.51	3,667.45	-824.81
GSVIVT01031651001	Aldo/keto reductase AKR	ID_61	5	0	-39.53	438.81	273.64
GSVIVT01004606001	Unknown protein	ID_62	4	0	-441.99	-45.9	-1,012.19
GSVIVT01000226001	Cyclin D	ID_63	2	0	-757.78	-650.09	-1,589.62
GSVIVT01031749001	Prpk (p53-related protein kinase)	ID_64	4	0	-452.5	149.86	-1,371.12
GSVIVT01031765001	Cyclin-dependent kinase inhibitor ICK5	ID_65	7	0	-26.99	287.26	-53.3
GSVIVT01031905001	Protease	ID_66	2	0	-91.7	-95.62	-289
GSVIVT01031931001	Phosphatidylinositol 4-kinase	ID_67	4	0	-401.67	227.9	-615.09
GSVIVT01031935001	Unknown protein	ID_68	4	0	-465.55	181.37	-663.65
GSVIVT01032030001	Urophorphyrin III methylase	ID_69	4	0	-17.44	37.99	-106.31
GSVIVT01032039001	Pigment defective 322	ID_70	7	0	-332.03	905.93	-768.32
GSVIVT01032041001	Ribosomal protein L6 (RPL6C) 60S	ID_71	7	0	-1,451.11	5,662.49	-5,328.04
GSVIVT01032082001	Zinc finger (C3HC4-type ring finger)BIG BROTHER	ID_72	4	0	-46.55	31.24	-109.13
GSVIVT01032083001	Unknown protein	ID_73	4	0	-129.37	249.88	-382.06
GSVIVT01032087001	F-type H+-transporting ATPase oligomycin sensitivity conferral	ID_74	7	0	-787.95	1,806.91	-1,725.89
GSVIVT01003955001	1-deoxy-D-xylulose-5-phosphate synthase, chloroplast precursor	ID_75	4	0	-142.41	-91.87	-246.85
GSVIVT01032102001	Ribosomal protein L30 (RPL30B) 60S	ID_76	7	0	-598.46	1,812.70	-1,622.14
GSVIVT01032118001	Polygalacturonase GH28	ID_77	0	0	-1,282.59	-1,386.71	-1,393.40
GSVIVT01032121001	Unknown protein	ID_78	0	0	-875.98	-1,157.12	-1,234.02
GSVIVT01032138001	DNA topoisomerase, ATP-hydrolyzing	ID_79	9	0	849.72	2,005.54	-2,855.44
GSVIVT01004734001	#N/A	ID_80	12	0	-232.73	1,317.12	5,552.65
GSVIVT01032197001	Unknown protein	ID_81	1	0	-383.74	301.52	-304.12
GSVIVT01004735001	Copper-binding family protein	ID_82	12	0	-456.11	1,962.91	10,022.05
GSVIVT01032239001	Squamosa promoter-binding protein (VvSBP10)	ID_83	7	0	-2.66	1,003.36	-142.21
GSVIVT01003969001	Unknown protein	ID_84	4	0	12.5	291.33	-358.1
GSVIVT01032268001	Potyviral helper component protease-interacting protein 2	ID_85	4	0	-220.18	-89.34	-808.8
GSVIVT01032269001	Protein kinase APK1B	ID_86	7	0	18.69	325.77	-48.59
GSVIVT01032352001	Unknown protein	ID_87	7	0	23.63	84.6	-22.31
GSVIVT01032373001	#N/A	ID_88	7	0	-0.41	207.91	-2.83
GSVIVT01032403001	Nuclear pore complex protein Nup210	ID_89	9	0	-74.59	-118.14	-518.28
GSVIVT01032439001	Anthranilate phosphoribosyltransferase, chloroplast precursor	ID_90	4	0	-58.2	58.64	-222.33
GSVIVT01004801001	Pentatricopeptide (PPR) repeat membrane-associated salt-inducible protein	ID_91	4	0	-488.56	-199.4	-847.01
GSVIVT01032459001	Unknown protein	ID_92	2	0	-329.52	-393.36	-689.96
GSVIVT01012160001	Unknown protein	ID_93	7	0	-68.46	1,063.90	-160.29
GSVIVT01032500001	Aldehyde Dehydrogenase (VvALDH2B9)	ID_94	0	0	-1,619.87	-1,868.39	-1,275.64
GSVIVT01032509001	Nodulin MtN21 family	ID_95	7	0	-154.09	920.88	-346.76
GSVIVT01032511001	Nodulin MtN21 family	ID_96	4	0	-1,378.93	-399	-1,879.32
GSVIVT01032583001	Transcription factor E2Fe DEL1	ID_97	4	0	-25.55	13.44	-46.44
GSVIVT01004833001	Ribosomal protein P0 acidic	ID_98	7	0	10.1	1,976.97	257.51
GSVIVT01032604001	Unknown protein	ID_99	4	0	-262.36	-185.69	-544.84
GSVIVT01032920001	#N/A	ID_100	2	0	-969.86	-1,215.44	-1,639.03
GSVIVT01033005001	Phosphate carrier protein	ID_101	7	0	-549.19	1,730.62	-832.54
GSVIVT01033017001	Constans-like 14	ID_102	7	0	-91.84	422.07	-244.36
GSVIVT01033029001	Shikimate kinase	ID_103	7	0	-42.45	65.25	-52.04
GSVIVT01033089001	Unknown protein	ID_104	4	0	-176.85	-113.84	-334.2
GSVIVT01033197001	Ulp1 protease , C-terminal catalytic domain containing protein	ID_105	4	0	-6.98	43.93	-106.78
GSVIVT01033204001	Unknown protein	ID_106	0	0	-281.07	-189.93	-231.88
GSVIVT01033237001	Phosphate/phosphoenolpyruvate translocator	ID_107	4	0	-941.56	-164.12	-1,573.02
GSVIVT01033240001	Nuclear pore complex protein Nup93	ID_108	4	0	-305.03	43.75	-843.88
GSVIVT01033242001	Unknown protein	ID_109	9	0	217.16	415.07	-1,196.79
GSVIVT01033245001	Unknown	ID_110	9	0	3.58	-6.51	-191.29
GSVIVT01033252001	Kinesin motor protein	ID_111	4	0	8.95	85.99	-188.01
GSVIVT01033260001	Unknown protein	ID_112	2	0	-299.1	-259.6	-411.04
GSVIVT01033275001	Cytoplasmic tRNA 2-thiolation protein 2	ID_113	4	0	-75.54	-51.03	-94.26
GSVIVT01033285001	24-sterol C-methyltransferase	ID_114	7	0	43.46	313.5	-60.67
GSVIVT01033297001	Cellulose synthase CESA3	ID_115	7	0	-20.46	275.39	-150.87
GSVIVT01033352001	UDP-N-acetylmuramoylalanine-D-glutamate ligase	ID_116	4	0	-190.51	13.76	-497.8
GSVIVT01033391001	Binding	ID_117	2	0	-367.8	-730.55	-2,438.01
GSVIVT01033394001	Chaperonin	ID_118	7	0	-347.13	563.76	-305.19
GSVIVT01033402001	Glutamate dehydrogenase 1	ID_119	1	0	-370.48	-124.76	-330.66
GSVIVT01033413001	Superoxide dismutase [Cu-Zn] 2	ID_120	1	0	-1,412.78	-609.54	-1,302.20
GSVIVT01033437001	DEAD box RNA helicase RH11	ID_121	7	0	-18.67	251.93	-86.31
GSVIVT01012199001	Ribosomal protein S19 (RPS19A) 40S	ID_122	5	0	-316.35	1,644.16	1,173.36
GSVIVT01033462001	Kinesin motor protein	ID_123	4	0	-615.91	35.73	-1,714.75
GSVIVT01033464001	Chromomethylase	ID_124	9	0	-17.17	-65.58	-253.96
GSVIVT01033499001	Unknown protein	ID_125	4	0	-514.58	679.14	-940.45
GSVIVT01033519001	Squamosa promoter-binding protein (VvSBP8)	ID_126	7	0	-59.98	221.34	-152.11
GSVIVT01033522001	Strubbelig receptor family 2	ID_127	7	0	5.71	101.1	34.89
GSVIVT01033526001	Rhodanese domain-containing protein	ID_128	7	0	-22.92	215.12	-54.21
GSVIVT01033532001	Ribosomal protein L6 (RPL6A) 60S	ID_129	7	0	-187.64	6,606.15	500.02
GSVIVT01012207001	14-3-3 protein GF14 iota (GRF12)	ID_130	4	0	-127	92.73	-232.9
GSVIVT01033557001	GCN5 N-acetyltransferase (GNAT)	ID_131	2	0	-54.65	-78.74	-117.44
GSVIVT01033563001	GASA like	ID_132	9	0	-358.56	-673.04	-2,756.18
GSVIVT01004087001	Unknown protein	ID_133	2	0	-21.74	-39.79	-70.32
GSVIVT01033574001	L-Galactono-1,4-lactone dehydrogenase	ID_134	4	0	-208.19	140.27	-497.99
GSVIVT01033593001	Protein kinase	ID_135	1	0	-491.1	387.55	-344.98
GSVIVT01033594001	Protein kinase	ID_136	1	0	-700.78	103.3	-206.79
GSVIVT01033595001	DNA-directed RNA polymerase II subunit E	ID_137	4	0	-1,151.63	-108.54	-2,042.83
GSVIVT01033598001	Condensin subunit 1	ID_138	9	0	31.86	8.17	-300.63
GSVIVT01033599001	Pyruvate kinase	ID_139	4	0	-110.53	108.64	-184.72
GSVIVT01012210001	Acclimation of photosynthesis to environment	ID_140	7	0	-13.62	117.33	-58.11
GSVIVT01033614001	Kinesin motor protein	ID_141	2	0	-62.48	-151.15	-505.87
GSVIVT01012211001	Pentatricopeptide (PPR) repeat-containing protein	ID_142	7	0	-73.48	552.21	-369.76
GSVIVT01033639001	DNA gyrase B subunit	ID_143	4	0	-69.77	3.31	-179.67
GSVIVT01012212001	Glucan endo-1,3-beta-glucosidase 3 precursor	ID_144	2	0	-770.74	-803.03	-1,658.92
GSVIVT01033669001	Unknown protein	ID_145	7	0	4.59	156.97	7.84
GSVIVT01033681001	RAB GTPase RAB_ALPHA	ID_146	9	0	13.17	-13.82	-272.84
GSVIVT01012216001	Pentatricopeptide (PPR) repeat-containing	ID_147	2	0	-24.4	-20.45	-32.5
GSVIVT01033724001	PAB7 (poly(A) binding protein 7)	ID_148	4	0	-215.92	249.08	-755.02
GSVIVT01012217001	Unknown protein	ID_149	7	0	-13.12	190.98	11.98
GSVIVT01033770001	Phosphopyruvate hydratase.	ID_150	7	0	-100.71	12,342.29	2,638.95
GSVIVT01033774001	#N/A	ID_151	4	0	-583.22	250.75	-2,376.96
GSVIVT01033806001	Inosine-uridine preferring nucleoside hydrolase family protein	ID_152	4	0	-78.83	309.66	-433.48
GSVIVT01033808001	Lipase GDSL	ID_153	4	0	-1,023.80	8.72	-2,866.40
GSVIVT01012222001	Magnesium transporter CorA	ID_154	2	0	-463.58	-398.32	-880.46
GSVIVT01004121001	Gamma hydroxybutyrate dehydrogenase-like protein	ID_155	4	0	-1,525.30	-513.36	-2,119.62
GSVIVT01033841001	Ribosomal protein L10A (RPL10aA) 60S	ID_156	7	0	-1,276.38	8,046.63	2,083.93
GSVIVT01033852001	Carbonic anhydrase precursor	ID_157	9	0	665.46	-840.97	-1,720.82
GSVIVT01004124001	A/G-specific adenine glycosylase	ID_158	4	0	-9.57	55.07	-96.55
GSVIVT01033865001	#N/A	ID_159	4	0	-50.7	156.96	-192.4
GSVIVT01033871001	Kinesin family member 11	ID_160	4	0	-16.07	146.43	-610.29
GSVIVT01004125001	MLO1	ID_161	7	0	-1,202.05	5,806.84	-3,109.36
GSVIVT01033876001	Small subunit ribosomal protein S27Ae	ID_162	4	0	-421.04	216.4	-826.54
GSVIVT01033877001	Ribosomal protein S14 (RPS14C) 40S	ID_163	7	0	-254.14	3,232.03	1,242.29
GSVIVT01033879001	Chaperone protein dnaJ-related	ID_164	1	0	-134.44	-31.28	-75.66
GSVIVT01033892001	Peptidyl-prolyl cis-trans isomerase-like 1	ID_165	4	0	-890.02	-690.54	-1,689.20
GSVIVT01033951001	Unknown	ID_166	4	0	-632.81	776.56	-1,769.49
GSVIVT01033960001	Carboxylic ester hydrolase	ID_167	12	0	-71.34	-46.27	331.76
GSVIVT01005061001	Methyl jasmonate esterase (VviMJE)	ID_168	12	0	-153.69	1,725.61	22,938.33
GSVIVT01033968001	Signal peptidase I	ID_169	4	0	-156.11	-84.66	-345.07
GSVIVT01033969001	Yippee	ID_170	4	0	-569.13	-314.13	-1,459.38
GSVIVT01005062001	Methyl jasmonate esterase	ID_171	12	0	-100.17	804.71	14,773.91
GSVIVT01012230001	SP1L2 (SPIRAL2)	ID_172	7	0	-124.15	539.07	-370.84
GSVIVT01034008001	#N/A	ID_173	4	0	-1,906.62	-1,513.01	-3,950.15
GSVIVT01005063001E5	#N/A	ID_174	12	0	-37.09	399.65	6,169.39
GSVIVT01034020001	Reticulon family protein (RTNLB12)	ID_175	4	0	-52.76	-22.66	-73.22
GSVIVT01034022001	Oxidative phosphorylation uncoupler	ID_176	7	0	-379.63	3,674.95	-611.09
GSVIVT01034072001	Glyoxal oxidase	ID_177	7	0	-520.65	10,141.50	-3,777.35
GSVIVT01034101001	Aldo/keto reductase	ID_178	9	0	-117.47	-86.54	-1,600.94
GSVIVT01012236001	6-phosphogluconolactonase	ID_179	7	0	5.64	333.11	-197.24
GSVIVT01004278001	3-deoxy-D-arabino-heptulosonate 7-phosphate synthase	ID_180	0	0	-431.38	-518.51	-324.83
GSVIVT01034110001	LHW (lonesome highway)	ID_181	2	0	-354	-834.44	-1,974.94
GSVIVT01034133001	U3 small nucleolar RNA-associated protein 21	ID_182	1	0	-121.54	-41.51	-30.92
GSVIVT01034173001	Kinesin family member 22	ID_183	4	0	-117.83	19.68	-518.31
GSVIVT01005093001E5	#N/A	ID_184	9	0	-79.25	-145.49	-593
GSVIVT01034205001	EMB1674 (embryo defective 1674) kinase interacting family protein	ID_185	4	0	-8.92	73.73	-132.95
GSVIVT01034217001	Stromal cell-derived factor 2 protein precursor (SDF2 protein)	ID_186	2	0	-1,619.44	-1,481.64	-3,077.57
GSVIVT01034276001	EIX receptor	ID_187	7	0	8.01	46.62	2.51
GSVIVT01005096001	Unknown protein	ID_188	4	0	-461.47	-81.1	-974.61
GSVIVT01034378001	Cell division cycle protein 48	ID_189	4	0	-61.84	-49.23	-129.17
GSVIVT01034602001	MAM33 family	ID_190	4	0	-191.59	132.64	-444.79
GSVIVT01034604001	Receptor-like kinase 17	ID_191	4	0	-982.04	254.09	-3,153.58
GSVIVT01004405001	basic helix-loop-helix (bHLH) family	ID_192	7	0	-175.52	3,138.64	-807.14
GSVIVT01034624001	VPS60.2 SNF7	ID_193	7	0	-39.43	437.15	0.82
GSVIVT01034626001	VPS60.1 SNF7	ID_194	7	0	-12.65	113.86	6.53
GSVIVT01034628001	Pyridine nucleotide-disulphide oxidoreductase	ID_195	2	0	-143.78	-401.93	-583.24
GSVIVT01034716001	OTU cysteine protease	ID_196	7	0	39.01	808.24	-57.47
GSVIVT01034933001	#N/A	ID_197	7	0	-1,011.73	4,746.83	1,227.74
GSVIVT01034983001	Lipase GDSL	ID_198	2	0	-97.66	-76.29	-141.1
GSVIVT01034985001	Pectinesterase family	ID_199	2	0	-30.72	-102.53	-269.6
GSVIVT01004460001	Polyadenylate-binding protein 2	ID_200	7	0	-49.29	2,373.21	-2,067.34
GSVIVT01035003001	Aldehyde Dehydrogenase (VvALDH22A1)	ID_201	4	0	-206.18	648.42	-873.29
GSVIVT01012479001	Zinc finger (DHHC type)	ID_202	2	0	-318.51	-304.3	-784.34
GSVIVT01035045001	FAR1-related sequence 11	ID_203	12	0	-20.25	48.8	203.54
GSVIVT01001423001	S-adenosylmethionine carrier 1	ID_204	2	0	-148.35	-139.02	-205.54
GSVIVT01035108001	Chromosoma associate protein subunit H2	ID_205	4	0	-1.23	34.4	-54.48
GSVIVT01035212001	Unknown protein	ID_206	4	0	-421.43	-256.4	-940.35
GSVIVT01035240001	Isocitrate dehydrogenase, chloroplast precursor	ID_207	7	0	-408.29	3,739.45	139.97
GSVIVT01035267001	#N/A	ID_208	7	0	-3.43	35.86	-2.04
GSVIVT01035300001	Elongation factor 1-alpha (EF-1-alpha)	ID_209	5	0	-1,396.63	3,650.41	1,907.10
GSVIVT01004517001	Calmodulin-binding	ID_210	9	0	-32.3	-28.31	-447.21
GSVIVT01035321001	Derlin-1	ID_211	7	0	-224.5	300.27	-143.59
GSVIVT01005193001	Unknown protein	ID_212	7	0	-148.43	611.37	-67.47
GSVIVT01035360001	Phosphoethanolamine/phosphocholine phosphatase	ID_213	4	0	-1,400.48	-218.95	-2,075.69
GSVIVT01035377001	Lysine decarboxylase	ID_214	4	0	-28.47	191.95	-577.86
GSVIVT01005205001	Unknown	ID_215	4	0	-733.87	-280.91	-1,180.32
GSVIVT01035412001	Unknown protein	ID_216	7	0	-89.54	173.69	-78.31
GSVIVT01035442001	PHD finger protein alfin	ID_217	4	0	-321.91	-228.19	-731.11
GSVIVT01035451001	Ribosomal protein S3 (RPS3C) 40S	ID_218	7	0	0.58	783.23	-575.63
GSVIVT01035477001	putative MADS-box type delta 2a (VviMADSD2a)	ID_219	7	0	6.16	406.46	21.84
GSVIVT01035482001	Unknown protein	ID_220	4	0	-27.29	19.5	-135.25
GSVIVT01035565001	Galactokinase like protein	ID_221	5	0	-147.71	391.09	438.9
GSVIVT01035566001	Avirulence induced gene (AIG)	ID_222	7	0	-307.85	538.93	-224.38
GSVIVT01035575001	Oligouridylate binding protein 1B UBP1B	ID_223	1	0	-708.88	-347.86	-392.33
GSVIVT01035604001	Unknown protein	ID_224	2	0	-50.87	-50.6	-141.13
GSVIVT01004678001	Calcineurin B protein (VvCBL03)	ID_225	7	0	-23.38	563.42	198.74
GSVIVT01035633001	Beta-carotene 15,15'-monooxygenase	ID_226	7	0	-1.11	79.48	-33.62
GSVIVT01035645001	Tocopherol cyclase	ID_227	4	0	-230.88	73.74	-394.11
GSVIVT01004715001	Unknown	ID_228	7	0	-62.16	3,132.09	-554.22
GSVIVT01035677001	Ribosomal protein L37 (RPL37C) 60S	ID_229	7	0	251	7,090.14	-1,179.87
GSVIVT01004717001	Ternary complex factor MIP1	ID_230	2	0	-942.55	-952.55	-2,005.34
GSVIVT01035712001	Unknown protein	ID_231	4	0	-890.13	-580.14	-1,812.41
GSVIVT01035718001	Cyclin A2	ID_232	4	0	-32.82	-6.95	-116.39
GSVIVT01012777001	myb domain protein 4	ID_233	7	0	-12.1	233.85	-120.61
GSVIVT01035769001	Beta-ketoacyl-CoA synthase	ID_234	2	0	-583.14	-667.02	-1,059.34
GSVIVT01035775001	V-type H+-transporting ATPase 21kDa proteolipid subunit	ID_235	4	0	-2,271.71	-924.42	-3,417.98
GSVIVT01035799001	1-deoxy-D-xylulose-5-phosphate synthase, chloroplast precursor	ID_236	4	0	-145.31	-103.46	-388.5
GSVIVT01035804001	Ras GTP-binding protein (RAN3)	ID_237	12	0	-1,367.99	12,915.58	18,883.70
GSVIVT01035843001	DEAD box RNA helicase RH15	ID_238	4	0	-1.43	133.2	-252.1
GSVIVT01035870001	KEG (keep on going)	ID_239	2	0	-88.53	-168.2	-178.66
GSVIVT01035913001	Ribosomal protein L39 (RPL39C) 60S	ID_240	7	0	209.81	7,458.98	-4,533.21
GSVIVT01035915001	Phytosulfokine receptor precursor	ID_241	2	0	-778.04	-745.13	-1,076.24
GSVIVT01005275001	#N/A	ID_242	7	0	-104.33	1,659.40	-381.99
GSVIVT01035939001	Unknown protein	ID_243	4	0	-220.94	427.83	-821.7
GSVIVT01035964001	Kinetochore protein NUF2	ID_244	9	0	-13.92	-36.39	-223.35
GSVIVT01035968001	Phototropic-responsive NPH3	ID_245	7	0	-146.88	296.32	-295.25
GSVIVT01000257001	Unknown protein	ID_246	2	0	-1,086.84	-966.83	-2,032.83
GSVIVT01036096001	Ribosomal protein S14 (RPS14C) 40S	ID_247	4	0	-686.7	643.96	-2,311.10
GSVIVT01036127001	ferredoxin	ID_248	1	0	-597.24	427.51	-572.82
GSVIVT01036128001	#N/A	ID_249	4	0	-2,619.51	1,049.35	-2,853.66
GSVIVT01036139001	Esterase/lipase/thioesterase	ID_250	7	0	-250.92	523.06	-119.38
GSVIVT01004791001	Embryonic flower 2	ID_251	4	0	-198.86	1.02	-398.31
GSVIVT01036170001	Homolog of histone chaperone HIRA	ID_252	4	0	-117.09	-104.92	-363.01
GSVIVT01036187001	Unknown protein	ID_253	4	0	-28.01	55.17	-78.2
GSVIVT01005299001	#N/A	ID_254	7	0	-107.87	1,101.38	-308.29
GSVIVT01036223001	WRKY Transcription Factor (VvWRKY42)	ID_255	7	0	68.48	1,109.76	-337.88
GSVIVT01004797001	FUS5	ID_256	2	0	-44.48	-60.8	-85.9
GSVIVT01004800001	#N/A	ID_257	7	0	-54.88	158.6	-14.07
GSVIVT01036381001	Unknown protein	ID_258	4	0	-248.42	-39.84	-480.45
GSVIVT01036431001	Protein kinase CRK1	ID_259	9	0	46.67	-6.85	-49.39
GSVIVT01036540001	Ribosomal protein L7A (RPL7aB) 60S	ID_260	7	0	-940.59	3,160.88	-1,641.43
GSVIVT01036549001	putative MADS-box Fruitfull 2 (VviFUL2)	ID_261	7	0	8.27	183.25	-1.71
GSVIVT01036551001	putative MADS-box sepallata 1 (VviSEP1)	ID_262	9	0	-67.29	-1,195.93	-3,964.03
GSVIVT01036557001	Alpha-1,4-glucan-protein synthase 1	ID_263	4	0	-146.04	-115.76	-338.56
GSVIVT01036585001	MAP65/ASE1; t-snare	ID_264	4	0	-30.96	-12.15	-177.75
GSVIVT01004820001	Pyrophosphate-dependent phosphofructokinase beta subunit	ID_265	4	0	-1,147.93	2,080.46	-2,587.52
GSVIVT01036739001	Cyclin-dependent protein kinase CYCB3	ID_266	9	0	35.31	30.15	-201.16
GSVIVT01036751001	Glyceraldehyde-3-phosphate dehydrogenase, cytosolic	ID_267	4	0	-503.1	53.7	-742.93
GSVIVT01036786001	3-mercaptopyruvate sulfurtransferase.	ID_268	4	0	-1,617.60	45.47	-2,253.63
GSVIVT01000413001	Ribosomal protein L2 60S	ID_269	7	0	-41.8	68.61	-36.11
GSVIVT01036958001	D-threo-aldose 1-dehydrogenase	ID_270	7	0	571.17	10,439.72	-540.6
GSVIVT01036969001	Unknown protein	ID_271	4	0	-13.95	60	-64.29
GSVIVT01036990001	Unknown protein	ID_272	7	0	-402.8	632.82	-328.13
GSVIVT01005518001	Adenine phosphoribosyltransferase	ID_273	4	0	-69.22	463.08	-624.15
GSVIVT01037059001	Serine carboxypeptidase S10	ID_274	7	0	-2,205.28	11,587.61	-4,576.59
GSVIVT01037074001	Serine carboxypeptidase SCPL17	ID_275	7	0	-49.24	352.45	-208.07
GSVIVT01037078001	Serine carboxypeptitase 1	ID_276	7	0	-60.29	395.01	-213.38
GSVIVT01037230001	ABH1 (ABA hypersensitive 1)	ID_277	4	0	-880.27	-291.74	-3,069.52
GSVIVT01037253001	Wall-associated receptor kinase-like 14	ID_278	4	0	-11.89	151.61	-269.91
GSVIVT01037291001	Unknown protein	ID_279	4	0	-47.15	29.04	-54.24
GSVIVT01037343001	Hydroxymethylglutaryl-CoA lyase	ID_280	4	0	-306.62	74.89	-439.24
GSVIVT01037374001	Elongation factor 1-beta 1	ID_281	7	0	-4,441.29	4,527.71	-3,070.35
GSVIVT01037434001	ABA-responsive element-binding protein 3 (AREB3) (VvABF-4), Basic Leucine Zipper Transcription Factor (VvbZIP18)	ID_282	4	0	-74.79	123	-171.74
GSVIVT01037441001	NADH-cytochrome b5 reductase	ID_283	4	0	-236.1	-32.64	-376.09
GSVIVT01037466001	Homoserine dehydrogenase	ID_284	4	0	-281.67	158.64	-861.37
GSVIVT01037540001	Kinesin motor protein	ID_285	9	0	-25.98	-92.95	-331.74
XM002281735	#N/A	ID_286	9	0	301.06	215.15	-1,467.33
GSVIVT01000262001	DNA (cytosine-5)-methyltransferase AthI	ID_287	4	0	-34.68	-30.16	-94.74
GSVIVT01013077001	Binding	ID_288	2	0	-30.85	-54.77	-161.29
GSVIVT01037647001	Ubiquitin thioesterase OTU1	ID_289	7	0	-209.42	528.68	-201.34
GSVIVT01037651001	Zinc finger (C3HC4-type ring finger)	ID_290	4	0	-2,431.29	-1,482.38	-4,463.22
GSVIVT01037658001	Oxidoreductase	ID_291	7	0	-26.02	93.14	-64.52
GSVIVT01037697001	#N/A	ID_292	4	0	-250.07	261.73	-391.59
GSVIVT01037705001	Molybdopterin biosynthesis protein CNX5	ID_293	4	0	-241.78	259.37	-318.04
GSVIVT01005642001	#N/A	ID_294	12	0	-216.9	1,602.28	6,724.17
GSVIVT01037733001	Lipid-binding serum glycoprotein family protein	ID_295	7	0	-201.91	1,553.13	-365.41
GSVIVT01037738001	Cell division protein FtsZ	ID_296	4	0	-189.43	63.47	-430.94
GSVIVT01037749001	EDM2	ID_297	7	0	-71.91	1,176.60	-805.5
GSVIVT01037763001	Ribosomal protein S8 (RPS8A) 40S	ID_298	5	0	-228.35	9,034.68	5,632.98
GSVIVT01037766001	Kinesin motor protein	ID_299	4	0	-216.95	971.72	-1,169.61
GSVIVT01037786001	CBS domain-containing protein	ID_300	4	0	-276.09	111.72	-458.54
GSVIVT01037791001	Serine carboxypeptidase S10	ID_301	7	0	-1,489.72	4,670.08	-2,765.82
GSVIVT01000263001	DNA (cytosine-5)-methyltransferase	ID_302	2	0	-97.98	-200.24	-491.43
GSVIVT01037869001	N-acetyltransferase ESCO2	ID_303	2	0	-34.99	-49.56	-71.73
GSVIVT01037888001	Thioredoxin domain-containing protein 9	ID_304	7	0	-266.76	1,118.17	-430.02
GSVIVT01037900001	Haloacid dehalogenase hydrolase	ID_305	7	0	-200.23	528.02	-528.79
GSVIVT01037945001	Patatin protein 3	ID_306	4	0	-11.19	21.08	-63.84
GSVIVT01037959001	Alpha-glucosidase 1 (AGLU1)	ID_307	12	0	74.68	268.54	237.58
GSVIVT01037973001	VPS2.2 SNF7	ID_308	4	0	-180.52	547.35	-748.43
GSVIVT01005054001	Monocopper oxidase SKS17 (SKU5 Similar 17)	ID_309	4	0	-3.23	26.26	-33.32
GSVIVT01013108001	Shikimate kinase	ID_310	4	0	-21.53	22.57	-90.94
GSVIVT01038097001	FK506-binding protein genes family (VvFKBP16-3)	ID_311	4	0	-25.51	53.22	-125
GSVIVT01038127001	Diphthamide synthesis DPH2	ID_312	7	0	-32.76	30.08	-31.71
GSVIVT01038134001	Unknown protein	ID_313	4	0	-166.42	67.43	-297.48
GSVIVT01038135001	Endosperm defective 1 EDE1	ID_314	4	0	-36.88	-2.52	-94.99
GSVIVT01038142001	Ethylene-responsive protein	ID_315	5	0	-862.18	304.93	394.31
GSVIVT01005064001	Methyl jasmonate esterase	ID_316	12	0	-97.43	624.98	10,685.35
GSVIVT01038172001	Stearoyl-acyl-carrier protein desaturase	ID_317	4	0	-299.41	-99.58	-320.62
GSVIVT01038175001	Stearoyl-CoA 9-desaturase	ID_318	7	0	-633.29	905.39	-568.63
GSVIVT01038188001	Ribosomal protein L5 (RPL5B) 60S	ID_319	7	0	-529.22	3,749.43	-3,115.37
GSVIVT01038190001	Haloacid dehalogenase hydrolase	ID_320	4	0	-30.15	-20.23	-50.28
GSVIVT01013122001	#N/A	ID_321	4	0	-232.29	486.05	-730.78
GSVIVT01005082001	Cell division cycle associated 7 CDCA7	ID_322	4	0	-57.67	94.88	-235.07
GSVIVT01038250001	Ion channel OEP37	ID_323	1	0	-521.16	239.85	-88.02
GSVIVT01038260001	Dihydrodipicolinate reductase	ID_324	7	0	-108.95	620.94	-315.14
GSVIVT01038363001	Condensin complex subunit 3 , related	ID_325	4	0	-70.58	-37.63	-179.01
GSVIVT01000266001	T-complex protein 1 subunit gamma	ID_326	7	0	-2.93	2,025.29	-67.79
GSVIVT01038554001	Unknown protein	ID_327	4	0	-108.07	104.21	-423.73
GSVIVT01013718001	Polygalacturonase JP630	ID_328	4	0	-393.12	-272.97	-687.59
GSVIVT01038586001	Thylakoid lumenal 17.4 kDa protein, chloroplast	ID_329	4	0	-53.37	99.09	-206.46
GSVIVT01038643001	Plastid-specific 30S ribosomal protein 1	ID_330	4	0	-63.85	191.34	-368.34
GSVIVT01038657001	Nascent polypeptide associated complex alpha chain	ID_331	7	0	-122.76	604.55	-540.3
GSVIVT01038662001	Copper-binding family protein	ID_332	12	0	20.79	5,659.90	13,496.26
GSVIVT01038734001	Splicing factor, arginine/serine-rich 2	ID_333	4	0	-22.01	-12.57	-36.16
GSVIVT01038736001	Potassium transporter (KUP7)	ID_334	4	0	-273.82	-65.07	-403.46
GSVIVT01005137001	Acyl carrier protein, mitochondrial 3	ID_335	7	0	62.31	1,930.06	-84.18
GSVIVT01038756001	Kinetochore protein NDC80	ID_336	4	0	-112.57	-53.83	-616.8
GSVIVT01038784001	Phosphoribosylamine--glycine ligase (PUR2)	ID_337	7	0	-140.36	326.79	-175.78
GSVIVT01005197001	Transformer serine/arginine-rich ribonucleoprotein	ID_338	2	0	-1,849.08	-2,095.27	-2,540.17
GSVIVT01005928001	Centromere protein	ID_339	7	0	-148.61	641.43	-578.15
GSVIVT01005204001	1,3-beta-glucan synthase	ID_340	4	0	-1,712.11	448.81	-3,087.84
GSVIVT01013760001	OBP32pep	ID_341	4	0	-85.55	68.8	-200.32
GSVIVT01013771001	Polygalacturonase GH28	ID_342	7	0	39.98	5,293.96	-297.84
GSVIVT01005975001	Chalcone and stilbene synthases	ID_343	7	0	3.05	638.2	-7.81
GSVIVT01013778001	Inner no outer	ID_344	2	0	-44.54	-41.88	-121.51
GSVIVT01006068001	C-4 sterol methyl oxidase	ID_345	4	0	-436.51	-214.85	-780.5
GSVIVT01013797001	Menaquinone biosynthesis methyltransferase ubiE	ID_346	4	0	-236.36	-9.11	-563.51
GSVIVT01006110001	Heat shock protein 81-4 (HSP81-4)	ID_347	7	0	311.48	6,147.58	3,374.53
GSVIVT01005610001	#N/A	ID_348	7	0	-53.23	155.72	-4.36
GSVIVT01005666001	Methionine sulfoxide reductase	ID_349	4	0	-208.92	343.63	-843.3
GSVIVT01005677001	Tudor domain protein 4SNc	ID_350	12	0	-111.05	908.12	1,303.16
GSVIVT01000459001	#N/A	ID_351	4	0	-122.62	-59.92	-148.56
GSVIVT01016195001	Zinc finger protein ATRZ-1A	ID_352	9	0	89.49	-299.36	-1,618.18
GSVIVT01006231001	DIR1 (defective IN induced resistance 1)	ID_353	7	0	2,674.03	22,523.20	-5,076.06
GSVIVT01016208001	Pectate lyase	ID_354	4	0	-1,583.73	548.18	-2,865.41
GSVIVT01005833001	Unknown protein	ID_355	4	0	-51.01	-38.54	-117.22
GSVIVT01016214001	Unknown protein	ID_356	4	0	-341.06	-97.46	-622.26
GSVIVT01000301001	Heat shock protein 81-2 (HSP81-2)	ID_357	12	0	-21.65	25.37	100.98
GSVIVT01016234001	Amino acid permease	ID_358	10	0	378.78	-86.7	7.92
GSVIVT01006335001	Unknown protein	ID_359	2	0	-343.76	-411.84	-677.82
GSVIVT01005934001	putative MADS-box Short Vegetal Phase 1 (VviSVP1)	ID_360	4	0	-142.8	-83.3	-255.91
GSVIVT01016250001	#N/A	ID_361	7	0	-1,143.80	5,050.68	-1,528.73
GSVIVT01016255001	Adenosine kinase 2	ID_362	7	0	-1,208.52	4,540.35	-1,606.40
GSVIVT01005972001	Ribosomal protein L35 (RPL35B) 60S	ID_363	7	0	105.99	10,296.21	2,239.69
GSVIVT01016257001	Phenylalanine ammonia-lyase 2 (PAL2)	ID_364	7	0	-629.85	1,360.78	-1,283.02
GSVIVT01005974001	Pectate lyase	ID_365	4	0	-122.11	-81.69	-196.97
GSVIVT01016296001	AarF domain containing kinase	ID_366	4	0	-75.19	-37.94	-155.08
GSVIVT01006115001	Unknown protein	ID_367	4	0	-99.94	34.85	-153.49
GSVIVT01016317001	Elongation factor 1-alpha 1	ID_368	7	0	-3,190.29	13,000.53	2,161.08
GSVIVT01006226001	Unknown protein	ID_369	4	0	-54.6	29.5	-156.02
GSVIVT01016342001	Unknown	ID_370	4	0	-15.47	34.48	-82.91
GSVIVT01006654001	Pentatricopeptide (PPR) repeat-containing protein	ID_371	4	0	-219.97	-38.08	-359.69
GSVIVT01016348001	Catalytic	ID_372	4	0	-26.79	33.59	-103.54
GSVIVT01016359001	Translation initiation factor eIF-3 subunit 5	ID_373	7	0	-161.64	1,002.59	449.76
GSVIVT01006337001	Pg4	ID_374	7	0	-74.26	188.69	-137.75
GSVIVT01006367001	Beta-hydroxyacyl-ACP dehydratase	ID_375	4	0	-276.72	295.23	-679.37
GSVIVT01006370001	Beta-hydroxyacyl-ACP dehydratase	ID_376	7	0	-238.09	888.25	-699.04
GSVIVT01016378001	Transposon protein	ID_377	7	0	-0.97	27.01	-1.07
GSVIVT01016396001	Heat shock protein 16.9 kDa class I	ID_378	7	0	52.77	5,223.38	-1,099.31
GSVIVT01016413001	Heat shock protein 17.6 kDa class I	ID_379	12	0	-3.89	513.12	22,553.75
GSVIVT01006946001	Unknown	ID_380	2	0	-376.29	-436.19	-703.45
GSVIVT01006948001	Unknown	ID_381	4	0	-589.17	435.49	-1,669.13
XM002283481LOC100250853	#N/A	ID_382	2	0	-1,183.12	-2,253.71	-6,349.68
GSVIVT01000526001	Unknown protein	ID_383	4	0	-21.85	-1.38	-52.92
GSVIVT01007063001	Zinc finger (C3HC4-type ring finger)	ID_384	4	0	-316.82	-192.7	-898.66
GSVIVT01003216001	Retrovirus Pol polyprotein	ID_385	4	0	-198.9	110.93	-341.88
GSVIVT01000391001	Glutamate decarboxylase 1 (GAD 1)	ID_386	5	0	-1,154.98	3,249.30	2,184.58
GSVIVT01016483001	Sterol 4-alpha-methyl-oxidase 1 (SMO1)	ID_387	4	0	-122.63	139.73	-445.31
GSVIVT01016495001	Thylakoid lumenal 15 kDa protein 1	ID_388	4	0	-151.86	38.33	-737.22
GSVIVT01016499001	#N/A	ID_389	7	0	-112.26	165.96	-41.62
GSVIVT01016518001	Cell division cycle 20-like protein 1	ID_390	4	0	-389.54	112.23	-1,182.44
GSVIVT01006951001	Unknown protein	ID_391	4	0	-55.7	50.22	-294.91
GSVIVT01016528001	XH/XS domain-containing protein	ID_392	4	0	-849.66	-385.71	-2,772.08
GSVIVT01006978001	Glycosyl transferase family 8 protein	ID_393	7	0	-12.87	1,258.05	-505.5
GSVIVT01007404001	Ribosomal protein L15e	ID_394	7	0	138.02	4,633.31	1,778.30
GSVIVT01016550001	Actin beta/gamma 1	ID_395	1	0	-309.85	124.54	-283.01
GSVIVT01016552001	Unknown	ID_396	4	0	-339.05	-254.44	-781.97
GSVIVT01016559001	Triosephosphate isomerase, cytosolic	ID_397	7	0	-1,365.29	15,445.38	-5,465.88
GSVIVT01016562001	SC35 splicing factor, 30 kD (SCL30)	ID_398	4	0	-358.76	-194	-528.2
GSVIVT01007533001	No hit	ID_399	4	0	-14.09	14.46	-122.5
GSVIVT01007555001	#N/A	ID_400	4	0	-696.33	-88.37	-1,063.14
GSVIVT01007556001	#N/A	ID_401	4	0	-77.46	16.72	-136.6
GSVIVT01016577001	Histone H4	ID_402	2	0	-17,499.44	-63,334.15	-89,891.32
GSVIVT01007216001	Unknown protein	ID_403	9	0	54.21	107.49	-129.79
GSVIVT01007223001	Unknown protein	ID_404	4	0	-129.66	587.31	-735.23
GSVIVT01007278001	Squalene monooxygenase	ID_405	7	0	16.79	1,783.88	-783.72
GSVIVT01016616001	Photosystem II protein P PsbP	ID_406	7	0	2.25	85.89	-42.9
GSVIVT01007336001	Kinesin family member C1	ID_407	4	0	4.35	135.27	-188.81
GSVIVT01007340001	Membrane protein	ID_408	4	0	-128.08	4.02	-226.53
GSVIVT01004904001	Sterol 4-alpha-methyl-oxidase 1 (SMO1)	ID_409	4	0	-661.38	-203.74	-1,250.30
GSVIVT01007435001	Stem-specific protein TSJT1	ID_410	7	0	3,817.81	26,001.46	-174.32
GSVIVT01018293001	Cell division cycle 7	ID_411	2	0	-37.42	-61.51	-143.24
GSVIVT01007771001	Polygalacturonase BURP	ID_412	4	0	-22.22	3.25	-109.83
GSVIVT01018300001	WRKY Transcription Factor (VvWRKY46)	ID_413	7	0	-2.9	70.11	-0.45
GSVIVT01007521001	Glyceraldehyde-3-phosphate dehydrogenase, cytosolic 3	ID_414	7	0	-24,538.81	47,538.86	-36,581.36
GSVIVT01007522001	DNA-binding protein GT-1-related	ID_415	4	0	-3.2	26.59	-41.27
GSVIVT01007876001	No hit	ID_416	4	0	-540.45	547.51	-708.86
GSVIVT01007578001	Adenosylhomocysteinase 1	ID_417	7	0	-556.54	2,992.12	-251.34
GSVIVT01007580001	DNA polymerase III gamma and tau subunit	ID_418	2	0	-46.38	-155.77	-226.29
GSVIVT01018345001	ferredoxin-related	ID_419	4	0	-802.64	-249.44	-1,671.29
GSVIVT01018352001	Chaperonin 10, Chloroplast	ID_420	7	0	66.41	2,344.48	-710.28
GSVIVT01018356001	Ribosomal protein L13a 60S	ID_421	4	0	-176.71	277.96	-593.58
GSVIVT01007950001	No hit	ID_422	4	0	-613.65	-95.81	-1,253.77
GSVIVT01007951001	No hit	ID_423	4	0	-219.37	-106.83	-331.77
GSVIVT01007953001	Unknown protein	ID_424	7	0	-778.74	3,270.33	-2,288.27
GSVIVT01018374001	Unknown protein	ID_425	4	0	-169.26	86.19	-483.5
GSVIVT01018377001	NADP-dependent malic enzyme	ID_426	4	0	-353.18	27.38	-611.02
GSVIVT01018381001	Beta-phosphoglucomutase	ID_427	4	0	-23.28	-9.48	-51.34
GSVIVT01007636001	Ribosomal protein L19	ID_428	4	0	-267.7	630.96	-1,007.23
GSVIVT01007643001	AAA-type ATPase	ID_429	9	0	-30.76	-38.92	-496.68
GSVIVT01007645001	Pentatricopeptide (PPR) repeat	ID_430	7	0	-7.09	10.5	-8.17
GSVIVT01007646001	Protein kinase ATN1	ID_431	4	0	-44.76	-7.35	-91.82
GSVIVT01008002001	Exostosin	ID_432	4	0	-417.13	-15.48	-617.31
GSVIVT01004914001	Calmodulin (A)	ID_433	7	0	-2,498.34	5,419.46	-3,549.43
GSVIVT01018398001	Ent-kaurenoic acid oxidase	ID_434	2	0	-428.71	-740.74	-743.76
GSVIVT01018406001	#N/A	ID_435	9	0	-8.94	-22.99	-83.57
GSVIVT01000715001	SAM (and some other nucleotide) binding motif	ID_436	4	0	-6.58	2.26	-19.17
GSVIVT01018422001	Eceriferum 1 (CER1 protein) Sterol desaturase	ID_437	7	0	-59.49	7,218.77	-53.46
GSVIVT01018536001	#N/A	ID_438	4	0	-425.19	-181.43	-1,400.46
GSVIVT01007732001	Lipase GDSL	ID_439	4	0	-467.21	567.53	-921.8
GSVIVT01008282001	NADH dehydrogenase (ubiquinone) 1 beta subcomplex 10	ID_440	7	0	-24.25	886.14	-155.28
GSVIVT01007803001	Protease Do 9	ID_441	7	0	-57.85	359.34	-96.13
GSVIVT01019294001	NFD4 (nuclear fusion defective 4)	ID_442	2	0	-428.09	-486.84	-659.32
GSVIVT01007804001	Rac-like GTP-binding protein ARAC10 (GTPase protein ROP10)	ID_443	9	0	43.96	57.18	-174.1
GSVIVT01007830001	Mannose-1-phosphate guanyltransferase	ID_444	7	0	-1,166.98	4,722.77	-2,618.41
GSVIVT01019325001	SWIB complex BAF60b domain-containing protein	ID_445	4	0	-2,045.23	-950.58	-5,953.62
GSVIVT01007832001	DEL1 (DP-E2F-like 1)	ID_446	4	0	-38.25	57.31	-250.72
GSVIVT01008423001	Thaumatin	ID_447	4	0	-16,151.85	-12,711.61	-35,815.81
GSVIVT01007868001	ATP synthase gamma chain, mitochondrial (ATPC)	ID_448	7	0	-415.65	2,870.01	-626.42
GSVIVT01008472001	Atypical receptor kinase MARK	ID_449	7	0	-199.31	770.65	-555.47
GSVIVT01007873001	Glucan endo-1,3-beta-glucosidase 3 precursor	ID_450	4	0	-3,782.69	-1,060.00	-7,091.72
GSVIVT01000777001	Glycerol-3-phosphate acyltransferase 1 (AtGPAT1)	ID_451	4	0	-118.16	-23.14	-287.7
GSVIVT01007877001	Flavonoid 3'-hydroxylase b (F3'Hb) [Vitis vinifera]	ID_452	7	0	-543.36	696.97	-630.36
GSVIVT01007880001	Heat shock protein 101	ID_453	5	0	59.26	1,557.63	1,064.04
GSVIVT01007908001	Ribosomal protein S19 (RPS19C) 40S	ID_454	7	0	-993.54	7,703.29	40.11
GSVIVT01019912001	Phosphoglycerate mutase	ID_455	4	0	-90.98	-43.24	-319.81
GSVIVT01019917001	No hit	ID_456	4	0	-517	458.86	-994.48
GSVIVT01019929001	Microtubule motor PAK (phosphatidic acid kinase) KHC	ID_457	4	0	-139.49	-26.06	-416.11
GSVIVT01019931001	Microtubule motor PAK (phosphatidic acid kinase) KHC	ID_458	4	0	-212.01	-78.42	-469.13
GSVIVT01007980001	Galactosyl transferase GMA12/MNN10	ID_459	4	0	-247.85	281.76	-970.73
GSVIVT01019941001	Cornichon family	ID_460	1	0	-413.02	-76.31	-406.59
GSVIVT01008003001	GASA like	ID_461	2	0	-1,566.00	-2,119.56	-3,429.58
GSVIVT01019955001	Oxygen evolving enhancer 3 (PsbQ)	ID_462	2	0	-96.1	-210.04	-443.74
GSVIVT01019959001	UbiE/COQ5 methyltransferase	ID_463	2	0	-236.23	-199.79	-350.14
GSVIVT01019965001	Expansin (VvEXPA1)	ID_464	4	0	-1,674.57	953.6	-2,901.65
GSVIVT01009980001	ACT domain containing protein (ACR4)	ID_465	4	0	-974.81	1,795.37	-2,121.82
GSVIVT01008043001	Calmodulin binding IQD31 (IQ-domain 31)	ID_466	4	0	-66.18	834.64	-825.14
GSVIVT01008774001	Senescence-inducible chloroplast stay-green protein 2	ID_467	4	0	-27.97	29.27	-59.48
GSVIVT01008044001	Unknown protein	ID_468	4	0	-115.67	667.31	-1,681.38
GSVIVT01008047001	Aldehyde Dehydrogenase (VvALDHI2A1)	ID_469	4	0	-180.22	-3.17	-313.08
GSVIVT01019997001	Ankyrin protein kinase	ID_470	7	0	-391	2,873.52	-154.28
GSVIVT01020003001	Binding	ID_471	7	0	-69.31	925.65	41.24
GSVIVT01008064001	Nitrate transporter 1:2	ID_472	2	0	-166.95	-126.04	-255.32
GSVIVT01008877001	Unknown protein	ID_473	4	0	-239.35	-71.3	-726.21
GSVIVT01008070001	Receptor protein kinase	ID_474	2	0	-818.08	-1,591.56	-3,548.87
GSVIVT01008879001	Universal stress protein (USP) family protein	ID_475	2	0	-690.31	-3,305.32	-4,576.86
GSVIVT01008891001	Glutaredoxin 2	ID_476	4	0	-79.06	29.39	-314.62
GSVIVT01008907001	Flavonol synthase	ID_477	7	0	-194.28	4,014.68	117.03
XM002278788LOC100248894	#N/A	ID_478	4	0	-97.01	148.6	-175.68
GSVIVT01008086001	Unknown protein	ID_479	4	0	-11.27	13.66	-35.46
GSVIVT01020033001	Homeobox-leucine zipper protein HB13	ID_480	7	0	-1,051.89	2,334.78	-2,366.12
GSVIVT01020038001	myb domain protein 88	ID_481	4	0	-21.06	-7.77	-22.54
GSVIVT01008936001	No hit	ID_482	0	0	-14.7	-14.72	-17.24
GSVIVT01008127001	Cleavage stimulation factor subunit 1	ID_483	4	0	-60.73	-62.62	-278.64
GSVIVT01008996001	Pollen Ole e 1 allergen and extensin	ID_484	7	0	-2,526.09	22,669.18	-17,554.79
GSVIVT01020072001	Unknown protein	ID_485	2	0	-78.17	-214.36	-367.86
GSVIVT01008150001	L-asparaginase	ID_486	12	0	-469.19	7,706.56	17,815.41
GSVIVT01008161001	Auxin-independent growth promoter	ID_487	7	0	-43.6	126.64	-117.96
GSVIVT01008164001	BIM1 (BES1-interacting Myc-like protein 1)	ID_488	4	0	-155.13	285.94	-306.04
GSVIVT01009097001	basic helix-loop-helix (bHLH) family	ID_489	11	0	83.4	111	-16.7
GSVIVT01008185001	Agmatine deiminase	ID_490	4	0	-798.66	1,272.74	-1,881.29
GSVIVT01020111001	Beta-1 3 galactosyltransferase 5	ID_491	4	0	-129.11	15.5	-184.64
GSVIVT01008199001	Cell growth defect factor 1	ID_492	1	0	-962.84	48.15	-550.84
GSVIVT01008201001	Extracellular Ca2+ sensing receptor	ID_493	7	0	2.35	286.33	-180.67
GSVIVT01020121001	ZCW32 (BIGPETAL, BIGPETALUB)	ID_494	1	0	-1,902.32	157.86	-1,891.53
XM002269120LOC100257470	#N/A	ID_495	2	0	-1,217.85	-1,227.00	-1,634.10
GSVIVT01008217001	Kinesin family member 18/19	ID_496	4	0	-31.77	103.02	-166.32
GSVIVT01009268001	Erg28 like protein	ID_497	4	0	-29.31	180.54	-269.9
GSVIVT01008254001	Actin-related protein 4	ID_498	4	0	-561.88	-337.8	-1,369.53
GSVIVT01020164001	Nucleobase-ascorbate transporter 6 (NAT6)	ID_499	2	0	-554.45	-485.57	-1,119.01
GSVIVT01020166001	Unknown protein	ID_500	4	0	-2.2	8.11	-27.27
GSVIVT01008276001	#N/A	ID_501	4	0	-57.01	13.2	-129.49
GSVIVT01009324001	Haemolysin-III related	ID_502	2	0	-200.58	-514.21	-625.31
GSVIVT01020172001	Unknown protein	ID_503	7	0	-96.83	207.27	-70.1
GSVIVT01008287001	Kinesin motor protein-related	ID_504	4	0	-14.83	11.64	-140.78
GSVIVT01009342001	No hit	ID_505	2	0	-250.66	-495.28	-1,293.38
GSVIVT01008295001	Chaperonin 21, Chloroplast	ID_506	4	0	-3,063.73	1,238.63	-3,940.15
GSVIVT01008305001	basic helix-loop-helix (bHLH) family	ID_507	9	0	6.91	22.04	-178.05
XM002265787LOC100242945	#N/A	ID_508	2	0	-595.16	-718.67	-860.65
GSVIVT01009376001	Cytochrome b5 DIF-F (VvCytoB5)	ID_509	7	0	-1,209.05	8,229.50	-1,927.16
GSVIVT01009384001	GASA5	ID_510	0	0	-2,138.08	-2,288.28	-2,260.74
GSVIVT01020207001	NHL repeat-containing protein	ID_511	4	0	-650.65	192.22	-1,930.45
GSVIVT01008333001	Kinesin motor HIK (HINKEL)	ID_512	4	0	-87.75	343.92	-674.46
GSVIVT01008378001	ATP synthase beta chain 2, mitochondrial	ID_513	7	0	-667.83	3,643.16	-647.62
GSVIVT01020241001	Unknown protein	ID_514	4	0	-60.87	378.61	-394.7
GSVIVT01021189001	CHUP1 (chloroplast unusual positioning 1)	ID_515	2	0	-1,063.31	-1,127.55	-4,156.92
GSVIVT01021190001	Topoisomerase, B subunit type IIA	ID_516	2	0	-246.43	-245.51	-427.24
GSVIVT01021193001	Ribosomal protein L34	ID_517	7	0	-50.9	151.97	-114.83
GSVIVT01021197001	No hit	ID_518	4	0	-4.3	5.03	-43.17
GSVIVT01008416001	Membrane protein	ID_519	4	0	-53.26	24.11	-121.49
GSVIVT01021205001	Ketol-acid reductoisomerase	ID_520	7	0	-261.07	2,247.87	-17.76
GSVIVT01008429001	Phosphoethanolamine N-methyltransferase	ID_521	7	0	-42.18	1,134.34	-625.5
GSVIVT01021218001	Unknown protein	ID_522	2	0	-34.28	-95.95	-87.37
GSVIVT01008450001	Aldose 1-epimerase	ID_523	2	0	-322.62	-295.08	-675.97
GSVIVT01009662001	Unknown protein	ID_524	4	0	-178.82	-17.79	-473.77
GSVIVT01021233001	MEE62 (maternal effect embryo arrest 62)	ID_525	4	0	-181.62	1,027.48	-1,041.68
GSVIVT01021237001	Nucleobase-ascorbate transporter 2 (NAT2)	ID_526	4	0	-551.44	-76.03	-1,047.08
GSVIVT01010015001	Nodulin MtN3 family	ID_527	4	0	-205.41	-71.04	-481.08
GSVIVT01008480001	Potassium transporter 2	ID_528	4	0	-244.31	277.33	-358.29
GSVIVT01008491001	3-oxoacyl-[acyl-carrier-protein] reductase, chloroplast	ID_529	4	0	-224.98	137.09	-408.51
GSVIVT01008496001	Unknown protein	ID_530	2	0	-142.95	-161.4	-274.95
GSVIVT01021262001	ER lumen protein retaining receptor (ERD2)	ID_531	2	0	-425.26	-336.96	-801.8
GSVIVT01008498001	4-coumarate-CoA ligase 2	ID_532	1	0	-168.29	-20.64	-158.34
GSVIVT01008505001	Adenylate kinase	ID_533	4	0	-270.28	484.66	-690.95
GSVIVT01021272001	No hit	ID_534	7	0	-44.4	492.06	-190.86
GSVIVT01008523001	Component of oligomeric golgi complex 2	ID_535	7	0	-120.46	339.26	42.74
GSVIVT01009837001	Glyoxal oxidase-related	ID_536	7	0	-510.16	1,708.22	-510.26
GSVIVT01008544001	Cytidine/deoxycytidylate deaminase	ID_537	2	0	-57.28	-64.66	-165.58
GSVIVT01009886001	#N/A	ID_538	4	0	-326.73	-166.34	-636.94
GSVIVT01008566001	Thylakoid lumenal 17.9 kDa protein, chloroplast	ID_539	1	0	-111.72	31.21	-50.43
GSVIVT01021311001	Unknown protein	ID_540	2	0	-456.17	-375.21	-955.9
GSVIVT01008585001	Ribosomal protein L7A (RPL7aB) 60S	ID_541	7	0	-659.16	5,639.74	1,475.14
GSVIVT01008586001	Dek protein	ID_542	4	0	-62.69	118.2	-263.52
GSVIVT01009937001	Unknown	ID_543	4	0	-3.22	14.61	-104.25
GSVIVT01009942001	Ribosomal protein S16	ID_544	7	0	-199.33	2,198.22	-835.85
GSVIVT01008594001	Unknown protein	ID_545	4	0	-32.1	-16.44	-111.48
GSVIVT01008595001	Nodulin MtN3 family	ID_546	7	0	-207.5	939.68	163.75
GSVIVT01010548001	Unknown protein	ID_547	4	0	-26.82	76.52	-186.6
GSVIVT01008618001	UPF0497 family	ID_548	7	0	-100.94	791.52	-168.32
GSVIVT01008620001	Forever young oxidoreductase	ID_549	4	0	-454.75	401.54	-953.91
GSVIVT01021367001	SH3 domain-containing protein 3 (SH3P3)	ID_550	4	0	-228.78	-137.3	-627.95
GSVIVT01008637001	Inducer of CBF expression 1 ICE1	ID_551	7	0	182.91	6,464.57	-949.16
GSVIVT01010028001	Stearyl acyl carrier protein desaturase	ID_552	7	0	103.94	492.66	-178.58
GSVIVT01021377001	Ribosomal protein L32 (RPL32A) 60S	ID_553	7	0	-552.21	5,653.00	-1,401.92
GSVIVT01000561001	Serine/threonine-protein kinase AFC2	ID_554	7	0	-26.79	156.08	-143.4
GSVIVT01008663001	Crumpled leaf	ID_555	7	0	-199.58	1,252.23	-580.82
GSVIVT01000716001	Tryptophan synthase, alpha subunit	ID_556	4	0	-392.92	-200.05	-897.07
GSVIVT01008673001	1,4-alpha-glucan branching enzyme, chloroplast precursor	ID_557	4	0	-958.92	-464.24	-1,818.15
GSVIVT01021405001	LHCII type I CAB-1	ID_558	7	0	525.98	39,413.93	-1,537.19
GSVIVT01008676001	Auxin-independent growth promoter	ID_559	4	0	-83.99	68.3	-243.01
GSVIVT01010033001	Serine carboxypeptidase II	ID_560	4	0	-251.67	440.66	-472.82
GSVIVT01000718001	NADH dehydrogenase (ubiquinone) flavoprotein 2	ID_561	7	0	-487.36	1,309.38	401.67
GSVIVT01021427001	3-beta hydroxysteroid dehydrogenase	ID_562	5	0	-70.01	326.6	332.01
GSVIVT01008710001	Coiled-coil domain-containing protein 13	ID_563	7	0	-24.71	67.08	-60.23
GSVIVT01021430001	Ribosomal protein L18A (RPL18aB) 60S	ID_564	7	0	-60.04	7,956.44	1,207.93
GSVIVT01021433001	Ribosomal protein L18A (RPL18aB) 60S	ID_565	7	0	-7.72	7,107.92	1,139.78
GSVIVT01008724001	Unknown protein	ID_566	2	0	-151.33	-159.18	-268.33
GSVIVT01021436001	Phospho-N-acetylmuramoyl-pentapeptide-transferase	ID_567	5	0	-67.56	5,077.66	3,804.39
GSVIVT01008737001	24-methylenesterol C-methyltransferase 2	ID_568	7	0	-1,241.83	3,585.90	-3,260.64
GSVIVT01021443001	Unknown protein	ID_569	2	0	-17,742.36	-13,594.66	-27,131.46
GSVIVT01008745001	Prolyl 4-hydroxylase alpha-2 subunit precursor	ID_570	7	0	-43.44	207.86	-174.85
GSVIVT01008749001	Calcium Dependent Protein Kinase (VvCPK15)	ID_571	7	0	105.37	684.85	-99.03
GSVIVT01008768001	#N/A	ID_572	7	0	-9.84	264.95	-90.41
GSVIVT01008776001	Ankyrin	ID_573	7	0	-67.72	283.45	-164
GSVIVT01021470001	Katanin p60 catalytic subunit	ID_574	4	0	-226.24	35.57	-460.47
GSVIVT01021497001	Unknown protein	ID_575	4	0	-7.72	-3.77	-16.06
GSVIVT01021499001	Beta-1,3-glucanase precursor	ID_576	7	0	-21.2	67.72	-25.47
GSVIVT01008823001	Cyclin A1	ID_577	4	0	22.05	424.87	-628.55
GSVIVT01008828001	Metal transporter Nramp6	ID_578	7	0	1.65	4.77	-0.89
GSVIVT01021510001	#N/A	ID_579	4	0	-239.46	-20.74	-553.16
GSVIVT01021512001	#N/A	ID_580	4	0	-52.37	29.03	-82.31
GSVIVT01010910001	Ribosomal protein P3 (RPP3B) acidic 60S	ID_581	7	0	-963.43	3,971.96	-3,159.87
GSVIVT01010940001	Glutathione S-transferase 13 GSTF13	ID_582	7	0	-434.37	5,553.36	-4,224.98
GSVIVT01021525001	Ornithine aminotransferase	ID_583	12	0	-232.62	-54.63	1,870.15
GSVIVT01010942001	Glutathione S-transferase 13 GSTF13	ID_584	7	0	141.11	8,431.17	-4,889.67
GSVIVT01021528001	TCP family transcription factor 24	ID_585	7	0	76.63	1,359.62	-303.09
GSVIVT01008876001	Binding	ID_586	2	0	-287.99	-440.5	-1,006.29
GSVIVT01011002001	Kinase interacting family protein	ID_587	4	0	-23.69	2.32	-92.19
GSVIVT01008882001	Chitin elicitor-binding CEBIP LysM domain-containing	ID_588	4	0	-490.7	545.8	-979.85
GSVIVT01021555001	Retrovirus Pol polyprotein	ID_589	4	0	-378.01	-177.43	-761.74
GSVIVT01011034001	Histone H2AXb HTA3	ID_590	2	0	-2,208.77	-17,354.43	-22,414.29
GSVIVT01021613001	Auxin-Induced in Root cultures 9 AIR9	ID_591	4	0	-690.35	-32.18	-2,341.51
GSVIVT01008966001	Glutaredoxin	ID_592	7	0	-64.85	267.75	-160.57
GSVIVT01011261001	No hit	ID_593	7	0	-8.73	107.63	-93.63
GSVIVT01010052001	Leucine Rich Repeat receptor-like kinase	ID_594	2	0	-433.07	-412.58	-607.28
GSVIVT01008975001	#N/A	ID_595	4	0	-417.85	-266.54	-937.25
GSVIVT01008984001	Low affinity sulphate transporter	ID_596	4	0	-1,302.50	-564.44	-1,745.81
GSVIVT01011377001	Homeobox-leucine zipper protein HB13	ID_597	7	0	-447.53	1,187.46	-650.61
GSVIVT01008997001	2,3-bisphosphoglycerate-dependent phosphoglycerate mutase	ID_598	4	0	-186.8	32.39	-321.91
GSVIVT01011380001	basic helix-loop-helix (bHLH) family	ID_599	7	0	-89.71	697.19	-127.15
GSVIVT01011384001	Ribosomal protein S9 (RPS9C) 40S	ID_600	7	0	-556.54	8,700.09	-1,816.07
GSVIVT01011415001	Mini zinc finger 2 MIF2	ID_601	12	0	1,081.64	10,982.16	12,483.24
GSVIVT01009024001	Hexose transporter HT2	ID_602	4	0	-1,771.57	278.41	-2,536.61
GSVIVT01009026001	CCR4-NOT transcription complex subunit 6	ID_603	2	0	-48.65	-56.61	-96.64
GSVIVT01021667001	Leucine-rich repeat family protein	ID_604	2	0	-3,722.20	-4,337.59	-6,233.26
GSVIVT01011444001	Pentatricopeptide (PPR) repeat-containing protein	ID_605	4	0	-13.1	15.76	-28
GSVIVT01011473001	Division regulator MinE, Plastid	ID_606	4	0	-584.15	338.86	-1,278.35
GSVIVT01011475001	Blue (type 1) copper domain	ID_607	2	0	-54.81	-46.77	-70.01
GSVIVT01011476001	Plastocyanin domain-containing protein	ID_608	7	0	-2,050.28	7,504.00	-5,785.26
GSVIVT01009072001	Ribosomal protein S6 (RPS6B) 40S	ID_609	7	0	154.45	4,154.46	1,212.27
GSVIVT01009076001	14-3-3 protein GF14 omega (GRF2)	ID_610	4	0	-240.41	2,439.65	-8,492.80
GSVIVT01009090001	Plastocyanin domain-containing protein	ID_611	0	0	-1,382.28	-2,058.21	-2,051.17
GSVIVT01012313001	No hit	ID_612	7	0	-23.75	3,714.41	-80.47
GSVIVT01021727001	SEC14 cytosolic factor	ID_613	4	0	-515.58	701.48	-2,012.58
GSVIVT01009125001	Pyridoxamine 5'-phosphate oxidase	ID_614	4	0	-200.11	-24.51	-343.95
GSVIVT01021753001	CHUP1 (chloroplast unusual positioning 1)	ID_615	9	0	-17.6	-30.27	-227.38
GSVIVT01009139001	Cyclin delta-2	ID_616	4	0	-166.34	411.69	-1,046.80
GSVIVT01012406001	#N/A	ID_617	1	0	-34.51	-11.77	-32.34
GSVIVT01021771001	Short-chain dehydrogenase/reductase (SDR)	ID_618	4	0	-17.27	3.31	-46.78
GSVIVT01009167001	#N/A	ID_619	4	0	-101.61	-71.44	-285.54
GSVIVT01009178001	Kinesin family member 4/7/21/27	ID_620	4	0	10.62	260.59	-681.65
GSVIVT01009187001	VIN3	ID_621	4	0	-448.85	544.83	-1,090.88
GSVIVT01009198001	TIFY gene family (VvZML4)	ID_622	4	0	-361.85	-231.41	-567.21
GSVIVT01022647001	PRLI-interacting factor L	ID_623	4	0	-48.04	39.39	-60.55
GSVIVT01000048001	Tangled	ID_624	4	0	-71.09	295.29	-607.09
GSVIVT01009205001	Kinesin motor protein	ID_625	4	0	-76.78	-34.3	-159.33
GSVIVT01012566001	#N/A	ID_626	4	0	-1,436.57	1,298.32	-2,883.88
GSVIVT01022673001	No hit	ID_627	4	0	-318.19	186.15	-476.51
GSVIVT01009227001	Pentatricopeptide (PPR) repeat-containing protein	ID_628	7	0	-33.2	111.47	14.39
GSVIVT01010076001	Unknown protein	ID_629	4	0	-2,406.39	2,293.88	-4,104.15
GSVIVT01009238001	IAA9	ID_630	7	0	-622	5,797.00	-5,264.59
GSVIVT01022709001	Kinesin motor	ID_631	7	0	-44.82	210.15	-156.08
GSVIVT01001101001	CYP51A	ID_632	4	0	-783.46	1,077.76	-2,049.17
GSVIVT01009287001	Squalene monooxygenase	ID_633	7	0	-414.47	5,375.67	-1,557.80
GSVIVT01009305001	Kinesin ZCF125	ID_634	4	0	-112.1	578.74	-903.9
GSVIVT01009341001	ZCW7 protein	ID_635	0	0	-682.57	-805.81	-832.22
GSVIVT01009343001	NPGR1 (no pollen germination related 1)	ID_636	7	0	22.66	345.72	-247.89
GSVIVT01000802001	putative MADS-box Agamous 1 (VviAG1)	ID_637	4	0	-983.5	-805.59	-2,450.99
GSVIVT01000809001	Unknown protein	ID_638	2	0	-521.55	-407.07	-923.36
AY043232PME	#N/A	ID_639	7	0	1,012.11	10,565.65	399.42
GSVIVT01013163001	Carnitine/acylcarnitine carrier, Mitochondrial	ID_640	4	0	-362.89	-162.65	-676.56
GSVIVT01009399001	Cyclin A3;1	ID_641	2	0	-96.5	-133.65	-230.45
GSVIVT01025914001	Lipase GDSL	ID_642	2	0	-2,110.34	-3,461.16	-4,495.82
GSVIVT01009432001	Cyclin delta-3 (CYCD3_1)	ID_643	2	0	-1,723.33	-1,811.41	-3,209.42
GSVIVT01013226001	Calcium-binding EF-hand	ID_644	4	0	-99.51	158.13	-192.05
GSVIVT01001143001	Exostosin-like	ID_646	2	0	-246.15	-217.94	-435.68
GSVIVT01009497001	Dem protein	ID_647	4	0	-192.54	547.66	-1,741.91
GSVIVT01013401001	Glucan endo-1,3-beta-glucosidase 7 precursor	ID_648	7	0	-545.78	8,440.56	-992.22
GSVIVT01009527001	Unknown protein	ID_649	7	0	-575.99	1,179.50	-150.91
GSVIVT01025999001	Protein translocon component Tic40, Chloroplast	ID_650	7	0	-136.21	148.96	-71.71
GSVIVT01013424001	Metal ion binding	ID_651	4	0	-54.47	-0.76	-131.36
GSVIVT01013447001	CP12-3	ID_652	12	0	-88.09	1,912.90	2,809.86
GSVIVT01026015001	GCN5 N-acetyltransferase (GNAT)	ID_653	7	0	-65.4	65.85	-57.42
GSVIVT01026018001	No hit	ID_654	7	0	-16.57	14.48	-13.5
GSVIVT01009555001	Nodulation protein	ID_655	4	0	-15.3	-16.28	-104.72
GSVIVT01009562001	#N/A	ID_656	4	0	-376.24	-171.12	-591.94
GSVIVT01010106001	Short-chain dehydrogenase/reductase SDR	ID_657	4	0	0.2	8.02	-12.68
GSVIVT01009571001	Unknown	ID_658	4	0	-17.16	-15.28	-67.23
GSVIVT01001163001	Unknown protein	ID_659	4	0	-26.25	33.45	-47.88
XM002280367LOC100244960	#N/A	ID_660	2	0	-1,097.32	-1,129.71	-1,904.07
GSVIVT01009629001	MATE efflux family protein	ID_661	5	0	-171.94	241.33	95.41
GSVIVT01026083001	Unknown protein	ID_662	4	0	-696.99	931.49	-1,092.81
GSVIVT01009657001	Uracil-DNA glycosylase	ID_663	4	0	-91.94	91.96	-997.12
GSVIVT01009677001	#N/A	ID_664	0	0	-286.14	-424.93	-241.67
GSVIVT01009678001	#N/A	ID_665	0	0	-255.49	-393.88	-229.23
GSVIVT01013701001	Hypoxanthine phosphoribosyltransferase	ID_666	4	0	-385.04	-289.87	-754.28
GSVIVT01026667001	#N/A	ID_667	12	0	-222.69	1,194.92	4,575.36
GSVIVT01026668001	#N/A	ID_668	12	0	-162.04	1,585.85	6,874.52
GSVIVT01000836001	Kinesin motor protein	ID_669	7	0	-39.5	219.32	-185.46
GSVIVT01009712001	Unknown protein	ID_670	7	0	-6.79	29.56	-10.06
GSVIVT01013854001	Histone-lysine N-methyltransferase, H3 lysine-9 specific SUVH5	ID_671	2	0	-176.17	-208.04	-267.62
GSVIVT01009713001	5' nucleotidase	ID_672	7	0	-176.97	647.92	-336.64
GSVIVT01009717001	Maf, septum formation protein	ID_673	4	0	-113.55	66.7	-362.89
GSVIVT01009730001	Unknown protein	ID_674	12	0	2,654.21	6,159.53	10,666.12
GSVIVT01013881001	Histone-lysine N-methyltransferase, H3 lysine-9 specific SUVH5	ID_675	4	0	-117.27	-24.99	-251.14
GSVIVT01009739001	Ornithine carbamoyltransferase	ID_676	7	0	-114.14	788.24	-15.5
GSVIVT01010120001	Heat shock protein 81-1	ID_677	7	0	-65.23	304.43	83.72
GSVIVT01009751001	#N/A	ID_678	7	0	-13.08	651.87	-141.38
GSVIVT01026738001	Ribosomal protein S15	ID_679	4	0	-424.41	-106.82	-1,036.14
GSVIVT01009766001	Mitogen-activated Protein Kinase (VvMPK11)	ID_680	4	0	-482.66	659.94	-1,414.46
GSVIVT01026766001	Retrotransposon protein, Unclassified	ID_681	4	0	-211.96	360.66	-406.91
GSVIVT01009788001	Lectin jacalin	ID_682	7	0	3.94	40.47	-6.35
GSVIVT01026772001	#N/A	ID_683	4	0	-132.42	-105.17	-386.22
GSVIVT01026773001	#N/A	ID_684	4	0	-57.97	22.74	-111.97
GSVIVT01026803001	Isoflavone methyltransferase/Orcinol O-methyltransferase 2 oomt2	ID_685	7	0	390.46	4,370.07	-3.98
GSVIVT01009815001	putative MADS-box Apetala 3a (VviAP3a)	ID_686	2	0	-1,006.66	-1,377.64	-2,179.92
GSVIVT01030420001	Allergenic protein Pt2L4	ID_687	12	0	126.42	6,485.28	17,720.81
GSVIVT01009825001	Unknown protein	ID_688	5	0	-78.66	99.88	63.24
GSVIVT01014039001	Ribosomal protein L15e	ID_689	4	0	-499.73	203.17	-1,522.48
GSVIVT01000850001	Crossover junction endonuclease MUS81	ID_690	2	0	-77.6	-93.47	-190.28
GSVIVT01014087001	Unknown protein	ID_691	7	0	0.26	77	-15.04
GSVIVT01032626001	Unknown	ID_692	2	0	-133.3	-412.51	-554.59
GSVIVT01032631001	Histone H4	ID_693	2	0	-1,988.08	-5,159.57	-12,518.50
GSVIVT01009865001	Auxin response factor 5 (Transcription factor MONOPTEROS)	ID_694	2	0	11.81	-606.14	-1,407.26
GSVIVT01032635001	Centromere protein	ID_695	7	0	-21.77	177.31	-91.07
GSVIVT01009887001	#N/A	ID_696	4	0	-6.66	-3.83	-21.47
GSVIVT01009892001	No hit	ID_697	2	0	-4.29	-11.75	-26.29
GSVIVT01032654001	CENP-E like kinetochore protein	ID_698	4	0	-142.82	332.1	-2,114.32
GSVIVT01009909001	Unknown protein	ID_699	9	0	-85.38	-264.78	-981.92
GSVIVT01009910001	No hit	ID_700	11	0	18.24	13.44	-3.27
GSVIVT01009913001	#N/A	ID_701	7	0	-159.51	979.03	72.16
GSVIVT01032663001	HEAT repeat-containing protein	ID_702	7	0	-10.3	32.77	-13.51
GSVIVT01009943001	ATSYTB/NTMC2T1.2/NTMC2TYPE1.2/SYTB	ID_703	4	0	-630.29	-191.24	-1,519.35
GSVIVT01014290001	Ribosomal protein S20, Chloroplast 30S	ID_704	4	0	-174.32	649.3	-736.43
GSVIVT01032685001	chalcone isomerase 2 [Vitis vinifera] (VvCHI2)	ID_705	7	0	-5,832.73	52,776.02	-19,658.38
GSVIVT01000866001	Transposon protein, putative, CACTA	ID_706	7	0	24.72	532.19	-351.38
GSVIVT01014318001	#N/A	ID_707	4	0	-44.88	-9.22	-449.95
GSVIVT01032696001	Ribosomal protein S26 (RPS26C) 40S	ID_708	5	0	-1,093.47	5,077.39	4,052.37
GSVIVT01010540001	Chromo; Helix-hairpin-helix motif, class 2	ID_709	7	0	-65.85	141.03	-116.21
GSVIVT01032716001	Proton-dependent oligopeptide transport (POT) family protein	ID_710	7	0	-5.91	238.11	-17.34
GSVIVT01032725001	ALPHA-SNAP2 (alpha-soluble nsf attachment protein)	ID_711	4	0	-161.13	-67.58	-270.53
GSVIVT01014428001	fiber protein	ID_712	9	0	3.8	28.56	-374.66
GSVIVT01014444001	Unknown protein	ID_713	12	0	399.84	113.57	4,480.51
GSVIVT01010644001	#N/A	ID_714	7	0	2,096.11	46,990.99	21,954.06
GSVIVT01032743001	Proteinase inhibitor (LUTI)	ID_715	7	0	1,443.13	4,656.45	-1,676.57
GSVIVT01010646001	#N/A	ID_716	7	0	1,871.78	50,700.69	18,713.23
GSVIVT01032757001	Histidine acid phosphatase	ID_717	7	0	-110.86	269.84	43.39
GSVIVT01032762001	Translation initiation factor eIF-2 alpha subunit	ID_718	4	0	-116.2	319.32	-341.9
GSVIVT01032768001	Lectin-like receptor kinase 7;2	ID_719	3	0	-143.38	-90.26	39.08
GSVIVT01032769001	Lectin protein kinase	ID_720	3	0	-135.47	-81.45	48.1
GSVIVT01010737001	Glutathione peroxidase	ID_721	5	0	-138.17	395.35	454.91
GSVIVT01032774001	BUB family protein kinase	ID_722	2	0	-34.41	-111.28	-314.71
GSVIVT01010746001	Gamma-secretase subunit APH-1B	ID_723	4	0	-98.48	-44.88	-344.41
GSVIVT01010749001	Unknown protein	ID_724	2	0	-537.05	-753.01	-858.68
GSVIVT01032782001	Cyclin 1b (CYC1b)	ID_725	4	0	-45.87	109.38	-165.73
GSVIVT01014548001	Unknown protein	ID_726	4	0	-1,138.66	-137.74	-1,739.71
XM002272843LOC100260158	#N/A	ID_727	4	0	-2,683.72	-262.98	-4,796.12
GSVIVT01010762001	far-red impaired responsive family protein	ID_728	1	0	-27.31	-5.65	-20.8
GSVIVT01014562001	(-)-germacrene D synthase, partial/pseudo	ID_729	7	0	8	195.89	-20.09
GSVIVT01010790001	fructokinase-1	ID_730	7	0	-518.77	5,396.23	-1,023.27
GSVIVT01032824001	R protein PRF disease resistance protein	ID_731	7	0	14.71	55.5	-30.82
GSVIVT01032825001	R protein PRF disease resistance protein	ID_732	4	0	-2.35	6.64	-31.5
GSVIVT01010844001	Sterol-4-alpha-carboxylate 3-dehydrogenase, decarboxylating	ID_733	7	0	-39.3	126.5	-37.61
GSVIVT01010853001	ABC Transporter (VvNAP1 - VvABCI1)	ID_734	5	0	-214.33	1,468.92	1,220.89
GSVIVT01010856001	CMP/dCMP deaminase, zinc-binding	ID_735	1	0	-45.25	29.52	-44.91
GSVIVT01014668001	Unknown protein	ID_736	7	0	-2,241.87	3,271.91	-2,919.51
GSVIVT01010871001	Subtilisin-like serine protease 3	ID_737	4	0	-904.93	-566.76	-1,736.56
GSVIVT01010913001	Phospholipase A2 alpha	ID_738	4	0	-2,738.68	2,288.27	-6,254.90
GSVIVT01010923001	Phenylalanyl-tRNA synthetase	ID_739	4	0	-352.06	-63.06	-606.98
GSVIVT01032864001	Hydroxyacylglutathione hydrolase	ID_740	7	0	-87.62	348.69	-39.89
GSVIVT01014776001	Small nuclear ribonucleoprotein D1	ID_741	7	0	-195.12	532.59	-172.78
GSVIVT01034473001	Erythroid differentiation factor 1	ID_742	2	0	-267.46	-614.7	-842.13
GSVIVT01014811001	Phenylalanine-tRNA ligase	ID_743	4	0	-68.12	25.21	-183.12
GSVIVT01034477001	GASA like	ID_744	7	0	-9.99	1,269.03	-57.86
GSVIVT01011015001	Rac GTPase activating protein	ID_745	4	0	-429.03	-308.7	-1,592.17
GSVIVT01034503001	Photosystem I assembly protein Ycf37	ID_746	7	0	-33.54	186.9	-104.11
GSVIVT01034506001	forkhead-associated domain-containing protein	ID_747	4	0	-332.76	-36.86	-1,166.08
GSVIVT01034509001	Ubiquinol-cytochrome c reductase subunit 6	ID_748	4	0	-2,105.12	-807.12	-2,672.92
GSVIVT01034510001	Histone H3	ID_749	2	0	-5,232.02	-14,167.54	-23,258.43
GSVIVT01011043001	Arabidopsis histidine phosphotransfer AHP1	ID_750	1	0	-641.84	-219.19	-301.98
GSVIVT01034512001	Ubiquitin interaction motif-containing protein	ID_751	7	0	-102.35	561.59	95.95
GSVIVT01014901001	Ankyrin repeat	ID_752	7	0	224.97	1,269.49	-92.66
GSVIVT01034524001	Nodulin MtN21 family	ID_753	7	0	2.99	61.44	-18.01
GSVIVT01011062001	Auxin-binding protein 1 (ABP1)	ID_754	1	0	-386.38	-155.87	-345.14
GSVIVT01011064001	Exosome complex component RRP4	ID_755	9	0	-86.92	-172.85	-681.25
GSVIVT01011073001	Elongation factor Tu	ID_756	7	0	-60.35	984.94	-229.83
GSVIVT01014938001	Ankyrin repeat	ID_757	7	0	41.11	207.41	3.45
GSVIVT01034547001	Unknown protein	ID_758	4	0	-1,064.23	-408.45	-1,612.50
GSVIVT01011081001	RANGAP1 (RAN GTPASE activating protein 1)	ID_759	4	0	-548.75	-158.57	-1,482.47
GSVIVT01011083001	Unknown protein	ID_760	4	0	-85.5	277.4	-445.14
GSVIVT01011084001	Unknown	ID_761	4	0	-102.01	-58.46	-247.95
GSVIVT01034553001	No hit	ID_762	4	0	125.61	423	-563.73
GSVIVT01010184001	Cell elongation protein / DWARF1 / DIMINUTO (DIM)	ID_763	4	0	191.08	1,067.79	-924.84
GSVIVT01001014001	GASA4	ID_764	2	0	-1,519.64	-2,129.46	-3,791.90
GSVIVT01034555001	No hit	ID_765	7	0	-309.68	14,194.43	6,297.43
GSVIVT01034559001	5-formyltetrahydrofolate cycloligase	ID_766	0	0	-39.13	-81.58	-30.05
GSVIVT01034561001	Unknown	ID_767	4	0	-200	123.22	-577.65
GSVIVT01010187001	Unknown protein	ID_768	3	0	-64.18	-118.17	-12.89
GSVIVT01011123001	basic helix-loop-helix (VvMYC1)	ID_769	7	0	-879.03	1,671.08	-162.44
GSVIVT01011126001	Unknown protein	ID_770	4	0	-16.13	96.25	-261.56
GSVIVT01034676001	Ribosomal protein L24 60S	ID_771	7	0	-116.16	2,205.29	-899.45
GSVIVT01034687001	Uridylate kinase	ID_772	2	0	-106.24	-136.46	-277.67
GSVIVT01010196001	No hit	ID_773	0	0	-88.88	-143.1	-79.26
GSVIVT01015149001	VIP3 (vernalization independence 3)	ID_774	4	0	-607.35	134.16	-1,638.68
GSVIVT01015208001	Unknown protein	ID_775	7	0	18.78	331.95	-29.7
GSVIVT01011206001	Separase	ID_776	4	0	-380.25	299.19	-602.43
GSVIVT01015262001	No hit	ID_777	4	0	-458.52	264.94	-1,705.99
GSVIVT01011351001	Transcription initiation factor TFIID subunit D4	ID_778	5	0	-51.53	148.23	89.89
GSVIVT01011353001	Cupin, RmlC-type	ID_779	7	0	154.9	1,954.82	101.77
GSVIVT01015358001	Peroxiredoxin-5	ID_780	7	0	-4,246.15	42,826.76	-19,600.98
GSVIVT01034848001	TRNA nucleotidyltransferase	ID_781	4	0	-171.39	-86.17	-352.21
GSVIVT01015395001	Unknown protein	ID_782	7	0	-69.95	859.14	228.64
GSVIVT01011381001	ABC Transporter (VvMDR4 - VvABCB4)	ID_783	0	0	-405.02	-521.87	-451.2
GSVIVT01011382001	Tubulin alpha	ID_784	4	0	-294.75	577.49	-1,367.67
GSVIVT01015432001	Unknown	ID_785	7	0	-169.28	472.33	-339.73
GSVIVT01011396001	DegP protease	ID_786	4	0	-63.91	-42.84	-191.35
GSVIVT01011403001	Chromosome condensation protein	ID_787	2	0	-11.75	-28.5	-70.36
GSVIVT01011408001	ABC Transporter (VvSMC1)	ID_788	9	0	-40.5	-90.64	-423.85
GSVIVT01011412001	GASA4	ID_789	2	0	-6,024.98	-10,499.74	-34,058.76
GSVIVT01015502001	Aspartate-glutamate racemase	ID_790	12	0	14.42	38.15	244.38
GSVIVT01015506001	Dynein light chain LC8-type	ID_791	2	0	-1,338.83	-1,342.16	-1,761.06
GSVIVT01036850001	Exostosin	ID_792	4	0	-159.33	-119.55	-365.26
GSVIVT01011452001	#N/A	ID_793	2	0	-358.79	-331.29	-427.38
GSVIVT01011454001	Emp24/gp25L/p24 family protein	ID_794	4	0	-1,056.32	-138.9	-1,975.36
GSVIVT01036871001	SWIB complex BAF60b domain-containing protein	ID_795	4	0	-66.07	148.92	-850.58
GSVIVT01036872001	Unknown protein	ID_796	4	0	-1,751.33	-1,115.29	-3,256.61
GSVIVT01036876001	ABC Transporter (VvRLI1 - VvABCE1)	ID_797	1	0	-254.05	216.74	-79.48
GSVIVT01011478001	Chorismate mutase, chloroplast (CM1)	ID_798	4	0	-2,653.78	2,588.95	-3,579.48
GSVIVT01036886001	Retrovirus Pol polyprotein	ID_799	2	0	-101.78	-233.61	-597.98
GSVIVT01011508001	Unknown protein	ID_800	4	0	-97.97	167.76	-452.17
GSVIVT01011511001	Biotin carboxyl carrier protein of acetyl-CoA carboxylase	ID_801	7	0	-25.4	76.45	-68.09
GSVIVT01011513001	Ac-CoA carboxylase	ID_802	7	0	-20.11	61.86	-46.43
GSVIVT01036912001	Zinc finger (C3HC4-type ring finger)	ID_803	2	0	-274.8	-219.1	-534.98
GSVIVT01012332001	Diphenol oxidase	ID_804	7	0	-6.31	155.22	-11.89
GSVIVT01037093001	No hit	ID_805	2	0	-24.72	-31.48	-51.17
GSVIVT01037103001	Cupin super	ID_806	4	0	-582.87	10.22	-1,477.75
GSVIVT01037110001	No hit	ID_807	4	0	-503.88	-361.04	-705.1
GSVIVT01012536001	Ubiquinone biosynthesis monooxygenase Coq6	ID_808	1	0	-318.96	-133.23	-109.06
GSVIVT01012540001	Glutamine amidotransferase class-I	ID_809	4	0	-251.33	20.31	-801.43
GSVIVT01001091001	ORTH2/VIM1 (variant in methylation 1)	ID_810	2	0	-56.01	-99.23	-294.32
GSVIVT01015897001	Leucine-rich repeat	ID_811	4	0	-145.66	18.7	-229.62
GSVIVT01012567001	#N/A	ID_812	4	0	-75.47	138.02	-199.93
GSVIVT01037142001	Ring-H2 finger protein ATL4E	ID_813	7	0	-92.51	395.54	-290.78
GSVIVT01012635001	Xyloglucan endotransglucosylase/hydrolase 8	ID_814	4	0	-359.2	-210.13	-509.13
GSVIVT01015979001	Plastocyanin domain-containing protein	ID_815	4	0	-186.91	44.92	-789.88
GSVIVT01015983001	Unknown protein	ID_816	7	0	-196.15	443.21	-47.52
GSVIVT01001098001	Transaldolase	ID_817	7	0	-1,185.66	18,940.68	-1,450.95
GSVIVT01037212001	1,4-beta-mannan endohydrolase	ID_818	0	0	-471.21	-551.34	-574.78
GSVIVT01012708001	Monocopper oxidase SKS4 (SKU5 Similar 4)	ID_819	2	0	-149.72	-160.65	-543.91
GSVIVT01012709001	Monocopper oxidase SKS4 (SKU5 Similar 4)	ID_820	2	0	-108.53	-112.08	-346.87
GSVIVT01037215001	1,4-beta-mannan endohydrolase	ID_821	4	0	-36.7	-23.54	-37.71
GSVIVT01016103001	Unknown protein	ID_822	5	0	-132.02	424.57	182.86
GSVIVT01012721001	Galactosyltransferase family protein	ID_823	4	0	-16.65	2.33	-43.47
GSVIVT01037228001	Phosphatidylinositol N-acetylglucosaminyltransferase subunit P	ID_824	4	0	-285.25	-40.99	-663.87
GSVIVT01012739001	#N/A	ID_825	4	0	-84.21	-29.41	-114.56
GSVIVT01012741001	MATE efflux family protein	ID_826	4	0	-158.47	-27.22	-229.16
XM002284076LOC100241539	#N/A	ID_827	2	0	-3,163.25	-2,718.76	-6,101.09
GSVIVT01010242001	Remorin	ID_828	4	0	-122.07	46.53	-442.12
GSVIVT01016795001	Ribosomal protein L9 (RPL90A/C) 60S	ID_829	7	0	-4,228.31	11,600.14	-1,211.61
GSVIVT01012867001	Unknown protein	ID_830	2	0	-3,550.95	-5,193.12	-10,236.09
GSVIVT01012876001	Ribosomal protein L14 (RPL14B) 60S	ID_831	7	0	-3,431.13	5,031.59	-5,492.87
GSVIVT01012877001	Ribosomal protein S11 (RPS11A) 40S	ID_832	7	0	-2,051.45	13,416.16	1,720.97
GSVIVT01012914001	Unknown protein	ID_833	7	0	-122.18	194.39	-72.11
GSVIVT01016895001	Ribosomal protein L28e	ID_834	7	0	-450.31	5,256.53	-1,053.02
GSVIVT01013136001	Zinc finger (CCCH-type) family protein	ID_835	4	0	-81.1	85.91	-114.19
GSVIVT01013144001	Basic helix-loop-helix BHLH071	ID_836	4	0	-819.18	1,120.43	-1,999.24
GSVIVT01016960001	Profilin 4 (PRO4) (PFN4)	ID_837	7	0	-131.88	2,395.34	-305.43
GSVIVT01017000001	DTA4 (downstream target of AGL15-4)	ID_838	2	0	-44.58	-47.94	-65.98
GSVIVT01013173001	Protein kinase	ID_839	4	0	-274.75	80.02	-935.19
GSVIVT01017011001	GATA transcription factor 11	ID_840	4	0	-60.65	186.82	-200.27
GSVIVT01017013001	Mitotic phosphoprotein N' end (MPPN)	ID_841	7	0	-65.77	240.41	-219.79
GSVIVT01017014001	Integral membrane family protein UPF0497	ID_842	4	0	-579.55	-420.49	-2,461.80
GSVIVT01013190001	LOL1 (LSD ONE like 1)	ID_843	7	0	-27.75	2,515.81	688.97
GSVIVT01013200001	AT-hook protein 1 (AHP1)	ID_844	4	0	-57.29	109.95	-157.95
GSVIVT01013206001	Splicing factor PWI domain-containing protein	ID_845	4	0	-123.02	-72.73	-349.05
GSVIVT01013216001	Haloacid dehalogenase hydrolase	ID_846	4	0	-1,413.80	-672.59	-2,809.25
GSVIVT01013217001	Haloacid dehalogenase hydrolase	ID_847	4	0	-1,265.30	-791.72	-2,714.53
GSVIVT01013218001	Dynamin-like protein 2b	ID_848	4	0	-797.37	2,563.14	-3,175.00
GSVIVT01017067001	Hydroxyphenylpyruvate reductase (HPPR)	ID_849	2	0	-129.51	-205.5	-294.72
GSVIVT01017069001	Hydroxyphenylpyruvate reductase (HPPR)	ID_850	7	0	-1,637.27	3,984.24	-2,902.34
GSVIVT01013233001	Ankyrin protein kinase	ID_851	4	0	-1,080.60	66.63	-1,949.08
GSVIVT01013236001	Tobamovirus multiplication 2A TOM2A	ID_852	7	0	-316.05	2,556.61	-1,374.83
GSVIVT01013242001	Transposon	ID_853	4	0	-55.22	21.11	-81.91
GSVIVT01017125001	Unknown	ID_854	7	0	-1,209.90	5,022.89	-2,868.69
GSVIVT01013276001	Novel plant snare 11	ID_855	7	0	-35.84	182.51	-169.12
GSVIVT01017158001	IAA19	ID_856	7	0	218.96	1,297.56	-53.9
GSVIVT01013328001	Beta-D-xylosidase	ID_857	7	0	-372.1	2,701.21	-995.2
GSVIVT01013347001	Xylan 1,4-beta-xylosidase	ID_858	7	0	-43.93	534.62	-142.91
GSVIVT01013364001	Small nuclear ribonucleoprotein D3	ID_859	4	0	-655.48	764.93	-3,003.82
GSVIVT01017252001	Zinc finger (Ran-binding)	ID_860	4	0	-506.8	-295.05	-734.69
GSVIVT01017317001	#N/A	ID_861	7	0	398.04	2,847.14	446.68
GSVIVT01013400001	Glutamate receptor Ionotropic	ID_862	4	0	-192.28	-11.88	-350.22
GSVIVT01013403001	Glyceraldehyde-3-phosphate dehydrogenase B, chloroplast precursor	ID_863	7	0	-25.05	2,788.57	432.44
GSVIVT01001132001	Unknown protein	ID_864	4	0	-125.57	146.3	-333.56
GSVIVT01013427001	Oxygen-evolving complex PsbP	ID_865	9	0	-1.11	-2.21	-29.19
GSVIVT01013440001	Cyclin-dependent kinase B2;1	ID_866	4	0	-210.55	1,655.99	-3,450.82
GSVIVT01013442001	6-phosphofructokinase, pyrophosphate dependent	ID_867	7	0	-74.76	307.51	-114.83
GSVIVT01013446001	Spindle checkpoint protein Bub1b	ID_868	4	0	-14.45	166.17	-224.15
GSVIVT01013454001	Unknown protein	ID_869	4	0	-170.75	249.94	-370.87
GSVIVT01017439001	No hit	ID_870	2	0	-67.56	-92.55	-166.53
GSVIVT01013483001	Phosphatidylinositol-4-phosphate 5-kinase	ID_871	9	0	7.43	-3.43	-28.09
GSVIVT01017512001	Pentatricopeptide (PPR) repeat-containing protein	ID_872	7	0	30.33	1,476.65	-19.73
GSVIVT01001503001	Histone H3	ID_873	2	0	-855.04	-2,553.89	-4,071.73
GSVIVT01001154001	Chalcone isomerase	ID_874	4	0	-51.11	146.05	-157.6
GSVIVT01013674001	Ripening regulated protein DDTFR8	ID_875	4	0	-1,324.06	-1,119.13	-3,506.19
GSVIVT01017704001	No hit	ID_876	12	0	-7.78	113.91	156.72
GSVIVT01017706001	No hit	ID_877	12	0	-7.92	113.1	148.72
GSVIVT01017707001	No hit	ID_878	5	0	-6.74	81.27	52.21
GSVIVT01013699001	PAB3 (poly(A) binding protein 3)	ID_879	7	0	-25.55	235.19	-145.68
GSVIVT01013702001	DEAD/DEAH box helicase	ID_880	2	0	-255.53	-251.15	-429.37
GSVIVT01017750001	FPF1 (flowering promoting factor 1)	ID_881	11	0	513.05	656.83	-49.02
GSVIVT01000012001	basic helix-loop-helix (bHLH) family	ID_882	4	0	-372.36	-265.73	-1,588.51
GSVIVT01013853001	ATP-dependent DNA helicase	ID_883	4	0	-12.55	68.52	-121.9
GSVIVT01013865001	MIM (hypersensitive to MMS, irradiation and MMC)	ID_884	2	0	-85.15	-140.15	-291.25
GSVIVT01017833001	Ycf2	ID_885	7	0	-926.27	1,145.63	-373.18
GSVIVT01017912001	GPI-anchored protein-like protein II	ID_886	4	0	-314.21	187.2	-663.34
GSVIVT01014028001	Chromosome condensation	ID_887	4	0	-67.33	122.55	-610.97
GSVIVT01014037001	CLL1B clavata1-like receptor S/T protein kinase	ID_888	4	0	-104.13	77.35	-169.89
GSVIVT01014044001	MIM (hypersensitive to MMS, irradiation and MMC)	ID_889	4	0	-101.3	-81.07	-347.8
GSVIVT01014051001	Protein kinase	ID_890	4	0	-143.16	136.04	-184.87
GSVIVT01017975001	Ribosomal protein S18 (RPS18C) 40S	ID_891	7	0	-968.26	4,925.41	1,045.54
GSVIVT01017980001	Ribosomal protein L18P/L5E	ID_892	1	0	-27.24	8.86	-11.04
GSVIVT01014068001	Glucan endo-1,3-beta-glucosidase 4 precursor	ID_893	7	0	-412.22	2,553.13	-1,139.53
GSVIVT01014069001	Chalcone isomerase 3	ID_894	4	0	-48.53	95.89	-163.79
GSVIVT01014074001	LHCII type I CAB-1	ID_895	7	0	592.2	74,101.11	-3,802.09
GSVIVT01017997001	Unknown protein	ID_896	4	0	-11.16	21.72	-145.67
GSVIVT01014086001	Protein kinase PKN/PRK1	ID_897	4	0	-45.69	54.37	-181.22
GSVIVT01018017001	Unknown protein	ID_898	2	0	-236.53	-265.27	-658.77
GSVIVT01014123001	Exostosin	ID_899	4	0	-58.45	6.36	-75.27
GSVIVT01018098001	Pentatricopeptide (PPR) repeat-containing protein	ID_900	1	0	-26.76	0.1	-26.08
GSVIVT01018113001	Ribosomal protein S15 (RPS15D) 40S	ID_901	7	0	-1,095.54	4,397.17	17.33
GSVIVT01014155001	#N/A	ID_902	2	0	-29.71	-66.08	-104.78
GSVIVT01014158001	Seven in absentia SINA5	ID_903	2	0	-114.25	-161.99	-232.69
GSVIVT01014182001	Anaphase-promoting complex component APC6	ID_904	4	0	-28.76	14.58	-87.57
GSVIVT01010301001	Unknown protein	ID_905	4	0	-81.13	282.13	-356.22
GSVIVT01014192001	Multiprotein-bridging factor 1a MBF1A	ID_906	4	0	-717.53	126.62	-2,758.83
GSVIVT01014206001	Phosphoenolpyruvate carboxylase	ID_907	4	0	-460.42	587.37	-1,112.30
GSVIVT01014216001	Thioredoxin TTL1 (Tetratricopetide-repeat thioredoxin-like 1)	ID_908	4	0	-62.19	5.19	-115.14
GSVIVT01014220001	4-methyl-5-thiazole monophosphate biosynthesis protein	ID_909	4	0	-728.78	-71.54	-931.61
GSVIVT01018421001E3	#N/A	ID_910	7	0	-16.86	1,302.07	18.39
GSVIVT01014240001	Sodium/calcium exchanger family protein	ID_911	7	0	-108.2	5,531.01	564.46
GSVIVT01018471001	Copia protein	ID_912	4	0	-1.97	-1.38	-5.03
GSVIVT01014246001	Basic Leucine Zipper Transcription Factor (VvbZIP52)	ID_913	7	0	-12.69	123.52	-21.01
GSVIVT01018482001	#N/A	ID_914	4	0	-1,250.79	197.61	-1,948.58
GSVIVT01014250001	RAB GTPase RABA1F	ID_915	4	0	-8.16	8.01	-24.98
GSVIVT01014259001	Reticulon-4-interacting protein 1	ID_916	7	0	-10.37	53.22	-23.71
GSVIVT01014275001	Polynucleotidyl transferase, Ribonuclease H fold	ID_917	4	0	-20.15	26.7	-52.74
GSVIVT01001199001	NIMA protein kinase NEK1	ID_918	4	0	-43.08	-34.19	-286.75
GSVIVT01018573001	Unknown protein	ID_919	7	0	-14.26	67.41	-31.56
GSVIVT01014307001	Aberrant lateral root formation 5	ID_920	12	0	-32.44	123.11	226.92
GSVIVT01014308001	MATE efflux family protein	ID_921	5	0	-41.45	192.54	201.23
GSVIVT01014319001	#N/A	ID_922	4	0	9.33	27.8	-47.29
GSVIVT01014324001	(-)-germacrene D synthase (VvTPS23)	ID_923	0	0	-233.5	-223.73	-237.08
GSVIVT01014325001	(-)-germacrene D synthase (VvTPS24), Selina-411-diene/Interme deol syn	ID_924	0	0	-298.5	-285.48	-300.75
GSVIVT01018630001	BCL-2-associated athanogene 7 ATBAG7	ID_925	4	0	-393.79	770.44	-9,784.87
GSVIVT01014361001	Ring finger protein 185	ID_926	4	0	-239.81	421.41	-852.88
GSVIVT01018699001	Structural maintenance of chromosomes SMC2	ID_927	2	0	-253.86	-820.41	-1,573.14
GSVIVT01018986001	Unknown protein	ID_928	4	0	-450.41	601.92	-817.9
GSVIVT01014558001	Vetispiradiene synthase (VvTPS26), Cubebol/δ-Cadinene syn	ID_929	7	0	4.78	28.49	-9.31
GSVIVT01014572001	Ribosomal protein L24, chloroplast (CL24) 50S	ID_930	2	0	-431.89	-389.15	-997.56
GSVIVT01014585001	Kinesin family member C1	ID_931	4	0	-155.68	36.31	-1,261.19
GSVIVT01014605001	Fertilization-independent endosperm development protein	ID_932	7	0	-30.84	276.44	-186.67
GSVIVT01010325001	Mitotic spindle checkpoint protein (MAD2)	ID_933	4	0	-408.38	497.14	-1,445.19
GSVIVT01014672001	Dek protein	ID_934	4	0	-1,260.27	811.6	-3,426.76
GSVIVT01019121001	Unknown protein	ID_935	2	0	-271.8	-480.5	-644.08
GSVIVT01019124001	No hit	ID_936	4	0	-140.17	175.41	-308.73
GSVIVT01014684001	fasciclin arabinogalactan-protein (FLA1)	ID_937	4	0	-251.59	-176.02	-404.7
GSVIVT01019408001	Pentatricopeptide (PPR) repeat-containing protein	ID_938	7	0	-43.34	60.36	-50.92
GSVIVT01014728001	EMB2731	ID_939	7	0	-48.61	730.08	-498.34
GSVIVT01014738001	Farnesyl diphosphate synthase	ID_940	7	0	-1,984.41	5,063.28	-1,632.62
GSVIVT01001741001	Copper-binding family protein	ID_941	12	0	-247.61	1,607.15	7,573.35
GSVIVT01014747001	Heat shock protein 81-2 (HSP81-2)	ID_942	7	0	-328.47	7,222.81	2,302.30
GSVIVT01014749001	Tetraspanning membrane protein, SFT2	ID_943	4	0	-418.49	133.44	-674.5
GSVIVT01014750001	Clavata-like kinase	ID_944	7	0	-10.56	403.14	-61.04
GSVIVT01014752001	Kinesin 4 motor protein	ID_945	2	0	-29.99	-43.3	-144.64
GSVIVT01014761001	Calcium-binding protein CML	ID_946	2	0	-786.09	-1,466.48	-1,508.88
GSVIVT01001742001	No hit	ID_947	12	0	-362.86	1,542.70	7,315.07
GSVIVT01001298001	Protease inhibitor/seed storage/lipid transfer protein (LTP)	ID_948	7	0	-11,952.08	91,859.97	-45,459.57
GSVIVT01014778001	Stachyose synthase precursor	ID_949	7	0	110.43	4,349.48	-79.46
GSVIVT01014788001	Subtilisin protease	ID_950	2	0	-63.25	-73.61	-87.47
GSVIVT01014829001	No hit	ID_951	4	0	-17.95	4.79	-46.76
GSVIVT01019557001	Seven in absentia SINA5	ID_952	1	0	-307.25	-154.95	-246.27
GSVIVT01014831001	Phenylalanine-tRNA ligase	ID_953	4	0	-71.2	20.35	-185.08
GSVIVT01019593001	Ribosomal protein S6	ID_954	4	0	-21.26	171.86	-326.25
GSVIVT01019636001	Plastocyanin domain-containing protein	ID_955	4	0	-148.98	83.11	-419.86
GSVIVT01019650001	Unknown protein	ID_956	4	0	-270.97	-185.47	-424.72
GSVIVT01014990001	Unknown protein	ID_957	2	0	-33.81	-34.48	-90.74
GSVIVT01014992001	Adapter protein SPIKE1 (SPK1)	ID_958	4	0	-317.63	455.77	-1,245.23
GSVIVT01001317001	VAP27-1 (VAMP/synaptobrevin-associated protein 27-1)	ID_959	2	0	-271.24	-253.09	-647.95
GSVIVT01015002001	DNA repair protein RAD51	ID_960	2	0	-56.36	-238.78	-722.3
GSVIVT01019698001	Import inner membrane translocase subunit Tim13, Mitochondrial	ID_961	4	0	-2,546.82	-1,377.02	-4,492.19
GSVIVT01015015001	Kinesin TETRASPORE (NACK1)	ID_962	4	0	-96.75	248.3	-705.76
GSVIVT01015022001	Pectinesterase PPME1	ID_963	9	0	42.55	9.43	-107.16
GSVIVT01015027001	Peroxiredoxin bcp	ID_964	7	0	-28.54	297.49	-148.61
GSVIVT01019800001	VIP3 (vernalization independence 3); nucleotide binding	ID_965	7	0	-42.18	348.57	-271.46
GSVIVT01015036001	Chaperonin 21, Chloroplast	ID_966	4	0	-1,518.61	4,785.19	-4,816.88
GSVIVT01015059001	Strictosidine synthase (YLS2)	ID_967	4	0	-308.84	48.3	-687.57
GSVIVT01015060001	Strictosidine synthase; Soluble quinoprotein glucose dehydrogenase	ID_968	4	0	-114.33	16.8	-258.58
GSVIVT01001327001	Pectinesterase family	ID_969	4	0	-405.98	-101.95	-1,280.53
GSVIVT01020269001	Acetylornithine aminotransferase	ID_970	4	0	-23.97	25.81	-52.69
GSVIVT01015118001	#N/A	ID_971	4	0	-19.71	-20.36	-79.58
GSVIVT01015168001	Dihydrolipoamide S-acetyltransferase	ID_972	7	0	-42.83	149.78	-77.32
GSVIVT01015179001	Unknown protein	ID_973	4	0	-76.14	17.14	-160.5
GSVIVT01010352001	3-oxoacyl-[acyl-carrier-protein] reductase, chloroplast	ID_974	7	0	-69.23	310.87	-139.43
GSVIVT01001347001	Serine/threonine-protein phosphatase PP2A catalytic subunit	ID_975	5	0	-206.26	534.38	836.23
GSVIVT01020410001	Ribosomal protein L27 (RPL27C) 60S	ID_976	7	0	-603.35	4,391.95	-1,539.16
GSVIVT01015195001	Density-regulated protein DRP1	ID_977	5	0	-143.84	91.02	17.13
GSVIVT01015198001	Protein kinase CDG1	ID_978	7	0	-149.97	358.94	-284.71
GSVIVT01015200001	FVE gene	ID_979	4	0	-1,669.79	1,076.76	-4,771.17
GSVIVT01001349001	Lactose permease	ID_980	4	0	-46.62	39.12	-128.42
GSVIVT01020490001	No hit	ID_981	4	0	-123.2	8.11	-345.12
GSVIVT01015251001	Ribosomal protein L31 (RPL31C) 60S	ID_982	7	0	-732.26	6,013.41	-4,967.54
GSVIVT01020540001	GPI-anchored protein	ID_983	4	0	-416.05	722.12	-2,131.24
GSVIVT01020544001	UPF0497 family	ID_984	4	0	-111.39	-54.81	-134.23
GSVIVT01020578001	Squamosa promoter-binding protein (VvSBP11)	ID_985	7	0	28.19	787.42	-54.99
GSVIVT01020598001	No hit	ID_986	4	0	-177.61	236.31	-744.51
GSVIVT01015283001	MAP kinase kinase 6	ID_987	2	0	-189.37	-362.49	-1,070.61
GSVIVT01015317001	Anaphase-promoting complex component APC3	ID_988	4	0	-79.2	-46.78	-231.08
GSVIVT01020656001	Tetratricopeptide helical	ID_989	4	0	-16.63	26.52	-29.57
GSVIVT01015329001	Exostosin-like	ID_990	4	0	-201.14	81.5	-509.97
GSVIVT01015348001	Early nodule-specific-like protein ENOD8	ID_991	4	0	-181.31	-96.1	-817.67
GSVIVT01015366001	Abl interactor protein 1 (ABIL1)	ID_992	4	0	146.77	2,455.92	-3,395.37
GSVIVT01015367001	Aspartate aminotransferase, cytoplasmic (Transaminase A)	ID_993	7	0	129.36	6,471.02	510.75
GSVIVT01015370001	Myb-related protein 3R-1 (Plant c-MYB-like protein 1) MYB3R1	ID_994	4	0	-205.03	121.29	-805.11
GSVIVT01000586001	Oxysterol binding protein	ID_995	4	0	-355.32	-121.41	-784.99
GSVIVT01020851001	No hit	ID_996	4	0	-109.8	173.21	-248.31
GSVIVT01015431001	Nudix hydrolase 20	ID_997	1	0	-123.12	-43.82	-114.66
GSVIVT01015437001	Unknown protein	ID_998	4	0	-116.8	-0.94	-906.83
GSVIVT01015479001	Potassium channel AKT1	ID_999	7	0	148.38	2,864.68	-12.63
GSVIVT01020968001	No hit	ID_1000	7	0	4.2	34.33	-13.13
GSVIVT01015498001	Early nodulin 93	ID_1001	7	0	697.86	1,704.07	-132.52
GSVIVT01015517001	Sodium hypersensitive 1	ID_1002	7	0	0.63	322.59	-32.63
GSVIVT01021019001	Eceriferum 2 (CER2)	ID_1003	2	0	53.98	-1,495.19	-2,143.03
GSVIVT01021058001	Small ubiquitin modifier 2 (SUMO)	ID_1004	2	0	-692.11	-1,114.75	-1,488.49
GSVIVT01015552001	BRI1-KD interacting protein	ID_1005	7	0	-82.46	800.99	-415.47
GSVIVT01021087001	Squamosa promoter-binding protein (VvSBP9)	ID_1006	7	0	48.22	1,998.96	-357.23
GSVIVT01015564001	Thylakoid lumenal 16.5 kDa protein, chloroplast precursor	ID_1007	7	0	-22.93	121.18	-54.56
GSVIVT01021107001	Unknown	ID_1008	4	0	-67.79	99.56	-207.15
GSVIVT01000145001	Unknown protein	ID_1009	14	0	26.55	68.68	41.44
GSVIVT01021170001	Anthranilate N-hydroxycinnamoyl/benzoyltransferase	ID_1010	4	0	-232.15	294.67	-398.96
GSVIVT01015601001	Ubiquitin-specific protease 12 UBP12	ID_1011	7	0	-0.29	13.39	-5.26
GSVIVT01021840001	Unknown protein	ID_1012	4	0	-59.13	54.47	-151.86
GSVIVT01015660001	Elongation factor 1-alpha HBS1	ID_1013	1	0	-164.33	127.86	-33.52
GSVIVT01021932001	No hit	ID_1014	4	0	-1,327.74	-30.89	-1,508.72
GSVIVT01001437001	putative MADS-box Agamous-like 15a (VviAGL15a)	ID_1015	0	0	-1,631.20	-1,593.08	-1,823.59
GSVIVT01015755001	Polyadenylate-binding protein 2	ID_1016	4	0	-114.55	78.76	-339.37
GSVIVT01015759001	2-nitropropane dioxygenase	ID_1017	4	0	-138.5	244.84	-348.34
GSVIVT01015776001	Ribosomal protein S6 (RPS6B) 40S	ID_1018	7	0	129.3	2,153.07	-239.1
GSVIVT01021982001	Ribosomal protein L18 50S	ID_1019	5	0	-159.02	446.87	354.95
GSVIVT01015817001	#N/A	ID_1020	12	0	-216.14	1,668.69	3,165.56
GSVIVT01015854001	Unknown protein	ID_1021	4	0	-41.25	38.14	-247.85
GSVIVT01015906001	Coproporphyrinogen III oxidase, chloroplast precursor	ID_1022	7	0	-11.95	417.61	-200.46
GSVIVT01022118001	Rapid ALkalinization Factor RALFL34	ID_1023	4	0	-625.46	1,768.03	-1,988.46
GSVIVT01022142001	Unknown protein	ID_1024	2	0	-1,633.71	-3,586.85	-5,261.95
GSVIVT01022178001	Unknown	ID_1025	7	0	1.47	85.91	-38.93
GSVIVT01016047001	No hit	ID_1026	2	0	-41	-133.56	-133.59
GSVIVT01010395001	Malate dehydrogenase, cytoplasmic 1	ID_1027	7	0	-29.13	522.68	-36.05
GSVIVT01016089001	Trimethylguanosine synthase	ID_1028	4	0	-72.68	95.82	-154.56
GSVIVT01016095001	TUBBY like protein 8 TLP8	ID_1029	2	0	-94.06	-190.55	-255.16
GSVIVT01016107001	Phosphatidylinositol glycan synthesis class F	ID_1030	4	0	-31.02	-21.82	-85.85
GSVIVT01022317001	Leaf senescence protein	ID_1031	4	0	-43.89	-10.18	-143.43
GSVIVT01022363001	Unknown protein	ID_1032	4	0	-19.49	22.68	-82.48
GSVIVT01016158001	Calcium-transporting ATPase 9 ACA9	ID_1033	4	0	-245.8	-177.79	-976.03
GSVIVT01022376001	Unknown protein	ID_1034	7	0	-35.69	411.83	-166.75
GSVIVT01016654001	Strubbelig receptor family 6	ID_1035	4	0	-141.01	137.45	-316.25
GSVIVT01016669001	Alanine aminotransferase 2	ID_1036	7	0	-640.87	3,093.48	-1,093.26
GSVIVT01001925001	#N/A	ID_1037	2	0	-168.45	-184.98	-276.71
GSVIVT01016695001	Ribosomal protein SA (RPSaB) 40S	ID_1038	7	0	-253.99	4,178.39	-49.76
GSVIVT01016775001	Ribosomal protein S3 (RPS3A) 40S	ID_1039	7	0	-1,532.54	5,426.82	592.75
GSVIVT01016784001	Lecithine cholesterol acyltransferase	ID_1040	7	0	-337.19	983.38	-932.71
GSVIVT01016788001	Mitogen-activated protein kinase organizer 1	ID_1041	2	0	-43.19	-64.71	-141.31
GSVIVT01016791001	PHD finger protein alfin	ID_1042	4	0	-332.34	-147.47	-432.63
GSVIVT01016804001	Zeta-cop, subunit of COP-I complex	ID_1043	7	0	-71	565.52	-305.19
GSVIVT01016838001	Pyruvoyl-dependent arginine decarboxylase	ID_1044	0	0	-1,075.15	-1,313.01	-1,341.72
GSVIVT01001956001	#N/A	ID_1045	2	0	-919.66	-956.95	-1,869.86
GSVIVT01016859001	Chaperonin GroEL	ID_1046	4	0	-33.15	22.57	-123.56
GSVIVT01016868001	Metallo-beta-lactamase	ID_1047	4	0	-23.85	135.26	-162
GSVIVT01023007001	Mucin-related	ID_1048	1	0	-90.19	64.66	-24.4
GSVIVT01023027001	Kinetochore protein	ID_1049	2	0	-179.67	-344.72	-625.72
GSVIVT01023046001	Kinetochore protein	ID_1050	4	0	-120.57	-14.08	-584.87
GSVIVT01016902001	Ribosomal protein S30 (RPS30C) 40S	ID_1051	7	0	-1,924.21	8,213.42	-4,649.03
GSVIVT01016906001	3'-5' exonuclease domain-containing protein	ID_1052	4	0	-249.13	9.6	-737.35
GSVIVT01010449001	Ribosomal protein L17-2 60S	ID_1053	7	0	-494.58	5,052.93	-138.19
GSVIVT01010450001	#N/A	ID_1054	7	0	-237.98	7,625.60	2,124.34
GSVIVT01023132001	Unknown protein	ID_1055	7	0	-454.89	3,141.04	-1,226.24
GSVIVT01023190001	Peroxiredoxin	ID_1056	7	0	363.66	21,798.37	-5,714.58
GSVIVT01016967001	Calmodulin binding protein	ID_1057	4	0	-38.02	175.88	-199.41
GSVIVT01001977001	Thiazole biosynthetic enzyme, chloroplast (ARA6)	ID_1058	4	0	-5.96	4,868.31	-9,723.49
GSVIVT01016973001	Cytochrome b5 domain-containing protein	ID_1059	2	0	-589.1	-502.66	-1,109.32
GSVIVT01016979001	Unknown protein	ID_1060	4	0	0.19	35.04	-115.79
GSVIVT01016997001	NADP-dependent malic enzyme	ID_1061	12	0	-575.25	2,002.27	3,886.60
GSVIVT01017032001	Chaperonin GroEL	ID_1062	7	0	-52.38	1,256.58	-663.71
GSVIVT01023260001	Lactoylglutathione lyase	ID_1063	5	0	-1,651.71	4,745.73	4,710.60
GSVIVT01017035001	Unknown protein	ID_1064	1	0	-10.15	-2.12	-10.1
GSVIVT01023280001	Unknown	ID_1065	4	0	-51.95	-35.73	-90.13
GSVIVT01017054001	Isochorismatase protein rutB	ID_1066	0	0	-116.67	-89.59	-73.23
GSVIVT01017081001	Ribosomal protein L37 (RPL37C) 60S	ID_1067	7	0	-462.11	3,025.48	-1,802.19
GSVIVT01017132001	Glycosyl transferase family 1 protein	ID_1068	7	0	18.4	666.39	-293.33
GSVIVT01023442001	Unknown	ID_1069	4	0	-369.44	235.3	-1,219.87
GSVIVT01017169001	Cyclin A2;3	ID_1070	4	0	-4.4	6.21	-44.67
GSVIVT01017215001	Alpha/beta hydrolase fold.	ID_1071	7	0	-18.22	257.49	4.46
GSVIVT01017241001	Phospholipase/carboxylesterase	ID_1072	4	0	-84.89	58.77	-139.76
GSVIVT01002020001	Sphingolipid delta 4 desaturase DES-1	ID_1073	9	0	7.98	-356.24	-1,098.29
GSVIVT01010471001	Phagocytosis and cell motility protein ELMO1	ID_1074	4	0	-267.15	-67.94	-488.85
GSVIVT01017274001	Partner of SLD five, PSF1	ID_1075	4	0	-109.05	-4.37	-280.65
GSVIVT01017309001	DNA-directed RNA polymerase III subunit C34	ID_1076	7	0	-9.17	276.6	35.43
GSVIVT01017324001	Binding	ID_1077	4	0	-855.51	397.69	-877.7
GSVIVT01017350001	CUE domain containing protein	ID_1078	4	0	-207.52	76.41	-454.67
GSVIVT01017399001	#N/A	ID_1079	7	0	0.51	28.91	-8.73
GSVIVT01017419001	#N/A	ID_1080	7	0	-4.84	36.1	-7.06
GSVIVT01017452001	Unknown	ID_1081	3	0	-80.68	-82.91	123.37
GSVIVT01017568001	Ser/thr specific protein kinase	ID_1082	4	0	-95.93	36.77	-226.36
GSVIVT01017573001	RAE1 RNA export 1 homolog	ID_1083	4	0	-55.15	58.83	-78.51
GSVIVT01000109001	Unknown protein	ID_1084	7	0	-37.54	459.51	-53.72
GSVIVT01024050001	Thaumatin	ID_1085	4	0	-215.72	755.68	-1,043.57
GSVIVT01017647001	Boron transporter-like protein 1	ID_1086	4	0	-131.11	425.22	-850.65
GSVIVT01017669001	Kinesin phragmoplast orienting kinesin 1	ID_1087	4	0	21.06	125.04	-156.61
GSVIVT01017681001	Receptor-like protein kinase	ID_1088	4	0	-103.1	341.77	-474.25
GSVIVT01017683001	Novel plant snare 13	ID_1089	4	0	-78.69	139.13	-284.34
GSVIVT01017688001	Ribosomal protein L3	ID_1090	4	0	-46.86	41.55	-147.54
GSVIVT01017694001	UbiE/COQ5 methyltransferase	ID_1091	4	0	-265.1	208.39	-558.67
GSVIVT01024186001	ferulate 5-hydroxylase	ID_1092	2	0	-75.14	-263.32	-334.49
GSVIVT01024200001	CRS1	ID_1093	7	0	-43.98	87.01	-35.95
GSVIVT01017722001	Binding	ID_1094	2	0	-15.12	-192.42	-504.97
GSVIVT01002098001E3	#N/A	ID_1095	7	0	-45.2	239.48	-122.93
GSVIVT01024255001	BolA	ID_1096	7	0	-148.32	666.64	-48.52
GSVIVT01024256001	#N/A	ID_1097	4	0	-290.22	583.93	-637.99
GSVIVT01024265001	DNA polymerase delta, subunit D	ID_1098	4	0	-468.63	-222.41	-2,824.60
GSVIVT01010497001	4-coumarate:CoA ligase	ID_1099	11	0	45.52	19.41	-9.24
GSVIVT01017752001	Unknown protein	ID_1100	4	0	-104.8	234.6	-951.78
GSVIVT01017755001	Aminoacyl-tRNA synthetase	ID_1101	4	0	-383.67	274.81	-456.56
GSVIVT01017779001	Receptor protein kinase	ID_1102	7	0	23.25	2,061.92	-163.54
GSVIVT01000168001	Snakin-1	ID_1103	2	0	-76.36	-686.07	-764.56
GSVIVT01000111001	Adenylylsulfate kinase	ID_1104	12	0	-24.66	-11.19	100.25
GSVIVT01024385001	myb domain protein 93	ID_1105	4	0	-1,906.21	-873.67	-2,550.19
GSVIVT01017819001	EMB3013	ID_1106	7	0	-6.15	120.94	-94.13
GSVIVT01024442001	#N/A	ID_1107	4	0	19.36	89.43	-109.22
GSVIVT01024455001	Seed specific protein Bn15D1B	ID_1108	1	0	-1,501.73	1,544.73	-75.91
GSVIVT01017845001	Sugar transporter ERD6-like 16	ID_1109	7	0	0.1	58.55	-5.07
GSVIVT01017868001	Glutamine synthetase	ID_1110	7	0	25.44	739.35	-146.53
GSVIVT01024545001	Receptor protein kinase	ID_1111	7	0	-68.1	738.91	-369.49
GSVIVT01010508001	Unknown protein	ID_1112	4	0	-1,313.78	2,127.07	-2,762.14
GSVIVT01024588001	Asp/Glu racemase	ID_1113	1	0	-45.12	3.94	-44.6
GSVIVT01024593001	No hit	ID_1114	4	0	-97.32	-49.04	-144.27
GSVIVT01017915001	STE11 protein kinase homolog NPK1	ID_1115	4	0	17.54	406.04	-356.98
GSVIVT01017948001	Spermine synthase	ID_1116	0	0	-1,764.44	-1,945.72	-2,106.96
GSVIVT01017987001	Lactoylglutathione lyase	ID_1117	7	0	-411.42	1,316.22	-1,258.95
GSVIVT01018021001	#N/A	ID_1118	7	0	-28.39	457.44	-246.95
GSVIVT01024788001	Ribosomal protein L4	ID_1119	7	0	-60.71	605.34	-173.8
GSVIVT01002251001	Branched-chain amino acid aminotransferase	ID_1120	1	0	-697.11	218.6	-184.47
GSVIVT01018050001	Stem-specific protein TSJT1	ID_1121	4	0	-404.07	685.51	-2,222.09
GSVIVT01024882001	#N/A	ID_1122	2	0	-1,374.76	-2,100.45	-2,176.96
GSVIVT01018081001	GDP-mannose 3,5-epimerase 1	ID_1123	7	0	-702.65	976.69	-970.53
GSVIVT01018083001	AT rich interactive domain 2 (ARID, RFX-like)	ID_1124	4	0	-228.01	83.8	-366.03
GSVIVT01024926001	Protein-S-isoprenylcysteine O-methyltransferase	ID_1125	4	0	-182.97	48.68	-345.1
GSVIVT01018120001	Membrane related protein CP5	ID_1126	7	0	-277.75	1,833.83	282.23
GSVIVT01024973001	fasciclin arabinogalactan-protein (FLA4)	ID_1127	4	0	-780.2	89.36	-1,496.78
GSVIVT01024996001	No hit	ID_1128	7	0	-12.63	19.88	-15.67
GSVIVT01025005001	Histone H4	ID_1129	2	0	-6,227.78	-22,538.87	-34,470.17
GSVIVT01018156001	DNA binding / hydrolase, acting on ester bonds	ID_1130	4	0	-72.06	-28.39	-169.11
GSVIVT01001817001	Ankyrin	ID_1131	2	0	-201.9	-320.63	-587.71
GSVIVT01025019001	Histone H2A.4 HTA12	ID_1132	2	0	-5,100.68	-9,459.64	-19,834.01
GSVIVT01018171001	Lipase GDSL	ID_1133	4	0	-177.75	-73.13	-264.59
GSVIVT01001818001	Ribosome recycling factor	ID_1134	2	0	-197.7	-329.94	-1,174.98
GSVIVT01025055001	Ankyrin	ID_1135	4	0	-734.16	9.72	-1,264.05
GSVIVT01025127001	Ribose-5-phosphate isomerase	ID_1136	2	0	-113.93	-128.25	-164.97
GSVIVT01025155001	DNA-binding protein S1FA2	ID_1137	7	0	-444.96	2,541.46	-853.9
GSVIVT01018278001	AvrPto-dependent Pto-interacting protein 3	ID_1138	2	0	-3,798.29	-3,688.53	-6,982.91
GSVIVT01025296001	ADP,ATP carrier protein	ID_1139	7	0	-2,954.44	6,758.52	-5,110.10
GSVIVT01018475001	Metalloendopeptidase OMA1	ID_1140	7	0	-45.95	97.06	-26.81
GSVIVT01018483001	K+ efflux antiporter (KEA5)	ID_1141	4	0	-105.97	83.71	-167.38
GSVIVT01018510001	Clp amino terminal domain-containing protein	ID_1142	4	0	-69.04	-50.3	-248.52
GSVIVT01018512001	Microtubule associated protein (MAP65/ASE1) pleiade	ID_1143	4	0	-141.72	399.17	-739.95
GSVIVT01018517001	Phosphopyruvate hydratase.	ID_1144	7	0	267.04	7,292.13	-2,601.74
GSVIVT01018537001	Ribosomal protein S13 (RPS13A) 40S	ID_1145	7	0	12.93	1,018.99	-119.49
GSVIVT01018625001	Vacuolar invertase 1, GIN1	ID_1146	7	0	-5.58	432.58	-58.05
GSVIVT01011318001	Unknown protein	ID_1147	2	0	-285.26	-235.96	-408.52
GSVIVT01001830001	Ubiquinol-cytochrome c reductase cytochrome c1	ID_1148	4	0	-677.21	721.96	-1,205.96
GSVIVT01025476001	Unknown protein	ID_1149	7	0	-202.92	578.99	-363.67
GSVIVT01018715001	ABC Transporter (VvSMC2)	ID_1150	9	0	-60.28	-279.03	-1,150.72
GSVIVT01025478001	Ribosomal protein L4/L1 (RPL4A) 60S	ID_1151	7	0	-1,073.71	5,178.90	1,340.39
GSVIVT01001834001	Thymidylate kinase	ID_1152	4	0	-262.27	-73.64	-541.89
GSVIVT01018732001	3-dehydroquinate synthase	ID_1153	7	0	-437	1,513.47	-760.59
GSVIVT01018742001	#N/A	ID_1154	7	0	-14.75	183.83	-107.68
GSVIVT01025547001	Ribosomal protein L4/L1 (RPL4A) 60S	ID_1155	7	0	-558.48	5,032.77	-521.69
GSVIVT01018762001	#N/A	ID_1156	4	0	-23.43	42.1	-123.87
GSVIVT01025601001	Lumen common protein , Chloroplast	ID_1157	7	0	56.96	473.53	-37.02
GSVIVT01018781001	flavanone-3-hydroxylase 1 (F3H1) [Vitis vinifera]	ID_1158	7	0	-1,578.31	12,175.10	-2,377.09
GSVIVT01018795001	Transcription factor TFIIF	ID_1159	2	0	-609.36	-496.25	-878.53
GSVIVT01018808001	Histone H3	ID_1160	2	0	-2,542.61	-4,112.63	-4,598.71
GSVIVT01025678001	V-type H+-transporting ATPase subunit G	ID_1161	7	0	-78.75	188.03	-33.74
GSVIVT01018839001	putative MADS-box Apetala 3b (VviAP3b)	ID_1162	2	0	-373.97	-2,372.71	-2,263.69
GSVIVT01025777001	#N/A	ID_1163	4	0	-495.85	-231.54	-2,921.55
GSVIVT01018866001	Unknown protein	ID_1164	7	0	-22.98	104.72	29.76
GSVIVT01025785001	#N/A	ID_1165	4	0	-124.54	260.75	-403.58
GSVIVT01025792001	Thylakoid lumenal 20 kDa protein	ID_1166	7	0	-4.75	144.72	-54.21
GSVIVT01002443001	NADH dehydrogenase (ubiquinone) Fe-S protein 4	ID_1167	7	0	-209.31	2,124.10	-488.07
GSVIVT01025849001	No hit	ID_1168	7	0	-48.44	547.4	-114.68
GSVIVT01025870001	Receptor protein kinase	ID_1169	4	0	-261.01	-188.91	-504.17
GSVIVT01018924001	GTP-binding protein era	ID_1170	7	0	-82.45	171.54	-97.62
GSVIVT01002466001	Ribosomal protein L23	ID_1171	7	0	-97.1	524.72	70.84
GSVIVT01018953001	ADP-ribosylation factor	ID_1172	4	0	-1,393.20	-1,020.63	-2,595.68
GSVIVT01026229001	Methionine synthase	ID_1173	7	0	-176.9	475.44	-316.27
GSVIVT01018976001	Succinate dehydrogenase flavoprotein subunit,precursor	ID_1174	7	0	-558.36	3,118.31	-1,260.19
GSVIVT01018979001	DDM1 (decreased DNA methylation 1)	ID_1175	2	0	-117.18	-237.98	-565.31
GSVIVT01026235001	Glutamine synthetase	ID_1176	4	0	-1,168.62	158.13	-1,297.32
GSVIVT01018980001	Membrane protein	ID_1177	7	0	-100.77	1,167.16	-134.81
GSVIVT01026240001	Isochorismatase	ID_1178	2	0	-61.59	-78.47	-114.48
GSVIVT01019007001	#N/A	ID_1179	4	0	-129.8	-79.76	-218.83
GSVIVT01026300001	#N/A	ID_1180	4	0	-1,281.15	-1,195.11	-4,396.72
GSVIVT01019018001	RUB1 conjugating enzyme (RCE1)	ID_1181	1	0	-219.99	-87.84	-99.11
GSVIVT01000603001	B-keto acyl reductase	ID_1182	7	0	11.75	355.74	-54.67
GSVIVT01000120001	BTB/POZ domain-containing protein	ID_1183	3	0	-30.21	-22.88	67.1
GSVIVT01019046001	SET domain protein	ID_1184	4	0	-113.69	41.53	-326.03
GSVIVT01026513001	Pentatricopeptide (PPR) repeat	ID_1185	4	0	-14.81	-4.15	-23.18
GSVIVT01019165001	CHR4/MI-2-like (chromatin remodeling 4)	ID_1186	4	0	-76.76	141.13	-229.23
GSVIVT01019409001	Ribosomal protein S10 (RPS10C) 40S	ID_1187	7	0	-432.46	3,967.09	814.37
GSVIVT01000604001	Unknown protein	ID_1188	2	0	-254.89	-261.13	-404.71
GSVIVT01019483001	Receptor protein kinase	ID_1189	4	0	-123.99	159.78	-432.77
GSVIVT01011543001	Early-responsive to dehydration protein / ERD protein	ID_1190	0	0	-688.39	-822.83	-796.64
GSVIVT01026961001	Heavy-metal-associated domain-containing protein	ID_1191	12	0	2,178.82	13,839.48	10,045.08
GSVIVT01019512001	Esterase	ID_1192	2	0	-238.48	-250.32	-730.72
GSVIVT01019518001	Primase polypeptide 1	ID_1193	4	0	-102.56	-67.66	-240.25
GSVIVT01027006001	Ribosomal protein L5	ID_1194	7	0	320.38	1,705.01	-804.81
GSVIVT01027047001	Unknown	ID_1195	4	0	-148.02	1.47	-263.93
GSVIVT01027049001	No hit	ID_1196	2	0	-249.23	-1,960.59	-5,286.55
GSVIVT01027061001	No hit	ID_1197	4	0	-563.68	1,109.69	-1,876.06
GSVIVT01019589001	Cellulose synthase CSLG3	ID_1198	0	0	-34.04	-22.07	-22.33
GSVIVT01019606001	Unknown	ID_1199	4	0	-70.29	-47.18	-178.65
GSVIVT01027151001	Harpin-induced 1	ID_1200	4	0	-25.58	29.12	-80.26
GSVIVT01027208001	#N/A	ID_1201	4	0	-857.59	180.86	-1,456.72
GSVIVT01019678001	Glucan endo-1,3-beta-glucosidase 7 precursor	ID_1202	4	0	-831.99	-29.76	-1,058.85
GSVIVT01027360001	Ribosomal protein S19	ID_1203	7	0	-1,498.44	2,093.93	-160.34
GSVIVT01019747001	Unknown protein	ID_1204	4	0	-17.57	2.92	-49.34
GSVIVT01019753001	Kinesin motor domain containing protein	ID_1205	4	0	-133.33	18.84	-343.03
GSVIVT01019763001	DNA-binding family protein	ID_1206	2	0	-768.5	-639.01	-1,253.81
GSVIVT01027484001	Unknown protein	ID_1207	4	0	-963.47	-309.49	-1,434.20
GSVIVT01019768001	Glutathione S-transferase 1 GSTT1	ID_1208	4	0	-440.27	-78.48	-582.11
GSVIVT01027502001	No hit	ID_1209	7	0	-0.93	82.93	45.49
GSVIVT01019775001	#N/A	ID_1210	4	0	-278.91	-23.15	-659.28
GSVIVT01019785001	Remorin	ID_1211	2	0	-51.26	-65.86	-79.84
GSVIVT01019817001	Phosphatidylinositol glycan, class U	ID_1212	4	0	-121.6	90.48	-295.71
GSVIVT01019825001	DNA replication factor C complex subunit 2	ID_1213	4	0	-173.54	-25.77	-712.63
GSVIVT01000124001	Binding	ID_1214	4	0	-226.94	595.66	-1,496.74
GSVIVT01001961001	CID9 (CTC-Interacting Domain 9)	ID_1215	3	0	-571.13	-360.67	166.65
GSVIVT01027719001	PhSUP1 SUPERMAN	ID_1216	2	0	-227.92	-226.55	-347.14
GSVIVT01027720001	PhSUP1 SUPERMAN	ID_1217	2	0	-92.18	-104.27	-135.76
GSVIVT01020339001	Phenylalanyl-tRNA synthetase class IIc	ID_1218	4	0	-316.46	-48.32	-457.15
GSVIVT01027807001	Cofilin	ID_1219	7	0	-1,703.69	2,584.72	-541.88
GSVIVT01020458001	Amine oxidase	ID_1220	4	0	-264.49	-129.93	-692.64
GSVIVT01011585001	NADPH-dependent codeinone reductase	ID_1221	4	0	-5.98	20.07	-114.67
GSVIVT01027887001	Pectate lyase	ID_1222	2	0	-35.61	-46.36	-69.5
GSVIVT01027898001	Unknown	ID_1223	2	0	-75.19	-90.01	-231.71
GSVIVT01002735001	Histone H2A.6 HTA1	ID_1224	4	0	-3,776.83	-664.53	-8,318.00
GSVIVT01027913001	Receptor-like protein kinase	ID_1225	4	0	-344.42	136.56	-495.25
GSVIVT01027914001	Import receptor subunit TOM22 homolog 2, Mitochondrial	ID_1226	7	0	1.96	111.95	-36.26
GSVIVT01020545001	Zinc finger (C3HC4-type ring finger)	ID_1227	4	0	-190.9	-26.68	-250.39
GSVIVT01027966001	Heavy-metal-associated domain-containing protein	ID_1228	11	0	40.64	70.38	-33.87
GSVIVT01027991001	Unknown protein	ID_1229	4	0	-107.91	10.53	-172.78
GSVIVT01002746001	Histone H2A.6 HTA1	ID_1230	4	0	-2,517.46	-1,595.33	-5,168.33
GSVIVT01001996001	Glucose 6 phosphate/phosphate translocator-like protein	ID_1231	1	0	-1,512.54	71.49	-875.75
GSVIVT01020577001	Serine/threonine-protein kinase bub1,checkpoint-associated	ID_1232	9	0	-0.54	-79.14	-247.86
GSVIVT01020580001	Targeting protein	ID_1233	4	0	-27.02	303.62	-348.66
GSVIVT01028091001	VvMybF1	ID_1234	4	0	-176.03	-72.66	-368.62
GSVIVT01028198001	UBQ5 (ubiquitin 5)	ID_1235	7	0	-383.44	7,286.13	-1,424.03
GSVIVT01020689001	Ketol-acid reductoisomerase	ID_1236	7	0	-1,111.18	6,367.97	479.02
GSVIVT01020712001	MAP3K delta-1 protein kinase	ID_1237	4	0	-235.16	-76.64	-507.57
GSVIVT01028268001	Unknown protein	ID_1238	4	0	-84.59	-52.8	-201.91
GSVIVT01020720001	Cupin, RmlC-type	ID_1239	4	0	-206.63	-109.75	-373.06
GSVIVT01028299001	1-aminocyclopropane-1-carboxylate oxidase homolog 1	ID_1240	2	0	-1,913.15	-1,973.45	-5,472.69
GSVIVT01028305001	Tetratricopeptide repeat (TPR)-containing protein	ID_1241	1	0	-38.86	22.46	-28.61
GSVIVT01020743001	Ribosomal protein L11 (RPL11D) 60S	ID_1242	7	0	-1,649.44	7,318.11	-2,142.42
GSVIVT01002019001	Unknown protein	ID_1243	2	0	-331.48	-379.91	-1,027.23
GSVIVT01028336001	Unknown protein	ID_1244	2	0	-593.22	-976.71	-2,206.07
GSVIVT01028346001	SAP protein BP-73 E1-E2_ATPase	ID_1245	11	0	157.2	305.14	-290.2
GSVIVT01028404001	Acid phosphatase class B	ID_1246	7	0	-431.18	3,967.31	-1,902.08
GSVIVT01028415001	Import receptor subunit TOM22 homolog 2, Mitochondrial	ID_1247	4	0	-522.93	-186.52	-932.32
GSVIVT01020797001	fanconi anemia, complementation group D2	ID_1248	7	0	-40.06	116.02	-79.06
GSVIVT01028434001	Photosystem II reaction centre W (PsbW)	ID_1249	7	0	-84.39	220.46	-143.95
GSVIVT01020830001	Electron transfer flavoprotein alpha-subunit precursor (Alpha-ETF)	ID_1250	4	0	-11.02	310.55	-734.98
GSVIVT01020841001	Hydroxyacylglutathione hydrolase 3	ID_1251	1	0	-351.8	-228.65	-286.55
GSVIVT01020866001	Unknown protein	ID_1252	4	0	-129.59	149.34	-197.28
GSVIVT01020928001	Sucrose-phosphate synthase	ID_1253	7	0	-237.28	502.02	-364.69
GSVIVT01020999001	Retrotransposon	ID_1254	4	0	-515.4	-314.71	-1,161.50
GSVIVT01028741001	No hit	ID_1255	2	0	-1,863.73	-5,588.74	-8,500.10
GSVIVT01021031001	Kinesin PAKRP1L	ID_1256	4	0	-264.46	312.52	-1,052.41
GSVIVT01021094001	FES1 (frigida-essential 1)	ID_1257	2	0	-45.42	-89.81	-165.22
GSVIVT01028891001	Beta-ketoacyl-CoA synthase	ID_1258	7	0	-644.34	1,227.37	-1,069.06
GSVIVT01021791001	FtsH protease	ID_1259	7	0	-24.08	183.44	-89.53
GSVIVT01021810001	Peptide chain release factor RF-1	ID_1260	2	0	-193.06	-189.94	-499.95
GSVIVT01021834001	Protein kinase PKN/PRK1, effector	ID_1261	2	0	-251.77	-270.37	-374.18
GSVIVT01021838001	Ndr family protein	ID_1262	7	0	-2.47	69.47	-34.3
GSVIVT01021860001	Ribosomal protein S24 (RPS24A) 40S	ID_1263	7	0	-220.55	5,841.73	802.73
GSVIVT01021905001	#N/A	ID_1264	4	0	-1,241.95	1,388.20	-1,887.37
GSVIVT01002955001	Calmodulin-binding	ID_1265	4	0	-182.18	142.04	-632.4
GSVIVT01011629001	Vacuolar iron transporter 1	ID_1266	0	0	-8,429.26	-10,518.92	-10,860.96
GSVIVT01029251001	Nodulin MtN21	ID_1267	4	0	-436.65	626.68	-691.8
GSVIVT01021978001	Shikimate dehydrogenase	ID_1268	7	0	-1,014.24	4,866.09	-1,788.18
GSVIVT01029261001	No hit	ID_1269	7	0	-10.18	77.74	-62.03
GSVIVT01021980001	DnaJ homolog, subfamily B, member 12	ID_1270	2	0	-1,967.29	-1,832.90	-4,034.13
GSVIVT01002113001	Cell division control protein CDC7	ID_1271	2	0	-28.94	-36.39	-85.27
GSVIVT01022010001	HAT dimerisation domain-containing protein	ID_1272	4	0	-44.73	-12.94	-113.88
GSVIVT01022011001	Stress regulated protein isoform 3	ID_1273	4	0	-112.91	-81.84	-229.65
GSVIVT01022017001	Inosine-uridine preferring nucleoside hydrolase family protein	ID_1274	7	0	-7.48	76.08	-31.75
GSVIVT01022018001	Arabidopsis histidine phosphotransfer AHP1	ID_1275	7	0	1,878.75	6,220.33	-2,570.19
GSVIVT01029347001	Pentatricopeptide (PPR) repeat	ID_1276	4	0	-11.66	-6.14	-16.13
GSVIVT01029354001	Subtilisin protease	ID_1277	7	0	-6.12	60.21	-54.1
GSVIVT01022026001	Sugar transporter ERD6-like 3	ID_1278	4	0	-105.39	154.74	-337.72
GSVIVT01022027001	No hit	ID_1279	4	0	-271.08	-124.71	-547.89
GSVIVT01022028001	Sugar transporter ERD6	ID_1280	4	0	-134.77	164.86	-394.22
GSVIVT01022029001	Sugar transporter ERD6-like 3	ID_1281	4	0	-74.34	62.74	-242.9
GSVIVT01022030001	Sugar transporter ERD6-like 3	ID_1282	4	0	-194	279.52	-766.74
GSVIVT01029408001	No hit	ID_1283	0	0	-71.65	-104.31	-93.79
GSVIVT01029411001	Expansin (VvEXPA18)	ID_1284	4	0	-1,532.63	2,136.68	-3,121.66
GSVIVT01022058001	Unknown protein	ID_1285	4	0	-140.88	-3.83	-218.76
GSVIVT01029453001	No hit	ID_1286	4	0	-49.98	32.29	-97.88
GSVIVT01022097001	Curly leaf PHCLF1	ID_1287	4	0	-216.52	74.32	-881.79
GSVIVT01022113001	DNA polymerase alpha	ID_1288	4	0	-87.12	-77.96	-569.05
GSVIVT01029541001	No hit	ID_1289	1	0	-180.32	67.23	-14.97
GSVIVT01029603001	Cation efflux family protein MTPc4	ID_1290	9	0	-14.39	-25.43	-114.69
GSVIVT01022191001	Ribosomal protein L30 (RPL30A) 60S	ID_1291	7	0	-1,071.79	4,079.74	71.04
GSVIVT01022218001	Unknown protein	ID_1292	4	0	-221.66	54.92	-509.63
GSVIVT01022249001	ATP synthase 24 kDa subunit	ID_1293	7	0	-756.22	3,622.46	-1,679.40
GSVIVT01029801001	Alpha-L-arabinosidase	ID_1294	7	0	-346.03	2,607.02	-1,014.48
GSVIVT01029866001	Diaminopimelate decarboxylase	ID_1295	7	0	-142.08	442.3	-322.81
GSVIVT01022297001	Glutamate receptor GLR3.6	ID_1296	4	0	-781.5	-584.99	-1,480.22
GSVIVT01022319001	Anaphase-promoting complex component APC8	ID_1297	4	0	-38.35	60.41	-90.23
GSVIVT01029967001	Anthranilate phosphoribosyltransferase	ID_1298	4	0	-564.22	1,996.52	-2,297.46
GSVIVT01030047001	PAT1 (Phytochrome a signal transduction 1)	ID_1299	4	0	-134.39	108.37	-245.69
GSVIVT01030060001	Glucan endo-1,3-beta-glucosidase 3 precursor	ID_1300	1	0	-47.5	3.98	-41.81
GSVIVT01030092001	Kelch repeat-containing protein	ID_1301	2	0	-682.66	-905.96	-1,153.91
GSVIVT01022436001	replication factor C subunit 3/5	ID_1302	2	0	-479.53	-633.6	-1,243.12
GSVIVT01011662001	#N/A	ID_1303	4	0	-228.15	-8.26	-732.47
GSVIVT01022475001	Unknown	ID_1304	2	0	-100.34	-125.55	-203.86
GSVIVT01022483001	Periplasmic beta-glucosidase precursor	ID_1305	4	0	-339.07	750.85	-782.16
GSVIVT01030269001	Macrophage migration inhibitory factor	ID_1306	2	0	-103.4	-95.18	-181.11
GSVIVT01022505001	Glutamate carboxypeptidase (AMP1)	ID_1307	0	0	-540.67	-1,111.17	-432.21
GSVIVT01030300001	Unknown protein	ID_1308	2	0	-140.77	-257.12	-759.18
GSVIVT01022524001	Calcium Dependent Protein Kinase (VvCPK8)	ID_1309	7	0	-23.9	93.33	-77.9
GSVIVT01030301001	Unknown	ID_1310	9	0	2.36	4.3	-185.33
GSVIVT01022541001	Alpha-L-arabinosidase	ID_1311	7	0	-245.13	2,461.06	-876.6
GSVIVT01030332001	Phosphatidylethanolamine-binding	ID_1312	12	0	-0.57	1.8	23.32
GSVIVT01030414001	EDM2	ID_1313	7	0	-5.57	50.89	-45
GSVIVT01003139001	Histone H2A variant 1 HTA11	ID_1314	4	0	-479.86	-333.47	-2,037.95
GSVIVT01011671001	Ubiquitin-conjugating enzyme E2 variant 1	ID_1315	2	0	-1,485.97	-1,537.29	-3,775.96
GSVIVT01022967001	F-box family protein	ID_1316	4	0	-118.07	-22.65	-414.25
GSVIVT01000919001	Peptidyl-prolyl cis-trans isomerase B (cyclophilin B)	ID_1317	7	0	-73.93	181.71	-112.35
GSVIVT01003143001	indole-3-acetate beta-glucosyltransferase (VviGT3)	ID_1318	5	0	-3,693.91	22,276.17	18,610.01
GSVIVT01023009001	Lung seven transmembrane receptor	ID_1319	4	0	-71.03	26.76	-165.69
GSVIVT01023010001	3-isopropylmalate dehydrogenase 2, chloroplast precursor	ID_1320	7	0	-338.08	970.3	-513.41
GSVIVT01023014001	No hit	ID_1321	4	0	-165.68	293.67	-453.49
GSVIVT01023015001	No hit	ID_1322	4	0	-85.96	9.82	-281.57
GSVIVT01002385001	NADH dehydrogenase (ubiquinone) Fe-S protein 4	ID_1323	7	0	-151.35	1,737.96	-466.85
GSVIVT01030599001	Ribosomal protein L6	ID_1324	4	0	-52.53	358.31	-497.31
GSVIVT01023070001	Kinetochore protein	ID_1325	4	0	-388.73	-192.43	-1,396.62
GSVIVT01023115001	Unknown protein	ID_1326	2	0	-1,374.78	-1,290.73	-1,811.17
GSVIVT01023195001	Zinc finger (CCCH-type) family protein	ID_1327	4	0	-59.59	132.35	-927.88
GSVIVT01023255001	Bile acid sodium symporter	ID_1328	4	0	-62.58	101.15	-151.64
GSVIVT01011685001	Dynein light subunit lc6, flagellar outer arm	ID_1329	2	0	-354.87	-311.08	-912.27
GSVIVT01023270001	Transmembrane protein 18	ID_1330	5	0	-59.32	154.6	54.84
GSVIVT01023346001	DAG protein, chloroplast precursor	ID_1331	3	0	-175.45	-105.05	267.41
GSVIVT01023414001	SOD Cu/Zn superoxide dismutase	ID_1332	4	0	-4,601.24	-289.58	-4,957.89
GSVIVT01023465001	Thioredoxin domain-containing protein 9	ID_1333	4	0	-350.85	163.98	-1,274.97
GSVIVT01023486001	Endoribonuclease L-PSP	ID_1334	1	0	-74.05	16.55	-44.29
GSVIVT01031053001	Ribosomal protein S3, Chloroplast 30S	ID_1335	4	0	-219.2	129.34	-450.06
GSVIVT01023530001	Unknown protein	ID_1336	4	0	-244.77	43.07	-541.1
GSVIVT01023575001	Aluminum-induced protein	ID_1337	4	0	-762.43	93.48	-4,543.92
GSVIVT01023590001	Aldehyde Dehydrogenase (VvALDHI1B1)	ID_1338	7	0	-80.46	1,903.07	-158.04
GSVIVT01023591001	Ribosomal protein S12 (RPS12C) 40S	ID_1339	7	0	-1,138.41	8,281.87	-4,439.46
GSVIVT01031233001	Unknown protein	ID_1340	4	0	-89.86	207.2	-265.06
GSVIVT01023645001	Unknown protein	ID_1341	5	0	-89.09	72	68.8
GSVIVT01031257001	Unknown protein	ID_1342	4	0	-125.2	432.21	-562.93
GSVIVT01003246001	#N/A	ID_1343	7	0	-882.47	2,411.53	704.39
GSVIVT01011701001	High mobility group protein HMGI/Y-1	ID_1344	2	0	-823.38	-1,402.61	-3,418.74
GSVIVT01031268001	Thylakoid lumenal 21.5 kDa protein, chloroplast precursor	ID_1345	7	0	-8.75	655.41	171.5
GSVIVT01023713001	ATPase AFG1	ID_1346	4	0	-111.03	133.65	-212.65
GSVIVT01023714001	Clathrin assembly protein 10	ID_1347	4	0	-191.5	-83.13	-464.74
GSVIVT01011703001	Unknown protein	ID_1348	7	0	-77.83	292.47	-90.31
GSVIVT01023720001	5' nucleotidase	ID_1349	4	0	-68.91	12.67	-84.54
GSVIVT01023725001	Cytochrome c oxidase subunit 6b	ID_1350	7	0	-364.04	1,941.37	-1,308.22
GSVIVT01031358001	No hit	ID_1351	4	0	-14.29	-8.53	-36.06
GSVIVT01031382001	XS domain-containing protein	ID_1352	2	0	-93.61	-289.86	-511.12
GSVIVT01023789001	Isoflavone reductase (synthesis of phytoalexines)	ID_1353	7	0	-30.83	221.32	-111.17
GSVIVT01023790001	Isoflavone reductase (VviIFR)	ID_1354	7	0	-15,242.38	81,041.83	-26,809.50
GSVIVT01023792001	Isoflavone reductase protein 6	ID_1355	7	0	-6,874.36	41,050.61	-14,432.94
GSVIVT01023793001	Isoflavone reductase Bet v 6.0101	ID_1356	7	0	-7,602.93	48,199.32	-15,036.81
GSVIVT01023795001	Isoflavone reductase	ID_1357	7	0	-11,023.89	61,556.23	-19,980.53
GSVIVT01023800001	Isoflavone reductase (synthesis of phytoalexines)	ID_1358	7	0	-4,180.74	22,860.87	-7,636.04
GSVIVT01011706001	Armadillo/beta-catenin repeat	ID_1359	2	0	-113.42	-115.6	-397.38
GSVIVT01031464001	Aquaporin GAMMA-TIP3/TIP1;3	ID_1360	7	0	-1,034.36	4,226.18	-2,353.58
GSVIVT01031491001	Unknown protein	ID_1361	1	0	-36.67	23.49	-33.88
GSVIVT01011707001	Inorganic carbon transport protein	ID_1362	7	0	1.81	72.43	-7.13
GSVIVT01031504001	Ribosomal protein L18	ID_1363	0	0	-188.69	-135.98	-195.53
GSVIVT01023832001	Defective IN RNA-directed DNA methylation 1 DRD1	ID_1364	4	0	-254.15	143.46	-474.97
GSVIVT01031541001	Unknown protein	ID_1365	7	0	74.44	541.07	-118.46
GSVIVT01023841001	Dihydroflavonol-4-reductase	ID_1366	7	0	-18	61.89	-53.98
GSVIVT01023862001	Pantothenate kinase	ID_1367	4	0	-959.63	-636.3	-1,532.95
GSVIVT01023864001	UDP-galactose translocator	ID_1368	7	0	-104.05	109.26	-71.74
GSVIVT01002634001	Unknown protein	ID_1369	5	0	-155.4	184.23	189.57
GSVIVT01023894001	Small nuclear ribonucleoprotein D3	ID_1370	4	0	-1,048.28	715.42	-3,601.88
GSVIVT01031653001	No hit	ID_1371	2	0	-69.27	-62.28	-181.5
GSVIVT01031677001	No hit	ID_1372	7	0	72.9	9,527.92	-275.27
GSVIVT01031688001	Unknown protein	ID_1373	4	0	-5.09	159.61	-191.19
GSVIVT01023939001	Flavin containing monooxygenase 3	ID_1374	7	0	-1.5	68.42	-1.17
GSVIVT01023942001	flavin-containing monooxygenase 1	ID_1375	7	0	-10.95	256.39	-0.73
GSVIVT01023946001	Dimethylaniline monooxygenase (N-oxide forming) 2	ID_1376	7	0	-3.84	90.22	-10.69
GSVIVT01023973001	Unknown	ID_1377	1	0	-112.9	20.54	-50.41
GSVIVT01023978001	Cyclin B2;4	ID_1378	4	0	-269.69	48.32	-1,162.56
GSVIVT01023992001	Unknown protein	ID_1379	2	0	-274.5	-371.11	-439.89
GSVIVT01031841001	Dof zinc finger protein DOF5.8	ID_1380	9	0	6.96	16.48	-48.41
GSVIVT01024019001	CDP-diacylglycerol--inositol 3-phosphatidyltransferase 1	ID_1381	4	0	-206.36	272.82	-370.84
GSVIVT01024023001	WD-40 repeat protein (MSI3)	ID_1382	2	0	-850	-1,733.06	-3,334.90
GSVIVT01024025001	Unknown	ID_1383	4	0	-5.64	1.78	-13.73
GSVIVT01024034001	CLB1 protein	ID_1384	9	0	12.92	-6.13	-24.63
GSVIVT01003309001	Dehydration-responsive protein	ID_1385	4	0	-4.91	-2.85	-17.67
GSVIVT01031965001	Unknown protein	ID_1386	7	0	7.33	645.13	-336.64
GSVIVT01031975001	Myb RAD (Transcription factor RAD)	ID_1387	7	0	-289.95	5,069.89	-1,204.49
GSVIVT01024117001	ABA-responsive protein (HVA22)HVA22H	ID_1388	2	0	-14.26	-123.55	-163.76
GSVIVT01032061001	Ribosomal protein L31 (RPL31C) 60S	ID_1389	7	0	-1,335.36	7,034.60	261.11
GSVIVT01024177001	Coenzyme Q10 homolog B	ID_1390	7	0	-35.79	343.65	-24.02
GSVIVT01024195001	Subtilase family protein	ID_1391	4	0	-106.97	277.43	-358.2
GSVIVT01024198001	Enhanced disease susceptibility 5 EDS5	ID_1392	7	0	-358.18	962.45	-819.5
GSVIVT01024202001	Xylulose kinase	ID_1393	7	0	-281.48	543.55	-540.22
GSVIVT01024205001	Unknown protein	ID_1394	1	0	-38.01	14.44	-24.68
GSVIVT01024216001	Purple acid phosphatase 10 ATPAP10/PAP10	ID_1395	7	0	46.65	614.49	-17.05
GSVIVT01032164001	Unknown protein	ID_1396	7	0	-62.49	269	-148.14
GSVIVT01024246001	Alcohol dehydrogenase 1	ID_1397	4	0	-552.8	753	-1,229.71
GSVIVT01024248001	Unknown protein	ID_1398	1	0	-267.4	239.6	-130.33
GSVIVT01024251001	No hit	ID_1399	9	0	-46.23	-103.61	-400.84
GSVIVT01032299001	Anaphase-promoting complex subunit 8	ID_1400	9	0	5.91	19.45	-73.77
GSVIVT01024331001	Unknown protein	ID_1401	7	0	-156.77	650.17	16.59
GSVIVT01024341001	Carbohydrate kinase	ID_1402	4	0	-122.86	-22.5	-317.97
GSVIVT01032384001	Unknown	ID_1403	2	0	-185.08	-370.36	-667.82
GSVIVT01032405001	Ribosomal protein L27A (RPL27aC) 60S	ID_1404	7	0	-1,917.72	9,632.74	-4,554.16
GSVIVT01024350001	Unknown protein	ID_1405	7	0	-486.85	1,298.42	-756.15
GSVIVT01003346001E3	#N/A	ID_1406	7	0	-398.79	11,796.18	-1,674.10
GSVIVT01032507001	Hypoxia-responsive	ID_1407	4	0	-610.94	-93.57	-877.45
GSVIVT01032524001	Unknown protein	ID_1408	2	0	-458.26	-450.71	-1,026.77
GSVIVT01024420001	ADP-ribosylation factor B1C	ID_1409	0	0	-1,398.15	-1,162.60	-1,577.51
GSVIVT01024446001	Chromomethylase CMT2	ID_1410	4	0	-57.49	-30.25	-233.63
GSVIVT01003360001	#N/A	ID_1411	12	0	-122.54	1,590.91	6,452.97
GSVIVT01003361001	#N/A	ID_1412	12	0	-319.16	1,673.67	7,151.76
GSVIVT01002886001	Unknown protein	ID_1413	5	0	-974.58	338.16	704.14
GSVIVT01032901001	Spiral 1 like 2	ID_1414	4	0	-1,164.16	93.39	-2,940.24
GSVIVT01033020001	UPF0497 family	ID_1415	12	0	9.17	61.96	106.55
GSVIVT01024605001	basic helix-loop-helix (bHLH) family	ID_1416	2	0	-96.92	-234	-362.08
GSVIVT01033098001	Pentatricopeptide repeat-containing protein	ID_1417	2	0	-210.5	-174.22	-292.99
GSVIVT01003387001	Gibberellin-regulated protein 4 (GASA4)	ID_1418	4	0	-811.81	-410.5	-2,604.58
GSVIVT01003388001	Gibberellin-regulated protein 4 (GASA4)	ID_1419	9	0	-113.76	-391.22	-1,978.67
GSVIVT01024670001	Maternal effect embryo arrest 67	ID_1420	7	0	-46.53	461.27	74.59
GSVIVT01024688001	Phytol kinase 2, chloroplast precursor	ID_1421	4	0	-33.97	-14.84	-35.07
GSVIVT01003077001	PHP domain-containing protein	ID_1422	7	0	-13.57	82.14	-39.78
GSVIVT01033355001	RLK902 (receptor-like kinase 902)	ID_1423	2	0	-974.41	-1,282.77	-2,145.25
GSVIVT01033357001	RAB GTPase RABA4D	ID_1424	4	0	0.62	14.02	-17.62
GSVIVT01033358001	UVI4 (polychome, UV-B-insensitive 4)	ID_1425	9	0	12.12	37.87	-170.35
GSVIVT01024794001	MYB divaricata	ID_1426	4	0	-1,616.06	-834.9	-3,730.24
GSVIVT01033445001	Disease resistance-responsive	ID_1427	4	0	-661.69	125.31	-1,088.60
GSVIVT01033447001	Dirigent pDIR4	ID_1428	4	0	-79.67	104.44	-174.96
GSVIVT01024813001	Uncoupling protein 1	ID_1429	4	0	-82.14	46.03	-193.29
GSVIVT01033467001	Unknown protein	ID_1430	4	0	-526.81	-262.56	-1,242.47
GSVIVT01033486001	#N/A	ID_1431	4	0	-61.55	45.1	-116.71
GSVIVT01024818001	Phosphopyruvate hydratase.	ID_1432	7	0	-14.64	245.65	-63.85
GSVIVT01003439001	Mg2+-importing ATPase (VvPH1)	ID_1433	4	0	-97.65	125.32	-145.58
GSVIVT01024874001	Sterol 4-alpha-methyl-oxidase 2 (SMO2)	ID_1434	4	0	-117.77	-80.5	-321.33
GSVIVT01024883001	#N/A	ID_1435	2	0	-292.15	-232.9	-436.5
GSVIVT01024896001	Tropinone reductase	ID_1436	2	0	-425.91	-565.05	-933.81
GSVIVT01033638001	UDP-glucoronosyl/UDP-glucosyl transferase	ID_1437	4	0	-104.05	9.33	-152.68
GSVIVT01024910001	Ribulose bisphosphate carboxylase/oxygenase activase, chloroplast	ID_1438	5	0	197.3	3,046.50	2,009.23
GSVIVT01003099001	#N/A	ID_1439	7	0	-567.88	2,147.04	841.38
GSVIVT01033744001	Late meristem identity1 HB51/LMI1 (VvATHB-5)	ID_1440	7	0	9.38	47.16	-4.6
GSVIVT01033814001	Ribosomal protein P2 (RPP2A) acidic 60S	ID_1441	5	0	-2,133.30	4,223.71	1,709.78
GSVIVT01025012001	Alcohol dehydrogenase 3	ID_1442	12	0	2.57	155.06	549.43
GSVIVT01025014001	#N/A	ID_1443	12	0	6.08	153.54	550.74
GSVIVT01033890001	ATAN11 (ANTHOCYANIN11)	ID_1444	4	0	-1,493.97	3,066.08	-3,740.15
GSVIVT01033901001	Unknown protein	ID_1445	9	0	-40.84	-39.49	-352.82
GSVIVT01003118001	Heat shock transcription factor A6B	ID_1446	7	0	-10.59	136.32	-29.53
GSVIVT01003470001	No hit	ID_1447	7	0	-32.42	644.83	220.61
GSVIVT01034016001	Steroid 5 alpha reductase DET2	ID_1448	4	0	-556.87	-224.88	-1,928.92
GSVIVT01034046001	DNA binding / nuclease	ID_1449	2	0	-368.59	-393.82	-803.64
GSVIVT01025133001	2',3'-cyclic-nucleotide 3'-phosphodiesterase	ID_1450	4	0	-19.16	51.98	-94
GSVIVT01025142001	Elongation factor 1-alpha 1	ID_1451	7	0	-3,019.14	12,666.15	4,878.87
GSVIVT01034104001	Aldo/keto reductase	ID_1452	4	0	-48.98	155.91	-677.88
GSVIVT01025147001	#N/A	ID_1453	7	0	-7,346.08	36,651.64	9,562.70
GSVIVT01025166001	Zinc finger (C2H2 type) JACKDAW	ID_1454	7	0	13.11	418.75	47.32
GSVIVT01011797001	ATP synthase beta chain 2, mitochondrial	ID_1455	7	0	-229.18	1,817.80	-734.14
GSVIVT01034162001	#N/A	ID_1456	4	0	-707.57	-145.01	-1,333.08
GSVIVT01025172001	SNO glutamine amidotransferase	ID_1457	2	0	-612.9	-894.05	-1,125.34
GSVIVT01034166001	Myb domain protein 91	ID_1458	4	0	-226.24	450.05	-908.55
GSVIVT01034172001	Import inner membrane translocase subunit Tim9, Mitochondrial	ID_1459	4	0	-250.29	217.51	-727.41
GSVIVT01034186001	Unknown protein	ID_1460	2	0	-1,566.41	-1,521.17	-2,375.82
GSVIVT01034208001	Histone H4	ID_1461	2	0	-18,621.90	-51,809.62	-69,193.02
GSVIVT01025198001	Auxin response factor 16	ID_1462	5	0	-232.28	456.24	138.71
GSVIVT01034245001	Glucan endo-1,3-beta-glucosidase 6 precursor	ID_1463	2	0	-1,576.49	-1,757.02	-3,169.34
GSVIVT01025232001	Cysteine peptidase	ID_1464	4	0	-89.43	84.73	-292.04
GSVIVT01025237001	Unknown protein	ID_1465	4	0	-515.76	-55.16	-891.35
GSVIVT01025255001	Unknown protein	ID_1466	11	0	110.73	234.17	-201.67
GSVIVT01025270001	#N/A	ID_1467	4	0	-581.01	569.22	-997.29
GSVIVT01025274001	TRNA-specific 2-thiouridylase	ID_1468	4	0	-46.14	25.53	-147.12
GSVIVT01025300001	OEP80 (outer envelope protein of 80 kda)	ID_1469	4	0	-340.8	-10.11	-861.53
GSVIVT01025314001	Unknown protein	ID_1470	9	0	-89.28	-83.95	-769.02
GSVIVT01025335001	Oxidoreductase	ID_1471	7	0	-259.52	575.25	-344.69
GSVIVT01025364001	Omega-6 fatty acid desaturase, endoplasmic reticulum (FAD2)	ID_1472	9	0	-4.98	-12.35	-82.65
GSVIVT01034730001	Histone H1	ID_1473	2	0	-224.27	-499.47	-1,050.67
GSVIVT01025376001	10-formyltetrahydrofolate synthetase	ID_1474	5	0	-309.96	466.35	625.19
GSVIVT01025386001	Chromomethylase	ID_1475	9	0	-15.85	-33.47	-130.44
XM002276213	#N/A	ID_1476	0	0	-759.48	-828.59	-855.09
GSVIVT01025432001	Pre-mRNA splicing factor cwc22	ID_1477	4	0	-275.32	356.08	-647.73
GSVIVT01003165001	D-3-phosphoglycerate dehydrogenase, chloroplast precursor	ID_1478	7	0	-858.9	1,937.50	48
GSVIVT01034993001	Unknown	ID_1479	0	0	-398.38	-499.25	-527.81
GSVIVT01025463001	Dicarboxylate/tricarboxylate carrier (DTC)	ID_1480	7	0	-668.11	2,424.23	-1,057.82
GSVIVT01025471001	Carboxyl-terminal peptidase	ID_1481	2	0	-4,163.72	-3,622.95	-8,379.43
GSVIVT01025473001	Lysyl-tRNA synthetase	ID_1482	4	0	-86.46	-20.58	-114.22
GSVIVT01025489001	PUMILIO 12 (APUM12)	ID_1483	7	0	-7.29	109.64	-48.24
GSVIVT01025490001	Chaperonin GroEL	ID_1484	7	0	-33.51	1,608.46	218.03
GSVIVT01025500001	Antitermination NusB domain-containing	ID_1485	4	0	-350.03	71.09	-756.52
GSVIVT01025505001	Zinc finger (C3HC4-type ring finger)	ID_1486	4	0	-101.62	-88.18	-284.73
GSVIVT01025507001	Unknown protein	ID_1487	7	0	-449.75	470.13	-345.22
GSVIVT01025529001	Glutamate N-acetyltransferase	ID_1488	2	0	-174.32	-162.67	-509.72
GSVIVT01025548001	APETALA2 (AP2) floral homeotic protein	ID_1489	7	0	-1.64	153.37	-28.91
GSVIVT01025556001	Pseudo-response regulator 7 (APRR7)	ID_1490	7	0	12.7	139.55	-8.43
GSVIVT01025564001	Serine/threonine Protein kinase BNK1	ID_1491	4	0	-119.02	49.56	-181.14
GSVIVT01025565001	RabGAP/TBC domain-containing protein	ID_1492	4	0	-13.09	3.79	-44.59
GSVIVT01035233001	Expansin (VvEXPA4)	ID_1493	4	0	-2,447.77	-1,021.83	-6,524.72
GSVIVT01035241001	No hit	ID_1494	7	0	-584.93	18,842.61	924.31
GSVIVT01025597001	#N/A	ID_1495	4	0	-80.15	105.8	-143.8
GSVIVT01025600001	Unknown protein	ID_1496	2	0	-2,388.99	-3,236.91	-4,973.71
GSVIVT01035350001	Ribosomal protein L28 (RPL28C) 60S	ID_1497	7	0	-333.18	1,253.11	-875.64
GSVIVT01025636001	Xylan synthase	ID_1498	12	0	-3.68	24.33	75.31
GSVIVT01035463001	myb domain protein 32	ID_1499	7	0	-15.54	148.96	-30.15
GSVIVT01025713001	2-phosphoglycerate kinase	ID_1500	4	0	-5.91	-4.54	-53.93
GSVIVT01035513001	Protein tyrosine phosphatase	ID_1501	7	0	-12.21	43.59	-32.46
GSVIVT01035541001	#N/A	ID_1502	4	0	-54.56	-8.38	-127.41
GSVIVT01035542001	#N/A	ID_1503	4	0	-613.62	101.35	-1,178.15
GSVIVT01025744001	Unknown protein	ID_1504	4	0	-57.13	54.89	-103.32
GSVIVT01035559001	Syntaxin-related protein KNOLLE	ID_1505	4	0	-895.61	1,850.53	-4,844.35
GSVIVT01035609001	Unknown protein	ID_1506	4	0	-55	-35.9	-81.71
GSVIVT01035615001	No hit	ID_1507	2	0	-89.46	-109.61	-310.77
GSVIVT01025800001	P-coumaroyl shikimate 3'-hydroxylase isoform 1	ID_1508	2	0	-134.77	-135.56	-247.27
GSVIVT01035656001	No hit	ID_1509	4	0	-49.89	29.74	-138.63
GSVIVT01035686001	BURP domain-containing protein	ID_1510	7	0	205.08	601.12	-26.91
GSVIVT01035688001	Unknown	ID_1511	7	0	12.46	132.46	-37.74
GSVIVT01025824001	Peroxisomal membrane protein 2	ID_1512	4	0	-297.37	-180.99	-754.61
GSVIVT01025827001	ZIFL2 (zinc induced facilitator-like 2)	ID_1513	7	0	-57.26	805.53	-294.66
GSVIVT01025842001	Zinc finger (DHHC type) family	ID_1514	4	0	-34.42	9.65	-98.47
GSVIVT01025868001	Argonaute	ID_1515	2	0	-121.09	-261.65	-531.41
GSVIVT01035819001	Zinc finger (Ran-binding)	ID_1516	2	0	-594.38	-622.17	-861.27
GSVIVT01026137001	Superoxide dismutase, Fe-Mn family	ID_1517	4	0	0.95	41	-79.1
GSVIVT01026144001	Prefoldin subunit 5	ID_1518	4	0	-432.74	409.55	-1,050.82
GSVIVT01026227001	Succinyl-CoA ligase alpha 1 subunit	ID_1519	7	0	-159.13	674.21	-372.84
GSVIVT01026242001	Carrier protein, Mitochondrial	ID_1520	7	0	3.09	25.14	0.05
GSVIVT01026279001	Unknown protein	ID_1521	4	0	-202.23	-71.34	-377.86
GSVIVT01035972001	Plastocyanin domain-containing protein	ID_1522	4	0	-8,127.11	900.96	-16,238.99
GSVIVT01003603001E3	#N/A	ID_1523	7	0	-345.29	595.37	-508.96
GSVIVT01036003001	#N/A	ID_1524	2	0	-35.25	-47.88	-74.49
GSVIVT01026328001	Ribosomal protein S5 (RPS5B) 40S	ID_1525	7	0	-243.65	2,271.59	-1,322.75
GSVIVT01000938001	Nodulin MtN3	ID_1526	2	0	-314.2	-371.27	-478.84
GSVIVT01026363001	ribulose-1,5 bisphosphate carboxylase oxygenase large subunit N-methyltransferase	ID_1527	4	0	-24.16	1.21	-59.76
GSVIVT01026376001	Unknown protein	ID_1528	4	0	-662.17	-347.38	-1,238.28
GSVIVT01026470001	2-oxoisovalerate dehydrogenase alpha subunit, mitochondrial precursor	ID_1529	2	0	-108.31	-273.02	-375.98
GSVIVT01036228001	ERF12	ID_1530	11	0	388.47	838.62	-256.1
GSVIVT01026484001	GDP-mannose transporter (GONST1)	ID_1531	4	0	-19.91	9.57	-45.37
GSVIVT01026490001	Calcineurin phosphoesterase	ID_1532	4	0	-43.68	-34.91	-105.22
GSVIVT01026499001	Maternal effect embryo arrest 50	ID_1533	7	0	-11.07	49.73	-11.59
GSVIVT01026526001	Ribosomal protein L17	ID_1534	4	0	-46.14	97.08	-236.22
GSVIVT01026538001	Uridylate kinase	ID_1535	7	0	-29.27	225.18	-78.05
GSVIVT01026614001	Nodulin MtN21 family	ID_1536	7	0	-14.45	123.04	32.01
GSVIVT01036445001	Allene oxide cyclase (jasmonates from fatty acids)	ID_1537	7	0	59.31	784.08	-485.24
GSVIVT01026631001	Mannitol dehydrogenase	ID_1538	7	0	398.84	12,251.96	-5,245.37
GSVIVT01026821001	3-beta hydroxysteroid dehydrogenase	ID_1539	4	0	-135.18	17	-309.12
GSVIVT01026824001	NADP-dependent malic enzyme	ID_1540	7	0	-173.74	752.84	-555.25
GSVIVT01026826001	(+)-neomenthol dehydrogenase	ID_1541	2	0	-657.92	-515.42	-841.97
GSVIVT01026851001	Cleavage and polyadenylation specificity factor 5	ID_1542	7	0	-175.94	975.41	-654.69
GSVIVT01026869001	Remorin	ID_1543	7	0	-28.85	4,603.86	969.61
GSVIVT01036621001	No hit	ID_1544	4	0	-402.3	202.24	-574.89
GSVIVT01036671001	Aspartic Protease (VvAP33)	ID_1545	4	0	-958.02	1,486.32	-1,663.39
GSVIVT01036674001	NADPH:quinone oxidoreductase	ID_1546	4	0	-133.66	332.68	-400.19
GSVIVT01036676001	NADPH:quinone oxidoreductase	ID_1547	4	0	-228.76	284.5	-474.65
GSVIVT01036678001	Gamma hydroxybutyrate dehydrogenase-like protein	ID_1548	4	0	-1,292.30	1,430.40	-2,918.17
GSVIVT01026970001	Ribosomal protein L46 39S	ID_1549	4	0	-437.94	-31.43	-860.99
GSVIVT01026980001	Unknown protein	ID_1550	4	0	-177.79	-33.98	-224.78
GSVIVT01026982001	Protein kinase	ID_1551	7	0	-90.63	285.33	-111.95
GSVIVT01026985001	Polygalacturonase GH28	ID_1552	4	0	-934.05	1,262.61	-2,062.41
GSVIVT01026987001	Anthocyanidine rhamnosyl-transferase	ID_1553	7	0	-34.25	184.73	-128.59
GSVIVT01026991001	ferric reduction oxidase 2	ID_1554	2	0	-1,340.99	-1,580.45	-2,665.18
GSVIVT01026993001	ferric reduction oxidase 2	ID_1555	2	0	-1,349.83	-1,590.55	-2,647.21
GSVIVT01003334001	Unknown protein	ID_1556	4	0	-248.04	52.1	-491.28
GSVIVT01027031001	Intracellular protein transport protein USO1	ID_1557	7	0	-885.84	3,402.76	-2,784.70
GSVIVT01037055001	Phytosulfokines PSK2	ID_1558	2	0	-117.01	-110.71	-179.52
GSVIVT01027036001	Unknown protein	ID_1559	7	0	20.48	522.77	-90.6
GSVIVT01037277001	Phosphatidylglycerol specific phospholipase C	ID_1560	7	0	359.1	6,896.57	-548.71
GSVIVT01027095001	Unknown protein	ID_1561	2	0	-12.22	-27.28	-37.1
GSVIVT01003351001	fumarylacetoacetase	ID_1562	7	0	-357.42	13,498.43	-1,847.02
GSVIVT01037336001	DUTP pyrophosphatase	ID_1563	2	0	-1,834.10	-1,833.05	-3,516.16
GSVIVT01037347001	Unknown protein	ID_1564	9	0	20.37	48.31	-161.2
GSVIVT01037354001	Chaperonin	ID_1565	4	0	-485.25	-191.29	-1,669.88
GSVIVT01027170001	Unknown protein	ID_1566	7	0	-205.21	825.84	-651.41
GSVIVT01027211001	Zinc-binding protein	ID_1567	7	0	-3.68	6.3	-2.12
GSVIVT01037463001	Embryonic abundant protein	ID_1568	2	0	-654.6	-523.14	-1,091.22
GSVIVT01037535001	Unknown protein	ID_1569	4	0	-74.48	30.81	-361.83
GSVIVT01027314001	#N/A	ID_1570	2	0	-92.69	-123.14	-186.05
GSVIVT01011894001	fiber protein Fb34	ID_1571	4	0	-995.82	371.58	-3,368.92
GSVIVT01037665001	Salicylic acid-induced fragment 1 protein	ID_1572	4	0	-282.54	-182.49	-556.73
GSVIVT01011898001	Protein kinase PKN/PRK1	ID_1573	4	0	-90.92	14.18	-140.05
GSVIVT01027434001	RNA binding motif protein 38	ID_1574	4	0	-68.3	19.92	-408.84
GSVIVT01037779001	NADH dehydrogenase	ID_1575	4	0	-1,243.77	104.95	-1,503.38
GSVIVT01003418001	Ribosomal protein S6 (RPS6B) 40S	ID_1576	4	0	80.18	1,583.17	-1,425.55
GSVIVT01037855001	No hit	ID_1577	7	0	79.67	273.61	-141.75
GSVIVT01027496001	Thioesterase family	ID_1578	4	0	-409.47	-253.93	-640.16
GSVIVT01037881001	SWIB complex BAF60b domain-containing protein	ID_1579	4	0	-1,344.43	480.64	-2,651.59
GSVIVT01037902001	Unknown protein	ID_1580	4	0	-12.56	11.92	-35.09
GSVIVT01027534001	fasciclin arabinogalactan-protein (FLA8)	ID_1581	7	0	-5.48	21.71	-15.5
GSVIVT01027536001	Aurora kinase 3	ID_1582	2	0	-28.24	-41.39	-148.26
GSVIVT01003743001	No hit	ID_1583	7	0	26.44	555.77	67.55
GSVIVT01027546001	Unknown protein	ID_1584	7	0	-133.83	315.79	-150.96
GSVIVT01027575001	Sin3 associated polypeptide p18	ID_1585	4	0	-3,120.16	-504.76	-6,754.12
GSVIVT01027597001	UDP-galactose transporter 2 ATUTR2/UTR2	ID_1586	0	0	-984.71	-1,283.84	-1,373.35
GSVIVT01038086001	Myosin heavy chain-like protein	ID_1587	2	0	-1,013.89	-1,186.73	-3,342.08
GSVIVT01000944001	Pyruvate dehydrogenase E1 component subunit beta	ID_1588	7	0	-247.69	1,363.39	-175.99
GSVIVT01038094001	Mucin	ID_1589	4	0	-163.01	67.76	-523.22
GSVIVT01027639001	Unknown protein	ID_1590	2	0	-23.66	-48.8	-138.82
GSVIVT01038146001	Unknown protein	ID_1591	4	0	-43.59	-11.54	-97.5
GSVIVT01027667001	Transketolase, chloroplast precursor	ID_1592	7	0	-207.06	8,707.21	-1,539.22
GSVIVT01038174001	Stearoyl-acyl-[acyl-carrier-protein] desaturase	ID_1593	7	0	-77.81	117.23	-70.21
GSVIVT01003467001	DNA-directed RNA polymerase II subunit D	ID_1594	4	0	-342.02	-125.94	-1,092.04
GSVIVT01011921001	Plastid-specific 30S ribosomal protein 3	ID_1595	4	0	-165.16	5.82	-248.63
GSVIVT01003469001	Heat shock protein 81-2 (HSP81-2)	ID_1596	7	0	369.93	4,610.30	2,313.69
GSVIVT01038403001	No hit	ID_1597	7	0	-25.42	70	-41.13
GSVIVT01027910001	CCT motif constans-like	ID_1598	2	0	-110.2	-159.88	-289.77
GSVIVT01027931001	DNA mismatch repair protein	ID_1599	2	0	-141.69	-215.09	-462.05
GSVIVT01027934001	Sec20	ID_1600	4	0	-100.51	111.78	-217.15
GSVIVT01027954001	HAD superfamily hydrolase	ID_1601	4	0	-27.59	31.54	-59.3
GSVIVT01003474001	Phototropic-responsive NPH3	ID_1602	7	0	115.69	1,774.40	-395.84
GSVIVT01027971001	Auxin-responsive GH3	ID_1603	11	0	754.95	1,383.78	-123.47
GSVIVT01027975001	Unknown	ID_1604	4	0	-34.07	73.41	-551.86
GSVIVT01038545001	Germin-like protein subfamily 3 member 4	ID_1605	4	0	-48.19	13.91	-111.96
GSVIVT01038612001	Unknown protein	ID_1606	4	0	-425.58	-48.2	-777.37
GSVIVT01028015001	Small nuclear ribonucleoprotein D2	ID_1607	2	0	-2,359.22	-3,023.83	-5,543.56
GSVIVT01028023001	Ribonuclease H	ID_1608	4	0	-490.3	-328.12	-828.62
GSVIVT01038632001E3	#N/A	ID_1609	4	0	-16.29	14.06	-20.24
GSVIVT01028029001	NAD+ ADP-ribosyltransferase	ID_1610	2	0	-121.54	-206.14	-382.16
GSVIVT01028036001	Ribosomal protein L18 (RPL18B) 60S	ID_1611	5	0	-1,011.40	331.68	243.26
GSVIVT01038670001	Ribosomal protein L9 (RPL90A/C) 60S	ID_1612	7	0	-3,237.10	10,746.20	1,217.45
GSVIVT01003479001	Transcriptional adaptor (ADA2b)PROPORZ1	ID_1613	4	0	-264.79	-188.59	-733.62
GSVIVT01028056001	fumarate hydratase	ID_1614	4	0	-57.69	89.02	-101.28
GSVIVT01028062001	Kinesin motor protein	ID_1615	4	0	-88.99	263.42	-283.61
GSVIVT01038689001	DNA binding	ID_1616	4	0	-1,226.68	-870.63	-1,820.74
GSVIVT01028071001	Cellulose synthase CSLD5	ID_1617	4	0	-251.3	103.4	-996.58
GSVIVT01028123001	#N/A	ID_1618	4	0	-15.45	-7.36	-38.18
GSVIVT01003800001E3	#N/A	ID_1619	4	0	-120.73	1.74	-277.29
GSVIVT01011938001	Lysine and histidine specific transporter	ID_1620	12	0	-49.29	88.48	469.71
GSVIVT01003802001	Tubulin folding cofactor D	ID_1621	7	0	-77.92	342.26	-268.5
GSVIVT01028156001	Agenet domain-containing protein	ID_1622	3	0	-689.32	-584.99	-309.25
GSVIVT01028184001	Alpha-L-fucosidase 2 precursor	ID_1623	2	0	-112.1	-93.6	-178.45
GSVIVT01003502001	Histone H2A.4 HTA12	ID_1624	2	0	-189.47	-1,046.67	-2,093.59
GSVIVT01028199001	Unknown protein	ID_1625	7	0	-108.63	456.89	110.87
GSVIVT01028205001	S-adenosylmethionine synthetase 1 (SAM1)	ID_1626	4	0	-643.08	246.53	-1,160.44
GSVIVT01028212001	Unknown protein	ID_1627	2	0	11.15	-737.42	-1,640.67
GSVIVT01028226001	Peptidyl-prolyl cis-trans isomerase, chloroplast ROC4 (rotamase CyP 4)	ID_1628	7	0	-193.88	867.15	-405.16
GSVIVT01028230001	#N/A	ID_1629	4	0	-10.9	136.62	-144.57
GSVIVT01028231001	#N/A	ID_1630	7	0	9.53	189.07	-118.03
GSVIVT01003549001	Tubulin gamma Misato	ID_1631	4	0	-26.56	1.39	-59.69
GSVIVT01028245001	Zinc finger (DHHC type)	ID_1632	4	0	-85.62	44.4	-415.95
GSVIVT01028246001	Polygalacturonase GH28	ID_1633	4	0	-42.1	49.02	-93.27
GSVIVT01028253001	Unknown protein	ID_1634	2	0	-1,256.27	-1,646.02	-2,729.26
GSVIVT01000948001	Leucine-rich repeat protein kinase	ID_1635	2	0	-93.01	-115.45	-170.58
GSVIVT01003551001	myb family	ID_1636	7	0	1,023.49	3,600.28	602.82
GSVIVT01028330001	Malate dehydrogenase, cytosolic	ID_1637	7	0	-1,234.60	15,886.81	-2,969.37
GSVIVT01028332001	Malate dehydrogenase, cytosolic	ID_1638	7	0	-1,637.31	13,758.88	-3,032.85
GSVIVT01028356001	Ankyrin	ID_1639	7	0	-52.88	262.06	-70.86
GSVIVT01028371001	#N/A	ID_1640	7	0	-402.46	1,054.64	-537.07
GSVIVT01028373001	Succinyl-CoA ligase beta-chain	ID_1641	7	0	-177.02	1,228.65	-517.56
GSVIVT01028385001	Rho GDP-dissociation inhibitor 1	ID_1642	4	0	-107.7	-59.68	-450.87
GSVIVT01028411001	Histone-lysine N-methyltransferase SUVR4	ID_1643	4	0	-365.01	-59.25	-1,025.15
GSVIVT01028424001	Nuclear transport factor 2 (NTF2)	ID_1644	5	0	-22.35	307.61	237.62
GSVIVT01028483001	Unknown protein	ID_1645	4	0	-236.13	183.39	-393.05
GSVIVT01028484001	Unknown protein	ID_1646	2	0	-812.7	-892.21	-1,188.59
GSVIVT01028637001	Phototropic-responsive NPH3	ID_1647	2	0	-76.71	-68.79	-90.19
GSVIVT01028661001	Ribosomal protein L13A (RPL13aD) 60S	ID_1648	7	0	-2,081.43	4,370.09	-3,736.70
GSVIVT01028677001	SEC14 cytosolic factor	ID_1649	7	0	-9.38	70.74	-21.88
GSVIVT01028700001	Spermine synthase	ID_1650	4	0	-911.96	-669.53	-2,549.01
GSVIVT01028796001	BTI3 (VIRB2- interacting protein 3)	ID_1651	2	0	-161.32	-250.28	-293.24
GSVIVT01028813001	Synbindin TRAPPC1	ID_1652	5	0	-124.54	396.13	288.13
GSVIVT01028826001	Pentatricopeptide (PPR) repeat-containing protein	ID_1653	4	0	-517.16	-30.35	-1,023.22
GSVIVT01028854001	Ribosomal protein S10 (RPS10C) 40S	ID_1654	7	0	-180.19	1,353.65	-980.83
GSVIVT01003930001	Unknown	ID_1655	4	0	-88.97	48.36	-515.12
GSVIVT01028860001	#N/A	ID_1656	2	0	-759.44	-935.61	-1,352.01
GSVIVT01028872001	Unknown protein	ID_1657	2	0	-653.99	-642.73	-1,179.38
GSVIVT01028887001	#N/A	ID_1658	4	0	-177.12	828.06	-1,872.27
GSVIVT01028898001	Short-chain dehydrogenase/reductase (SDR)	ID_1659	4	0	-344.67	-241.13	-442.25
GSVIVT01028916001	Calmodulin-binding heat shock protein	ID_1660	7	0	-37.71	711.81	-193.13
GSVIVT01028977001	Unknown protein	ID_1661	4	0	-48.41	-2.91	-109.13
GSVIVT01029024001	F-box domain containing protein	ID_1662	2	0	-308.58	-392.75	-536.22
GSVIVT01029025001	Chaperonin GroEL	ID_1663	7	0	180.17	945.54	-216.44
GSVIVT01029046001	Inosine triphosphate pyrophosphatase	ID_1664	4	0	-100.14	16.24	-152.1
GSVIVT01029103001	UPF0066	ID_1665	4	0	-80.69	22.43	-178.91
GSVIVT01029183001	4-coumarate-CoA ligase 2	ID_1666	7	0	-643.12	4,116.43	-914.99
GSVIVT01029211001	Unknown protein	ID_1667	4	0	-407.12	205.23	-583.85
GSVIVT01029242001	Nitrogen fixation NifU	ID_1668	4	0	-80.17	-12.5	-112.17
GSVIVT01029266001	PIN1 auxin transport protein	ID_1669	7	0	0.38	216.38	-6.93
GSVIVT01029267001	Glucose-6-phosphate/phosphate-tranlocator	ID_1670	5	0	-26.38	235.59	186.19
GSVIVT01029449001	Unknown protein	ID_1671	4	0	-479	-301.25	-824.75
GSVIVT01029452001	Transcription factor	ID_1672	4	0	-809	-444.66	-1,459.28
GSVIVT01003685001	Unknown protein	ID_1673	2	0	-2,751.79	-3,479.82	-5,875.46
GSVIVT01029552001	Unknown protein	ID_1674	4	0	-460.45	-324.65	-1,235.81
GSVIVT01012012001	Metal-dependent phosphohydrolase HD domain-containing protein	ID_1675	4	0	-171.01	-4.06	-305.59
GSVIVT01029626001	Cation efflux family protein MTPc4	ID_1676	4	0	-202.15	-126.38	-602.09
GSVIVT01029648001	Ribosomal protein L7 (RPL7D) 60S	ID_1677	7	0	-663.08	5,415.20	1,024.44
GSVIVT01003703001	Kinesin motor protein	ID_1678	7	0	1.3	56.69	-26.06
GSVIVT01029749001	Serine carboxypeptidase II	ID_1679	7	0	4.87	225.59	-0.49
GSVIVT01012023001	Importin	ID_1680	7	0	-9.83	36.65	-17.42
GSVIVT01029789001	LHCB6 (light harvesting complex PSII)	ID_1681	7	0	169.82	9,150.66	-2.01
GSVIVT01029802001	Alpha-L-arabinosidase	ID_1682	7	0	-22.18	176.62	-91.54
GSVIVT01029835001	Protein kinase APK1B	ID_1683	4	0	-1,374.98	-224.63	-2,763.36
GSVIVT01029843001	Cyclin-dependent kinase B1;2	ID_1684	4	0	-22.28	2,157.30	-3,874.93
GSVIVT01029865001	KH domain-containing protein	ID_1685	7	0	-44.34	224.33	-42.42
GSVIVT01029905001	Co-chaperone grpE	ID_1686	5	0	-203.59	633.68	337.67
GSVIVT01012033001	Metal-nicotianamine transporter YSL7	ID_1687	12	0	-13.06	34.06	147.09
GSVIVT01029937001	NADH-cytochrome b5 reductase	ID_1688	7	0	-705.32	4,306.10	-1,532.56
GSVIVT01003728001	Serine carboxypeptidase S28	ID_1689	4	0	6.81	397.42	-613.37
GSVIVT01029971001	5-methyltetrahydropteroyltriglutamate--homocysteine S-methyltransferase	ID_1690	7	0	-414.45	1,234.59	-828.05
GSVIVT01030002001	Vesicle-associated membrane protein	ID_1691	4	0	-238.49	221.56	-636.34
XM002282480ACT1	#N/A	ID_1692	4	0	-28.25	28.78	-56.83
XM002275270LOC100259087	#N/A	ID_1693	7	0	-178.76	1,122.58	-235.82
GSVIVT01030042001	Thymidine kinase	ID_1694	2	0	-562.87	-1,083.82	-1,366.65
GSVIVT01030048001	Zinc finger (CCCH-type) family protein	ID_1695	0	0	-36.48	-33.96	-27.83
GSVIVT01030049001	Vacuolar protein sorting 11 (VPS11)	ID_1696	5	0	-7	269.69	196.11
GSVIVT01030081001	Phytochrome defective C (PHYC)	ID_1697	7	0	-2.22	77.14	13.97
GSVIVT01030201001	Unknown protein	ID_1698	2	0	-488.74	-816.28	-873.54
GSVIVT01030206001	CBL-interacting protein kinase 14 (CIPK14)	ID_1699	7	0	83.96	573.66	-142.67
GSVIVT01000215001	MRG	ID_1700	4	0	-206.83	127.19	-380.47
GSVIVT01030214001	Saposin B domain-containing protein	ID_1701	7	0	-0.83	36.84	-1.12
GSVIVT01030247001	WAVE3	ID_1702	4	0	-323.52	-50.1	-602.72
GSVIVT01012051001	ATP-dependent Clp protease proteolytic subunit	ID_1703	5	0	-53.03	246.55	270.35
GSVIVT01030297001	Unknown protein	ID_1704	4	0	-330.22	429.2	-636.39
GSVIVT01030315001	myb family	ID_1705	7	0	-1.32	80.87	-0.28
GSVIVT01030380001	Epoxide hydrolase 2	ID_1706	4	0	-586.88	370.81	-862.54
GSVIVT01030412001	RabGAP/TBC domain-containing protein	ID_1707	2	0	-630.03	-637.38	-1,157.66
GSVIVT01030440001	Adenosine 5' phosphosulfate reductase	ID_1708	7	0	-1,083.44	2,074.78	-1,863.66
GSVIVT01030443001	Pentatricopeptide (PPR) repeat-containing	ID_1709	0	0	-119.7	-236.61	-215.89
GSVIVT01004313001	Abhydrolase domain-containing protein	ID_1710	4	0	-47.28	18.29	-123.57
GSVIVT01030454001	Dienelactone hydrolase	ID_1711	1	0	-1,350.23	-649.44	-685.62
XM002279768	#N/A	ID_1712	2	0	-1,303.85	-1,977.74	-3,625.11
GSVIVT01030488001	Homeobox protein shoot MERISTEMLESS (STM)	ID_1713	7	0	-0.49	360.79	137.04
GSVIVT01030491001	Pyrophosphate-dependent phosphofructokinase beta subunit	ID_1714	2	0	-59.56	-224.63	-245.12
GSVIVT01012062001	Serine carboxypeptidase S10	ID_1715	4	0	-626.32	279.33	-821.71
GSVIVT01030516001	Unknown protein	ID_1716	5	0	-33.03	128.5	147.29
GSVIVT01030556001	Peroxisomal membrane protein	ID_1717	7	0	-9.18	39.17	-2.14
GSVIVT01030572001	Glycosyl transferase family 14 protein	ID_1718	2	0	-58.38	-104.98	-226.47
GSVIVT01030622001	Zinc finger (CCCH-type) family protein	ID_1719	2	0	-360.38	-505.41	-750.26
GSVIVT01030627001	EXS family protein / ERD1/XPR1/SYG1	ID_1720	4	0	-35.48	43.17	-72.47
GSVIVT01004374001	Elongation factor EF-G	ID_1721	7	0	-95.89	735.64	97.74
GSVIVT01030701001	Nicastrin	ID_1722	4	0	-261.85	-6.1	-508.73
XM002285757	#N/A	ID_1723	4	0	-23.64	-0.27	-32.16
GSVIVT01003837001	Isocitrate dehydrogenase subunit 1	ID_1724	7	0	-354.66	884.37	-13.73
GSVIVT01030780001	Unknown protein	ID_1725	0	0	-17.67	-25.44	-26.5
GSVIVT01004403001	NADH dehydrogenase (ubiquinone) Fe-S protein 4	ID_1726	4	0	-128.53	16.65	-224.9
GSVIVT01030885001	Histone deacetylase (RPD3A)	ID_1727	4	0	-341.13	9.03	-653.44
GSVIVT01030886001	Methionyl-tRNA formyltransferase	ID_1728	2	0	-22.43	-25.25	-53.95
GSVIVT01030921001	S locus-linked protein SLL2	ID_1729	5	0	-1,639.02	2,152.96	1,335.89
GSVIVT01030945001	Unknown protein	ID_1730	7	0	-41.41	219.77	-2.94
GSVIVT01031010001	Unknown protein	ID_1731	4	0	-1,404.27	-540.24	-4,323.87
GSVIVT01031021001	Unknown protein	ID_1732	4	0	-69.48	14.96	-113.68
GSVIVT01004414001	Tubulin alpha-3 chain	ID_1733	2	0	-2,604.77	-3,532.33	-5,075.22
GSVIVT01031125001	Heat shock protein 70	ID_1734	0	0	-405.53	-444.53	-338.12
GSVIVT01031144001	Unknown protein	ID_1735	2	0	-167.56	-212.87	-267.29
GSVIVT01003856001	Serine hydroxymethyltransferase 2	ID_1736	7	0	-7.94	69.63	-7.85
GSVIVT01031146001	ATP-dependent Clp protease proteolytic subunit (ClpR1) (nClpP5)	ID_1737	4	0	-286.13	-37.52	-438.1
GSVIVT01004445001	Protein transport protein Sec61 subunit alpha	ID_1738	3	0	-1,460.55	-535.44	2,480.33
GSVIVT01003857001	Glycine hydroxymethyltransferase	ID_1739	2	0	-90.33	-264.52	-246.69
GSVIVT01031168001	Ribosomal protein L18 60S	ID_1740	4	0	-52.25	505.68	-2,268.82
GSVIVT01031173001	Unknown protein	ID_1741	1	0	-428.96	363.15	-241.36
GSVIVT01004456001	Ternary complex factor MIP1	ID_1742	4	0	-126.62	-101.25	-272.6
GSVIVT01031228001	Universal stress protein (USP) family protein	ID_1743	7	0	77.12	2,154.75	393.16
GSVIVT01031244001	Serine/threonine protein phosphatase	ID_1744	4	0	-149.75	-4.9	-381.48
GSVIVT01031260001	Importin alpha-1 subunit (IMPA1)	ID_1745	4	0	-386.59	-209.37	-992.3
GSVIVT01031261001	Phospholipase/Carboxylesterase	ID_1746	4	0	-27.6	6.04	-85.13
GSVIVT01031267001	Beta-fructofuranosidase	ID_1747	13	0	374.99	304.16	301.43
GSVIVT01012100001	VAMP726 (VESICLE-associated membrane protein)	ID_1748	2	0	-3,972.24	-5,219.84	-6,186.99
GSVIVT01031298001	Ribosome-binding factor A; Glycoside hydrolase, family 28	ID_1749	0	0	-210.69	-257.49	-263.42
GSVIVT01031305001	Unknown protein	ID_1750	4	0	-109.59	90.19	-236.75
GSVIVT01031310001	ATP-citrate synthase	ID_1751	5	0	-1,332.19	3,299.01	1,519.66
GSVIVT01031319001	Pyruvate dehydrogenase kinase	ID_1752	6	0	-134.62	-491.78	-431.08
GSVIVT01031327001	Aspartic Protease (VvAP35)	ID_1753	7	0	34.5	2,303.66	-107.75
GSVIVT01031329001	Aspartic Protease (VvAP34)	ID_1754	7	0	56.57	5,673.77	-220.6
GSVIVT01031365001	DNA polymerase epsilon, subunit A	ID_1755	2	0	-19.61	-35.22	-78.37
GSVIVT01031366001	Ribosomal protein P2 60s acidic	ID_1756	2	0	-6,263.36	-5,837.65	-11,258.36
GSVIVT01031386001	TRNA isopentenyltransferase	ID_1757	1	0	-21.36	4.18	-17.05
GSVIVT01031418001	UDP-D-apiose/UDP-D-xylose synthase	ID_1758	7	0	-939.14	3,431.21	-1,956.94
GSVIVT01031430001	Argonaute protein	ID_1759	4	0	-2,028.83	-309.09	-4,432.07
GSVIVT01004482001	Pentatricopeptide (PPR) repeat-containing protein	ID_1760	0	0	-99.76	-155.56	-129.11
GSVIVT01031470001	ATP dependent DNA ligase	ID_1761	4	0	-5.37	72.28	-67.36
GSVIVT01031525001	2-phosphoglycerate kinase	ID_1762	7	0	-103.17	361.98	115.36
GSVIVT01031526001	Chaperonin GroEL	ID_1763	7	0	-343.72	1,014.80	12.67
GSVIVT01031538001	Zinc finger (CCCH-type) family protein	ID_1764	7	0	-111.83	257.78	-241.6
GSVIVT01031566001	Ribosomal protein S8 (RPS8B) 40S	ID_1765	2	0	-44.93	-144.61	-164.56
GSVIVT01004596001	ATP-dependent Clp protease proteolytic subunit (ClpP4)	ID_1766	2	0	-119.67	-132.35	-274.39
GSVIVT01031575001	Inner membrane import protein Tic22, Chloroplast	ID_1767	1	0	-292.4	175.43	-255.38
GSVIVT01031632001	Ribosomal protein S1	ID_1768	7	0	-126.85	233.87	-187.39
GSVIVT01031661001	Leucin-rich repeat protein kinase	ID_1769	0	0	-2,522.25	-3,325.24	-3,333.53
GSVIVT01031662001	15-cis-ζ-carotene isomerase (Z-ISO) (VvZISO1)	ID_1770	4	0	-362.74	62.87	-787.85
GSVIVT01012120001	AICARFT/IMPCHase bienzyme; MGS	ID_1771	2	0	-1,274.37	-1,864.95	-2,474.30
GSVIVT01031668001	Ku70	ID_1772	4	0	-192.42	-178.96	-680.05
GSVIVT01031709001	PAB8 (poly(A) binding protein 8)	ID_1773	1	0	-116.09	41.83	-108.64
GSVIVT01031717001	Zinc finger (C3HC4-type ring finger)	ID_1774	4	0	-134.82	93.18	-453.33
XM002270891	#N/A	ID_1775	12	0	-103.65	-128.42	2,736.89
GSVIVT01031747001	ERF/AP2 Gene Family (VvERF117)	ID_1776	2	0	-5.93	-29.81	-74.17
GSVIVT01004649001	Ribosomal protein L7 (RPL7D) 60S	ID_1777	4	0	-316.33	-99.35	-672.79
GSVIVT01031763001	Transcriptional factor B3	ID_1778	1	0	-12.48	5.32	-2.98
GSVIVT01031779001	Nodulation protein	ID_1779	7	0	-19.75	81.5	-47.07
GSVIVT01031780001	RNA-binding protein 47B (ATRBP47B)	ID_1780	7	0	-1,331.05	2,010.14	-1,166.37
GSVIVT01031789001	CRK (CDPK-related kinase)	ID_1781	4	0	-724.1	-154.13	-999.65
GSVIVT01031798001	Armadillo/beta-catenin repeat	ID_1782	4	0	-233.53	-248.13	-1,199.42
GSVIVT01003935001	Ran-binding protein 1 RanBP1	ID_1783	5	0	-235.54	1,215.79	1,043.52
GSVIVT01031842001	Unknown protein	ID_1784	4	0	-163.85	-124.84	-397.65
GSVIVT01031854001	CYP82C4	ID_1785	12	0	-81.73	757.44	4,338.88
GSVIVT01031883001	Clast3	ID_1786	4	0	-128.4	471.32	-522.72
GSVIVT01012130001	Thioredoxin O1 ATO1	ID_1787	2	0	-410.32	-357.5	-848.04
GSVIVT01031904001	IBR domain-containing protein	ID_1788	7	0	-178.98	255.44	-108.2
GSVIVT01031955001	Coatomer subunit gamma	ID_1789	7	0	-608.47	1,416.14	-1,181.93
GSVIVT01031966001	NADH dehydrogenase (ubiquinone) Fe-S protein 8	ID_1790	4	0	-293.5	-78.56	-309.87
GSVIVT01031970001	EMB2219 (embryo defective 2219)	ID_1791	2	0	-123.92	-252.57	-410.3
GSVIVT01012138001	Polygalacturonase QRT3	ID_1792	4	0	-12.96	21.16	-61.8
GSVIVT01032004001	Amygdalin hydrolase isoform AH I	ID_1793	7	0	151.13	660.24	-43.74
GSVIVT01004710001	#N/A	ID_1794	7	0	-756.12	2,023.61	-355.28
GSVIVT01012140001	N-carbamyl-L-amino acid amidohydrolase	ID_1795	4	0	-131.67	19.24	-313.96
GSVIVT01032040001	Succinate dehydrogenase [ubiquinone] flavoprotein subunit	ID_1796	2	0	-30.83	-74.39	-67.71
GSVIVT01004711001	#N/A	ID_1797	7	0	-124.62	500.82	144.33
GSVIVT01012141001	Zinc transporter ZIP5	ID_1798	0	0	-119.34	-138.43	-153.08
GSVIVT01032129001	ATAB2	ID_1799	2	0	-343.87	-397.37	-652.1
GSVIVT01003964001	Esterase	ID_1800	5	0	-119.84	112.6	29.15
GSVIVT01032155001	24-sterol C-methyltransferase	ID_1801	4	0	-952.18	632.62	-2,445.77
GSVIVT01012152001	No hit	ID_1802	2	0	-138.98	-213.29	-575.08
GSVIVT01012153001	Haloacid dehalogenase hydrolase	ID_1803	7	0	13.19	818.52	-232.3
GSVIVT01032365001	CYP724B1	ID_1804	2	0	-5.41	-23.02	-30.71
GSVIVT01012155001	Cationic amino acid transporter 5	ID_1805	3	0	-83.23	-88.45	96.16
GSVIVT01003975001	Succinate dehydrogenase iron-protein subunit	ID_1806	7	0	-194.23	2,050.45	-202.52
GSVIVT01032385001	L-fucokinase	ID_1807	7	0	2.23	1,488.37	-268.99
GSVIVT01032387001	#N/A	ID_1808	7	0	-16.61	43.54	-32.42
GSVIVT01032402001	Heterogeneous nuclear ribonucleoprotein A1/A3	ID_1809	4	0	-135.08	-7.59	-237.69
GSVIVT01000546001	Lipase GDSL	ID_1810	7	0	13.36	578.34	-274.07
XM002285376	#N/A	ID_1811	5	0	-4,323.21	25,867.14	16,006.08
GSVIVT01032450001	#N/A	ID_1812	4	0	-54.76	-9.77	-110.52
GSVIVT01032451001	ADP-ribosylation factor A1B	ID_1813	12	0	-893.65	731.07	6,495.74
GSVIVT01032478001	CAAX farnesyltransferase beta subunit	ID_1814	4	0	-98.97	3.52	-108.96
GSVIVT01032493001	HEAT repeat-containing protein	ID_1815	4	0	-561.71	593.35	-748.49
GSVIVT01003989001	Glycerol-3-phosphate dehydrogenase (NAD+)	ID_1816	9	0	219.45	249.61	-463.52
GSVIVT01032540001	ferredoxin thioredoxin reductase catalytic beta chain	ID_1817	4	0	-319.98	157.14	-731.87
GSVIVT01032561001	Phototropin-2	ID_1818	2	0	-19.08	-29.86	-71.92
GSVIVT01032569001	Serine/threonine protein phosphatase PP2A-5 catalytic subunit (PP2A5)	ID_1819	4	0	-81.69	62.41	-105.46
GSVIVT01032575001	P-glycoprotein 17	ID_1820	2	0	-160.01	-121.07	-200.05
GSVIVT01032900001	Proteasome	ID_1821	4	0	-517.76	-95.07	-1,050.82
GSVIVT01032922001	Alpha-amylase isozyme C2 precursor	ID_1822	2	0	-554.59	-665.77	-1,112.74
GSVIVT01032942001	Glyceraldehyde-3-phosphate dehydrogenase A, chloroplast precursor	ID_1823	7	0	1.49	241.94	47.58
GSVIVT01032985001	Unknown	ID_1824	2	0	-132.63	-167.65	-269.95
GSVIVT01032998001	Inducer of CBF expression 1 ICE1	ID_1825	2	0	-450.48	-542.06	-905.53
GSVIVT01033006001	V-type H+-transporting ATPase subunit C	ID_1826	1	0	-558.59	274.91	-111.67
GSVIVT01033037001	PBS1 (avrPphB susceptible 1)	ID_1827	3	0	-42.42	-33.08	100.88
GSVIVT01033062001	Alcohol dehydrogenase	ID_1828	7	0	17.8	283.82	8.79
GSVIVT01004010001	Glycosyl hydrolase family 20 protein	ID_1829	2	0	-166.14	-136.64	-276.34
GSVIVT01033099001	Sulfite oxidase	ID_1830	4	0	-3,024.80	247.76	-3,827.61
GSVIVT01033243001	Zeatin O-glucosyltransferase	ID_1831	8	0	106.84	-141.28	264.25
GSVIVT01033246001	Transcription initiation factor TFIIB	ID_1832	12	0	-94.45	303.55	555.36
GSVIVT01033276001	Exosome complex component RRP43	ID_1833	4	0	-248.96	-82.94	-313.22
GSVIVT01033278001	Unknown protein	ID_1834	7	0	-211.97	350.64	0.46
GSVIVT01033307001	GTP-binding protein TypA/BipA	ID_1835	9	0	34.82	9.29	-88.05
GSVIVT01033314001	Unknown	ID_1836	2	0	-286.03	-458.54	-504.44
GSVIVT01033317001	MATE efflux family protein	ID_1837	2	0	-285.77	-258.69	-534.04
GSVIVT01033323001	Helicase	ID_1838	4	0	-45.3	44.41	-58.78
GSVIVT01012193001	Processing peptidase beta subunit, mitochondrial	ID_1839	2	0	-24.74	-33.86	-54.82
GSVIVT01033390001	PHD finger transcription factor	ID_1840	7	0	-33.57	104.35	-91.91
GSVIVT01033417001	Armadillo helical	ID_1841	12	0	-31.7	83.31	262.59
GSVIVT01033425001	Translation initiation factor eIF-3 subunit 8	ID_1842	5	0	-313.43	254.81	471.01
GSVIVT01033430001	Pre-rRNA processing protein RRP5	ID_1843	4	0	-58.24	-18.88	-188.44
GSVIVT01033434001	Sphingosine-1-phosphate phosphatase	ID_1844	1	0	-357.6	-153.59	-251.55
GSVIVT01033476001	Aha1 domain-containing protein	ID_1845	7	0	-805.04	1,518.36	-849.81
GSVIVT01004079001	Copper amine oxidase	ID_1846	7	0	-108.95	544.14	138.84
GSVIVT01033491001	Cation efflux family	ID_1847	4	0	-7.8	16.92	-68.65
GSVIVT01033494001	Actin beta/gamma 1	ID_1848	4	0	-52.74	14.57	-312.64
GSVIVT01033524001	Protein translocase ATOEP16-3 Tim17	ID_1849	7	0	-727.06	3,136.29	-1,472.19
GSVIVT01033571001	BLADE-ON-PETIOLE2	ID_1850	7	0	-4.24	16.56	-10.54
GSVIVT01033591001	Embryo-abundant protein	ID_1851	10	0	68.24	-22.09	-26.69
GSVIVT01004093001	Adaptor-related protein complex 1, mu 1 subunit	ID_1852	7	0	-106.2	184.72	-23.29
GSVIVT01033637001	MAP70 protein .	ID_1853	4	0	-96.75	-39.99	-182.89
GSVIVT01033644001	Zinc finger (C2H2 type) family	ID_1854	5	0	-1,860.83	3,524.74	7,167.39
GSVIVT01033651001	S-adenosylmethionine synthetase	ID_1855	4	0	-159.8	-59.64	-234.42
GSVIVT01033666001	Zinc finger protein ATRZ-1A	ID_1856	2	0	-2,175.47	-4,256.55	-5,112.08
GSVIVT01033671001	Pectate lyase	ID_1857	3	0	-7.21	-23.27	83.75
GSVIVT01033747001	Pyruvate kinase, cytosolic isozyme	ID_1858	7	0	-1,291.78	3,502.57	-2,148.55
GSVIVT01033748001	Uridylate kinase	ID_1859	2	0	-221.47	-232.53	-369.05
GSVIVT01033765001	AT-hook protein 1 (AHP1)	ID_1860	2	0	-3,054.24	-4,703.64	-6,393.50
GSVIVT01033776001	Delta14-sterol reductase FK (FACKEL)	ID_1861	4	0	-614.37	-163.29	-1,101.17
GSVIVT01033791001	fructose-bisphosphate aldolase cytoplasmic isozyme	ID_1862	7	0	-12,392.14	23,384.03	-19,415.05
GSVIVT01033801001	1,4-alpha-glucan branching enzyme IIB, chloroplast precursor	ID_1863	5	0	-29.29	282.96	216.16
GSVIVT01033830001	Hydrolase, alpha/beta fold	ID_1864	7	0	-356.19	1,529.55	68.84
GSVIVT01033955001	VPS60.2 SNF7	ID_1865	2	0	-110.27	-135.86	-196.55
GSVIVT01033959001	LMBR1 integral membrane	ID_1866	4	0	-798.26	-105.29	-956.27
GSVIVT01004251001	Unknown	ID_1867	2	0	-78.06	-231.56	-426.45
GSVIVT01034021001	E-cadherin binding protein	ID_1868	4	0	-15.18	4.47	-22.73
GSVIVT01034024001	Ceramidase	ID_1869	7	0	-252.86	721.24	-496.16
GSVIVT01034025001	Ribosomal protein L35a (RPL35aC) 60S	ID_1870	7	0	-260.46	1,100.36	-449.19
GSVIVT01000243001	Transmembrane CLPTM1 Cleft lip and palate transmembrane protein 1	ID_1871	3	0	-1,345.56	-766.98	-153.19
GSVIVT01034077001	Lumen common protein family, chloroplast	ID_1872	4	0	-107.36	-83.97	-264.67
GSVIVT01034098001	Aldo-keto reductase	ID_1873	2	0	-104.94	-168.77	-216.49
GSVIVT01012237001	Fructokinase-2	ID_1874	4	0	-55.11	-56.59	-216.64
GSVIVT01034178001	Pectinacetylesterase	ID_1875	7	0	-35.46	64.3	12.09
GSVIVT01034188001	H/ACA ribonucleoprotein complex subunit 4	ID_1876	2	0	-842.42	-1,493.91	-2,197.63
GSVIVT01034194001	#N/A	ID_1877	12	0	53.06	223.99	175.63
GSVIVT01034212001	ARF GTPase activator, ARF-GAP Domain 6	ID_1878	4	0	-3,817.47	-457.16	-5,724.42
XM002280488	#N/A	ID_1879	1	0	-742.41	178.64	-662.87
GSVIVT01034280001	Diaminopimelate decarboxylase	ID_1880	4	0	-1,248.02	193.12	-3,993.64
GSVIVT01034331001	Katanin p80 (WD repeat containing) subunit B 1	ID_1881	7	0	-44.98	126.71	-105.43
GSVIVT01034344001	Pyruvate kinase	ID_1882	7	0	-334.81	3,179.80	-319.21
GSVIVT01034351001	Unknown protein	ID_1883	7	0	-10.81	263.04	129.27
GSVIVT01034360001	Unknown protein	ID_1884	0	0	-269.9	-341.01	-364.45
GSVIVT01034361001	High mobility group B 6	ID_1885	2	0	-1,432.52	-3,051.57	-3,730.28
GSVIVT01034394001	ZFWD1 (zinc finger WD40 repeat protein 1)	ID_1886	0	0	-93.83	-144.54	-126.1
GSVIVT01034397001	Zfwd2 protein (ZFWD2)	ID_1887	2	0	-35.51	-59.32	-61.68
GSVIVT01034402001	Zfwd2 protein (ZFWD2)	ID_1888	0	0	-103.11	-159.21	-131.09
GSVIVT01034409001	Zfwd2 protein (ZFWD2)	ID_1889	2	0	-39.83	-61.51	-69.86
GSVIVT01034588001	#N/A	ID_1890	7	0	-993.42	1,751.17	291.49
GSVIVT01034611001	Small nuclear ribonucleoprotein B and B'	ID_1891	4	0	-46.69	17.2	-114.13
GSVIVT01034613001	Beta-D-glucosidase	ID_1892	4	0	-297.97	-135.29	-841.03
GSVIVT01034615001	Serine/threonine-protein phosphatase BSL3	ID_1893	2	0	-12.87	-24.05	-23.74
GSVIVT01034645001	Exocyst subunit EXO70 A1	ID_1894	5	0	-370.08	846.7	1,643.50
GSVIVT01034738001	No hit	ID_1895	4	0	-56.74	62.81	-151.99
GSVIVT01005129001E5	#N/A	ID_1896	9	0	703.24	-1,963.52	-6,458.96
GSVIVT01034940001	Ribosomal protein S1 30S	ID_1897	4	0	-58.35	-41.06	-131.75
GSVIVT01034964001	Galactokinase (GAL1)	ID_1898	7	0	-20.81	3,565.48	563.07
GSVIVT01034969001	#N/A	ID_1899	4	0	-206.32	-55.44	-338.98
GSVIVT01035014001	Transducin family protein / WD-40	ID_1900	4	0	-126.43	135.2	-251.01
GSVIVT01035034001	Unknown protein	ID_1901	2	0	-123.85	-1,043.29	-2,968.13
GSVIVT01004468001	ATP-dependent Clp protease proteolytic subunit (ClpP4)	ID_1902	4	0	-334.5	-194.94	-589.64
GSVIVT01005147001	Retroelement pol polyprotein	ID_1903	4	0	-58.31	39.16	-67.32
GSVIVT01035096001	Ribosomal protein L19 (RPL19A) 60S	ID_1904	5	0	-1,070.72	9,952.23	8,156.81
GSVIVT01035117001	fumarylacetoacetate hydrolase	ID_1905	7	0	-188	576.84	-402.45
GSVIVT01035145001	Transducin protein	ID_1906	7	0	-15.24	514.94	-140.84
GSVIVT01035247001	Glutamate decarboxylase 1	ID_1907	12	0	134.29	9,305.30	18,992.94
GSVIVT01035322001	6-phosphofructokinase	ID_1908	7	0	20.6	5,258.79	-110.01
GSVIVT01035323001	Serine/threonine-protein kinase Aurora-1	ID_1909	4	0	-143.34	543.4	-772.11
GSVIVT01035326001	Tetratricopeptide repeat (TPR)-containing	ID_1910	4	0	-50.84	-20.05	-172.36
GSVIVT01001426001	Choline kinase	ID_1911	11	0	961.69	1,961.30	-356.75
GSVIVT01035358001	Unknown	ID_1912	2	0	-23.72	-71.36	-164.96
GSVIVT01035402001	Zinc transporter ZIP4	ID_1913	2	0	-1,975.61	-1,991.23	-3,453.04
GSVIVT01035408001	#N/A	ID_1914	4	0	-213.72	191.19	-459.22
GSVIVT01035413001	Conserved oligomeric Golgi complex component 8	ID_1915	7	0	-5.04	219.11	12.13
GSVIVT01005210001	Unknown protein	ID_1916	13	0	2,726.79	1,500.51	3,258.24
GSVIVT01012753001	Splicing factor 3A subunit 3	ID_1917	2	0	-76.34	-196.05	-176.54
GSVIVT01035511001	#N/A	ID_1918	4	0	-790.94	579.14	-1,412.20
GSVIVT01035537001	Replicon protein A (ATRPA2/ROR1/RPA2)	ID_1919	2	0	-241.8	-329.62	-499.42
GSVIVT01035544001	PAP/fibrillin family	ID_1920	7	0	-93.65	970.48	-840.97
GSVIVT01004672001	Unknown protein	ID_1921	5	0	-157.84	749.2	548.34
GSVIVT01035602001	#N/A	ID_1922	2	0	-57.25	-116.59	-237.25
GSVIVT01035625001	YebC	ID_1923	1	0	-62.51	-2.91	-39.45
GSVIVT01035631001	Exosome complex exonuclease RRP46	ID_1924	4	0	-58.89	32	-179.99
GSVIVT01035641001	Lactoylglutathione lyase	ID_1925	4	0	-143.26	-89.05	-380.06
GSVIVT01035650001	FAD-binding domain-containing protein	ID_1926	4	0	-339.96	-154.57	-386.81
GSVIVT01035658001	4-amino-4-deoxychorismate lyase	ID_1927	2	0	-418.81	-459.53	-566
GSVIVT01035660001	Translation initiation factor eIF-3 subunit 6	ID_1928	4	0	-332.53	-13.38	-1,301.30
GSVIVT01035663001	Myb-related protein 3R-1 (Plant c-MYB-like protein 1) MYB3R1	ID_1929	7	0	-122.97	1,104.35	-822.55
GSVIVT01035666001	RNA recognition motif (RRM)-containing protein	ID_1930	4	0	-398.51	-98.95	-1,151.87
GSVIVT01035667001	Coiled-coil domain-containing protein 25	ID_1931	7	0	-375.95	423.62	-305.54
GSVIVT01035669001	Membrane protein	ID_1932	4	0	-573.84	-468.2	-1,291.54
GSVIVT01035713001	GLB3 (2-on-2 hemoglobin like gene 3)	ID_1933	7	0	-142.62	1,804.73	495.28
GSVIVT01035715001	ABC Transporter (VvPDR28 - VvABCG58)	ID_1934	0	0	-2.93	-5.14	-1.33
GSVIVT01004718001	Aquaporin TIP2;2	ID_1935	10	0	138.61	3.21	-19.36
GSVIVT01035797001	TIFY gene family (VvTIFY2)	ID_1936	7	0	24.07	1,098.07	-284.14
GSVIVT01035802001	Ubiquinol-cytochrome c reductase subunit 7	ID_1937	7	0	-519.66	5,389.48	300.29
GSVIVT01035805001	Ras GTP-binding protein (RAN3)	ID_1938	7	0	182.86	598.93	-44.64
GSVIVT01035833001	Brittle 1 protein	ID_1939	7	0	75.82	979.26	-493.62
GSVIVT01035857001	BRI1-KD interacting protein 118	ID_1940	4	0	-304.72	374.41	-864.66
GSVIVT01012796001	R protein L6	ID_1941	2	0	-34.37	-65.82	-86.26
GSVIVT01035952001	Alpha-1,3-galactosyltransferase	ID_1942	4	0	-414.52	12.03	-571.5
GSVIVT01035980001	Translation initiation factor eIF-4F	ID_1943	5	0	-75.28	658.04	582.25
GSVIVT01036004001	DNA-directed RNA polymerase II subunit J	ID_1944	4	0	-1,956.03	-105.18	-3,528.04
GSVIVT01036012001	Translation initiation factor eIF-3 subunit 9	ID_1945	7	0	21.46	315.6	-64.76
GSVIVT01004782001	PLATZ transcription factor	ID_1946	2	0	-150.21	-265.09	-307.75
GSVIVT01036042001	Conserved oligomeric Golgi complex 7	ID_1947	7	0	-36.77	42.89	-28.56
GSVIVT01036047001	Receptor-like kinase	ID_1948	7	0	-84.92	604.85	-49.13
GSVIVT01036066001	Calcium-binding EF hand	ID_1949	7	0	2.59	22.81	9.7
GSVIVT01036113001	EIF-4A3	ID_1950	4	0	-564.22	647.27	-885.31
GSVIVT01036114001	Unknown protein	ID_1951	4	0	-53.89	-23.95	-59
GSVIVT01036119001	RNA-binding region RNP-1	ID_1952	0	0	-1,212.66	-2,253.89	-2,020.21
GSVIVT01036211001	Unknown protein	ID_1953	4	0	-174.88	174.87	-351.58
GSVIVT01012985001	Secretory carrier membrane protein (SCAMP4)	ID_1954	3	0	-710.31	-772.06	428.03
GSVIVT01005331001	Elongation factor 1-alpha	ID_1955	6	0	-1,292.95	-5,314.65	-3,715.74
GSVIVT01036292001	Unknown protein	ID_1956	1	0	-99.23	41.5	-92.57
GSVIVT01004799001	Derlin-2	ID_1957	7	0	-90.05	727.04	74.88
GSVIVT01036441001	DDT domain-containing protein	ID_1958	2	0	-26.06	-69.68	-101.7
GSVIVT01036450001	Proteasome maturation factor UMP1	ID_1959	4	0	-973.19	987.88	-3,415.27
GSVIVT01004809001	Bromo-adjacenty (BAH) domain-containing protein	ID_1960	4	0	-642.89	-16.09	-1,576.02
GSVIVT01036475001	#N/A	ID_1961	7	0	-309.09	272.27	-245.33
GSVIVT01036483001	Proline oxidase	ID_1962	7	0	-24.22	2,500.74	180.33
GSVIVT01036484001	Cell division protein FtsH	ID_1963	4	0	-149.19	98.47	-570.39
GSVIVT01036604001	ACI112	ID_1964	12	0	67.05	94.23	269.07
GSVIVT01036659001	No hit	ID_1965	7	0	-68.76	1,276.53	-905.71
GSVIVT01036698001	Nucleoprotein TPR	ID_1966	4	0	-216.54	-163.41	-575.51
GSVIVT01036721001	Aldehyde Dehydrogenase (VvALDH5F3)	ID_1967	4	0	-14.35	34.49	-45.56
GSVIVT01036723001	SAM-dependent methyltransferase	ID_1968	4	0	-44.81	-25.78	-59.21
GSVIVT01036736001	#N/A	ID_1969	4	0	-246.93	-95.89	-623.94
GSVIVT01036737001	3-deoxy-8-phosphooctulonate synthase.	ID_1970	7	0	-39.19	245.53	-142.22
GSVIVT01036762001	Peroxisomal 2,4-dienoyl-CoA reductase	ID_1971	1	0	-811.65	-448.39	-683.32
GSVIVT01036763001	FtsH protease 12	ID_1972	7	0	-2.97	64.06	-36.1
GSVIVT01036775001	Phosphoglycerate kinase, cytosolic	ID_1973	7	0	-799	8,541.41	-1,334.16
GSVIVT01036780001	RRNA methylase	ID_1974	4	0	-26.09	2.83	-88.84
GSVIVT01036957001	TIP growth defective 1	ID_1975	1	0	-211.69	-15.19	-195.52
GSVIVT01036964001	Unknown protein	ID_1976	7	0	-158.05	398.42	-14.77
GSVIVT01037046001	Tubulin alpha	ID_1977	2	0	-1,722.05	-3,137.50	-5,284.66
GSVIVT01037071001	Serine carboxypeptidase SCPL17	ID_1978	7	0	22.23	835.27	-28.22
GSVIVT01037233001	Phycoerythrobilin ferredoxin oxidoreductase	ID_1979	4	0	-39.98	-5.67	-95.69
GSVIVT01037259001	Regulator of chromosome condensation (RCC1)	ID_1980	4	0	-65.92	58.56	-182.26
GSVIVT01004867001	RPS4 (resistant to p. syringae 4)	ID_1981	2	0	-161.39	-362.03	-437.61
GSVIVT01037276001	Unknown protein	ID_1982	2	0	-347.32	-398.65	-565.57
GSVIVT01037303001	Histone deacetylase (HD2A)	ID_1983	12	0	205.31	2,587.09	4,084.57
GSVIVT01037376001	Indigoidine synthase A family protein	ID_1984	4	0	-53.05	-23.94	-105.83
GSVIVT01037384001	Cysteine desulfurase	ID_1985	4	0	-158.17	111.04	-377.38
GSVIVT01037397001	Cyclin CYCB1_2	ID_1986	2	0	-18.73	-107.22	-136.91
GSVIVT01037402001	Plectin (myosin-like)	ID_1987	7	0	-556.91	946.72	-883.53
GSVIVT01037438001	Geranylgeranyl reductase	ID_1988	2	0	-2,749.20	-3,517.84	-4,668.59
GSVIVT01004954001	Heptaprenyl diphosphate synthase component II	ID_1989	2	0	-55.27	-81.88	-100.58
GSVIVT01037511001	5-methyltetrahydropteroyltriglutamate--homocysteine S-methyltransferase	ID_1990	4	0	-153.92	73.77	-373.45
GSVIVT01037526001	Thylakoid lumenal P17.1 protein	ID_1991	4	0	-258.23	-143.29	-658.6
GSVIVT01037538001	Strictosidine synthase	ID_1992	7	0	-1,331.32	3,507.83	-2,647.31
GSVIVT01037542001	Periplasmic beta-glucosidase precursor	ID_1993	4	0	-314.44	-164.21	-852.96
GSVIVT01013072001	PAP/fibrillin family	ID_1994	1	0	-147.61	125.16	-47.4
GSVIVT01000024001	Signal peptidase complex subunit 3	ID_1995	5	0	-217.43	3,527.25	2,635.42
GSVIVT01037650001	Endoribonuclease L-PSP	ID_1996	4	0	-817.9	878.87	-2,132.84
GSVIVT01037702001	Acid phosphatase/vanadium-dependent haloperoxidase	ID_1997	4	0	-402.25	-234.57	-673.34
[truncated: 3,941 more rows]

## Sheet: IT profile set
Data S5. STEM analysis on the four varieties developing seed datasets.
Gene ID	Functional annotation	SPOT	Profile	S1	S2	S3	S4
GSVIVT01025945001	putative MADS-box Agamous 3 (VviAGL11)	ID_645	5	0	-5,078.55	12,742.57	9,257.90
XM002267604F3H	#N/A	ID_0	7	0	-5,993.48	30,453.45	3,488.47
GSVIVT01030056001	Heat shock protein 90C	ID_1	4	0	-774.42	181.29	-777.41
GSVIVT01012040001	Glutamine synthetase	ID_2	7	0	-831.55	2,883.21	245.31
GSVIVT01030074001	Import inner membrane translocase subunit TIM50	ID_3	4	0	-125.11	4.06	-143.05
GSVIVT01030085001	fasciclin-like arabinogalactan protein FLA2	ID_4	5	0	-312.7	1,348.38	1,480.04
GSVIVT01030120001	Heterogeneous nuclear ribonucleoprotein A1/A3	ID_5	4	0	-151.89	-13.48	-173.84
GSVIVT01030138001	Subtilisin protease	ID_6	7	0	-166.75	559.43	-257.58
GSVIVT01030142001	Telomere repeat binding protein 1	ID_7	4	0	-86.24	-57.38	-110.93
GSVIVT01030218001	Aspartate aminotransferase	ID_8	14	0	22.11	101.7	77.21
GSVIVT01030266001	Kelch repeat-containing protein	ID_9	1	0	-397.51	-199.13	-344.69
GSVIVT01030275001	Unknown protein	ID_10	1	0	-512.24	-215.31	-496.68
GSVIVT01030295001	Ribosomal protein S4 (RPS4D) 40S	ID_11	4	0	-2,284.91	4,233.95	-4,518.78
GSVIVT01030413001	EDM2	ID_12	4	0	-242.48	-125.84	-366.7
GSVIVT01030419001	Rho GDP-dissociation inhibitor 2	ID_13	4	0	-72.06	5.79	-193.19
GSVIVT01030439001	Prephenate dehydratase	ID_14	1	0	-463.37	228.73	-444.7
GSVIVT01012058001	Splicing factor 3A subunit 1	ID_15	4	0	-725.1	293.37	-879.2
GSVIVT01012059001	Serine carboxypeptidase S10	ID_16	4	0	-834.65	320.71	-1,012.22
GSVIVT01030475001	Chromosome associate protein subunit H	ID_17	4	0	5.85	56.18	-96.15
GSVIVT01030484001	Dehydrogenase	ID_18	2	0	-273.09	-234.48	-350.49
GSVIVT01030487001	Bromo-adjacenty (BAH) domain-containing protein	ID_19	4	0	-678.31	56.12	-945.56
GSVIVT01030490001	RNA-binding protein	ID_20	5	0	-12.96	-0.26	4.09
GSVIVT01030497001	Nucleobase-ascorbate transporter 1 (NAT1)	ID_21	4	0	-198.94	-70.96	-403.35
GSVIVT01030544001	Phagocytosis and cell motility protein ELMO1	ID_22	4	0	-113.03	-63.12	-123.03
GSVIVT01030616001	Peroxidase ATP11A (gb|X98802).	ID_23	7	0	-1,164.27	1,741.86	-1,428.75
GSVIVT01030624001	Histone-lysine N-methyltransferase ATXR2	ID_24	4	0	-143.86	-78.48	-166.58
GSVIVT01030716001	Glucan endo-1,3-beta-glucosidase 3 precursor	ID_25	4	0	-132.51	-71.5	-202.81
GSVIVT01030782001	DNA repair protein Rad4 family	ID_26	4	0	-165.5	-105.59	-285.39
GSVIVT01030881001	Beta-mannosidase	ID_27	7	0	-325.12	508.09	-439.84
GSVIVT01030914001	NADH dehydrogenase (ubiquinone) Fe-S protein 1	ID_28	5	0	-854.81	1,722.78	500.08
GSVIVT01030973001	Phosphatidic acid phosphatase alpha	ID_29	3	0	-303.72	-171.11	10.64
GSVIVT01030990001	Glutamine amidotransferase	ID_30	7	0	624.82	3,040.72	1,134.91
GSVIVT01031018001	Ribosomal protein S7 (RPS7A) 40S	ID_31	5	0	-3,105.70	3,787.43	795.62
GSVIVT01031023001	neoxanthin synthase (NSY) (VvNSY1)	ID_32	9	0	103.08	40.16	-70.22
GSVIVT01031037001	KH domain containing protein	ID_33	4	0	-395.51	-251.87	-452.27
GSVIVT01031067001	Chaperonin	ID_34	4	0	-3,792.28	-965.31	-4,398.85
GSVIVT01012094001	Unknown protein	ID_35	2	0	-1,204.35	-1,001.86	-1,454.10
GSVIVT01031212001	3'-5' exoribonuclease	ID_36	2	0	-98.41	-160.39	-301.91
GSVIVT01031229001	Calreticulin 2 (CRT2)	ID_37	7	0	-3,175.72	3,645.03	-3,255.72
GSVIVT01004457001	Ternary complex factor MIP1	ID_38	4	0	-349.04	128.26	-566.86
GSVIVT01031264001	Agenet domain-containing protein	ID_39	1	0	-89.45	-15.19	-68.24
GSVIVT01001270001	Multi-copper oxidase (SKU5)	ID_40	7	0	-927.36	1,478.32	-1,546.07
GSVIVT01000223001	Microtubule end binding protein 1 (EB1)	ID_41	4	0	-100.98	231.02	-558.45
GSVIVT01031316001	Protein-serine/threonine kinase haspin-related	ID_42	4	0	-67.13	-8.65	-374.2
GSVIVT01031342001	Pectinacetylesterase	ID_43	7	0	-42.98	794.54	-345.9
GSVIVT01031344001	flap endonuclease 1a	ID_44	4	0	-117.06	-76.13	-138.68
GSVIVT01031354001	Phytochrome A (PHYA)	ID_45	0	0	-374.26	-250.69	-375.61
GSVIVT01031355001	SNARE YKT6 1	ID_46	4	0	-146.44	120.61	-233.75
GSVIVT01012105001	Protein kinase C inhibitor	ID_47	7	0	-237.07	318.44	-242.69
GSVIVT01031405001	Cellulose synthase CSLA02	ID_48	7	0	-19.25	2,739.81	-168.16
GSVIVT01031467001	Zinc finger (C3HC4-type ring finger)	ID_49	9	0	1,314.07	256.02	-1,140.59
GSVIVT01031478001	#N/A	ID_50	4	0	-82.12	-22.74	-147.46
GSVIVT01031496001	myb domain protein 36	ID_51	7	0	66.2	265.79	-13.15
GSVIVT01031528001	ABC Transporter (VvWBC25 - VvABCG25)	ID_52	0	0	-1,576.69	-1,762.43	-1,841.49
GSVIVT01031532001	Transcription initiation factor TFIIB	ID_53	2	0	-209.95	-347.51	-543.85
GSVIVT01031547001	Ubiquitin-conjugating enzyme E2 C	ID_54	4	0	-123.76	-54.16	-453.32
GSVIVT01031554001	TTN9 (TITAN9)	ID_55	4	0	-93.31	-68.56	-199.29
GSVIVT01031564001	#N/A	ID_56	4	0	5.57	38.38	-43.04
GSVIVT01031620001	Rho GDP-dissociation inhibitor 2	ID_57	7	0	-277.42	816.56	-491.62
GSVIVT01031646001	Aldo/keto reductase AKR	ID_58	5	0	-711.62	2,305.87	4,038.93
GSVIVT01031648001	Aldo/keto reductase AKR	ID_59	5	0	-628.97	2,354.89	2,976.73
GSVIVT01031649001	Aldo/keto reductase	ID_60	5	0	-785.55	2,784.38	1,263.22
GSVIVT01031651001	Aldo/keto reductase AKR	ID_61	5	0	-44.03	211.65	165.42
GSVIVT01004606001	Unknown protein	ID_62	0	0	-1,076.84	-711.9	-1,053.25
GSVIVT01000226001	Cyclin D	ID_63	2	0	-695.61	-640	-978.84
GSVIVT01031749001	Prpk (p53-related protein kinase)	ID_64	4	0	-431.06	65.06	-708.59
GSVIVT01031765001	Cyclin-dependent kinase inhibitor ICK5	ID_65	7	0	-89.29	122.91	-63.69
GSVIVT01031905001	Protease	ID_66	4	0	-445.97	-282.23	-491.95
GSVIVT01031931001	Phosphatidylinositol 4-kinase	ID_67	1	0	-391.43	211.72	-263.69
GSVIVT01031935001	Unknown protein	ID_68	4	0	-356.36	52.84	-515.27
GSVIVT01032030001	Urophorphyrin III methylase	ID_69	7	0	-65.74	126.74	-131.81
GSVIVT01032039001	Pigment defective 322	ID_70	7	0	-629.11	1,050.50	-679.83
GSVIVT01032041001	Ribosomal protein L6 (RPL6C) 60S	ID_71	4	0	-4,556.55	1,013.52	-6,257.85
GSVIVT01032082001	Zinc finger (C3HC4-type ring finger)BIG BROTHER	ID_72	4	0	-118.38	-81	-131.95
GSVIVT01032083001	Unknown protein	ID_73	4	0	-182.7	-23.55	-274.82
GSVIVT01032087001	F-type H+-transporting ATPase oligomycin sensitivity conferral	ID_74	7	0	-683.08	1,789.25	-901.88
GSVIVT01003955001	1-deoxy-D-xylulose-5-phosphate synthase, chloroplast precursor	ID_75	4	0	-380.92	-217.14	-409.15
GSVIVT01032102001	Ribosomal protein L30 (RPL30B) 60S	ID_76	4	0	-1,795.01	1,020.57	-2,871.20
GSVIVT01032118001	Polygalacturonase GH28	ID_77	0	0	-2,445.45	-3,508.80	-3,525.87
GSVIVT01032121001	Unknown protein	ID_78	4	0	-650.09	-413.23	-867.8
GSVIVT01032138001	DNA topoisomerase, ATP-hydrolyzing	ID_79	4	0	-776.41	-22.5	-2,659.89
GSVIVT01004734001	#N/A	ID_80	12	0	-403.65	806.58	7,293.34
GSVIVT01032197001	Unknown protein	ID_81	5	0	-984.32	72.56	67.22
GSVIVT01004735001	Copper-binding family protein	ID_82	12	0	-816.72	948.42	12,558.05
GSVIVT01032239001	Squamosa promoter-binding protein (VvSBP10)	ID_83	4	0	-601.59	564.96	-693.85
GSVIVT01003969001	Unknown protein	ID_84	4	0	-117.84	26.65	-181.74
GSVIVT01032268001	Potyviral helper component protease-interacting protein 2	ID_85	4	0	-192.45	-131.1	-392.47
GSVIVT01032269001	Protein kinase APK1B	ID_86	9	0	16.24	43.53	-171.86
GSVIVT01032352001	Unknown protein	ID_87	4	0	-13.21	24.45	-29.57
GSVIVT01032373001	#N/A	ID_88	7	0	-38.23	101.61	-45.63
GSVIVT01032403001	Nuclear pore complex protein Nup210	ID_89	4	0	-307.29	-47.38	-521.66
GSVIVT01032439001	Anthranilate phosphoribosyltransferase, chloroplast precursor	ID_90	4	0	-126.15	-54.73	-242.28
GSVIVT01004801001	Pentatricopeptide (PPR) repeat membrane-associated salt-inducible protein	ID_91	1	0	-597.11	232.33	-458.18
GSVIVT01032459001	Unknown protein	ID_92	1	0	-646.34	-15.82	-619.59
GSVIVT01012160001	Unknown protein	ID_93	1	0	-437.78	241.14	-33.6
GSVIVT01032500001	Aldehyde Dehydrogenase (VvALDH2B9)	ID_94	1	0	-1,848.39	272.22	-511.83
GSVIVT01032509001	Nodulin MtN21 family	ID_95	7	0	-8.14	1,800.36	-682.46
GSVIVT01032511001	Nodulin MtN21 family	ID_96	3	0	-183.6	-968.93	2,409.62
GSVIVT01032583001	Transcription factor E2Fe DEL1	ID_97	3	0	-12.82	-15.58	-4.56
GSVIVT01004833001	Ribosomal protein P0 acidic	ID_98	1	0	-632.52	384.36	-182.41
GSVIVT01032604001	Unknown protein	ID_99	4	0	-232.59	-5.3	-300.6
GSVIVT01032920001	#N/A	ID_100	2	0	-988.25	-1,034.32	-1,511.06
GSVIVT01033005001	Phosphate carrier protein	ID_101	7	0	-894.03	1,230.94	-693.45
GSVIVT01033017001	Constans-like 14	ID_102	1	0	-369.77	108.62	-309.76
GSVIVT01033029001	Shikimate kinase	ID_103	1	0	-81.4	15.8	-38.88
GSVIVT01033089001	Unknown protein	ID_104	2	0	-449.45	-383.86	-555.81
GSVIVT01033197001	Ulp1 protease , C-terminal catalytic domain containing protein	ID_105	2	0	-20.04	-22.06	-63.31
GSVIVT01033204001	Unknown protein	ID_106	1	0	-630.56	-345.44	-491.76
GSVIVT01033237001	Phosphate/phosphoenolpyruvate translocator	ID_107	7	0	-964.83	1,081.34	-463.16
GSVIVT01033240001	Nuclear pore complex protein Nup93	ID_108	4	0	-635.92	-324.48	-916.48
GSVIVT01033242001	Unknown protein	ID_109	9	0	31.58	171.62	-942.9
GSVIVT01033245001	Unknown	ID_110	4	0	-42.9	-45.37	-244.64
GSVIVT01033252001	Kinesin motor protein	ID_111	2	0	-119.22	-105.72	-186.33
GSVIVT01033260001	Unknown protein	ID_112	4	0	-300.97	-70.28	-345.58
GSVIVT01033275001	Cytoplasmic tRNA 2-thiolation protein 2	ID_113	4	0	-100.94	-12.79	-119.32
GSVIVT01033285001	24-sterol C-methyltransferase	ID_114	7	0	-22.91	315.07	-66.07
GSVIVT01033297001	Cellulose synthase CESA3	ID_115	7	0	-145.75	215.84	-138.51
GSVIVT01033352001	UDP-N-acetylmuramoylalanine-D-glutamate ligase	ID_116	4	0	-255.22	-105.45	-354.39
GSVIVT01033391001	Binding	ID_117	4	0	-490.71	581.75	-1,325.75
GSVIVT01033394001	Chaperonin	ID_118	1	0	-690.92	114.6	-673.98
GSVIVT01033402001	Glutamate dehydrogenase 1	ID_119	4	0	-804.73	-440.78	-1,048.42
GSVIVT01033413001	Superoxide dismutase [Cu-Zn] 2	ID_120	7	0	-429.13	1,871.64	260.77
GSVIVT01033437001	DEAD box RNA helicase RH11	ID_121	7	0	-21.47	96.51	-27.33
GSVIVT01012199001	Ribosomal protein S19 (RPS19A) 40S	ID_122	1	0	-1,147.96	-155.94	-917.91
GSVIVT01033462001	Kinesin motor protein	ID_123	4	0	-1,311.49	569	-1,568.87
GSVIVT01033464001	Chromomethylase	ID_124	4	0	-98.16	127.5	-215.8
GSVIVT01033499001	Unknown protein	ID_125	7	0	-628.28	2,087.23	-756.49
GSVIVT01033519001	Squamosa promoter-binding protein (VvSBP8)	ID_126	7	0	-190.13	349.33	-261.29
GSVIVT01033522001	Strubbelig receptor family 2	ID_127	4	0	-12.12	41.61	-57.55
GSVIVT01033526001	Rhodanese domain-containing protein	ID_128	7	0	-113.72	125.41	-110.36
GSVIVT01033532001	Ribosomal protein L6 (RPL6A) 60S	ID_129	1	0	-2,799.48	1,447.97	-1,748.53
GSVIVT01012207001	14-3-3 protein GF14 iota (GRF12)	ID_130	7	0	-143.81	281.02	-141.16
GSVIVT01033557001	GCN5 N-acetyltransferase (GNAT)	ID_131	4	0	-28.95	-6.8	-49.66
GSVIVT01033563001	GASA like	ID_132	4	0	-2,493.35	-1,027.80	-3,274.41
GSVIVT01004087001	Unknown protein	ID_133	4	0	-50.68	-30.56	-63.38
GSVIVT01033574001	L-Galactono-1,4-lactone dehydrogenase	ID_134	4	0	-308.61	205.98	-480.08
GSVIVT01033593001	Protein kinase	ID_135	8	0	106.85	-316.15	740.75
GSVIVT01033594001	Protein kinase	ID_136	10	0	860.97	-247.13	68.3
GSVIVT01033595001	DNA-directed RNA polymerase II subunit E	ID_137	4	0	-1,121.16	2,100.88	-2,224.92
GSVIVT01033598001	Condensin subunit 1	ID_138	9	0	32.18	29.28	-215.99
GSVIVT01033599001	Pyruvate kinase	ID_139	4	0	-246.19	160.95	-285.96
GSVIVT01012210001	Acclimation of photosynthesis to environment	ID_140	7	0	-23.61	87.99	-81.5
GSVIVT01033614001	Kinesin motor protein	ID_141	4	0	-180.67	57.3	-294.51
GSVIVT01012211001	Pentatricopeptide (PPR) repeat-containing protein	ID_142	4	0	-380.09	-123.16	-455.56
GSVIVT01033639001	DNA gyrase B subunit	ID_143	1	0	-134.73	20.42	-127.51
GSVIVT01012212001	Glucan endo-1,3-beta-glucosidase 3 precursor	ID_144	4	0	-997.43	-630.24	-1,153.90
GSVIVT01033669001	Unknown protein	ID_145	7	0	-9.55	54.59	-14.62
GSVIVT01033681001	RAB GTPase RAB_ALPHA	ID_146	9	0	14.4	14.49	-204.95
GSVIVT01012216001	Pentatricopeptide (PPR) repeat-containing	ID_147	4	0	-62.48	-10.01	-73.3
GSVIVT01033724001	PAB7 (poly(A) binding protein 7)	ID_148	7	0	-23.49	487.54	-70.11
GSVIVT01012217001	Unknown protein	ID_149	1	0	-54.22	-13.54	-3.62
GSVIVT01033770001	Phosphopyruvate hydratase.	ID_150	7	0	-847.05	5,761.60	2,248.22
GSVIVT01033774001	#N/A	ID_151	4	0	-872.96	277.54	-2,575.72
GSVIVT01033806001	Inosine-uridine preferring nucleoside hydrolase family protein	ID_152	7	0	15.49	550.77	-343.14
GSVIVT01033808001	Lipase GDSL	ID_153	7	0	116.4	1,940.59	-730.91
GSVIVT01012222001	Magnesium transporter CorA	ID_154	4	0	-683.94	-378.52	-785.13
GSVIVT01004121001	Gamma hydroxybutyrate dehydrogenase-like protein	ID_155	1	0	-898.42	148.22	-893.16
GSVIVT01033841001	Ribosomal protein L10A (RPL10aA) 60S	ID_156	7	0	-3,520.71	3,594.81	-3,415.90
GSVIVT01033852001	Carbonic anhydrase precursor	ID_157	2	0	-813.2	-1,278.60	-1,910.10
GSVIVT01004124001	A/G-specific adenine glycosylase	ID_158	4	0	-24.07	36.91	-41.76
GSVIVT01033865001	#N/A	ID_159	11	0	103.25	53.37	9.36
GSVIVT01033871001	Kinesin family member 11	ID_160	4	0	-79.37	-0.96	-322.34
GSVIVT01004125001	MLO1	ID_161	4	0	-863.29	1,693.32	-2,113.94
GSVIVT01033876001	Small subunit ribosomal protein S27Ae	ID_162	4	0	-513.59	-133.37	-831.37
GSVIVT01033877001	Ribosomal protein S14 (RPS14C) 40S	ID_163	4	0	-917.86	646.56	-1,098.37
GSVIVT01033879001	Chaperone protein dnaJ-related	ID_164	2	0	-146.77	-125.22	-288.47
GSVIVT01033892001	Peptidyl-prolyl cis-trans isomerase-like 1	ID_165	4	0	-1,290.64	-562.98	-1,856.48
GSVIVT01033951001	Unknown	ID_166	4	0	-845.61	-293.17	-1,222.03
GSVIVT01033960001	Carboxylic ester hydrolase	ID_167	5	0	-30.46	49.19	101.25
GSVIVT01005061001	Methyl jasmonate esterase (VviMJE)	ID_168	12	0	-175.76	1,126.12	66,343.57
GSVIVT01033968001	Signal peptidase I	ID_169	4	0	-455.79	-45.95	-550.73
GSVIVT01033969001	Yippee	ID_170	4	0	-105.8	566.19	-605.94
GSVIVT01005062001	Methyl jasmonate esterase	ID_171	12	0	-192.34	618.05	40,790.30
GSVIVT01012230001	SP1L2 (SPIRAL2)	ID_172	7	0	-163.62	397.12	-324.79
GSVIVT01034008001	#N/A	ID_173	4	0	-1,479.72	-699.03	-2,888.98
GSVIVT01005063001E5	#N/A	ID_174	12	0	-51.13	323.99	20,935.66
GSVIVT01034020001	Reticulon family protein (RTNLB12)	ID_175	1	0	-72.87	-33.36	-55.95
GSVIVT01034022001	Oxidative phosphorylation uncoupler	ID_176	7	0	-680.64	1,135.34	-751.26
GSVIVT01034072001	Glyoxal oxidase	ID_177	7	0	-476.21	9,654.03	-3,799.04
GSVIVT01034101001	Aldo/keto reductase	ID_178	7	0	-569.73	1,871.64	-530.2
GSVIVT01012236001	6-phosphogluconolactonase	ID_179	7	0	-15.12	531.95	-271.93
GSVIVT01004278001	3-deoxy-D-arabino-heptulosonate 7-phosphate synthase	ID_180	1	0	-874.81	-332.22	-195.49
GSVIVT01034110001	LHW (lonesome highway)	ID_181	4	0	-1,618.62	-1,080.48	-2,153.48
GSVIVT01034133001	U3 small nucleolar RNA-associated protein 21	ID_182	4	0	-281.07	-87.74	-310.42
GSVIVT01034173001	Kinesin family member 22	ID_183	4	0	-144.79	-100.88	-318.26
GSVIVT01005093001E5	#N/A	ID_184	0	0	-464.26	-385.75	-483.02
GSVIVT01034205001	EMB1674 (embryo defective 1674) kinase interacting family protein	ID_185	2	0	-273.05	-314.46	-440.1
GSVIVT01034217001	Stromal cell-derived factor 2 protein precursor (SDF2 protein)	ID_186	4	0	-1,205.81	-522.1	-2,260.38
GSVIVT01034276001	EIX receptor	ID_187	7	0	-0.82	14.69	-11.73
GSVIVT01005096001	Unknown protein	ID_188	1	0	-1,069.17	-689.3	-1,051.58
GSVIVT01034378001	Cell division cycle protein 48	ID_189	1	0	-138.84	-60.38	-101.02
GSVIVT01034602001	MAM33 family	ID_190	4	0	-324.6	-136.41	-689.23
GSVIVT01034604001	Receptor-like kinase 17	ID_191	4	0	-3,384.27	385.61	-4,234.79
GSVIVT01004405001	basic helix-loop-helix (bHLH) family	ID_192	7	0	-460.88	2,468.87	-723.16
GSVIVT01034624001	VPS60.2 SNF7	ID_193	7	0	-26.58	228.6	-91.01
GSVIVT01034626001	VPS60.1 SNF7	ID_194	7	0	-17.79	105.67	-35.26
GSVIVT01034628001	Pyridine nucleotide-disulphide oxidoreductase	ID_195	1	0	-326.52	-50.63	-217.99
GSVIVT01034716001	OTU cysteine protease	ID_196	7	0	32.01	665.76	323.59
GSVIVT01034933001	#N/A	ID_197	7	0	-351.83	6,631.12	326.31
GSVIVT01034983001	Lipase GDSL	ID_198	8	0	116.8	-68	33.83
GSVIVT01034985001	Pectinesterase family	ID_199	11	0	116.57	156.83	-5.14
GSVIVT01004460001	Polyadenylate-binding protein 2	ID_200	7	0	443.22	1,920.05	164.06
GSVIVT01035003001	Aldehyde Dehydrogenase (VvALDH22A1)	ID_201	4	0	-331.16	-28.5	-407.71
GSVIVT01012479001	Zinc finger (DHHC type)	ID_202	4	0	-652.39	-414.3	-838.63
GSVIVT01035045001	FAR1-related sequence 11	ID_203	7	0	111.7	305.84	94.59
GSVIVT01001423001	S-adenosylmethionine carrier 1	ID_204	4	0	-390.95	-213.47	-484.58
GSVIVT01035108001	Chromosoma associate protein subunit H2	ID_205	4	0	-17.93	-8.43	-37.34
GSVIVT01035212001	Unknown protein	ID_206	4	0	-284.51	-83.84	-570.28
GSVIVT01035240001	Isocitrate dehydrogenase, chloroplast precursor	ID_207	7	0	-534.22	2,763.43	155.05
GSVIVT01035267001	#N/A	ID_208	2	0	-116.44	-168.82	-190.35
GSVIVT01035300001	Elongation factor 1-alpha (EF-1-alpha)	ID_209	7	0	-2,274.95	2,882.28	-178.67
GSVIVT01004517001	Calmodulin-binding	ID_210	4	0	-25.77	2.67	-243.35
GSVIVT01035321001	Derlin-1	ID_211	5	0	-326.69	-34	45.42
GSVIVT01005193001	Unknown protein	ID_212	5	0	-188.12	354.04	235.66
GSVIVT01035360001	Phosphoethanolamine/phosphocholine phosphatase	ID_213	4	0	-1,607.16	-242.61	-2,024.71
GSVIVT01035377001	Lysine decarboxylase	ID_214	4	0	-69.21	-68.23	-357.63
GSVIVT01005205001	Unknown	ID_215	2	0	-422.19	-801.75	-1,859.97
GSVIVT01035412001	Unknown protein	ID_216	7	0	-63.34	269.06	8.62
GSVIVT01035442001	PHD finger protein alfin	ID_217	9	0	89.99	193.5	-360.09
GSVIVT01035451001	Ribosomal protein S3 (RPS3C) 40S	ID_218	4	0	-30.62	289.54	-612.56
GSVIVT01035477001	putative MADS-box type delta 2a (VviMADSD2a)	ID_219	5	0	0.18	296.24	230
GSVIVT01035482001	Unknown protein	ID_220	4	0	-104.04	7.6	-181.63
GSVIVT01035565001	Galactokinase like protein	ID_221	7	0	-37.35	192.45	18.69
GSVIVT01035566001	Avirulence induced gene (AIG)	ID_222	5	0	-181.48	246.15	683.6
GSVIVT01035575001	Oligouridylate binding protein 1B UBP1B	ID_223	1	0	-743.26	343.52	-322.33
GSVIVT01035604001	Unknown protein	ID_224	2	0	-91.39	-79.74	-161.13
GSVIVT01004678001	Calcineurin B protein (VvCBL03)	ID_225	4	0	-99.57	54.53	-122.63
GSVIVT01035633001	Beta-carotene 15,15'-monooxygenase	ID_226	11	0	34.79	91.18	-53.6
GSVIVT01035645001	Tocopherol cyclase	ID_227	4	0	-476.29	187.41	-558.54
GSVIVT01004715001	Unknown	ID_228	7	0	-132.37	1,976.04	-577.42
GSVIVT01035677001	Ribosomal protein L37 (RPL37C) 60S	ID_229	4	0	-2,750.14	3,710.68	-4,723.85
GSVIVT01004717001	Ternary complex factor MIP1	ID_230	4	0	-966.17	271.87	-1,585.46
GSVIVT01035712001	Unknown protein	ID_231	4	0	-834.55	-285.24	-1,218.68
GSVIVT01035718001	Cyclin A2	ID_232	4	0	-51.26	-10.98	-77.61
GSVIVT01012777001	myb domain protein 4	ID_233	12	0	-7.2	127.04	248.48
GSVIVT01035769001	Beta-ketoacyl-CoA synthase	ID_234	4	0	-425.32	-210.49	-691.09
GSVIVT01035775001	V-type H+-transporting ATPase 21kDa proteolipid subunit	ID_235	5	0	-1,964.95	1,097.24	1,007.74
GSVIVT01035799001	1-deoxy-D-xylulose-5-phosphate synthase, chloroplast precursor	ID_236	1	0	-323.99	-108.91	-320.09
GSVIVT01035804001	Ras GTP-binding protein (RAN3)	ID_237	12	0	-1,277.41	2,788.08	11,103.33
GSVIVT01035843001	DEAD box RNA helicase RH15	ID_238	4	0	-254.77	-73.4	-329.62
GSVIVT01035870001	KEG (keep on going)	ID_239	4	0	-29.97	-6.78	-139.45
GSVIVT01035913001	Ribosomal protein L39 (RPL39C) 60S	ID_240	7	0	-2,140.50	3,858.40	-2,648.84
GSVIVT01035915001	Phytosulfokine receptor precursor	ID_241	4	0	-481.36	-81.31	-591
GSVIVT01005275001	#N/A	ID_242	4	0	-159.87	378.05	-663.83
GSVIVT01035939001	Unknown protein	ID_243	4	0	-202.93	142.58	-225.83
GSVIVT01035964001	Kinetochore protein NUF2	ID_244	4	0	-146.6	-3.48	-195.95
GSVIVT01035968001	Phototropic-responsive NPH3	ID_245	4	0	-156.2	72.89	-218.01
GSVIVT01000257001	Unknown protein	ID_246	4	0	-992.51	-194.73	-1,536.07
GSVIVT01036096001	Ribosomal protein S14 (RPS14C) 40S	ID_247	4	0	-1,946.62	1,696.45	-3,300.15
GSVIVT01036127001	ferredoxin	ID_248	1	0	-432.02	145.49	-243.83
GSVIVT01036128001	#N/A	ID_249	4	0	-2,547.26	3,908.20	-4,763.06
GSVIVT01036139001	Esterase/lipase/thioesterase	ID_250	7	0	-605.48	1,373.19	-211.15
GSVIVT01004791001	Embryonic flower 2	ID_251	2	0	-319.71	-306.45	-530.47
GSVIVT01036170001	Homolog of histone chaperone HIRA	ID_252	4	0	-314.08	-222.51	-403.4
GSVIVT01036187001	Unknown protein	ID_253	4	0	-46.11	-15.08	-92.46
GSVIVT01005299001	#N/A	ID_254	4	0	-277.44	530.09	-840.91
GSVIVT01036223001	WRKY Transcription Factor (VvWRKY42)	ID_255	7	0	-4.37	613.08	-267.95
GSVIVT01004797001	FUS5	ID_256	0	0	-71.61	-73.52	-88.7
GSVIVT01004800001	#N/A	ID_257	1	0	-171.28	-18.83	-167.87
GSVIVT01036381001	Unknown protein	ID_258	1	0	-278.46	12.53	-143.88
GSVIVT01036431001	Protein kinase CRK1	ID_259	4	0	-27.5	-16.59	-39.03
GSVIVT01036540001	Ribosomal protein L7A (RPL7aB) 60S	ID_260	4	0	-2,139.68	868.83	-3,024.32
GSVIVT01036549001	putative MADS-box Fruitfull 2 (VviFUL2)	ID_261	7	0	-11.32	92.67	-46.38
GSVIVT01036551001	putative MADS-box sepallata 1 (VviSEP1)	ID_262	9	0	799.38	-903.78	-4,516.01
GSVIVT01036557001	Alpha-1,4-glucan-protein synthase 1	ID_263	7	0	21.85	179.51	-101.26
GSVIVT01036585001	MAP65/ASE1; t-snare	ID_264	4	0	-64.51	86.94	-132.07
GSVIVT01004820001	Pyrophosphate-dependent phosphofructokinase beta subunit	ID_265	7	0	-1,295.56	2,891.63	-903.46
GSVIVT01036739001	Cyclin-dependent protein kinase CYCB3	ID_266	4	0	2.44	20.47	-69.87
GSVIVT01036751001	Glyceraldehyde-3-phosphate dehydrogenase, cytosolic	ID_267	5	0	-472.33	1,574.35	1,899.11
GSVIVT01036786001	3-mercaptopyruvate sulfurtransferase.	ID_268	7	0	-1,462.23	1,922.20	-707.78
GSVIVT01000413001	Ribosomal protein L2 60S	ID_269	7	0	-3.32	57.83	-7.37
GSVIVT01036958001	D-threo-aldose 1-dehydrogenase	ID_270	7	0	820.92	5,467.22	-875.62
GSVIVT01036969001	Unknown protein	ID_271	2	0	-58.69	-46.75	-88.13
GSVIVT01036990001	Unknown protein	ID_272	1	0	-536.8	128.82	-447.14
GSVIVT01005518001	Adenine phosphoribosyltransferase	ID_273	7	0	2.05	400.46	-76.69
GSVIVT01037059001	Serine carboxypeptidase S10	ID_274	7	0	-1,666.11	19,017.44	-4,508.72
GSVIVT01037074001	Serine carboxypeptidase SCPL17	ID_275	4	0	-165.37	147.23	-384.37
GSVIVT01037078001	Serine carboxypeptitase 1	ID_276	4	0	-165.72	142.69	-367.61
GSVIVT01037230001	ABH1 (ABA hypersensitive 1)	ID_277	4	0	-906.48	851.56	-2,114.56
GSVIVT01037253001	Wall-associated receptor kinase-like 14	ID_278	4	0	-96.71	-35.03	-182.95
GSVIVT01037291001	Unknown protein	ID_279	1	0	-76.19	50.03	-72.15
GSVIVT01037343001	Hydroxymethylglutaryl-CoA lyase	ID_280	7	0	-44.01	581.74	162.29
GSVIVT01037374001	Elongation factor 1-beta 1	ID_281	7	0	-7,123.08	7,003.98	-6,254.43
GSVIVT01037434001	ABA-responsive element-binding protein 3 (AREB3) (VvABF-4), Basic Leucine Zipper Transcription Factor (VvbZIP18)	ID_282	4	0	-186.32	-66.18	-201.53
GSVIVT01037441001	NADH-cytochrome b5 reductase	ID_283	4	0	-338.18	52.02	-338.65
GSVIVT01037466001	Homoserine dehydrogenase	ID_284	4	0	-307.16	-151.27	-700.14
GSVIVT01037540001	Kinesin motor protein	ID_285	4	0	-43.47	-21.17	-98.38
XM002281735	#N/A	ID_286	9	0	2,498.94	1,361.37	-1,817.61
GSVIVT01000262001	DNA (cytosine-5)-methyltransferase AthI	ID_287	4	0	-99.49	-31.38	-106.75
GSVIVT01013077001	Binding	ID_288	4	0	-44.21	-22.72	-118.76
GSVIVT01037647001	Ubiquitin thioesterase OTU1	ID_289	4	0	9.63	147.63	-272.55
GSVIVT01037651001	Zinc finger (C3HC4-type ring finger)	ID_290	4	0	-2,074.03	-821.34	-3,919.32
GSVIVT01037658001	Oxidoreductase	ID_291	4	0	-50.04	-2.23	-54.37
GSVIVT01037697001	#N/A	ID_292	1	0	-257.68	173.52	-246.52
GSVIVT01037705001	Molybdopterin biosynthesis protein CNX5	ID_293	1	0	-398.78	-140.64	-325.78
GSVIVT01005642001	#N/A	ID_294	12	0	-331.46	762.14	6,959.12
GSVIVT01037733001	Lipid-binding serum glycoprotein family protein	ID_295	7	0	-224.81	1,119.75	-445.21
GSVIVT01037738001	Cell division protein FtsZ	ID_296	4	0	-390.43	24.24	-547.12
GSVIVT01037749001	EDM2	ID_297	7	0	-231.11	1,231.54	-440.4
GSVIVT01037763001	Ribosomal protein S8 (RPS8A) 40S	ID_298	7	0	-1,395.20	3,655.47	-563.99
GSVIVT01037766001	Kinesin motor protein	ID_299	4	0	-483.75	-216.8	-933.78
GSVIVT01037786001	CBS domain-containing protein	ID_300	4	0	-441.93	-134.88	-791.73
GSVIVT01037791001	Serine carboxypeptidase S10	ID_301	7	0	-1,776.18	6,980.45	-1,570.56
GSVIVT01000263001	DNA (cytosine-5)-methyltransferase	ID_302	4	0	-299.46	63.6	-417.34
GSVIVT01037869001	N-acetyltransferase ESCO2	ID_303	4	0	-49.18	-24.64	-51.18
GSVIVT01037888001	Thioredoxin domain-containing protein 9	ID_304	5	0	-347.84	165.52	140.47
GSVIVT01037900001	Haloacid dehalogenase hydrolase	ID_305	4	0	-489.22	-174.08	-665.29
GSVIVT01037945001	Patatin protein 3	ID_306	4	0	-9.79	2.13	-19.88
GSVIVT01037959001	Alpha-glucosidase 1 (AGLU1)	ID_307	9	0	325.37	159.1	-359.79
GSVIVT01037973001	VPS2.2 SNF7	ID_308	9	0	155.07	-34.4	-726.71
GSVIVT01005054001	Monocopper oxidase SKS17 (SKU5 Similar 17)	ID_309	2	0	-12.78	-26.63	-38.84
GSVIVT01013108001	Shikimate kinase	ID_310	4	0	-86.14	0.36	-120.64
GSVIVT01038097001	FK506-binding protein genes family (VvFKBP16-3)	ID_311	4	0	-190.73	8.08	-237.37
GSVIVT01038127001	Diphthamide synthesis DPH2	ID_312	4	0	-60.32	-7.34	-69.84
GSVIVT01038134001	Unknown protein	ID_313	4	0	-120.34	70.32	-155.26
GSVIVT01038135001	Endosperm defective 1 EDE1	ID_314	4	0	-4.86	53.34	-65.02
GSVIVT01038142001	Ethylene-responsive protein	ID_315	1	0	-802.86	-105.62	-389.8
GSVIVT01005064001	Methyl jasmonate esterase	ID_316	12	0	-155.51	584.34	37,096.81
GSVIVT01038172001	Stearoyl-acyl-carrier protein desaturase	ID_317	3	0	-276.29	-225.96	183.23
GSVIVT01038175001	Stearoyl-CoA 9-desaturase	ID_318	3	0	-1,052.89	-303.64	1,215.56
GSVIVT01038188001	Ribosomal protein L5 (RPL5B) 60S	ID_319	4	0	-3,759.19	2,096.79	-6,166.37
GSVIVT01038190001	Haloacid dehalogenase hydrolase	ID_320	1	0	-67.66	-11.79	-63.63
GSVIVT01013122001	#N/A	ID_321	7	0	-314.48	505.66	-364.88
GSVIVT01005082001	Cell division cycle associated 7 CDCA7	ID_322	4	0	-109.2	-47.48	-244.81
GSVIVT01038250001	Ion channel OEP37	ID_323	5	0	-489.24	410.8	1,386.72
GSVIVT01038260001	Dihydrodipicolinate reductase	ID_324	1	0	-486.75	-81.23	-338.26
GSVIVT01038363001	Condensin complex subunit 3 , related	ID_325	4	0	-60.98	49.53	-93.85
GSVIVT01000266001	T-complex protein 1 subunit gamma	ID_326	7	0	-407.37	604.08	-264.13
GSVIVT01038554001	Unknown protein	ID_327	4	0	-128.71	-43	-252.39
GSVIVT01013718001	Polygalacturonase JP630	ID_328	2	0	-491.95	-705.55	-988.13
GSVIVT01038586001	Thylakoid lumenal 17.4 kDa protein, chloroplast	ID_329	4	0	-255.01	-26.93	-479.04
GSVIVT01038643001	Plastid-specific 30S ribosomal protein 1	ID_330	4	0	-515.6	-116.06	-878.44
GSVIVT01038657001	Nascent polypeptide associated complex alpha chain	ID_331	4	0	-290.18	467.95	-623.66
GSVIVT01038662001	Copper-binding family protein	ID_332	12	0	-259.12	821.71	6,775.74
GSVIVT01038734001	Splicing factor, arginine/serine-rich 2	ID_333	1	0	-41.58	-4.18	-35.59
GSVIVT01038736001	Potassium transporter (KUP7)	ID_334	5	0	-252.28	4.78	8.73
GSVIVT01005137001	Acyl carrier protein, mitochondrial 3	ID_335	7	0	34.21	1,391.42	1.49
GSVIVT01038756001	Kinetochore protein NDC80	ID_336	4	0	-193.09	36.23	-513.61
GSVIVT01038784001	Phosphoribosylamine--glycine ligase (PUR2)	ID_337	1	0	-199.32	96.23	-149.64
GSVIVT01005197001	Transformer serine/arginine-rich ribonucleoprotein	ID_338	4	0	-337.98	-92.97	-930.98
GSVIVT01005928001	Centromere protein	ID_339	4	0	-206.08	-58.41	-416.12
GSVIVT01005204001	1,3-beta-glucan synthase	ID_340	4	0	-2,091.80	-1,112.92	-2,988.96
GSVIVT01013760001	OBP32pep	ID_341	3	0	-155.17	-107.33	-73.16
GSVIVT01013771001	Polygalacturonase GH28	ID_342	7	0	-632.38	2,282.38	-816.18
GSVIVT01005975001	Chalcone and stilbene synthases	ID_343	7	0	-132.13	1,475.58	-140.59
GSVIVT01013778001	Inner no outer	ID_344	4	0	-47.36	-25.38	-52.37
GSVIVT01006068001	C-4 sterol methyl oxidase	ID_345	4	0	-423.55	142.98	-502.57
GSVIVT01013797001	Menaquinone biosynthesis methyltransferase ubiE	ID_346	4	0	-252.27	-51.52	-536
GSVIVT01006110001	Heat shock protein 81-4 (HSP81-4)	ID_347	1	0	-3,938.53	2,840.53	-2,638.96
GSVIVT01005610001	#N/A	ID_348	1	0	-173.19	-28.49	-136.08
GSVIVT01005666001	Methionine sulfoxide reductase	ID_349	7	0	-326.69	535.39	-302.33
GSVIVT01005677001	Tudor domain protein 4SNc	ID_350	5	0	-350.79	185.23	193.79
GSVIVT01000459001	#N/A	ID_351	4	0	-35.52	30.59	-40.83
GSVIVT01016195001	Zinc finger protein ATRZ-1A	ID_352	4	0	-831.23	-391.96	-1,158.45
GSVIVT01006231001	DIR1 (defective IN induced resistance 1)	ID_353	4	0	-7,827.08	10,007.32	-21,239.09
GSVIVT01016208001	Pectate lyase	ID_354	4	0	-2,693.41	1,194.97	-3,449.45
GSVIVT01005833001	Unknown protein	ID_355	3	0	-78.48	-103.51	5.34
GSVIVT01016214001	Unknown protein	ID_356	4	0	-346.44	-63.68	-433.85
GSVIVT01000301001	Heat shock protein 81-2 (HSP81-2)	ID_357	12	0	-15.06	20.2	540.3
GSVIVT01016234001	Amino acid permease	ID_358	10	0	12,053.65	-148.66	-615.17
GSVIVT01006335001	Unknown protein	ID_359	0	0	-523.79	-380.64	-538.68
GSVIVT01005934001	putative MADS-box Short Vegetal Phase 1 (VviSVP1)	ID_360	12	0	-9.78	19.39	377.11
GSVIVT01016250001	#N/A	ID_361	5	0	-1,190.97	3,477.34	1,360.03
GSVIVT01016255001	Adenosine kinase 2	ID_362	7	0	-1,013.71	3,651.18	1,058.61
GSVIVT01005972001	Ribosomal protein L35 (RPL35B) 60S	ID_363	5	0	-1,918.40	2,434.16	171.39
GSVIVT01016257001	Phenylalanine ammonia-lyase 2 (PAL2)	ID_364	7	0	-725.81	1,182.07	-230.13
GSVIVT01005974001	Pectate lyase	ID_365	1	0	-171.4	-99.97	-144.9
GSVIVT01016296001	AarF domain containing kinase	ID_366	1	0	-136.14	-56.61	-122.21
GSVIVT01006115001	Unknown protein	ID_367	4	0	-185.17	-109.32	-240.23
GSVIVT01016317001	Elongation factor 1-alpha 1	ID_368	7	0	-5,182.96	6,786.92	309.03
GSVIVT01006226001	Unknown protein	ID_369	1	0	-98.92	61.31	-86.3
GSVIVT01016342001	Unknown	ID_370	7	0	-58.35	72.67	-35.8
GSVIVT01006654001	Pentatricopeptide (PPR) repeat-containing protein	ID_371	1	0	-531.58	143.15	-517.84
GSVIVT01016348001	Catalytic	ID_372	4	0	-55.3	-10.48	-71.35
GSVIVT01016359001	Translation initiation factor eIF-3 subunit 5	ID_373	1	0	-318.33	65.7	-236.07
GSVIVT01006337001	Pg4	ID_374	4	0	-30.38	49.99	-129.76
GSVIVT01006367001	Beta-hydroxyacyl-ACP dehydratase	ID_375	7	0	-293.04	614.99	-185.84
GSVIVT01006370001	Beta-hydroxyacyl-ACP dehydratase	ID_376	7	0	-355.54	579.52	-203.11
GSVIVT01016378001	Transposon protein	ID_377	4	0	-13.39	-6.14	-13.62
GSVIVT01016396001	Heat shock protein 16.9 kDa class I	ID_378	7	0	-2,853.80	3,242.66	-3,679.04
GSVIVT01016413001	Heat shock protein 17.6 kDa class I	ID_379	12	0	51.16	550.08	13,100.24
GSVIVT01006946001	Unknown	ID_380	0	0	-522.81	-380.59	-534.36
GSVIVT01006948001	Unknown	ID_381	4	0	-793.45	205.62	-1,676.85
XM002283481LOC100250853	#N/A	ID_382	4	0	-1,327.52	-702.77	-2,121.16
GSVIVT01000526001	Unknown protein	ID_383	4	0	-31.39	14.51	-38.84
GSVIVT01007063001	Zinc finger (C3HC4-type ring finger)	ID_384	4	0	-316.23	-39.78	-432.69
GSVIVT01003216001	Retrovirus Pol polyprotein	ID_385	1	0	-218.31	45.17	-172.75
GSVIVT01000391001	Glutamate decarboxylase 1 (GAD 1)	ID_386	5	0	-366.26	4,385.15	3,898.45
GSVIVT01016483001	Sterol 4-alpha-methyl-oxidase 1 (SMO1)	ID_387	4	0	-201.09	-42.44	-344.12
GSVIVT01016495001	Thylakoid lumenal 15 kDa protein 1	ID_388	4	0	-321.38	-180.65	-558.42
GSVIVT01016499001	#N/A	ID_389	1	0	-299.36	238.13	-96.48
GSVIVT01016518001	Cell division cycle 20-like protein 1	ID_390	2	0	-1,787.52	-1,436.64	-2,239.77
GSVIVT01006951001	Unknown protein	ID_391	7	0	-76.96	77.22	-88.03
GSVIVT01016528001	XH/XS domain-containing protein	ID_392	4	0	-1,306.93	401.8	-2,096.95
GSVIVT01006978001	Glycosyl transferase family 8 protein	ID_393	1	0	-1,092.04	425.97	-671.25
GSVIVT01007404001	Ribosomal protein L15e	ID_394	7	0	-573.33	2,159.48	413.66
GSVIVT01016550001	Actin beta/gamma 1	ID_395	7	0	-1.03	750.4	316.87
GSVIVT01016552001	Unknown	ID_396	2	0	-207.78	-174.86	-404.83
GSVIVT01016559001	Triosephosphate isomerase, cytosolic	ID_397	7	0	-1,242.50	13,781.30	-2,928.99
GSVIVT01016562001	SC35 splicing factor, 30 kD (SCL30)	ID_398	0	0	-366.83	-646.13	-450.4
GSVIVT01007533001	No hit	ID_399	4	0	-29.13	26.8	-91.41
GSVIVT01007555001	#N/A	ID_400	4	0	-586.69	30.8	-590.52
GSVIVT01007556001	#N/A	ID_401	4	0	-76.86	3.95	-102.65
GSVIVT01016577001	Histone H4	ID_402	4	0	-9,309.00	16,558.15	-43,178.61
GSVIVT01007216001	Unknown protein	ID_403	4	0	-14.02	58.03	-63.81
GSVIVT01007223001	Unknown protein	ID_404	4	0	-233.48	132.96	-449.82
GSVIVT01007278001	Squalene monooxygenase	ID_405	7	0	-328.11	1,144.38	-612.51
GSVIVT01016616001	Photosystem II protein P PsbP	ID_406	4	0	-41.04	59.62	-78.56
GSVIVT01007336001	Kinesin family member C1	ID_407	1	0	-152.54	87.22	-48.27
GSVIVT01007340001	Membrane protein	ID_408	7	0	-61.76	93.52	-34.48
GSVIVT01004904001	Sterol 4-alpha-methyl-oxidase 1 (SMO1)	ID_409	4	0	-539.92	84.84	-694.1
GSVIVT01007435001	Stem-specific protein TSJT1	ID_410	11	0	15,027.39	15,889.12	-1,119.30
GSVIVT01018293001	Cell division cycle 7	ID_411	4	0	-78.93	25.67	-129.83
GSVIVT01007771001	Polygalacturonase BURP	ID_412	4	0	-31.29	-8.18	-86.36
GSVIVT01018300001	WRKY Transcription Factor (VvWRKY46)	ID_413	7	0	-9.95	28.17	-12.43
GSVIVT01007521001	Glyceraldehyde-3-phosphate dehydrogenase, cytosolic 3	ID_414	7	0	-16,679.31	39,797.31	10,499.71
GSVIVT01007522001	DNA-binding protein GT-1-related	ID_415	12	0	-2.59	52.67	96.66
GSVIVT01007876001	No hit	ID_416	5	0	-730.77	1,616.56	1,208.98
GSVIVT01007578001	Adenosylhomocysteinase 1	ID_417	7	0	-1,924.08	3,145.88	-756.09
GSVIVT01007580001	DNA polymerase III gamma and tau subunit	ID_418	2	0	-109.36	-125.09	-157.41
GSVIVT01018345001	ferredoxin-related	ID_419	4	0	-981.51	-166.21	-1,730.55
GSVIVT01018352001	Chaperonin 10, Chloroplast	ID_420	4	0	-1,474.73	1,381.62	-1,831.35
GSVIVT01018356001	Ribosomal protein L13a 60S	ID_421	1	0	-1,465.17	-221.25	-1,136.01
GSVIVT01007950001	No hit	ID_422	4	0	-203.45	21.78	-278.01
GSVIVT01007951001	No hit	ID_423	4	0	-136.87	-43.96	-158.2
GSVIVT01007953001	Unknown protein	ID_424	7	0	-1,963.64	2,903.92	-2,669.48
GSVIVT01018374001	Unknown protein	ID_425	4	0	-418.8	-198.57	-725.62
GSVIVT01018377001	NADP-dependent malic enzyme	ID_426	2	0	-840.38	-619.92	-961.34
GSVIVT01018381001	Beta-phosphoglucomutase	ID_427	1	0	-34.95	-17.06	-21.16
GSVIVT01007636001	Ribosomal protein L19	ID_428	4	0	-860.13	74.09	-1,519.55
GSVIVT01007643001	AAA-type ATPase	ID_429	4	0	-23.23	67.22	-303.09
GSVIVT01007645001	Pentatricopeptide (PPR) repeat	ID_430	4	0	-30.12	-7.28	-34.33
GSVIVT01007646001	Protein kinase ATN1	ID_431	2	0	-109.48	-81.16	-133.28
GSVIVT01008002001	Exostosin	ID_432	1	0	-507.89	-260.07	-314.32
GSVIVT01004914001	Calmodulin (A)	ID_433	1	0	-3,196.07	2,839.51	-1,754.55
GSVIVT01018398001	Ent-kaurenoic acid oxidase	ID_434	0	0	-243.29	-291.17	-283.33
GSVIVT01018406001	#N/A	ID_435	4	0	-62.36	-41.24	-99.3
GSVIVT01000715001	SAM (and some other nucleotide) binding motif	ID_436	1	0	-27.82	-15.87	-23
GSVIVT01018422001	Eceriferum 1 (CER1 protein) Sterol desaturase	ID_437	7	0	-339.13	5,092.10	2,161.21
GSVIVT01018536001	#N/A	ID_438	2	0	-1,125.02	-953.05	-1,334.67
GSVIVT01007732001	Lipase GDSL	ID_439	7	0	-31.7	718.8	-158.51
GSVIVT01008282001	NADH dehydrogenase (ubiquinone) 1 beta subcomplex 10	ID_440	7	0	5.6	371.52	-1.23
GSVIVT01007803001	Protease Do 9	ID_441	1	0	-143.77	-25.77	-129.48
GSVIVT01019294001	NFD4 (nuclear fusion defective 4)	ID_442	2	0	-420.53	-382.71	-511.71
GSVIVT01007804001	Rac-like GTP-binding protein ARAC10 (GTPase protein ROP10)	ID_443	4	0	-117.58	-102.15	-410.32
GSVIVT01007830001	Mannose-1-phosphate guanyltransferase	ID_444	7	0	-1,334.49	3,823.75	-2,331.67
GSVIVT01019325001	SWIB complex BAF60b domain-containing protein	ID_445	4	0	-2,171.42	771.14	-3,843.27
GSVIVT01007832001	DEL1 (DP-E2F-like 1)	ID_446	4	0	-134.73	-73.52	-216.11
GSVIVT01008423001	Thaumatin	ID_447	4	0	-22,612.99	-9,167.02	-25,335.96
GSVIVT01007868001	ATP synthase gamma chain, mitochondrial (ATPC)	ID_448	7	0	-189.17	1,002.21	-243.37
GSVIVT01008472001	Atypical receptor kinase MARK	ID_449	4	0	-292.44	238.4	-419.96
GSVIVT01007873001	Glucan endo-1,3-beta-glucosidase 3 precursor	ID_450	4	0	-2,128.97	-144.41	-2,665.20
GSVIVT01000777001	Glycerol-3-phosphate acyltransferase 1 (AtGPAT1)	ID_451	4	0	-65.78	-26.24	-118.83
GSVIVT01007877001	Flavonoid 3'-hydroxylase b (F3'Hb) [Vitis vinifera]	ID_452	5	0	-331.38	1,165.48	838.72
GSVIVT01007880001	Heat shock protein 101	ID_453	5	0	-458.74	425.34	362.8
GSVIVT01007908001	Ribosomal protein S19 (RPS19C) 40S	ID_454	7	0	-3,621.21	6,687.38	-2,578.89
GSVIVT01019912001	Phosphoglycerate mutase	ID_455	4	0	-368.17	-203.06	-543.14
GSVIVT01019917001	No hit	ID_456	1	0	-694.33	557.34	-616.32
GSVIVT01019929001	Microtubule motor PAK (phosphatidic acid kinase) KHC	ID_457	4	0	-327.18	-106.83	-507.47
GSVIVT01019931001	Microtubule motor PAK (phosphatidic acid kinase) KHC	ID_458	4	0	-342.8	-56.86	-511.72
GSVIVT01007980001	Galactosyl transferase GMA12/MNN10	ID_459	4	0	-38.58	178.22	-696.42
GSVIVT01019941001	Cornichon family	ID_460	1	0	-585.77	33.25	-290.14
GSVIVT01008003001	GASA like	ID_461	4	0	-2,153.82	-1,266.21	-2,713.70
GSVIVT01019955001	Oxygen evolving enhancer 3 (PsbQ)	ID_462	4	0	-254	-202.51	-606.21
GSVIVT01019959001	UbiE/COQ5 methyltransferase	ID_463	4	0	-249.46	-34.77	-297.5
GSVIVT01019965001	Expansin (VvEXPA1)	ID_464	4	0	-686.52	168.8	-1,253.72
GSVIVT01009980001	ACT domain containing protein (ACR4)	ID_465	7	0	-701.13	2,418.00	-1,875.07
GSVIVT01008043001	Calmodulin binding IQD31 (IQ-domain 31)	ID_466	4	0	-424.24	607.02	-877.11
GSVIVT01008774001	Senescence-inducible chloroplast stay-green protein 2	ID_467	4	0	-45.9	-0.07	-70.04
GSVIVT01008044001	Unknown protein	ID_468	4	0	-254.09	259.38	-1,058.32
GSVIVT01008047001	Aldehyde Dehydrogenase (VvALDHI2A1)	ID_469	2	0	-345.18	-251.18	-387.34
GSVIVT01019997001	Ankyrin protein kinase	ID_470	4	0	-861.35	209.82	-2,778.79
GSVIVT01020003001	Binding	ID_471	7	0	-180.26	271.85	-171.63
GSVIVT01008064001	Nitrate transporter 1:2	ID_472	4	0	-282.24	-143.66	-333.33
GSVIVT01008877001	Unknown protein	ID_473	7	0	-174.18	400.73	-397.92
GSVIVT01008070001	Receptor protein kinase	ID_474	2	0	-2,009.16	-1,952.30	-2,492.55
GSVIVT01008879001	Universal stress protein (USP) family protein	ID_475	2	0	-1,266.41	-1,491.06	-1,962.60
GSVIVT01008891001	Glutaredoxin 2	ID_476	4	0	-158.7	85.52	-280.62
GSVIVT01008907001	Flavonol synthase	ID_477	5	0	-261.55	1,640.38	2,172.94
XM002278788LOC100248894	#N/A	ID_478	7	0	-172.94	329.45	-104.12
GSVIVT01008086001	Unknown protein	ID_479	2	0	-50.87	-40.66	-57.22
GSVIVT01020033001	Homeobox-leucine zipper protein HB13	ID_480	4	0	-1,755.74	423.14	-2,057.70
GSVIVT01020038001	myb domain protein 88	ID_481	0	0	-55.12	-43.63	-55.67
GSVIVT01008936001	No hit	ID_482	2	0	-13.2	-10.91	-19.41
GSVIVT01008127001	Cleavage stimulation factor subunit 1	ID_483	4	0	-269.47	-152.33	-388.84
GSVIVT01008996001	Pollen Ole e 1 allergen and extensin	ID_484	7	0	-4,915.24	17,527.91	-8,883.78
GSVIVT01020072001	Unknown protein	ID_485	12	0	109.51	242.93	395.73
GSVIVT01008150001	L-asparaginase	ID_486	12	0	1,796.48	9,209.56	13,887.60
GSVIVT01008161001	Auxin-independent growth promoter	ID_487	4	0	-83.06	-17.8	-99.74
GSVIVT01008164001	BIM1 (BES1-interacting Myc-like protein 1)	ID_488	1	0	-204.19	34.83	-100.73
GSVIVT01009097001	basic helix-loop-helix (bHLH) family	ID_489	11	0	63.33	114.37	-5.07
GSVIVT01008185001	Agmatine deiminase	ID_490	4	0	-1,075.73	292.02	-1,189.27
GSVIVT01020111001	Beta-1 3 galactosyltransferase 5	ID_491	1	0	-128.84	-37.55	-71.63
GSVIVT01008199001	Cell growth defect factor 1	ID_492	1	0	-1,051.20	-254.67	-826.08
GSVIVT01008201001	Extracellular Ca2+ sensing receptor	ID_493	4	0	-200.46	91.89	-328.77
GSVIVT01020121001	ZCW32 (BIGPETAL, BIGPETALUB)	ID_494	1	0	-1,389.20	-256.5	-419.86
XM002269120LOC100257470	#N/A	ID_495	4	0	-550.51	-293.76	-662.05
GSVIVT01008217001	Kinesin family member 18/19	ID_496	4	0	-76.18	-18.13	-131.27
GSVIVT01009268001	Erg28 like protein	ID_497	7	0	-116.45	340.75	-336.24
GSVIVT01008254001	Actin-related protein 4	ID_498	4	0	-663.99	65.61	-1,027.14
GSVIVT01020164001	Nucleobase-ascorbate transporter 6 (NAT6)	ID_499	1	0	-356.5	130.62	-8.37
GSVIVT01020166001	Unknown protein	ID_500	7	0	-8.83	18.53	-7.73
GSVIVT01008276001	#N/A	ID_501	4	0	-122.34	-64.22	-192.75
GSVIVT01009324001	Haemolysin-III related	ID_502	12	0	236.44	611.14	770.35
GSVIVT01020172001	Unknown protein	ID_503	4	0	-305.35	103.71	-340.4
GSVIVT01008287001	Kinesin motor protein-related	ID_504	4	0	-59.59	-7.74	-141.67
GSVIVT01009342001	No hit	ID_505	9	0	1,313.29	-418.43	-1,566.73
GSVIVT01008295001	Chaperonin 21, Chloroplast	ID_506	4	0	-5,236.63	4,671.94	-7,302.05
GSVIVT01008305001	basic helix-loop-helix (bHLH) family	ID_507	7	0	-76.38	310.53	-166.93
XM002265787LOC100242945	#N/A	ID_508	2	0	-299.56	-480.32	-914.51
GSVIVT01009376001	Cytochrome b5 DIF-F (VvCytoB5)	ID_509	7	0	-1,239.70	5,491.59	689.31
GSVIVT01009384001	GASA5	ID_510	1	0	-2,891.45	-394.13	-2,083.02
GSVIVT01020207001	NHL repeat-containing protein	ID_511	4	0	-906.52	261.64	-1,671.70
GSVIVT01008333001	Kinesin motor HIK (HINKEL)	ID_512	4	0	-276.61	-154.3	-480.76
GSVIVT01008378001	ATP synthase beta chain 2, mitochondrial	ID_513	7	0	-848.36	2,578.46	49.62
GSVIVT01020241001	Unknown protein	ID_514	4	0	-162.04	-7.26	-256.35
GSVIVT01021189001	CHUP1 (chloroplast unusual positioning 1)	ID_515	4	0	-1,666.82	166.8	-2,567.65
GSVIVT01021190001	Topoisomerase, B subunit type IIA	ID_516	1	0	-366.17	-123.64	-220
GSVIVT01021193001	Ribosomal protein L34	ID_517	4	0	-123.25	167.72	-247.07
GSVIVT01021197001	No hit	ID_518	3	0	-40.97	-48.83	-7.05
GSVIVT01008416001	Membrane protein	ID_519	2	0	-258.91	-276.25	-388.98
GSVIVT01021205001	Ketol-acid reductoisomerase	ID_520	7	0	-150.22	2,411.05	-237.61
GSVIVT01008429001	Phosphoethanolamine N-methyltransferase	ID_521	7	0	-104.66	846.66	-192.33
GSVIVT01021218001	Unknown protein	ID_522	0	0	-154.81	-144.26	-138.85
GSVIVT01008450001	Aldose 1-epimerase	ID_523	4	0	-191.57	37.9	-291.41
GSVIVT01009662001	Unknown protein	ID_524	4	0	-273.94	48.54	-414.62
GSVIVT01021233001	MEE62 (maternal effect embryo arrest 62)	ID_525	7	0	10.22	596.91	-7.98
GSVIVT01021237001	Nucleobase-ascorbate transporter 2 (NAT2)	ID_526	4	0	-650.78	-395.88	-791.51
GSVIVT01010015001	Nodulin MtN3 family	ID_527	5	0	-121.43	107.89	31.37
GSVIVT01008480001	Potassium transporter 2	ID_528	4	0	-183.21	-98.49	-437.28
GSVIVT01008491001	3-oxoacyl-[acyl-carrier-protein] reductase, chloroplast	ID_529	1	0	-415.69	120.1	-356.33
GSVIVT01008496001	Unknown protein	ID_530	2	0	-192.9	-144.75	-214.81
GSVIVT01021262001	ER lumen protein retaining receptor (ERD2)	ID_531	1	0	-486.49	-99.91	-358.08
GSVIVT01008498001	4-coumarate-CoA ligase 2	ID_532	5	0	-168.11	-26.44	19.63
GSVIVT01008505001	Adenylate kinase	ID_533	1	0	-562.39	296.83	-514.26
GSVIVT01021272001	No hit	ID_534	7	0	-69.9	164.68	-136.4
GSVIVT01008523001	Component of oligomeric golgi complex 2	ID_535	7	0	-140.29	287.83	-4.93
GSVIVT01009837001	Glyoxal oxidase-related	ID_536	10	0	2,308.19	26.27	-1,167.80
GSVIVT01008544001	Cytidine/deoxycytidylate deaminase	ID_537	4	0	-146.47	-36.62	-190.53
GSVIVT01009886001	#N/A	ID_538	1	0	-854.12	-276.46	-813.42
GSVIVT01008566001	Thylakoid lumenal 17.9 kDa protein, chloroplast	ID_539	7	0	-87.34	332.13	55.73
GSVIVT01021311001	Unknown protein	ID_540	4	0	-476.64	-73.7	-659.59
GSVIVT01008585001	Ribosomal protein L7A (RPL7aB) 60S	ID_541	1	0	-3,009.55	874.65	-2,843.60
GSVIVT01008586001	Dek protein	ID_542	4	0	-108.34	44.88	-148.31
GSVIVT01009937001	Unknown	ID_543	4	0	-20.67	-12.51	-85.51
GSVIVT01009942001	Ribosomal protein S16	ID_544	7	0	-962.44	1,241.37	-816.61
GSVIVT01008594001	Unknown protein	ID_545	4	0	-114.89	-34.95	-146.29
GSVIVT01008595001	Nodulin MtN3 family	ID_546	12	0	-25.7	819.38	990.86
GSVIVT01010548001	Unknown protein	ID_547	4	0	-31.39	43.73	-56.79
GSVIVT01008618001	UPF0497 family	ID_548	13	0	453.23	49.91	867.88
GSVIVT01008620001	Forever young oxidoreductase	ID_549	4	0	-1,082.27	622.97	-1,665.96
GSVIVT01021367001	SH3 domain-containing protein 3 (SH3P3)	ID_550	4	0	-335.51	-146.21	-513.73
GSVIVT01008637001	Inducer of CBF expression 1 ICE1	ID_551	7	0	44.19	2,186.93	-610.61
GSVIVT01010028001	Stearyl acyl carrier protein desaturase	ID_552	13	0	782.06	271.54	585.69
GSVIVT01021377001	Ribosomal protein L32 (RPL32A) 60S	ID_553	7	0	-2,313.33	2,823.02	-1,700.62
GSVIVT01000561001	Serine/threonine-protein kinase AFC2	ID_554	4	0	-132	-82.86	-196.8
GSVIVT01008663001	Crumpled leaf	ID_555	4	0	-218.49	244.18	-282.16
GSVIVT01000716001	Tryptophan synthase, alpha subunit	ID_556	4	0	-302.63	-224.19	-567.34
GSVIVT01008673001	1,4-alpha-glucan branching enzyme, chloroplast precursor	ID_557	4	0	-1,239.30	-57.19	-1,457.52
GSVIVT01021405001	LHCII type I CAB-1	ID_558	7	0	-61.95	22,988.98	-1,966.82
GSVIVT01008676001	Auxin-independent growth promoter	ID_559	4	0	-314.6	-72.1	-351.34
GSVIVT01010033001	Serine carboxypeptidase II	ID_560	4	0	-563.82	231.03	-717.11
GSVIVT01000718001	NADH dehydrogenase (ubiquinone) flavoprotein 2	ID_561	5	0	-459.52	696.65	233.65
GSVIVT01021427001	3-beta hydroxysteroid dehydrogenase	ID_562	3	0	-237.6	-58.14	146.79
GSVIVT01008710001	Coiled-coil domain-containing protein 13	ID_563	4	0	-79.24	53.27	-89.23
GSVIVT01021430001	Ribosomal protein L18A (RPL18aB) 60S	ID_564	7	0	-1,744.92	2,778.90	-1,161.54
GSVIVT01021433001	Ribosomal protein L18A (RPL18aB) 60S	ID_565	7	0	-2,179.39	2,884.81	-1,445.60
GSVIVT01008724001	Unknown protein	ID_566	3	0	-233.71	-116.76	-52.7
GSVIVT01021436001	Phospho-N-acetylmuramoyl-pentapeptide-transferase	ID_567	7	0	-598.84	1,228.66	-53.61
GSVIVT01008737001	24-methylenesterol C-methyltransferase 2	ID_568	7	0	-1,142.29	2,169.58	-1,686.75
GSVIVT01021443001	Unknown protein	ID_569	4	0	-15,510.60	7,903.21	-20,875.18
GSVIVT01008745001	Prolyl 4-hydroxylase alpha-2 subunit precursor	ID_570	4	0	-149.53	204.81	-228.99
GSVIVT01008749001	Calcium Dependent Protein Kinase (VvCPK15)	ID_571	7	0	84.24	647.66	-155.78
GSVIVT01008768001	#N/A	ID_572	4	0	-4.65	56.35	-73.58
GSVIVT01008776001	Ankyrin	ID_573	1	0	-92.25	12.35	-62.66
GSVIVT01021470001	Katanin p60 catalytic subunit	ID_574	7	0	-304.82	304.68	-276.29
GSVIVT01021497001	Unknown protein	ID_575	4	0	-6.2	-1.86	-9.77
GSVIVT01021499001	Beta-1,3-glucanase precursor	ID_576	4	0	-18.62	25.55	-33.12
GSVIVT01008823001	Cyclin A1	ID_577	4	0	-210.62	-80.64	-340.67
GSVIVT01008828001	Metal transporter Nramp6	ID_578	12	0	-5.37	-5.9	139.42
GSVIVT01021510001	#N/A	ID_579	7	0	-178.41	398.42	-118.74
GSVIVT01021512001	#N/A	ID_580	7	0	-42.71	79.03	-6.21
GSVIVT01010910001	Ribosomal protein P3 (RPP3B) acidic 60S	ID_581	4	0	-3,501.09	4,196.48	-6,497.11
GSVIVT01010940001	Glutathione S-transferase 13 GSTF13	ID_582	7	0	-248.92	8,471.32	-2,414.45
GSVIVT01021525001	Ornithine aminotransferase	ID_583	11	0	391.29	334.81	172.79
GSVIVT01010942001	Glutathione S-transferase 13 GSTF13	ID_584	7	0	-59.8	13,572.03	-3,021.53
GSVIVT01021528001	TCP family transcription factor 24	ID_585	7	0	96.19	1,264.88	-444.77
GSVIVT01008876001	Binding	ID_586	4	0	-329.38	-146.26	-830.68
GSVIVT01011002001	Kinase interacting family protein	ID_587	4	0	-55.99	9.84	-82.82
GSVIVT01008882001	Chitin elicitor-binding CEBIP LysM domain-containing	ID_588	4	0	-893.38	338.22	-912.09
GSVIVT01021555001	Retrovirus Pol polyprotein	ID_589	4	0	-436.27	375.73	-655.59
GSVIVT01011034001	Histone H2AXb HTA3	ID_590	4	0	-2,754.41	3,713.43	-7,219.65
GSVIVT01021613001	Auxin-Induced in Root cultures 9 AIR9	ID_591	4	0	-1,007.54	156.33	-2,068.95
GSVIVT01008966001	Glutaredoxin	ID_592	4	0	-83.19	-37.83	-86.72
GSVIVT01011261001	No hit	ID_593	2	0	-38.34	-47.86	-109.24
GSVIVT01010052001	Leucine Rich Repeat receptor-like kinase	ID_594	0	0	-1,059.67	-926.39	-1,105.02
GSVIVT01008975001	#N/A	ID_595	4	0	-554.38	37.67	-589.16
GSVIVT01008984001	Low affinity sulphate transporter	ID_596	4	0	-3,180.28	-819.9	-3,492.13
GSVIVT01011377001	Homeobox-leucine zipper protein HB13	ID_597	4	0	-516.42	-55.41	-609.13
GSVIVT01008997001	2,3-bisphosphoglycerate-dependent phosphoglycerate mutase	ID_598	7	0	-178.75	288.43	-33.97
GSVIVT01011380001	basic helix-loop-helix (bHLH) family	ID_599	7	0	-183.11	263.42	-42.29
GSVIVT01011384001	Ribosomal protein S9 (RPS9C) 40S	ID_600	7	0	-1,930.86	5,871.53	-2,079.55
GSVIVT01011415001	Mini zinc finger 2 MIF2	ID_601	12	0	-1,654.04	16,000.20	40,171.52
GSVIVT01009024001	Hexose transporter HT2	ID_602	5	0	-1,268.90	2,212.28	545.12
GSVIVT01009026001	CCR4-NOT transcription complex subunit 6	ID_603	4	0	-101.39	-36.86	-108.52
GSVIVT01021667001	Leucine-rich repeat family protein	ID_604	4	0	-1,950.08	-854.89	-2,498.64
GSVIVT01011444001	Pentatricopeptide (PPR) repeat-containing protein	ID_605	1	0	-31.12	-9.3	-16.18
GSVIVT01011473001	Division regulator MinE, Plastid	ID_606	4	0	-780.96	-34.39	-1,088.52
GSVIVT01011475001	Blue (type 1) copper domain	ID_607	4	0	-21.38	-10.54	-36.69
GSVIVT01011476001	Plastocyanin domain-containing protein	ID_608	4	0	-3,421.76	3,336.70	-4,718.95
GSVIVT01009072001	Ribosomal protein S6 (RPS6B) 40S	ID_609	7	0	-496.72	2,651.68	-163.74
GSVIVT01009076001	14-3-3 protein GF14 omega (GRF2)	ID_610	4	0	-2,612.46	2,866.42	-6,826.39
GSVIVT01009090001	Plastocyanin domain-containing protein	ID_611	3	0	-1,836.17	-2,039.22	88.37
GSVIVT01012313001	No hit	ID_612	7	0	-93.05	1,464.44	-152.75
GSVIVT01021727001	SEC14 cytosolic factor	ID_613	4	0	-737.5	171.56	-1,541.04
GSVIVT01009125001	Pyridoxamine 5'-phosphate oxidase	ID_614	1	0	-160.65	-21.25	-111.31
GSVIVT01021753001	CHUP1 (chloroplast unusual positioning 1)	ID_615	2	0	-120.73	-99.9	-186
GSVIVT01009139001	Cyclin delta-2	ID_616	4	0	-541.95	-198.4	-1,242.79
GSVIVT01012406001	#N/A	ID_617	1	0	-34.16	-12.55	-25.28
GSVIVT01021771001	Short-chain dehydrogenase/reductase (SDR)	ID_618	7	0	-24.57	47.99	-42.61
GSVIVT01009167001	#N/A	ID_619	4	0	-153.83	-42.34	-214.11
GSVIVT01009178001	Kinesin family member 4/7/21/27	ID_620	4	0	-137.19	75.8	-449.21
GSVIVT01009187001	VIN3	ID_621	4	0	-544.91	-251.51	-939.33
GSVIVT01009198001	TIFY gene family (VvZML4)	ID_622	4	0	-356.89	-122.95	-564.36
GSVIVT01022647001	PRLI-interacting factor L	ID_623	4	0	-228.69	-50.99	-340.15
GSVIVT01000048001	Tangled	ID_624	4	0	-304.07	-103.96	-511.24
GSVIVT01009205001	Kinesin motor protein	ID_625	4	0	-93.24	-53.45	-137.78
GSVIVT01012566001	#N/A	ID_626	1	0	-1,386.16	903.48	-1,042.68
GSVIVT01022673001	No hit	ID_627	4	0	-265.89	42.14	-391.92
GSVIVT01009227001	Pentatricopeptide (PPR) repeat-containing protein	ID_628	4	0	-98.64	0.63	-105.72
GSVIVT01010076001	Unknown protein	ID_629	7	0	-1,760.49	4,953.71	-928.59
GSVIVT01009238001	IAA9	ID_630	4	0	-2,008.01	-24.62	-9,882.97
GSVIVT01022709001	Kinesin motor	ID_631	4	0	-81.21	-5.2	-97.23
GSVIVT01001101001	CYP51A	ID_632	4	0	-1,728.26	1,190.06	-2,098.93
GSVIVT01009287001	Squalene monooxygenase	ID_633	7	0	-885.84	2,354.09	-1,553.09
GSVIVT01009305001	Kinesin ZCF125	ID_634	4	0	-20.03	135.79	-422.32
GSVIVT01009341001	ZCW7 protein	ID_635	4	0	-441.88	-320.19	-827.61
GSVIVT01009343001	NPGR1 (no pollen germination related 1)	ID_636	4	0	-132.97	120.72	-221.51
GSVIVT01000802001	putative MADS-box Agamous 1 (VviAG1)	ID_637	2	0	-2,706.51	-2,214.35	-3,329.09
GSVIVT01000809001	Unknown protein	ID_638	4	0	-349.5	-198.41	-489.76
AY043232PME	#N/A	ID_639	7	0	2,420.04	7,984.53	3,044.21
GSVIVT01013163001	Carnitine/acylcarnitine carrier, Mitochondrial	ID_640	4	0	-517.94	-119.68	-816.35
GSVIVT01009399001	Cyclin A3;1	ID_641	1	0	-136.88	8.66	-126.34
GSVIVT01025914001	Lipase GDSL	ID_642	4	0	-979.47	160.57	-1,519.81
GSVIVT01009432001	Cyclin delta-3 (CYCD3_1)	ID_643	2	0	-2,140.08	-1,677.73	-2,547.90
GSVIVT01013226001	Calcium-binding EF-hand	ID_644	7	0	-67.41	499.29	-95.27
GSVIVT01001143001	Exostosin-like	ID_646	4	0	-271.84	-60.46	-342.03
GSVIVT01009497001	Dem protein	ID_647	4	0	-425.27	-155.66	-1,086.53
GSVIVT01013401001	Glucan endo-1,3-beta-glucosidase 7 precursor	ID_648	7	0	-183.4	5,819.49	-447.85
GSVIVT01009527001	Unknown protein	ID_649	5	0	-384.28	1,113.15	399.47
GSVIVT01025999001	Protein translocon component Tic40, Chloroplast	ID_650	1	0	-283.87	64.02	-94.77
GSVIVT01013424001	Metal ion binding	ID_651	2	0	-31.58	-24.65	-54.04
GSVIVT01013447001	CP12-3	ID_652	12	0	4,123.52	5,761.96	6,199.84
GSVIVT01026015001	GCN5 N-acetyltransferase (GNAT)	ID_653	7	0	-58.64	334.33	-81.61
GSVIVT01026018001	No hit	ID_654	7	0	-25.35	64.04	-36.95
GSVIVT01009555001	Nodulation protein	ID_655	2	0	-41.43	-31.74	-70.16
GSVIVT01009562001	#N/A	ID_656	4	0	-195.22	-36.13	-345.78
GSVIVT01010106001	Short-chain dehydrogenase/reductase SDR	ID_657	4	0	-18.95	17.86	-41.9
GSVIVT01009571001	Unknown	ID_658	4	0	-48.42	-19.02	-49.69
GSVIVT01001163001	Unknown protein	ID_659	1	0	-114.71	29.63	-99.95
XM002280367LOC100244960	#N/A	ID_660	4	0	-1,260.70	-747.25	-2,043.30
GSVIVT01009629001	MATE efflux family protein	ID_661	1	0	-465.63	-172.94	-213.06
GSVIVT01026083001	Unknown protein	ID_662	7	0	-947.96	1,087.13	-290.92
GSVIVT01009657001	Uracil-DNA glycosylase	ID_663	4	0	-313.09	-116.65	-612.89
GSVIVT01009677001	#N/A	ID_664	2	0	-205.88	-226.77	-369.85
GSVIVT01009678001	#N/A	ID_665	2	0	-188.93	-231.74	-332.84
GSVIVT01013701001	Hypoxanthine phosphoribosyltransferase	ID_666	2	0	-421.53	-318.89	-654.18
GSVIVT01026667001	#N/A	ID_667	12	0	-261.85	523.68	6,419.07
GSVIVT01026668001	#N/A	ID_668	12	0	-289.46	803.04	7,018.48
GSVIVT01000836001	Kinesin motor protein	ID_669	4	0	-112.21	-9.26	-136.26
GSVIVT01009712001	Unknown protein	ID_670	1	0	-11.44	-3.15	-10.9
GSVIVT01013854001	Histone-lysine N-methyltransferase, H3 lysine-9 specific SUVH5	ID_671	2	0	-165.62	-133.43	-216.63
GSVIVT01009713001	5' nucleotidase	ID_672	4	0	-211.56	0.13	-310.4
GSVIVT01009717001	Maf, septum formation protein	ID_673	4	0	-294.69	-217	-443.18
GSVIVT01009730001	Unknown protein	ID_674	11	0	4,404.91	2,729.66	-393.72
GSVIVT01013881001	Histone-lysine N-methyltransferase, H3 lysine-9 specific SUVH5	ID_675	2	0	-201.73	-219.76	-297.16
GSVIVT01009739001	Ornithine carbamoyltransferase	ID_676	1	0	-577.58	135.2	-294.84
GSVIVT01010120001	Heat shock protein 81-1	ID_677	1	0	-629.82	290.4	-519.18
GSVIVT01009751001	#N/A	ID_678	7	0	107.86	1,228.54	-117.4
GSVIVT01026738001	Ribosomal protein S15	ID_679	4	0	-506.95	203.49	-709.18
GSVIVT01009766001	Mitogen-activated Protein Kinase (VvMPK11)	ID_680	1	0	-885.8	381.08	-564.72
GSVIVT01026766001	Retrotransposon protein, Unclassified	ID_681	7	0	-46.97	229.47	-84.56
GSVIVT01009788001	Lectin jacalin	ID_682	4	0	-20.38	-6.91	-20.82
GSVIVT01026772001	#N/A	ID_683	4	0	-370.06	-61.3	-500.71
GSVIVT01026773001	#N/A	ID_684	4	0	-92.88	-15.34	-114.4
GSVIVT01026803001	Isoflavone methyltransferase/Orcinol O-methyltransferase 2 oomt2	ID_685	7	0	5,353.49	13,468.61	-97.6
GSVIVT01009815001	putative MADS-box Apetala 3a (VviAP3a)	ID_686	4	0	-714.42	-485.41	-1,059.34
GSVIVT01030420001	Allergenic protein Pt2L4	ID_687	12	0	4.23	4,946.83	24,674.01
GSVIVT01009825001	Unknown protein	ID_688	1	0	-231.44	39.94	-225.15
GSVIVT01014039001	Ribosomal protein L15e	ID_689	7	0	-1,144.71	1,281.09	-723.6
GSVIVT01000850001	Crossover junction endonuclease MUS81	ID_690	4	0	-87.89	-23.16	-113.94
GSVIVT01014087001	Unknown protein	ID_691	7	0	-16.16	60.84	-18.76
GSVIVT01032626001	Unknown	ID_692	4	0	-101.55	105.78	-419.28
GSVIVT01032631001	Histone H4	ID_693	4	0	-2,599.27	3,801.42	-5,106.78
GSVIVT01009865001	Auxin response factor 5 (Transcription factor MONOPTEROS)	ID_694	11	0	791.09	605.4	-567.86
GSVIVT01032635001	Centromere protein	ID_695	4	0	-37.25	-2.28	-51.65
GSVIVT01009887001	#N/A	ID_696	1	0	-69.41	-28.18	-62.61
GSVIVT01009892001	No hit	ID_697	0	0	-11.95	-21.42	-5.13
GSVIVT01032654001	CENP-E like kinetochore protein	ID_698	4	0	-271.13	269.05	-655.59
GSVIVT01009909001	Unknown protein	ID_699	4	0	-541.26	-41.61	-991.86
GSVIVT01009910001	No hit	ID_700	4	0	-1.38	13.98	-25.66
GSVIVT01009913001	#N/A	ID_701	7	0	-221.32	1,113.35	-119.43
GSVIVT01032663001	HEAT repeat-containing protein	ID_702	0	0	-44.03	-35.18	-45.13
GSVIVT01009943001	ATSYTB/NTMC2T1.2/NTMC2TYPE1.2/SYTB	ID_703	2	0	-503.62	-809.56	-1,479.78
GSVIVT01014290001	Ribosomal protein S20, Chloroplast 30S	ID_704	7	0	-364.29	551.19	-587.33
GSVIVT01032685001	chalcone isomerase 2 [Vitis vinifera] (VvCHI2)	ID_705	7	0	-3,280.51	84,779.50	22,914.63
GSVIVT01000866001	Transposon protein, putative, CACTA	ID_706	4	0	-9.64	24.91	-282.22
GSVIVT01014318001	#N/A	ID_707	4	0	-82.49	-33.83	-216.52
GSVIVT01032696001	Ribosomal protein S26 (RPS26C) 40S	ID_708	7	0	-1,415.81	2,084.62	-1,942.36
GSVIVT01010540001	Chromo; Helix-hairpin-helix motif, class 2	ID_709	5	0	-84	96.45	17.48
GSVIVT01032716001	Proton-dependent oligopeptide transport (POT) family protein	ID_710	7	0	-60.31	224.56	-62.66
GSVIVT01032725001	ALPHA-SNAP2 (alpha-soluble nsf attachment protein)	ID_711	4	0	-377.39	-25.06	-462.22
GSVIVT01014428001	fiber protein	ID_712	4	0	-183.52	-12.73	-298.97
GSVIVT01014444001	Unknown protein	ID_713	13	0	1,517.36	478.56	1,766.16
GSVIVT01010644001	#N/A	ID_714	7	0	6,752.84	39,902.31	-1,904.01
GSVIVT01032743001	Proteinase inhibitor (LUTI)	ID_715	14	0	2,697.68	3,768.70	1,993.54
GSVIVT01010646001	#N/A	ID_716	7	0	7,445.07	50,938.71	-2,826.79
GSVIVT01032757001	Histidine acid phosphatase	ID_717	1	0	-261.99	84.85	-131.71
GSVIVT01032762001	Translation initiation factor eIF-2 alpha subunit	ID_718	1	0	-300.89	232.74	-284.04
GSVIVT01032768001	Lectin-like receptor kinase 7;2	ID_719	4	0	-187.77	-29.63	-206.36
GSVIVT01032769001	Lectin protein kinase	ID_720	4	0	-152.9	-3.65	-170.16
GSVIVT01010737001	Glutathione peroxidase	ID_721	1	0	-152.25	123.16	-29.04
GSVIVT01032774001	BUB family protein kinase	ID_722	4	0	-91.52	-29.5	-247.2
GSVIVT01010746001	Gamma-secretase subunit APH-1B	ID_723	4	0	-129.93	-49.82	-397.66
GSVIVT01010749001	Unknown protein	ID_724	2	0	-528.38	-412.87	-601.98
GSVIVT01032782001	Cyclin 1b (CYC1b)	ID_725	4	0	-66.89	-45.05	-111.69
GSVIVT01014548001	Unknown protein	ID_726	4	0	-767.78	489.29	-1,161.77
XM002272843LOC100260158	#N/A	ID_727	4	0	-1,071.09	326.38	-2,028.84
GSVIVT01010762001	far-red impaired responsive family protein	ID_728	1	0	-50.6	-4.19	-15.85
GSVIVT01014562001	(-)-germacrene D synthase, partial/pseudo	ID_729	10	0	456.29	-128.81	-295.91
GSVIVT01010790001	fructokinase-1	ID_730	7	0	-665.56	3,004.18	-873.74
GSVIVT01032824001	R protein PRF disease resistance protein	ID_731	4	0	-34.49	-20.51	-61.23
GSVIVT01032825001	R protein PRF disease resistance protein	ID_732	2	0	-28.91	-79.67	-106.65
GSVIVT01010844001	Sterol-4-alpha-carboxylate 3-dehydrogenase, decarboxylating	ID_733	5	0	-120.88	119.31	10.72
GSVIVT01010853001	ABC Transporter (VvNAP1 - VvABCI1)	ID_734	7	0	2.48	756.83	253.19
GSVIVT01010856001	CMP/dCMP deaminase, zinc-binding	ID_735	5	0	-61.21	17.66	5.33
GSVIVT01014668001	Unknown protein	ID_736	7	0	-1,122.89	4,269.22	-3,127.49
GSVIVT01010871001	Subtilisin-like serine protease 3	ID_737	4	0	-1,459.13	-968.15	-1,602.28
GSVIVT01010913001	Phospholipase A2 alpha	ID_738	4	0	-2,625.70	2,325.19	-5,257.53
GSVIVT01010923001	Phenylalanyl-tRNA synthetase	ID_739	4	0	-636.79	-391.19	-715.25
GSVIVT01032864001	Hydroxyacylglutathione hydrolase	ID_740	7	0	-239.16	310.37	-254.64
GSVIVT01014776001	Small nuclear ribonucleoprotein D1	ID_741	4	0	-247.05	181.5	-340.15
GSVIVT01034473001	Erythroid differentiation factor 1	ID_742	4	0	-365.78	-264.6	-609.65
GSVIVT01014811001	Phenylalanine-tRNA ligase	ID_743	7	0	-1.87	113.73	-11.65
GSVIVT01034477001	GASA like	ID_744	7	0	4.08	1,456.42	-69.11
GSVIVT01011015001	Rac GTPase activating protein	ID_745	4	0	-524.84	-115.37	-931.82
GSVIVT01034503001	Photosystem I assembly protein Ycf37	ID_746	4	0	-135.23	98.34	-180.69
GSVIVT01034506001	forkhead-associated domain-containing protein	ID_747	2	0	-536.62	-502.45	-735.73
GSVIVT01034509001	Ubiquinol-cytochrome c reductase subunit 6	ID_748	7	0	-1,360.23	2,231.79	-1,025.06
GSVIVT01034510001	Histone H3	ID_749	4	0	-4,600.25	1,672.46	-7,802.06
GSVIVT01011043001	Arabidopsis histidine phosphotransfer AHP1	ID_750	4	0	-454.25	29.39	-664.52
GSVIVT01034512001	Ubiquitin interaction motif-containing protein	ID_751	7	0	-115.65	219.74	-15.02
GSVIVT01014901001	Ankyrin repeat	ID_752	7	0	77.41	947.9	-144.94
GSVIVT01034524001	Nodulin MtN21 family	ID_753	11	0	28.87	70.48	-49.44
GSVIVT01011062001	Auxin-binding protein 1 (ABP1)	ID_754	5	0	-729.2	-161.75	34.73
GSVIVT01011064001	Exosome complex component RRP4	ID_755	4	0	-608.83	-334.78	-811.05
GSVIVT01011073001	Elongation factor Tu	ID_756	7	0	-230.93	328.05	-355.98
GSVIVT01014938001	Ankyrin repeat	ID_757	11	0	47.7	106.26	-36.32
GSVIVT01034547001	Unknown protein	ID_758	1	0	-989.77	396.62	-980.44
GSVIVT01011081001	RANGAP1 (RAN GTPASE activating protein 1)	ID_759	4	0	-269.8	936.81	-1,140.94
GSVIVT01011083001	Unknown protein	ID_760	4	0	-183.69	-54.02	-430.68
GSVIVT01011084001	Unknown	ID_761	4	0	-261.59	-132.82	-387.63
GSVIVT01034553001	No hit	ID_762	4	0	-19.85	25.11	-196.04
GSVIVT01010184001	Cell elongation protein / DWARF1 / DIMINUTO (DIM)	ID_763	4	0	-620.81	1,082.62	-1,474.52
GSVIVT01001014001	GASA4	ID_764	4	0	-2,212.38	-1,595.50	-3,225.87
GSVIVT01034555001	No hit	ID_765	7	0	-3,299.86	6,711.23	-1,381.74
GSVIVT01034559001	5-formyltetrahydrofolate cycloligase	ID_766	3	0	-156.45	-122.56	89.38
GSVIVT01034561001	Unknown	ID_767	4	0	-428.79	-278.88	-695.57
GSVIVT01010187001	Unknown protein	ID_768	0	0	-108.44	-160.81	-126.65
GSVIVT01011123001	basic helix-loop-helix (VvMYC1)	ID_769	1	0	-2,135.88	681.04	-1,397.11
GSVIVT01011126001	Unknown protein	ID_770	4	0	-113.24	-32.14	-198.43
GSVIVT01034676001	Ribosomal protein L24 60S	ID_771	7	0	-591.62	925.85	-986.06
GSVIVT01034687001	Uridylate kinase	ID_772	2	0	-155.9	-131.47	-222.55
GSVIVT01010196001	No hit	ID_773	10	0	143.27	-58.5	-81.57
GSVIVT01015149001	VIP3 (vernalization independence 3)	ID_774	4	0	-578.98	-115.65	-829.29
GSVIVT01015208001	Unknown protein	ID_775	4	0	-110.38	53.46	-126.75
GSVIVT01011206001	Separase	ID_776	4	0	-328.32	53.39	-481.49
GSVIVT01015262001	No hit	ID_777	4	0	-717.84	483.35	-1,219.75
GSVIVT01011351001	Transcription initiation factor TFIID subunit D4	ID_778	5	0	-129.84	100.5	24.95
GSVIVT01011353001	Cupin, RmlC-type	ID_779	11	0	395.7	339.93	151.9
GSVIVT01015358001	Peroxiredoxin-5	ID_780	1	0	-24,325.27	21,191.10	-10,441.43
GSVIVT01034848001	TRNA nucleotidyltransferase	ID_781	1	0	-250.93	-73.59	-205.89
GSVIVT01015395001	Unknown protein	ID_782	5	0	-115.63	282.07	440.14
GSVIVT01011381001	ABC Transporter (VvMDR4 - VvABCB4)	ID_783	0	0	-389.57	-342.64	-395.06
GSVIVT01011382001	Tubulin alpha	ID_784	4	0	-495.69	336.01	-829.59
GSVIVT01015432001	Unknown	ID_785	7	0	-232.76	1,094.84	175.1
GSVIVT01011396001	DegP protease	ID_786	2	0	-151.03	-133.77	-210.68
GSVIVT01011403001	Chromosome condensation protein	ID_787	4	0	-33.84	-3.36	-64.98
GSVIVT01011408001	ABC Transporter (VvSMC1)	ID_788	4	0	-146.47	22.12	-295
GSVIVT01011412001	GASA4	ID_789	4	0	-10,343.67	-7,306.65	-15,031.12
GSVIVT01015502001	Aspartate-glutamate racemase	ID_790	14	0	27.87	31.94	25.43
GSVIVT01015506001	Dynein light chain LC8-type	ID_791	0	0	-1,763.71	-1,390.41	-1,808.19
GSVIVT01036850001	Exostosin	ID_792	4	0	-109.59	21.28	-207.31
GSVIVT01011452001	#N/A	ID_793	0	0	-600.75	-562.55	-659.04
GSVIVT01011454001	Emp24/gp25L/p24 family protein	ID_794	4	0	-808.81	1.95	-1,276.24
GSVIVT01036871001	SWIB complex BAF60b domain-containing protein	ID_795	4	0	-72.32	600.37	-561.3
GSVIVT01036872001	Unknown protein	ID_796	4	0	-2,404.31	-604.51	-3,812.85
GSVIVT01036876001	ABC Transporter (VvRLI1 - VvABCE1)	ID_797	1	0	-250.09	56.64	-177.25
GSVIVT01011478001	Chorismate mutase, chloroplast (CM1)	ID_798	5	0	-1,723.38	4,176.94	4,156.49
GSVIVT01036886001	Retrovirus Pol polyprotein	ID_799	2	0	-90.07	-155.53	-622.61
GSVIVT01011508001	Unknown protein	ID_800	4	0	-185.62	-79.41	-348.77
GSVIVT01011511001	Biotin carboxyl carrier protein of acetyl-CoA carboxylase	ID_801	7	0	-33.36	137.56	5.49
GSVIVT01011513001	Ac-CoA carboxylase	ID_802	7	0	-16.59	92.97	9.88
GSVIVT01036912001	Zinc finger (C3HC4-type ring finger)	ID_803	2	0	-412.88	-355.13	-569.77
GSVIVT01012332001	Diphenol oxidase	ID_804	7	0	-45.78	243.49	-55.15
GSVIVT01037093001	No hit	ID_805	2	0	-38.41	-34.7	-46.92
GSVIVT01037103001	Cupin super	ID_806	4	0	-888.4	-522.28	-1,609.50
GSVIVT01037110001	No hit	ID_807	4	0	-589.06	-169.59	-655.71
GSVIVT01012536001	Ubiquinone biosynthesis monooxygenase Coq6	ID_808	4	0	-284.81	84.48	-290.47
GSVIVT01012540001	Glutamine amidotransferase class-I	ID_809	7	0	264.15	829.52	116.36
GSVIVT01001091001	ORTH2/VIM1 (variant in methylation 1)	ID_810	4	0	-126.66	-56.88	-227.54
GSVIVT01015897001	Leucine-rich repeat	ID_811	4	0	-102.54	20.47	-137.62
GSVIVT01012567001	#N/A	ID_812	1	0	-199.31	-11.43	-150.32
GSVIVT01037142001	Ring-H2 finger protein ATL4E	ID_813	1	0	-132.7	81.68	-16.63
GSVIVT01012635001	Xyloglucan endotransglucosylase/hydrolase 8	ID_814	4	0	-291.89	-148.44	-332.21
GSVIVT01015979001	Plastocyanin domain-containing protein	ID_815	4	0	-150.74	313.55	-605.58
GSVIVT01015983001	Unknown protein	ID_816	7	0	-248.29	329.68	-337.14
GSVIVT01001098001	Transaldolase	ID_817	7	0	-221.76	9,040.81	1,157.03
GSVIVT01037212001	1,4-beta-mannan endohydrolase	ID_818	0	0	-504.09	-609	-622.64
GSVIVT01012708001	Monocopper oxidase SKS4 (SKU5 Similar 4)	ID_819	2	0	-449.03	-462.56	-666.14
GSVIVT01012709001	Monocopper oxidase SKS4 (SKU5 Similar 4)	ID_820	2	0	-270.1	-298.56	-409.08
GSVIVT01037215001	1,4-beta-mannan endohydrolase	ID_821	0	0	-157.8	-166.42	-169.86
GSVIVT01016103001	Unknown protein	ID_822	12	0	151.43	137.12	1,586.21
GSVIVT01012721001	Galactosyltransferase family protein	ID_823	1	0	-34.85	-11.19	-32.58
GSVIVT01037228001	Phosphatidylinositol N-acetylglucosaminyltransferase subunit P	ID_824	4	0	-328.92	-9.14	-527.63
GSVIVT01012739001	#N/A	ID_825	1	0	-122.83	-69.94	-120.02
GSVIVT01012741001	MATE efflux family protein	ID_826	4	0	-179.01	-104.57	-186.79
XM002284076LOC100241539	#N/A	ID_827	4	0	-2,172.91	320.34	-3,088.52
GSVIVT01010242001	Remorin	ID_828	4	0	-252.82	-143.37	-462.24
GSVIVT01016795001	Ribosomal protein L9 (RPL90A/C) 60S	ID_829	7	0	-5,407.58	10,314.06	-5,170.01
GSVIVT01012867001	Unknown protein	ID_830	9	0	357.63	-1,862.91	-5,374.12
GSVIVT01012876001	Ribosomal protein L14 (RPL14B) 60S	ID_831	4	0	-4,719.23	3,980.81	-9,837.53
GSVIVT01012877001	Ribosomal protein S11 (RPS11A) 40S	ID_832	7	0	-6,104.75	6,340.38	-6,817.06
GSVIVT01012914001	Unknown protein	ID_833	1	0	-161.38	-87.3	-96.58
GSVIVT01016895001	Ribosomal protein L28e	ID_834	1	0	-2,582.97	1,935.67	-2,375.04
GSVIVT01013136001	Zinc finger (CCCH-type) family protein	ID_835	1	0	-102.77	69.45	-32.04
GSVIVT01013144001	Basic helix-loop-helix BHLH071	ID_836	4	0	-981.86	531.93	-1,083.45
GSVIVT01016960001	Profilin 4 (PRO4) (PFN4)	ID_837	7	0	-370.9	1,800.55	579.18
GSVIVT01017000001	DTA4 (downstream target of AGL15-4)	ID_838	4	0	-22.96	-9.72	-27.3
GSVIVT01013173001	Protein kinase	ID_839	4	0	-364.52	-92.73	-608.1
GSVIVT01017011001	GATA transcription factor 11	ID_840	7	0	-62.68	101.73	-95.13
GSVIVT01017013001	Mitotic phosphoprotein N' end (MPPN)	ID_841	1	0	-560	60.55	-555.78
GSVIVT01017014001	Integral membrane family protein UPF0497	ID_842	4	0	-893.9	-115.56	-1,760.11
GSVIVT01013190001	LOL1 (LSD ONE like 1)	ID_843	7	0	-519.93	1,148.23	-753.86
GSVIVT01013200001	AT-hook protein 1 (AHP1)	ID_844	1	0	-151.13	16.95	-148.55
GSVIVT01013206001	Splicing factor PWI domain-containing protein	ID_845	4	0	-213.68	-93.95	-280.66
GSVIVT01013216001	Haloacid dehalogenase hydrolase	ID_846	7	0	-366.75	927.14	129.14
GSVIVT01013217001	Haloacid dehalogenase hydrolase	ID_847	7	0	-270.56	885.25	154.06
GSVIVT01013218001	Dynamin-like protein 2b	ID_848	4	0	-1,416.50	101.6	-2,473.87
GSVIVT01017067001	Hydroxyphenylpyruvate reductase (HPPR)	ID_849	3	0	-274.89	-197.67	402.46
GSVIVT01017069001	Hydroxyphenylpyruvate reductase (HPPR)	ID_850	7	0	-1,388.83	4,868.48	-2,543.55
GSVIVT01013233001	Ankyrin protein kinase	ID_851	4	0	-1,293.14	-193.38	-1,423.99
GSVIVT01013236001	Tobamovirus multiplication 2A TOM2A	ID_852	4	0	-872.63	414.85	-1,434.17
GSVIVT01013242001	Transposon	ID_853	1	0	-58.33	6.35	-36.14
GSVIVT01017125001	Unknown	ID_854	7	0	-449.72	7,393.40	-992.17
GSVIVT01013276001	Novel plant snare 11	ID_855	4	0	-98.12	-53.55	-143.15
GSVIVT01017158001	IAA19	ID_856	5	0	-406.49	-46.54	325.46
GSVIVT01013328001	Beta-D-xylosidase	ID_857	7	0	-999.32	1,524.72	-1,274.10
GSVIVT01013347001	Xylan 1,4-beta-xylosidase	ID_858	7	0	-228.51	296.82	-279.88
GSVIVT01013364001	Small nuclear ribonucleoprotein D3	ID_859	4	0	-1,621.86	-764.74	-2,290.35
GSVIVT01017252001	Zinc finger (Ran-binding)	ID_860	4	0	-114.41	91.16	-123.15
GSVIVT01017317001	#N/A	ID_861	7	0	415.51	2,990.23	-875.28
GSVIVT01013400001	Glutamate receptor Ionotropic	ID_862	4	0	-269.76	2.52	-322.46
GSVIVT01013403001	Glyceraldehyde-3-phosphate dehydrogenase B, chloroplast precursor	ID_863	7	0	-519.41	1,773.23	-697.04
GSVIVT01001132001	Unknown protein	ID_864	4	0	-165.35	220.84	-355.46
GSVIVT01013427001	Oxygen-evolving complex PsbP	ID_865	2	0	-29.36	-34.85	-54.09
GSVIVT01013440001	Cyclin-dependent kinase B2;1	ID_866	4	0	-693.6	-363.61	-2,050.14
GSVIVT01013442001	6-phosphofructokinase, pyrophosphate dependent	ID_867	7	0	-113.51	351.35	-19.61
GSVIVT01013446001	Spindle checkpoint protein Bub1b	ID_868	2	0	-87.13	-74.5	-202.81
GSVIVT01013454001	Unknown protein	ID_869	1	0	-176.91	130.47	-158.7
GSVIVT01017439001	No hit	ID_870	4	0	-62.98	-43.83	-138.14
GSVIVT01013483001	Phosphatidylinositol-4-phosphate 5-kinase	ID_871	4	0	-4.61	-0.03	-12.98
GSVIVT01017512001	Pentatricopeptide (PPR) repeat-containing protein	ID_872	7	0	-6.9	2,139.33	-21.42
GSVIVT01001503001	Histone H3	ID_873	4	0	-958.41	297.21	-1,520.38
GSVIVT01001154001	Chalcone isomerase	ID_874	7	0	-124.71	142.33	-86.61
GSVIVT01013674001	Ripening regulated protein DDTFR8	ID_875	4	0	-2,284.69	309.69	-3,875.12
GSVIVT01017704001	No hit	ID_876	7	0	9.23	50.7	-31.79
GSVIVT01017706001	No hit	ID_877	4	0	1.85	41.63	-40.27
GSVIVT01017707001	No hit	ID_878	7	0	3.05	31.43	-12.09
GSVIVT01013699001	PAB3 (poly(A) binding protein 3)	ID_879	7	0	-61.55	152.29	15.04
GSVIVT01013702001	DEAD/DEAH box helicase	ID_880	4	0	-655.28	6.09	-670.63
GSVIVT01017750001	FPF1 (flowering promoting factor 1)	ID_881	4	0	-500.55	379.28	-1,034.90
GSVIVT01000012001	basic helix-loop-helix (bHLH) family	ID_882	4	0	-855.78	-624.92	-1,301.14
GSVIVT01013853001	ATP-dependent DNA helicase	ID_883	4	0	-54.26	8.77	-114
GSVIVT01013865001	MIM (hypersensitive to MMS, irradiation and MMC)	ID_884	4	0	-115.89	-7.39	-202.15
GSVIVT01017833001	Ycf2	ID_885	5	0	-1,116.22	1,779.93	478.67
GSVIVT01017912001	GPI-anchored protein-like protein II	ID_886	4	0	-379.32	281.58	-533.65
GSVIVT01014028001	Chromosome condensation	ID_887	4	0	-55.68	145.13	-168.95
GSVIVT01014037001	CLL1B clavata1-like receptor S/T protein kinase	ID_888	4	0	-89.88	-26.28	-110.62
GSVIVT01014044001	MIM (hypersensitive to MMS, irradiation and MMC)	ID_889	4	0	-101.66	3.24	-212.6
GSVIVT01014051001	Protein kinase	ID_890	1	0	-187.81	-12.57	-159.09
GSVIVT01017975001	Ribosomal protein S18 (RPS18C) 40S	ID_891	5	0	-1,796.89	3,570.88	2,010.43
GSVIVT01017980001	Ribosomal protein L18P/L5E	ID_892	3	0	-25.32	-10.25	-4.92
GSVIVT01014068001	Glucan endo-1,3-beta-glucosidase 4 precursor	ID_893	4	0	79.1	573.01	-870.13
GSVIVT01014069001	Chalcone isomerase 3	ID_894	4	0	-106.02	49.57	-218.41
GSVIVT01014074001	LHCII type I CAB-1	ID_895	7	0	-985.47	50,368.04	-6,591.97
GSVIVT01017997001	Unknown protein	ID_896	2	0	-116.73	-95.98	-168.52
GSVIVT01014086001	Protein kinase PKN/PRK1	ID_897	4	0	-52.05	49.57	-83.95
GSVIVT01018017001	Unknown protein	ID_898	4	0	-421.87	-82.23	-613.74
GSVIVT01014123001	Exostosin	ID_899	1	0	-143.98	1.35	-88.31
GSVIVT01018098001	Pentatricopeptide (PPR) repeat-containing protein	ID_900	2	0	-17.01	-25.14	-27.63
GSVIVT01018113001	Ribosomal protein S15 (RPS15D) 40S	ID_901	1	0	-2,552.89	2,050.44	-1,710.83
GSVIVT01014155001	#N/A	ID_902	4	0	-15.93	14.55	-112.69
GSVIVT01014158001	Seven in absentia SINA5	ID_903	0	0	-312.38	-318.51	-389.66
GSVIVT01014182001	Anaphase-promoting complex component APC6	ID_904	4	0	-81.94	-21.68	-105.11
GSVIVT01010301001	Unknown protein	ID_905	4	0	-249.25	-131.93	-350.15
GSVIVT01014192001	Multiprotein-bridging factor 1a MBF1A	ID_906	4	0	-762.21	43.5	-887.9
GSVIVT01014206001	Phosphoenolpyruvate carboxylase	ID_907	1	0	-728.09	510.72	-635.92
GSVIVT01014216001	Thioredoxin TTL1 (Tetratricopetide-repeat thioredoxin-like 1)	ID_908	4	0	-73.74	6.46	-76.69
GSVIVT01014220001	4-methyl-5-thiazole monophosphate biosynthesis protein	ID_909	5	0	-815.25	223.66	11.81
GSVIVT01018421001E3	#N/A	ID_910	5	0	-15.65	944.88	545.17
GSVIVT01014240001	Sodium/calcium exchanger family protein	ID_911	9	0	257.88	-712.85	-1,219.68
GSVIVT01018471001	Copia protein	ID_912	5	0	-6.79	13.91	25.08
GSVIVT01014246001	Basic Leucine Zipper Transcription Factor (VvbZIP52)	ID_913	4	0	-25.02	2.41	-38.73
GSVIVT01018482001	#N/A	ID_914	4	0	-1,699.59	750.18	-2,139.62
GSVIVT01014250001	RAB GTPase RABA1F	ID_915	1	0	-14.02	-0.95	-2.75
GSVIVT01014259001	Reticulon-4-interacting protein 1	ID_916	5	0	-37.65	24.22	2.31
GSVIVT01014275001	Polynucleotidyl transferase, Ribonuclease H fold	ID_917	1	0	-45.8	-12.31	-43.61
GSVIVT01001199001	NIMA protein kinase NEK1	ID_918	2	0	-29.11	-67.5	-159.97
GSVIVT01018573001	Unknown protein	ID_919	4	0	-31.36	13.23	-36.72
GSVIVT01014307001	Aberrant lateral root formation 5	ID_920	3	0	-84.16	-35.72	74.65
GSVIVT01014308001	MATE efflux family protein	ID_921	3	0	-141.63	-46.88	119.89
GSVIVT01014319001	#N/A	ID_922	4	0	-11.2	-9	-26.26
GSVIVT01014324001	(-)-germacrene D synthase (VvTPS23)	ID_923	0	0	-113.96	-108.99	-121.13
GSVIVT01014325001	(-)-germacrene D synthase (VvTPS24), Selina-411-diene/Interme deol syn	ID_924	0	0	-106.8	-101.57	-117.27
GSVIVT01018630001	BCL-2-associated athanogene 7 ATBAG7	ID_925	4	0	-2,370.30	-144.54	-6,301.36
GSVIVT01014361001	Ring finger protein 185	ID_926	9	0	1,059.03	1,300.21	-1,782.62
GSVIVT01018699001	Structural maintenance of chromosomes SMC2	ID_927	4	0	-114.39	469.69	-843.93
GSVIVT01018986001	Unknown protein	ID_928	4	0	-474.15	-82.63	-781.07
GSVIVT01014558001	Vetispiradiene synthase (VvTPS26), Cubebol/δ-Cadinene syn	ID_929	3	0	-10.02	-6.17	0.2
GSVIVT01014572001	Ribosomal protein L24, chloroplast (CL24) 50S	ID_930	4	0	-608.7	93.66	-864.16
GSVIVT01014585001	Kinesin family member C1	ID_931	5	0	-462.74	220.43	492.11
GSVIVT01014605001	Fertilization-independent endosperm development protein	ID_932	4	0	-80.78	168.03	-219.16
GSVIVT01010325001	Mitotic spindle checkpoint protein (MAD2)	ID_933	2	0	-782.71	-680.05	-1,251.19
GSVIVT01014672001	Dek protein	ID_934	4	0	-1,359.00	227.46	-2,296.21
GSVIVT01019121001	Unknown protein	ID_935	2	0	-417.58	-458.47	-849.18
GSVIVT01019124001	No hit	ID_936	1	0	-155.53	15.06	-151.78
GSVIVT01014684001	fasciclin arabinogalactan-protein (FLA1)	ID_937	1	0	-350.11	-152.47	-273.12
GSVIVT01019408001	Pentatricopeptide (PPR) repeat-containing protein	ID_938	7	0	-22.12	108.43	24.09
GSVIVT01014728001	EMB2731	ID_939	7	0	-359.64	587.56	-624.84
GSVIVT01014738001	Farnesyl diphosphate synthase	ID_940	7	0	-910.66	3,495.34	-1,646.71
GSVIVT01001741001	Copper-binding family protein	ID_941	12	0	-242.06	822.25	7,111.01
GSVIVT01014747001	Heat shock protein 81-2 (HSP81-2)	ID_942	1	0	-3,653.71	1,866.84	-2,160.62
GSVIVT01014749001	Tetraspanning membrane protein, SFT2	ID_943	1	0	-509.29	14.81	-479.03
GSVIVT01014750001	Clavata-like kinase	ID_944	4	0	-192.9	217.06	-255.33
GSVIVT01014752001	Kinesin 4 motor protein	ID_945	1	0	-70.28	-42.77	-64.89
GSVIVT01014761001	Calcium-binding protein CML	ID_946	2	0	-324.48	-644.08	-1,550.77
GSVIVT01001742001	No hit	ID_947	12	0	-350.05	731.95	8,822.26
GSVIVT01001298001	Protease inhibitor/seed storage/lipid transfer protein (LTP)	ID_948	7	0	-48,777.25	62,945.46	-62,756.95
GSVIVT01014778001	Stachyose synthase precursor	ID_949	7	0	-193.42	671.36	-268.09
GSVIVT01014788001	Subtilisin protease	ID_950	0	0	-582.04	-686.27	-700.36
GSVIVT01014829001	No hit	ID_951	4	0	-8.28	12.89	-17.4
GSVIVT01019557001	Seven in absentia SINA5	ID_952	1	0	-256.31	19.31	-8.73
GSVIVT01014831001	Phenylalanine-tRNA ligase	ID_953	7	0	11.29	136.24	-12.34
GSVIVT01019593001	Ribosomal protein S6	ID_954	4	0	-148.97	274.93	-346.29
GSVIVT01019636001	Plastocyanin domain-containing protein	ID_955	4	0	-344	14.8	-461.49
GSVIVT01019650001	Unknown protein	ID_956	1	0	-174.29	-41.89	-78.7
GSVIVT01014990001	Unknown protein	ID_957	4	0	-166.74	-88	-180.22
GSVIVT01014992001	Adapter protein SPIKE1 (SPK1)	ID_958	4	0	-86.36	612.09	-635.97
GSVIVT01001317001	VAP27-1 (VAMP/synaptobrevin-associated protein 27-1)	ID_959	4	0	-93.29	57.8	-338.38
GSVIVT01015002001	DNA repair protein RAD51	ID_960	4	0	-57.04	165.62	-279.96
GSVIVT01019698001	Import inner membrane translocase subunit Tim13, Mitochondrial	ID_961	4	0	-4,515.75	-2,711.55	-4,832.28
GSVIVT01015015001	Kinesin TETRASPORE (NACK1)	ID_962	4	0	-265.17	-206.42	-497.79
GSVIVT01015022001	Pectinesterase PPME1	ID_963	2	0	-15.3	-40	-61.67
GSVIVT01015027001	Peroxiredoxin bcp	ID_964	7	0	-92.28	278.01	-175.37
GSVIVT01019800001	VIP3 (vernalization independence 3); nucleotide binding	ID_965	0	0	-1,249.72	-1,251.45	-1,524.27
GSVIVT01015036001	Chaperonin 21, Chloroplast	ID_966	7	0	-5,313.29	6,092.30	-6,525.28
GSVIVT01015059001	Strictosidine synthase (YLS2)	ID_967	4	0	-69.42	276.71	-417.8
GSVIVT01015060001	Strictosidine synthase; Soluble quinoprotein glucose dehydrogenase	ID_968	4	0	-31.11	84.03	-197.41
GSVIVT01001327001	Pectinesterase family	ID_969	2	0	-246.63	-408.3	-1,106.72
GSVIVT01020269001	Acetylornithine aminotransferase	ID_970	4	0	-13.95	17.05	-49.31
GSVIVT01015118001	#N/A	ID_971	4	0	-31.19	-5.68	-46.24
GSVIVT01015168001	Dihydrolipoamide S-acetyltransferase	ID_972	7	0	-99.86	139.19	-87.58
GSVIVT01015179001	Unknown protein	ID_973	4	0	-48.06	25.71	-85.28
GSVIVT01010352001	3-oxoacyl-[acyl-carrier-protein] reductase, chloroplast	ID_974	5	0	-81.04	260.55	128.95
GSVIVT01001347001	Serine/threonine-protein phosphatase PP2A catalytic subunit	ID_975	5	0	-309.65	212.13	11.63
GSVIVT01020410001	Ribosomal protein L27 (RPL27C) 60S	ID_976	7	0	-1,122.70	2,222.14	-2,213.13
GSVIVT01015195001	Density-regulated protein DRP1	ID_977	5	0	-200.49	92.35	78.54
GSVIVT01015198001	Protein kinase CDG1	ID_978	4	0	-282.44	236.82	-355.26
GSVIVT01015200001	FVE gene	ID_979	4	0	-2,256.60	166.45	-3,943.59
GSVIVT01001349001	Lactose permease	ID_980	1	0	-204	-77.03	-156.47
GSVIVT01020490001	No hit	ID_981	4	0	-94	9.18	-254.64
GSVIVT01015251001	Ribosomal protein L31 (RPL31C) 60S	ID_982	4	0	-2,889.50	1,899.27	-4,448.92
GSVIVT01020540001	GPI-anchored protein	ID_983	11	0	865.97	1,041.27	-1,074.79
GSVIVT01020544001	UPF0497 family	ID_984	1	0	-69.25	-15.14	-47.32
GSVIVT01020578001	Squamosa promoter-binding protein (VvSBP11)	ID_985	7	0	-21.99	473.48	-109.14
GSVIVT01020598001	No hit	ID_986	4	0	-401.48	72.61	-443.03
GSVIVT01015283001	MAP kinase kinase 6	ID_987	4	0	-192.33	61.39	-617.08
GSVIVT01015317001	Anaphase-promoting complex component APC3	ID_988	4	0	-202.73	-44.29	-239.53
GSVIVT01020656001	Tetratricopeptide helical	ID_989	4	0	-42.94	-22.73	-45.47
GSVIVT01015329001	Exostosin-like	ID_990	4	0	-489.72	-172.83	-558.15
GSVIVT01015348001	Early nodule-specific-like protein ENOD8	ID_991	4	0	-267.41	-139.6	-527.56
GSVIVT01015366001	Abl interactor protein 1 (ABIL1)	ID_992	7	0	-2,207.93	5,998.20	-4,814.40
GSVIVT01015367001	Aspartate aminotransferase, cytoplasmic (Transaminase A)	ID_993	14	0	1,069.32	2,523.08	1,236.79
GSVIVT01015370001	Myb-related protein 3R-1 (Plant c-MYB-like protein 1) MYB3R1	ID_994	4	0	-304.45	-67.66	-661.76
GSVIVT01000586001	Oxysterol binding protein	ID_995	4	0	-486.99	-30.49	-497.67
GSVIVT01020851001	No hit	ID_996	4	0	-145.82	27.01	-168.86
GSVIVT01015431001	Nudix hydrolase 20	ID_997	3	0	-157.54	-64.54	-21.14
GSVIVT01015437001	Unknown protein	ID_998	4	0	-192.66	10.96	-304.01
GSVIVT01015479001	Potassium channel AKT1	ID_999	7	0	98.41	2,125.15	-44.77
GSVIVT01020968001	No hit	ID_1000	4	0	-14.67	5.51	-20.45
GSVIVT01015498001	Early nodulin 93	ID_1001	12	0	1,460.30	533.97	4,894.03
GSVIVT01015517001	Sodium hypersensitive 1	ID_1002	7	0	-18.21	84.06	0.58
GSVIVT01021019001	Eceriferum 2 (CER2)	ID_1003	9	0	79.99	-141.55	-505.19
GSVIVT01021058001	Small ubiquitin modifier 2 (SUMO)	ID_1004	2	0	-373.22	-353.06	-813.99
GSVIVT01015552001	BRI1-KD interacting protein	ID_1005	4	0	-154.15	122.09	-245.55
GSVIVT01021087001	Squamosa promoter-binding protein (VvSBP9)	ID_1006	7	0	224.55	1,708.62	-224.7
GSVIVT01015564001	Thylakoid lumenal 16.5 kDa protein, chloroplast precursor	ID_1007	4	0	-65.03	41.34	-86.97
GSVIVT01021107001	Unknown	ID_1008	5	0	-121.21	0.61	15.2
GSVIVT01000145001	Unknown protein	ID_1009	2	0	-109.22	-94.07	-238.74
GSVIVT01021170001	Anthranilate N-hydroxycinnamoyl/benzoyltransferase	ID_1010	12	0	-36.97	204.86	337.19
GSVIVT01015601001	Ubiquitin-specific protease 12 UBP12	ID_1011	5	0	-7.91	4.23	6.63
GSVIVT01021840001	Unknown protein	ID_1012	4	0	-32.69	9.48	-159.83
GSVIVT01015660001	Elongation factor 1-alpha HBS1	ID_1013	4	0	-166.01	-46.19	-177.82
GSVIVT01021932001	No hit	ID_1014	7	0	-557.87	1,289.91	-10.42
GSVIVT01001437001	putative MADS-box Agamous-like 15a (VviAGL15a)	ID_1015	0	0	-1,890.31	-1,750.37	-1,898.35
GSVIVT01015755001	Polyadenylate-binding protein 2	ID_1016	4	0	-88.39	19.5	-154.99
GSVIVT01015759001	2-nitropropane dioxygenase	ID_1017	7	0	-47.23	192.24	43.93
GSVIVT01015776001	Ribosomal protein S6 (RPS6B) 40S	ID_1018	4	0	-1,563.78	1,304.66	-2,799.05
GSVIVT01021982001	Ribosomal protein L18 50S	ID_1019	5	0	-122.28	196.09	124.24
GSVIVT01015817001	#N/A	ID_1020	5	0	-149.87	711.81	1,060.21
GSVIVT01015854001	Unknown protein	ID_1021	4	0	-160.68	221.04	-312.83
GSVIVT01015906001	Coproporphyrinogen III oxidase, chloroplast precursor	ID_1022	7	0	-34.48	222.61	-199.03
GSVIVT01022118001	Rapid ALkalinization Factor RALFL34	ID_1023	4	0	-469.76	438.76	-778.34
GSVIVT01022142001	Unknown protein	ID_1024	2	0	-2,668.37	-2,385.34	-4,057.94
GSVIVT01022178001	Unknown	ID_1025	7	0	-20.41	34.42	-23.97
GSVIVT01016047001	No hit	ID_1026	2	0	-99.48	-147.94	-203.64
GSVIVT01010395001	Malate dehydrogenase, cytoplasmic 1	ID_1027	7	0	-149.11	259.57	-27.96
GSVIVT01016089001	Trimethylguanosine synthase	ID_1028	1	0	-169.45	-83.7	-146.25
GSVIVT01016095001	TUBBY like protein 8 TLP8	ID_1029	2	0	-118.3	-118.21	-147.02
GSVIVT01016107001	Phosphatidylinositol glycan synthesis class F	ID_1030	1	0	-60.29	10.77	-58.36
GSVIVT01022317001	Leaf senescence protein	ID_1031	4	0	-72.54	-25.81	-91.65
GSVIVT01022363001	Unknown protein	ID_1032	1	0	-64.03	6.23	-51.2
GSVIVT01016158001	Calcium-transporting ATPase 9 ACA9	ID_1033	4	0	-121.22	533.76	-1,112.26
GSVIVT01022376001	Unknown protein	ID_1034	4	0	-74.9	33.64	-153.88
GSVIVT01016654001	Strubbelig receptor family 6	ID_1035	4	0	-164.54	62.27	-369.47
GSVIVT01016669001	Alanine aminotransferase 2	ID_1036	5	0	-988.23	973.01	2,322.66
GSVIVT01001925001	#N/A	ID_1037	1	0	-217.46	-107.37	-161.62
GSVIVT01016695001	Ribosomal protein SA (RPSaB) 40S	ID_1038	1	0	-1,634.24	996.21	-1,236.35
GSVIVT01016775001	Ribosomal protein S3 (RPS3A) 40S	ID_1039	1	0	-2,213.78	1,113.10	-786.54
GSVIVT01016784001	Lecithine cholesterol acyltransferase	ID_1040	1	0	-680.17	579.61	-296.85
GSVIVT01016788001	Mitogen-activated protein kinase organizer 1	ID_1041	4	0	-44.34	-12.88	-85.44
GSVIVT01016791001	PHD finger protein alfin	ID_1042	4	0	-181.46	101.17	-476.06
GSVIVT01016804001	Zeta-cop, subunit of COP-I complex	ID_1043	7	0	-114.2	502.64	-36.2
GSVIVT01016838001	Pyruvoyl-dependent arginine decarboxylase	ID_1044	2	0	-12.84	-16.24	-20.46
GSVIVT01001956001	#N/A	ID_1045	4	0	-924.24	243.85	-1,502.79
GSVIVT01016859001	Chaperonin GroEL	ID_1046	4	0	-178.06	-49.6	-198.61
GSVIVT01016868001	Metallo-beta-lactamase	ID_1047	1	0	-209.1	149.67	-17.6
GSVIVT01023007001	Mucin-related	ID_1048	0	0	-312.57	-247.6	-249.14
GSVIVT01023027001	Kinetochore protein	ID_1049	4	0	-186.85	147.1	-408.28
GSVIVT01023046001	Kinetochore protein	ID_1050	4	0	-130.79	9.02	-485.04
GSVIVT01016902001	Ribosomal protein S30 (RPS30C) 40S	ID_1051	7	0	-1,831.98	2,881.55	-1,185.96
GSVIVT01016906001	3'-5' exonuclease domain-containing protein	ID_1052	4	0	-188.31	43.87	-301.48
GSVIVT01010449001	Ribosomal protein L17-2 60S	ID_1053	4	0	-3,231.60	1,821.77	-3,612.80
GSVIVT01010450001	#N/A	ID_1054	1	0	-2,996.41	2,014.83	-2,956.47
GSVIVT01023132001	Unknown protein	ID_1055	7	0	-29.34	3,966.74	1,546.14
GSVIVT01023190001	Peroxiredoxin	ID_1056	7	0	-5,176.94	5,136.04	-2,578.82
GSVIVT01016967001	Calmodulin binding protein	ID_1057	4	0	-105.57	-25.01	-186.78
GSVIVT01001977001	Thiazole biosynthetic enzyme, chloroplast (ARA6)	ID_1058	7	0	-1,925.58	6,139.77	-3,895.61
GSVIVT01016973001	Cytochrome b5 domain-containing protein	ID_1059	1	0	-926.57	-136.14	-903.62
GSVIVT01016979001	Unknown protein	ID_1060	7	0	-38.76	98.53	-90.23
GSVIVT01016997001	NADP-dependent malic enzyme	ID_1061	12	0	50.7	1,297.03	2,897.44
GSVIVT01017032001	Chaperonin GroEL	ID_1062	1	0	-800.27	175.32	-744.21
GSVIVT01023260001	Lactoylglutathione lyase	ID_1063	7	0	1,767.67	6,321.14	-2,252.60
GSVIVT01017035001	Unknown protein	ID_1064	3	0	-26.72	-9.37	31.43
GSVIVT01023280001	Unknown	ID_1065	1	0	-71.1	51.38	-63.12
GSVIVT01017054001	Isochorismatase protein rutB	ID_1066	5	0	2.5	72.54	47.81
GSVIVT01017081001	Ribosomal protein L37 (RPL37C) 60S	ID_1067	4	0	-2,943.94	3,154.92	-4,398.27
GSVIVT01017132001	Glycosyl transferase family 1 protein	ID_1068	4	0	-302.94	307.53	-574.27
GSVIVT01023442001	Unknown	ID_1069	4	0	-578.06	-137.39	-1,102.05
GSVIVT01017169001	Cyclin A2;3	ID_1070	4	0	-18.16	-4.14	-30.96
GSVIVT01017215001	Alpha/beta hydrolase fold.	ID_1071	7	0	-43.44	114.46	-23.21
GSVIVT01017241001	Phospholipase/carboxylesterase	ID_1072	1	0	-83.77	44.25	-80.56
GSVIVT01002020001	Sphingolipid delta 4 desaturase DES-1	ID_1073	4	0	-299.97	146.56	-715.39
GSVIVT01010471001	Phagocytosis and cell motility protein ELMO1	ID_1074	4	0	-245.24	-167.65	-305.86
GSVIVT01017274001	Partner of SLD five, PSF1	ID_1075	7	0	0.61	135.73	-120.34
GSVIVT01017309001	DNA-directed RNA polymerase III subunit C34	ID_1076	12	0	-21.81	137.76	2,159.42
GSVIVT01017324001	Binding	ID_1077	6	0	20.62	-232.98	-88.85
GSVIVT01017350001	CUE domain containing protein	ID_1078	1	0	-257.16	10.23	-100.95
GSVIVT01017399001	#N/A	ID_1079	4	0	2.06	12.17	-17.63
GSVIVT01017419001	#N/A	ID_1080	4	0	-7.93	10.2	-24.41
GSVIVT01017452001	Unknown	ID_1081	1	0	-136.37	-86.8	-136
GSVIVT01017568001	Ser/thr specific protein kinase	ID_1082	4	0	-121.66	-39.78	-165.87
GSVIVT01017573001	RAE1 RNA export 1 homolog	ID_1083	1	0	-101.42	-20.89	-98.84
GSVIVT01000109001	Unknown protein	ID_1084	4	0	-257.98	111.86	-405.36
GSVIVT01024050001	Thaumatin	ID_1085	1	0	-768.06	85.16	-377.49
GSVIVT01017647001	Boron transporter-like protein 1	ID_1086	2	0	-1,198.60	-1,011.03	-2,209.39
GSVIVT01017669001	Kinesin phragmoplast orienting kinesin 1	ID_1087	4	0	-34.62	94.47	-156.87
GSVIVT01017681001	Receptor-like protein kinase	ID_1088	4	0	-299.52	-54.22	-353.96
GSVIVT01017683001	Novel plant snare 13	ID_1089	4	0	-224.61	16.57	-277.39
GSVIVT01017688001	Ribosomal protein L3	ID_1090	1	0	-265.27	118.48	-197.46
GSVIVT01017694001	UbiE/COQ5 methyltransferase	ID_1091	4	0	-435.61	133.86	-590.27
GSVIVT01024186001	ferulate 5-hydroxylase	ID_1092	1	0	-126.95	-33.05	-113.28
GSVIVT01024200001	CRS1	ID_1093	4	0	-46.81	41.19	-51.34
GSVIVT01017722001	Binding	ID_1094	4	0	-51.09	81.65	-373.47
GSVIVT01002098001E3	#N/A	ID_1095	1	0	-109.76	75.89	-102.53
GSVIVT01024255001	BolA	ID_1096	7	0	-93.91	562.72	-5.28
GSVIVT01024256001	#N/A	ID_1097	7	0	-193.32	942.19	-325.34
GSVIVT01024265001	DNA polymerase delta, subunit D	ID_1098	9	0	-115.98	-72.55	-1,561.70
GSVIVT01010497001	4-coumarate:CoA ligase	ID_1099	9	0	8.85	4.99	-31.18
GSVIVT01017752001	Unknown protein	ID_1100	4	0	-92.58	137.22	-388.86
GSVIVT01017755001	Aminoacyl-tRNA synthetase	ID_1101	7	0	-390.48	462.45	-468.65
GSVIVT01017779001	Receptor protein kinase	ID_1102	7	0	-141.51	610.38	-287.85
GSVIVT01000168001	Snakin-1	ID_1103	2	0	-256.4	-387.64	-569.27
GSVIVT01000111001	Adenylylsulfate kinase	ID_1104	12	0	6.53	80.05	288.72
GSVIVT01024385001	myb domain protein 93	ID_1105	1	0	-927.5	44.99	-312.17
GSVIVT01017819001	EMB3013	ID_1106	4	0	-15.97	26.36	-59.23
GSVIVT01024442001	#N/A	ID_1107	4	0	-96.2	-60.79	-127.13
GSVIVT01024455001	Seed specific protein Bn15D1B	ID_1108	7	0	-1,076.46	1,726.84	-128.35
GSVIVT01017845001	Sugar transporter ERD6-like 16	ID_1109	11	0	6.08	14.83	-10.47
GSVIVT01017868001	Glutamine synthetase	ID_1110	7	0	149.95	817.92	-151.55
GSVIVT01024545001	Receptor protein kinase	ID_1111	4	0	-286.71	474.6	-596.39
GSVIVT01010508001	Unknown protein	ID_1112	7	0	-1,449.48	3,868.20	-472.64
GSVIVT01024588001	Asp/Glu racemase	ID_1113	1	0	-73.39	-9.35	-39.15
GSVIVT01024593001	No hit	ID_1114	4	0	-45.51	-25.54	-104.61
GSVIVT01017915001	STE11 protein kinase homolog NPK1	ID_1115	4	0	-61.72	14.02	-240.46
GSVIVT01017948001	Spermine synthase	ID_1116	0	0	-866.66	-732.7	-922.57
GSVIVT01017987001	Lactoylglutathione lyase	ID_1117	11	0	820.31	1,736.58	-33.57
GSVIVT01018021001	#N/A	ID_1118	7	0	-77.22	365.53	-138.42
GSVIVT01024788001	Ribosomal protein L4	ID_1119	1	0	-277.31	-32.17	-270.03
GSVIVT01002251001	Branched-chain amino acid aminotransferase	ID_1120	4	0	13.6	338.28	-640.87
GSVIVT01018050001	Stem-specific protein TSJT1	ID_1121	7	0	-595.73	1,617.84	-1,233.84
GSVIVT01024882001	#N/A	ID_1122	4	0	-2,082.40	-202.64	-3,245.53
GSVIVT01018081001	GDP-mannose 3,5-epimerase 1	ID_1123	7	0	-561.88	1,549.01	-807.74
GSVIVT01018083001	AT rich interactive domain 2 (ARID, RFX-like)	ID_1124	4	0	-215.63	-79.24	-397.38
GSVIVT01024926001	Protein-S-isoprenylcysteine O-methyltransferase	ID_1125	1	0	-255.28	170.27	-194.45
GSVIVT01018120001	Membrane related protein CP5	ID_1126	1	0	-463.9	414.93	-241.64
GSVIVT01024973001	fasciclin arabinogalactan-protein (FLA4)	ID_1127	4	0	-912.12	103.83	-1,103.21
GSVIVT01024996001	No hit	ID_1128	4	0	-6.6	4.13	-8.7
GSVIVT01025005001	Histone H4	ID_1129	4	0	-4,128.77	3,750.17	-18,588.48
GSVIVT01018156001	DNA binding / hydrolase, acting on ester bonds	ID_1130	4	0	-171.17	-62.12	-220.94
GSVIVT01001817001	Ankyrin	ID_1131	4	0	-214.74	-67.57	-318.02
GSVIVT01025019001	Histone H2A.4 HTA12	ID_1132	4	0	-3,303.88	2,377.72	-7,528.90
GSVIVT01018171001	Lipase GDSL	ID_1133	1	0	-160.32	-75.18	-115.4
GSVIVT01001818001	Ribosome recycling factor	ID_1134	4	0	-1,032.01	-246.73	-1,323.53
GSVIVT01025055001	Ankyrin	ID_1135	4	0	-362.53	734.88	-772.45
GSVIVT01025127001	Ribose-5-phosphate isomerase	ID_1136	1	0	-188.16	-116.59	-148.41
GSVIVT01025155001	DNA-binding protein S1FA2	ID_1137	7	0	-568.36	2,291.22	-364.16
GSVIVT01018278001	AvrPto-dependent Pto-interacting protein 3	ID_1138	4	0	-2,818.85	-919.09	-3,575.93
GSVIVT01025296001	ADP,ATP carrier protein	ID_1139	1	0	-3,303.90	3,203.34	-1,444.81
GSVIVT01018475001	Metalloendopeptidase OMA1	ID_1140	1	0	-111.78	-11.41	-11.18
GSVIVT01018483001	K+ efflux antiporter (KEA5)	ID_1141	3	0	-285.29	-134.44	-38.67
GSVIVT01018510001	Clp amino terminal domain-containing protein	ID_1142	4	0	-158.02	-59.23	-240.8
GSVIVT01018512001	Microtubule associated protein (MAP65/ASE1) pleiade	ID_1143	4	0	-368.4	-173.59	-618.87
GSVIVT01018517001	Phosphopyruvate hydratase.	ID_1144	7	0	-114.44	5,109.31	1,883.93
GSVIVT01018537001	Ribosomal protein S13 (RPS13A) 40S	ID_1145	4	0	-306.31	327.39	-402.23
GSVIVT01018625001	Vacuolar invertase 1, GIN1	ID_1146	7	0	-79.22	143.48	-60.08
GSVIVT01011318001	Unknown protein	ID_1147	1	0	-268.98	-108.2	-111.65
GSVIVT01001830001	Ubiquinol-cytochrome c reductase cytochrome c1	ID_1148	1	0	-798.05	727.7	-472.27
GSVIVT01025476001	Unknown protein	ID_1149	7	0	-76.96	125.52	-80.06
GSVIVT01018715001	ABC Transporter (VvSMC2)	ID_1150	4	0	129.19	442	-518.78
GSVIVT01025478001	Ribosomal protein L4/L1 (RPL4A) 60S	ID_1151	7	0	-4,144.07	3,911.36	-2,937.64
GSVIVT01001834001	Thymidylate kinase	ID_1152	4	0	-287.57	-23.86	-573.65
GSVIVT01018732001	3-dehydroquinate synthase	ID_1153	7	0	-737.11	1,734.75	18.93
GSVIVT01018742001	#N/A	ID_1154	4	0	-74.22	-21.32	-112.59
GSVIVT01025547001	Ribosomal protein L4/L1 (RPL4A) 60S	ID_1155	1	0	-3,834.83	2,195.56	-2,701.72
GSVIVT01018762001	#N/A	ID_1156	4	0	-100.62	-54	-138.18
GSVIVT01025601001	Lumen common protein , Chloroplast	ID_1157	7	0	-207.6	438.24	-157.89
GSVIVT01018781001	flavanone-3-hydroxylase 1 (F3H1) [Vitis vinifera]	ID_1158	7	0	-1,442.00	6,207.23	857.64
GSVIVT01018795001	Transcription factor TFIIF	ID_1159	4	0	-373.99	-169.56	-378.01
GSVIVT01018808001	Histone H3	ID_1160	5	0	-274.57	1,891.61	2,501.67
GSVIVT01025678001	V-type H+-transporting ATPase subunit G	ID_1161	1	0	-59.62	48.02	-39.52
GSVIVT01018839001	putative MADS-box Apetala 3b (VviAP3b)	ID_1162	2	0	-538.45	-2,166.63	-2,557.09
GSVIVT01025777001	#N/A	ID_1163	4	0	-1,270.49	-307.05	-2,567.28
GSVIVT01018866001	Unknown protein	ID_1164	5	0	-38.44	18.17	57.38
GSVIVT01025785001	#N/A	ID_1165	4	0	-187.75	59.95	-198.27
GSVIVT01025792001	Thylakoid lumenal 20 kDa protein	ID_1166	4	0	-28.19	34.19	-51.47
GSVIVT01002443001	NADH dehydrogenase (ubiquinone) Fe-S protein 4	ID_1167	7	0	-76.75	892.78	-203.97
GSVIVT01025849001	No hit	ID_1168	7	0	-145.23	345.6	-211.3
GSVIVT01025870001	Receptor protein kinase	ID_1169	4	0	-304.01	-87.41	-372.02
GSVIVT01018924001	GTP-binding protein era	ID_1170	4	0	-127.84	73.81	-189.47
GSVIVT01002466001	Ribosomal protein L23	ID_1171	5	0	-238.83	111.21	18.11
GSVIVT01018953001	ADP-ribosylation factor	ID_1172	4	0	-1,247.88	522.36	-1,445.68
GSVIVT01026229001	Methionine synthase	ID_1173	1	0	-440.04	227.9	-247.54
GSVIVT01018976001	Succinate dehydrogenase flavoprotein subunit,precursor	ID_1174	7	0	-938.48	1,515.88	182.86
GSVIVT01018979001	DDM1 (decreased DNA methylation 1)	ID_1175	4	0	-279.67	-15.29	-423.77
GSVIVT01026235001	Glutamine synthetase	ID_1176	7	0	-386.06	861.05	-203.51
GSVIVT01018980001	Membrane protein	ID_1177	7	0	-28.57	854.55	102.32
GSVIVT01026240001	Isochorismatase	ID_1178	3	0	-42.57	-30.39	12.44
GSVIVT01019007001	#N/A	ID_1179	4	0	-143.15	0.6	-200.77
GSVIVT01026300001	#N/A	ID_1180	4	0	-901.43	-696.48	-2,590.06
GSVIVT01019018001	RUB1 conjugating enzyme (RCE1)	ID_1181	11	0	727.13	422.71	-123.38
GSVIVT01000603001	B-keto acyl reductase	ID_1182	7	0	3.11	114.31	-17.84
GSVIVT01000120001	BTB/POZ domain-containing protein	ID_1183	12	0	7.52	72.79	252.59
GSVIVT01019046001	SET domain protein	ID_1184	4	0	-196.08	69.51	-252.89
GSVIVT01026513001	Pentatricopeptide (PPR) repeat	ID_1185	1	0	-26.63	-13.29	-19.66
GSVIVT01019165001	CHR4/MI-2-like (chromatin remodeling 4)	ID_1186	4	0	-84.98	39.16	-105.07
GSVIVT01019409001	Ribosomal protein S10 (RPS10C) 40S	ID_1187	7	0	-1,385.88	1,728.90	-377.72
GSVIVT01000604001	Unknown protein	ID_1188	2	0	-446.96	-365.1	-561.71
GSVIVT01019483001	Receptor protein kinase	ID_1189	4	0	-242.33	-0.73	-406.29
GSVIVT01011543001	Early-responsive to dehydration protein / ERD protein	ID_1190	6	0	-20.92	-305.8	-35.5
GSVIVT01026961001	Heavy-metal-associated domain-containing protein	ID_1191	7	0	3,358.07	9,609.44	671.59
GSVIVT01019512001	Esterase	ID_1192	4	0	-450.22	-256.25	-557.9
GSVIVT01019518001	Primase polypeptide 1	ID_1193	4	0	-231.25	-119.07	-261.33
GSVIVT01027006001	Ribosomal protein L5	ID_1194	7	0	-30.16	955.07	-845.66
GSVIVT01027047001	Unknown	ID_1195	4	0	-220.8	-112.24	-256.72
GSVIVT01027049001	No hit	ID_1196	9	0	184.96	393.94	-1,927.93
GSVIVT01027061001	No hit	ID_1197	7	0	-644.23	1,215.02	-1,089.52
GSVIVT01019589001	Cellulose synthase CSLG3	ID_1198	2	0	-25.18	-22.07	-44.27
GSVIVT01019606001	Unknown	ID_1199	2	0	-165.54	-135.92	-266.7
GSVIVT01027151001	Harpin-induced 1	ID_1200	4	0	-35.27	12.49	-55.07
GSVIVT01027208001	#N/A	ID_1201	4	0	-1,333.98	700.26	-1,486.40
GSVIVT01019678001	Glucan endo-1,3-beta-glucosidase 7 precursor	ID_1202	1	0	-720.35	465.13	-287.67
GSVIVT01027360001	Ribosomal protein S19	ID_1203	9	0	246.09	436.3	-2,440.24
GSVIVT01019747001	Unknown protein	ID_1204	4	0	-34.13	3	-49.74
GSVIVT01019753001	Kinesin motor domain containing protein	ID_1205	4	0	-149.75	68.05	-212.64
GSVIVT01019763001	DNA-binding family protein	ID_1206	4	0	-761.62	-430.9	-783.21
GSVIVT01027484001	Unknown protein	ID_1207	1	0	-784.49	308.45	-736.12
GSVIVT01019768001	Glutathione S-transferase 1 GSTT1	ID_1208	2	0	-856.89	-601.89	-990.96
GSVIVT01027502001	No hit	ID_1209	2	0	-38.01	-70.49	-92.61
GSVIVT01019775001	#N/A	ID_1210	4	0	-455.55	225.6	-558.37
GSVIVT01019785001	Remorin	ID_1211	3	0	-3.12	-3.49	13.5
GSVIVT01019817001	Phosphatidylinositol glycan, class U	ID_1212	1	0	-504.5	-101.92	-438.95
GSVIVT01019825001	DNA replication factor C complex subunit 2	ID_1213	4	0	-247.76	51.01	-317.43
GSVIVT01000124001	Binding	ID_1214	4	0	-83.49	800.39	-838.48
GSVIVT01001961001	CID9 (CTC-Interacting Domain 9)	ID_1215	3	0	-465.9	-154.96	179.29
GSVIVT01027719001	PhSUP1 SUPERMAN	ID_1216	0	0	-405.68	-272.19	-411.57
GSVIVT01027720001	PhSUP1 SUPERMAN	ID_1217	1	0	-160.98	-102.36	-153.61
GSVIVT01020339001	Phenylalanyl-tRNA synthetase class IIc	ID_1218	4	0	-561.38	-370	-634.5
GSVIVT01027807001	Cofilin	ID_1219	5	0	-945.82	4,403.86	3,184.54
GSVIVT01020458001	Amine oxidase	ID_1220	4	0	-587.74	-115.38	-801.28
GSVIVT01011585001	NADPH-dependent codeinone reductase	ID_1221	4	0	4.78	51.63	-57.25
GSVIVT01027887001	Pectate lyase	ID_1222	4	0	-52.24	-22.97	-58.28
GSVIVT01027898001	Unknown	ID_1223	4	0	-123.06	-34.58	-225.21
GSVIVT01002735001	Histone H2A.6 HTA1	ID_1224	4	0	-2,588.42	713.81	-5,172.00
GSVIVT01027913001	Receptor-like protein kinase	ID_1225	4	0	-457.35	-229.04	-558.89
GSVIVT01027914001	Import receptor subunit TOM22 homolog 2, Mitochondrial	ID_1226	7	0	-0.92	45.22	-27.26
GSVIVT01020545001	Zinc finger (C3HC4-type ring finger)	ID_1227	1	0	-356.03	-200.03	-274.9
GSVIVT01027966001	Heavy-metal-associated domain-containing protein	ID_1228	4	0	-19.83	-2.26	-42.38
GSVIVT01027991001	Unknown protein	ID_1229	1	0	-430.06	25.49	-356.04
GSVIVT01002746001	Histone H2A.6 HTA1	ID_1230	4	0	-2,269.42	435.65	-4,171.97
GSVIVT01001996001	Glucose 6 phosphate/phosphate translocator-like protein	ID_1231	1	0	-1,907.96	-521.73	-379.02
GSVIVT01020577001	Serine/threonine-protein kinase bub1,checkpoint-associated	ID_1232	2	0	-73.15	-79.51	-179.03
GSVIVT01020580001	Targeting protein	ID_1233	4	0	-183.19	-129.71	-290.93
GSVIVT01028091001	VvMybF1	ID_1234	2	0	-131.35	-221.83	-295.82
GSVIVT01028198001	UBQ5 (ubiquitin 5)	ID_1235	7	0	-2,402.20	2,657.68	-2,412.82
GSVIVT01020689001	Ketol-acid reductoisomerase	ID_1236	7	0	-671.13	4,006.88	-470.6
GSVIVT01020712001	MAP3K delta-1 protein kinase	ID_1237	4	0	-354.89	26.77	-359.06
GSVIVT01028268001	Unknown protein	ID_1238	1	0	-41.2	-9.51	-21.82
GSVIVT01020720001	Cupin, RmlC-type	ID_1239	1	0	-194.6	-59.18	-133.86
GSVIVT01028299001	1-aminocyclopropane-1-carboxylate oxidase homolog 1	ID_1240	4	0	-348.86	288.4	-569.88
GSVIVT01028305001	Tetratricopeptide repeat (TPR)-containing protein	ID_1241	1	0	-106.72	-17.55	-83.14
GSVIVT01020743001	Ribosomal protein L11 (RPL11D) 60S	ID_1242	7	0	-3,646.81	3,281.73	-3,247.40
GSVIVT01002019001	Unknown protein	ID_1243	4	0	-90.06	373.4	-394.46
GSVIVT01028336001	Unknown protein	ID_1244	2	0	-1,669.48	-1,621.25	-2,517.61
GSVIVT01028346001	SAP protein BP-73 E1-E2_ATPase	ID_1245	4	0	-231.25	-30.44	-301.4
GSVIVT01028404001	Acid phosphatase class B	ID_1246	4	0	-396.74	888.17	-1,031.38
GSVIVT01028415001	Import receptor subunit TOM22 homolog 2, Mitochondrial	ID_1247	4	0	-651.36	645.14	-1,069.90
GSVIVT01020797001	fanconi anemia, complementation group D2	ID_1248	7	0	-49.72	174.02	-18.52
GSVIVT01028434001	Photosystem II reaction centre W (PsbW)	ID_1249	7	0	-210.39	460.84	-115.41
GSVIVT01020830001	Electron transfer flavoprotein alpha-subunit precursor (Alpha-ETF)	ID_1250	9	0	15.12	25.75	-488.18
GSVIVT01020841001	Hydroxyacylglutathione hydrolase 3	ID_1251	1	0	-371.39	-158.32	-131.5
GSVIVT01020866001	Unknown protein	ID_1252	4	0	-183.24	-74.12	-259.24
GSVIVT01020928001	Sucrose-phosphate synthase	ID_1253	3	0	-302.75	-148.92	132.98
GSVIVT01020999001	Retrotransposon	ID_1254	4	0	-267.38	15.7	-621.97
GSVIVT01028741001	No hit	ID_1255	9	0	2,087.53	1,263.48	-1,899.14
GSVIVT01021031001	Kinesin PAKRP1L	ID_1256	2	0	-232.57	-246.12	-723.75
GSVIVT01021094001	FES1 (frigida-essential 1)	ID_1257	4	0	-156.6	-89.6	-212.24
GSVIVT01028891001	Beta-ketoacyl-CoA synthase	ID_1258	7	0	-436.26	846.92	-17.82
GSVIVT01021791001	FtsH protease	ID_1259	4	0	-98.1	50.18	-161.99
GSVIVT01021810001	Peptide chain release factor RF-1	ID_1260	4	0	-167.62	-81.64	-214.07
GSVIVT01021834001	Protein kinase PKN/PRK1, effector	ID_1261	1	0	-474.36	-78.02	-306.39
GSVIVT01021838001	Ndr family protein	ID_1262	4	0	-39.36	-17.5	-55.78
GSVIVT01021860001	Ribosomal protein S24 (RPS24A) 40S	ID_1263	7	0	-2,946.68	3,096.65	-2,260.28
GSVIVT01021905001	#N/A	ID_1264	4	0	-3,724.01	126.81	-5,247.46
GSVIVT01002955001	Calmodulin-binding	ID_1265	4	0	-56.28	1.82	-351.89
GSVIVT01011629001	Vacuolar iron transporter 1	ID_1266	0	0	-4,297.42	-4,311.31	-4,363.89
GSVIVT01029251001	Nodulin MtN21	ID_1267	1	0	-314.51	330.65	-55.09
GSVIVT01021978001	Shikimate dehydrogenase	ID_1268	7	0	-1,065.14	2,829.81	-1,247.30
GSVIVT01029261001	No hit	ID_1269	7	0	2.7	354.32	-129.97
GSVIVT01021980001	DnaJ homolog, subfamily B, member 12	ID_1270	4	0	-1,295.71	423.34	-2,746.53
GSVIVT01002113001	Cell division control protein CDC7	ID_1271	4	0	-43.87	-0.72	-62.93
GSVIVT01022010001	HAT dimerisation domain-containing protein	ID_1272	1	0	-109.43	-57.41	-109.41
GSVIVT01022011001	Stress regulated protein isoform 3	ID_1273	4	0	-360.05	-74.44	-417.56
GSVIVT01022017001	Inosine-uridine preferring nucleoside hydrolase family protein	ID_1274	1	0	-15.04	7.85	-6.82
GSVIVT01022018001	Arabidopsis histidine phosphotransfer AHP1	ID_1275	7	0	3,174.61	10,774.24	-4,738.52
GSVIVT01029347001	Pentatricopeptide (PPR) repeat	ID_1276	5	0	-17.79	11.24	3.6
GSVIVT01029354001	Subtilisin protease	ID_1277	7	0	-13.91	24.66	3.26
GSVIVT01022026001	Sugar transporter ERD6-like 3	ID_1278	4	0	-281.52	36.79	-408.72
GSVIVT01022027001	No hit	ID_1279	4	0	-382.93	222.67	-539.77
GSVIVT01022028001	Sugar transporter ERD6	ID_1280	4	0	-318.04	20.29	-486.9
GSVIVT01022029001	Sugar transporter ERD6-like 3	ID_1281	4	0	-242.58	79.57	-360.6
GSVIVT01022030001	Sugar transporter ERD6-like 3	ID_1282	4	0	-330.74	-37.89	-592.17
GSVIVT01029408001	No hit	ID_1283	3	0	-22.74	-32.15	42.3
GSVIVT01029411001	Expansin (VvEXPA18)	ID_1284	4	0	-657.54	48.02	-1,367.24
GSVIVT01022058001	Unknown protein	ID_1285	1	0	-246.21	-17.8	-214.94
GSVIVT01029453001	No hit	ID_1286	1	0	-151.54	6.81	-78.15
GSVIVT01022097001	Curly leaf PHCLF1	ID_1287	4	0	-512.23	44.95	-888.84
GSVIVT01022113001	DNA polymerase alpha	ID_1288	4	0	-377.68	195.48	-564.09
GSVIVT01029541001	No hit	ID_1289	3	0	-322.28	-144.87	214.68
GSVIVT01029603001	Cation efflux family protein MTPc4	ID_1290	0	0	-121.07	-90.92	-123.13
GSVIVT01022191001	Ribosomal protein L30 (RPL30A) 60S	ID_1291	7	0	-1,559.57	2,151.20	-1,888.39
GSVIVT01022218001	Unknown protein	ID_1292	4	0	-283.03	-84.79	-488.67
GSVIVT01022249001	ATP synthase 24 kDa subunit	ID_1293	7	0	-863.54	3,042.76	-63.47
GSVIVT01029801001	Alpha-L-arabinosidase	ID_1294	7	0	-972.27	1,527.21	-1,275.88
GSVIVT01029866001	Diaminopimelate decarboxylase	ID_1295	7	0	-271.23	426.84	-244.32
GSVIVT01022297001	Glutamate receptor GLR3.6	ID_1296	4	0	-796.2	-398.17	-1,096.27
GSVIVT01022319001	Anaphase-promoting complex component APC8	ID_1297	4	0	-100.25	18.57	-102.2
GSVIVT01029967001	Anthranilate phosphoribosyltransferase	ID_1298	4	0	-956.07	531.62	-1,639.43
GSVIVT01030047001	PAT1 (Phytochrome a signal transduction 1)	ID_1299	7	0	-143.56	220.7	-161.18
GSVIVT01030060001	Glucan endo-1,3-beta-glucosidase 3 precursor	ID_1300	4	0	-55.64	-35.76	-60.91
GSVIVT01030092001	Kelch repeat-containing protein	ID_1301	4	0	-214.29	-110.42	-558.52
GSVIVT01022436001	replication factor C subunit 3/5	ID_1302	4	0	-683.6	-83.27	-995.75
GSVIVT01011662001	#N/A	ID_1303	4	0	-685.07	165.86	-923.46
GSVIVT01022475001	Unknown	ID_1304	4	0	-61.54	-36.37	-91.89
GSVIVT01022483001	Periplasmic beta-glucosidase precursor	ID_1305	7	0	-31.68	1,377.04	-802.92
GSVIVT01030269001	Macrophage migration inhibitory factor	ID_1306	4	0	-117.86	-18.94	-178.96
GSVIVT01022505001	Glutamate carboxypeptidase (AMP1)	ID_1307	2	0	-333.35	-346.2	-617.46
GSVIVT01030300001	Unknown protein	ID_1308	4	0	-54.71	77	-455.39
GSVIVT01022524001	Calcium Dependent Protein Kinase (VvCPK8)	ID_1309	4	0	-14.47	44.01	-72.85
GSVIVT01030301001	Unknown	ID_1310	4	0	-21.86	22.24	-87.61
GSVIVT01022541001	Alpha-L-arabinosidase	ID_1311	7	0	-913.06	1,588.34	-1,190.37
GSVIVT01030332001	Phosphatidylethanolamine-binding	ID_1312	12	0	-1.89	-6.23	1,828.59
GSVIVT01030414001	EDM2	ID_1313	2	0	-78.75	-90.97	-122.18
GSVIVT01003139001	Histone H2A variant 1 HTA11	ID_1314	4	0	-178.37	176.71	-1,218.16
GSVIVT01011671001	Ubiquitin-conjugating enzyme E2 variant 1	ID_1315	4	0	-1,096.79	452.42	-2,701.23
GSVIVT01022967001	F-box family protein	ID_1316	2	0	-338.58	-267.18	-406.26
GSVIVT01000919001	Peptidyl-prolyl cis-trans isomerase B (cyclophilin B)	ID_1317	1	0	-317.19	92.49	-269.66
GSVIVT01003143001	indole-3-acetate beta-glucosyltransferase (VviGT3)	ID_1318	7	0	-3,880.15	33,859.08	2,187.30
GSVIVT01023009001	Lung seven transmembrane receptor	ID_1319	1	0	-194.54	-102.88	-161.14
GSVIVT01023010001	3-isopropylmalate dehydrogenase 2, chloroplast precursor	ID_1320	4	0	-454.38	298.33	-458.44
GSVIVT01023014001	No hit	ID_1321	2	0	-616.6	-500.81	-775.25
GSVIVT01023015001	No hit	ID_1322	2	0	-536.86	-433.44	-639.92
GSVIVT01002385001	NADH dehydrogenase (ubiquinone) Fe-S protein 4	ID_1323	7	0	-124.13	717.92	-174.16
GSVIVT01030599001	Ribosomal protein L6	ID_1324	4	0	-287.98	54.87	-930.89
GSVIVT01023070001	Kinetochore protein	ID_1325	9	0	-31.95	35.97	-986.47
GSVIVT01023115001	Unknown protein	ID_1326	2	0	-1,293.04	-1,409.38	-2,101.32
GSVIVT01023195001	Zinc finger (CCCH-type) family protein	ID_1327	4	0	-512.61	-126.93	-876.63
GSVIVT01023255001	Bile acid sodium symporter	ID_1328	4	0	-333.73	96.64	-404.49
GSVIVT01011685001	Dynein light subunit lc6, flagellar outer arm	ID_1329	4	0	-284.51	-104.2	-375.3
GSVIVT01023270001	Transmembrane protein 18	ID_1330	5	0	-80.36	17.16	27.6
GSVIVT01023346001	DAG protein, chloroplast precursor	ID_1331	5	0	-434.66	40.04	177.69
GSVIVT01023414001	SOD Cu/Zn superoxide dismutase	ID_1332	7	0	-2,701.23	4,976.33	-348.23
GSVIVT01023465001	Thioredoxin domain-containing protein 9	ID_1333	1	0	-568.46	-296.39	-505.81
GSVIVT01023486001	Endoribonuclease L-PSP	ID_1334	4	0	-99.35	54.18	-221.12
GSVIVT01031053001	Ribosomal protein S3, Chloroplast 30S	ID_1335	4	0	-404.6	263.36	-501.43
GSVIVT01023530001	Unknown protein	ID_1336	4	0	-486.6	127.21	-537.42
GSVIVT01023575001	Aluminum-induced protein	ID_1337	4	0	-1,440.53	2,536.24	-2,768.47
GSVIVT01023590001	Aldehyde Dehydrogenase (VvALDHI1B1)	ID_1338	7	0	-119.08	487.99	-89.41
GSVIVT01023591001	Ribosomal protein S12 (RPS12C) 40S	ID_1339	4	0	-2,971.51	5,176.72	-5,506.40
GSVIVT01031233001	Unknown protein	ID_1340	4	0	-237.65	37.23	-375.59
GSVIVT01023645001	Unknown protein	ID_1341	1	0	-151.64	-11.99	-77.02
GSVIVT01031257001	Unknown protein	ID_1342	1	0	-237.72	40.83	-176.37
GSVIVT01003246001	#N/A	ID_1343	7	0	-1,490.34	2,064.91	-314.1
GSVIVT01011701001	High mobility group protein HMGI/Y-1	ID_1344	4	0	-753.11	-89.17	-1,403.40
GSVIVT01031268001	Thylakoid lumenal 21.5 kDa protein, chloroplast precursor	ID_1345	7	0	-99.5	353.68	-220.62
GSVIVT01023713001	ATPase AFG1	ID_1346	4	0	-138.98	-56.92	-255.37
GSVIVT01023714001	Clathrin assembly protein 10	ID_1347	4	0	-105.18	80.77	-237.87
GSVIVT01011703001	Unknown protein	ID_1348	7	0	-111.25	231.75	-134.84
GSVIVT01023720001	5' nucleotidase	ID_1349	4	0	-124.03	-22.43	-162.97
GSVIVT01023725001	Cytochrome c oxidase subunit 6b	ID_1350	7	0	239.81	2,064.86	206.75
GSVIVT01031358001	No hit	ID_1351	1	0	-32.97	-13	-19.32
GSVIVT01031382001	XS domain-containing protein	ID_1352	2	0	-212.91	-289.83	-353.92
GSVIVT01023789001	Isoflavone reductase (synthesis of phytoalexines)	ID_1353	7	0	-87.11	198.56	-8.13
GSVIVT01023790001	Isoflavone reductase (VviIFR)	ID_1354	7	0	-6,922.32	79,775.37	1,466.14
GSVIVT01023792001	Isoflavone reductase protein 6	ID_1355	7	0	-4,152.26	49,097.75	115.52
GSVIVT01023793001	Isoflavone reductase Bet v 6.0101	ID_1356	7	0	-4,201.42	42,873.72	-120.53
GSVIVT01023795001	Isoflavone reductase	ID_1357	7	0	-5,701.34	58,295.83	-81.23
GSVIVT01023800001	Isoflavone reductase (synthesis of phytoalexines)	ID_1358	7	0	-2,275.87	28,418.03	-56.17
GSVIVT01011706001	Armadillo/beta-catenin repeat	ID_1359	4	0	-348.66	-190.74	-376.03
GSVIVT01031464001	Aquaporin GAMMA-TIP3/TIP1;3	ID_1360	7	0	-969.58	4,858.65	-120.59
GSVIVT01031491001	Unknown protein	ID_1361	3	0	-143.4	-134.41	-22.32
GSVIVT01011707001	Inorganic carbon transport protein	ID_1362	4	0	-56.42	41.46	-91.39
GSVIVT01031504001	Ribosomal protein L18	ID_1363	1	0	-187.96	-56.48	-42.51
GSVIVT01023832001	Defective IN RNA-directed DNA methylation 1 DRD1	ID_1364	4	0	-188.69	-36.04	-363.14
GSVIVT01031541001	Unknown protein	ID_1365	7	0	-176.27	349.62	-222.36
GSVIVT01023841001	Dihydroflavonol-4-reductase	ID_1366	7	0	6.44	87.91	-54.53
GSVIVT01023862001	Pantothenate kinase	ID_1367	1	0	-1,380.78	-118.25	-1,032.04
GSVIVT01023864001	UDP-galactose translocator	ID_1368	4	0	-125.32	51.3	-128.08
GSVIVT01002634001	Unknown protein	ID_1369	5	0	-104.93	195.41	99.22
GSVIVT01023894001	Small nuclear ribonucleoprotein D3	ID_1370	4	0	-2,494.11	-1,086.25	-3,121.76
GSVIVT01031653001	No hit	ID_1371	4	0	-50.16	11.2	-67.47
GSVIVT01031677001	No hit	ID_1372	7	0	-13.9	7,124.67	-389.32
GSVIVT01031688001	Unknown protein	ID_1373	4	0	-237.11	-18.1	-285.26
GSVIVT01023939001	Flavin containing monooxygenase 3	ID_1374	7	0	-14.04	114.58	18.52
GSVIVT01023942001	flavin-containing monooxygenase 1	ID_1375	7	0	-0.16	469.12	196.34
GSVIVT01023946001	Dimethylaniline monooxygenase (N-oxide forming) 2	ID_1376	7	0	-13.57	150.56	-12.29
GSVIVT01023973001	Unknown	ID_1377	1	0	-141.21	-14.04	-63.48
GSVIVT01023978001	Cyclin B2;4	ID_1378	4	0	-286.66	-126.69	-863.24
GSVIVT01023992001	Unknown protein	ID_1379	0	0	-160.34	-128.86	-171.09
GSVIVT01031841001	Dof zinc finger protein DOF5.8	ID_1380	7	0	-32.43	58.9	-36.86
GSVIVT01024019001	CDP-diacylglycerol--inositol 3-phosphatidyltransferase 1	ID_1381	4	0	-101.89	309.05	-524.6
GSVIVT01024023001	WD-40 repeat protein (MSI3)	ID_1382	4	0	-1,595.41	1,136.10	-2,547.77
GSVIVT01024025001	Unknown	ID_1383	4	0	-5.84	-0.67	-16.49
GSVIVT01024034001	CLB1 protein	ID_1384	2	0	-6.94	-13.72	-22.09
GSVIVT01003309001	Dehydration-responsive protein	ID_1385	4	0	-16.62	-2.79	-28.25
GSVIVT01031965001	Unknown protein	ID_1386	7	0	-278.37	246.61	-274.89
GSVIVT01031975001	Myb RAD (Transcription factor RAD)	ID_1387	4	0	-2,240.13	-1,457.67	-2,602.61
GSVIVT01024117001	ABA-responsive protein (HVA22)HVA22H	ID_1388	8	0	11.55	-19.36	33.1
GSVIVT01032061001	Ribosomal protein L31 (RPL31C) 60S	ID_1389	7	0	-2,420.63	4,945.29	-77.71
GSVIVT01024177001	Coenzyme Q10 homolog B	ID_1390	1	0	-89.89	27.28	-37.54
GSVIVT01024195001	Subtilase family protein	ID_1391	4	0	-201.61	65.48	-359.88
GSVIVT01024198001	Enhanced disease susceptibility 5 EDS5	ID_1392	4	0	-855.54	674.55	-898.43
GSVIVT01024202001	Xylulose kinase	ID_1393	2	0	-434.69	-361.8	-716.14
GSVIVT01024205001	Unknown protein	ID_1394	1	0	-77.04	-21.38	-44.2
GSVIVT01024216001	Purple acid phosphatase 10 ATPAP10/PAP10	ID_1395	7	0	-121.08	254.46	-153.55
GSVIVT01032164001	Unknown protein	ID_1396	1	0	-128.31	75.72	-87.56
GSVIVT01024246001	Alcohol dehydrogenase 1	ID_1397	7	0	-101.12	1,279.28	-569.27
GSVIVT01024248001	Unknown protein	ID_1398	1	0	-307.11	0.06	-298.83
GSVIVT01024251001	No hit	ID_1399	2	0	-78.81	-80.38	-289.56
GSVIVT01032299001	Anaphase-promoting complex subunit 8	ID_1400	2	0	-22.56	-22.59	-48.29
GSVIVT01024331001	Unknown protein	ID_1401	5	0	-188.59	165.48	3.78
GSVIVT01024341001	Carbohydrate kinase	ID_1402	4	0	-82.91	87.27	-249.47
GSVIVT01032384001	Unknown	ID_1403	4	0	-156.38	109.45	-386.75
GSVIVT01032405001	Ribosomal protein L27A (RPL27aC) 60S	ID_1404	7	0	-2,801.94	13,816.52	-3,881.95
GSVIVT01024350001	Unknown protein	ID_1405	7	0	-593.51	999.36	-315.4
GSVIVT01003346001E3	#N/A	ID_1406	7	0	-1,081.98	13,088.80	-1,090.24
GSVIVT01032507001	Hypoxia-responsive	ID_1407	1	0	-781.33	222.04	-26.71
GSVIVT01032524001	Unknown protein	ID_1408	4	0	-655.48	-132.16	-755.35
GSVIVT01024420001	ADP-ribosylation factor B1C	ID_1409	4	0	-807.29	-263.28	-910.57
GSVIVT01024446001	Chromomethylase CMT2	ID_1410	2	0	-378.99	-266.46	-450.39
GSVIVT01003360001	#N/A	ID_1411	12	0	-330.18	765.95	6,972.58
GSVIVT01003361001	#N/A	ID_1412	12	0	-341.17	634.65	8,925.56
GSVIVT01002886001	Unknown protein	ID_1413	5	0	-586.16	909.65	331.92
GSVIVT01032901001	Spiral 1 like 2	ID_1414	7	0	-286.81	2,121.99	-1,358.97
GSVIVT01033020001	UPF0497 family	ID_1415	12	0	-113.69	-86.77	2,106.21
GSVIVT01024605001	basic helix-loop-helix (bHLH) family	ID_1416	9	0	70.95	85.07	-227.99
GSVIVT01033098001	Pentatricopeptide repeat-containing protein	ID_1417	2	0	-197.34	-154.16	-234.58
GSVIVT01003387001	Gibberellin-regulated protein 4 (GASA4)	ID_1418	4	0	-1,247.37	-800.83	-1,554.04
GSVIVT01003388001	Gibberellin-regulated protein 4 (GASA4)	ID_1419	4	0	-1,057.74	-710.12	-1,359.33
GSVIVT01024670001	Maternal effect embryo arrest 67	ID_1420	1	0	-241.57	210.78	-105.55
GSVIVT01024688001	Phytol kinase 2, chloroplast precursor	ID_1421	1	0	-50.18	-6.18	-34.63
GSVIVT01003077001	PHP domain-containing protein	ID_1422	4	0	-25.36	74.34	-87.9
GSVIVT01033355001	RLK902 (receptor-like kinase 902)	ID_1423	4	0	-1,472.31	-965.9	-1,688.78
GSVIVT01033357001	RAB GTPase RABA4D	ID_1424	9	0	3.6	0.62	-6.15
GSVIVT01033358001	UVI4 (polychome, UV-B-insensitive 4)	ID_1425	4	0	-43.6	15.98	-82.99
GSVIVT01024794001	MYB divaricata	ID_1426	4	0	-3,195.09	-1,494.71	-4,386.89
GSVIVT01033445001	Disease resistance-responsive	ID_1427	4	0	-201.03	192.49	-479.62
GSVIVT01033447001	Dirigent pDIR4	ID_1428	4	0	-60.08	43.45	-153.82
GSVIVT01024813001	Uncoupling protein 1	ID_1429	1	0	-261.25	-28.57	-257.68
GSVIVT01033467001	Unknown protein	ID_1430	4	0	-381.44	-127.64	-559.16
GSVIVT01033486001	#N/A	ID_1431	1	0	-42.4	3.5	-28.98
GSVIVT01024818001	Phosphopyruvate hydratase.	ID_1432	1	0	-201.22	-46.31	-165.07
GSVIVT01003439001	Mg2+-importing ATPase (VvPH1)	ID_1433	4	0	-198.3	35.13	-202.7
GSVIVT01024874001	Sterol 4-alpha-methyl-oxidase 2 (SMO2)	ID_1434	2	0	-211.08	-150	-256.13
GSVIVT01024883001	#N/A	ID_1435	4	0	-466.82	72.84	-765.79
GSVIVT01024896001	Tropinone reductase	ID_1436	4	0	-478	211.83	-1,098.30
GSVIVT01033638001	UDP-glucoronosyl/UDP-glucosyl transferase	ID_1437	4	0	-51.27	48.63	-60.09
GSVIVT01024910001	Ribulose bisphosphate carboxylase/oxygenase activase, chloroplast	ID_1438	7	0	-4.11	1,251.41	-534.61
GSVIVT01003099001	#N/A	ID_1439	5	0	-1,631.79	1,473.29	1,415.84
GSVIVT01033744001	Late meristem identity1 HB51/LMI1 (VvATHB-5)	ID_1440	7	0	-2.35	46.18	-7.86
GSVIVT01033814001	Ribosomal protein P2 (RPP2A) acidic 60S	ID_1441	7	0	-1,992.04	6,523.75	-1,737.15
GSVIVT01025012001	Alcohol dehydrogenase 3	ID_1442	7	0	19.63	247.83	78.89
GSVIVT01025014001	#N/A	ID_1443	7	0	4.61	238.52	64.65
GSVIVT01033890001	ATAN11 (ANTHOCYANIN11)	ID_1444	7	0	-2,101.68	3,538.61	-2,258.35
GSVIVT01033901001	Unknown protein	ID_1445	2	0	-11.74	-82.58	-165.63
GSVIVT01003118001	Heat shock transcription factor A6B	ID_1446	2	0	-292.18	-215.36	-402.12
GSVIVT01003470001	No hit	ID_1447	4	0	-75.33	75.41	-122.34
GSVIVT01034016001	Steroid 5 alpha reductase DET2	ID_1448	4	0	-933.23	204.78	-1,322.29
GSVIVT01034046001	DNA binding / nuclease	ID_1449	4	0	-260.83	-2.22	-670.55
GSVIVT01025133001	2',3'-cyclic-nucleotide 3'-phosphodiesterase	ID_1450	1	0	-106.11	-49.3	-81.07
GSVIVT01025142001	Elongation factor 1-alpha 1	ID_1451	5	0	-4,337.84	5,997.51	1,670.85
GSVIVT01034104001	Aldo/keto reductase	ID_1452	7	0	-93.43	721.08	-138.44
GSVIVT01025147001	#N/A	ID_1453	1	0	-18,165.44	15,165.13	-2,596.11
GSVIVT01025166001	Zinc finger (C2H2 type) JACKDAW	ID_1454	7	0	-9.39	600.79	-15.71
GSVIVT01011797001	ATP synthase beta chain 2, mitochondrial	ID_1455	7	0	-628.76	881.3	-499.42
GSVIVT01034162001	#N/A	ID_1456	4	0	-684.52	-347.11	-860.15
GSVIVT01025172001	SNO glutamine amidotransferase	ID_1457	1	0	-698.31	-329.65	-678.71
GSVIVT01034166001	Myb domain protein 91	ID_1458	4	0	-405.81	369.29	-643.22
GSVIVT01034172001	Import inner membrane translocase subunit Tim9, Mitochondrial	ID_1459	4	0	-490.21	59.08	-498.44
GSVIVT01034186001	Unknown protein	ID_1460	4	0	-1,882.15	-921.11	-2,372.57
GSVIVT01034208001	Histone H4	ID_1461	4	0	-2,017.94	11,253.95	-35,206.36
GSVIVT01025198001	Auxin response factor 16	ID_1462	4	0	-108.78	522.98	-570.38
GSVIVT01034245001	Glucan endo-1,3-beta-glucosidase 6 precursor	ID_1463	4	0	-1,677.16	-54.72	-2,440.78
GSVIVT01025232001	Cysteine peptidase	ID_1464	4	0	-212.03	-44.56	-321.6
GSVIVT01025237001	Unknown protein	ID_1465	5	0	-296.66	24.85	46.36
GSVIVT01025255001	Unknown protein	ID_1466	11	0	111.92	186.78	-109.49
GSVIVT01025270001	#N/A	ID_1467	1	0	-625.89	39.51	-321.26
GSVIVT01025274001	TRNA-specific 2-thiouridylase	ID_1468	2	0	-197.52	-150.28	-244.15
GSVIVT01025300001	OEP80 (outer envelope protein of 80 kda)	ID_1469	4	0	-1,217.29	-532.61	-1,300.72
GSVIVT01025314001	Unknown protein	ID_1470	4	0	-23.69	44.89	-508.11
GSVIVT01025335001	Oxidoreductase	ID_1471	7	0	-211.98	584.33	-281.98
GSVIVT01025364001	Omega-6 fatty acid desaturase, endoplasmic reticulum (FAD2)	ID_1472	12	0	-14.16	1.18	48.92
GSVIVT01034730001	Histone H1	ID_1473	4	0	-242.45	-64.78	-401.95
GSVIVT01025376001	10-formyltetrahydrofolate synthetase	ID_1474	5	0	-913.58	377	886.35
GSVIVT01025386001	Chromomethylase	ID_1475	4	0	-58.68	69.45	-92.99
XM002276213	#N/A	ID_1476	0	0	-433.05	-456.42	-365.45
GSVIVT01025432001	Pre-mRNA splicing factor cwc22	ID_1477	7	0	-240.2	227.8	-177.31
GSVIVT01003165001	D-3-phosphoglycerate dehydrogenase, chloroplast precursor	ID_1478	1	0	-1,937.51	1,468.82	-712.94
GSVIVT01034993001	Unknown	ID_1479	0	0	-517.25	-577.45	-585.46
GSVIVT01025463001	Dicarboxylate/tricarboxylate carrier (DTC)	ID_1480	7	0	-624.72	1,700.15	525.19
GSVIVT01025471001	Carboxyl-terminal peptidase	ID_1481	4	0	-5,341.51	-2,633.12	-6,892.63
GSVIVT01025473001	Lysyl-tRNA synthetase	ID_1482	1	0	-235.79	-83.18	-234.66
GSVIVT01025489001	PUMILIO 12 (APUM12)	ID_1483	1	0	-41.15	1.89	-20.52
GSVIVT01025490001	Chaperonin GroEL	ID_1484	1	0	-1,861.69	510.26	-1,555.23
GSVIVT01025500001	Antitermination NusB domain-containing	ID_1485	4	0	-402.03	257.91	-485.12
GSVIVT01025505001	Zinc finger (C3HC4-type ring finger)	ID_1486	9	0	130.93	9.05	-339.52
GSVIVT01025507001	Unknown protein	ID_1487	1	0	-661.74	68.34	-509.31
GSVIVT01025529001	Glutamate N-acetyltransferase	ID_1488	4	0	-457.18	-60.42	-497.96
GSVIVT01025548001	APETALA2 (AP2) floral homeotic protein	ID_1489	7	0	-36.14	32.23	-38.98
GSVIVT01025556001	Pseudo-response regulator 7 (APRR7)	ID_1490	7	0	-1.65	47.22	-38.79
GSVIVT01025564001	Serine/threonine Protein kinase BNK1	ID_1491	5	0	-175.84	76.77	141.4
GSVIVT01025565001	RabGAP/TBC domain-containing protein	ID_1492	4	0	-51.71	-25.31	-51.75
GSVIVT01035233001	Expansin (VvEXPA4)	ID_1493	4	0	-1,510.65	-282.01	-4,750.16
GSVIVT01035241001	No hit	ID_1494	7	0	-756.32	13,104.18	2,219.56
GSVIVT01025597001	#N/A	ID_1495	4	0	-96.7	57.63	-166.05
GSVIVT01025600001	Unknown protein	ID_1496	2	0	-2,616.56	-1,899.81	-3,524.00
GSVIVT01035350001	Ribosomal protein L28 (RPL28C) 60S	ID_1497	4	0	-1,729.66	237.09	-1,918.77
GSVIVT01025636001	Xylan synthase	ID_1498	12	0	3.23	29.49	50.17
GSVIVT01035463001	myb domain protein 32	ID_1499	7	0	14.95	75.65	-19.91
GSVIVT01025713001	2-phosphoglycerate kinase	ID_1500	4	0	-81.81	20.41	-151.36
GSVIVT01035513001	Protein tyrosine phosphatase	ID_1501	4	0	-9.75	-0.33	-14.07
GSVIVT01035541001	#N/A	ID_1502	4	0	-70.81	18.87	-115.29
GSVIVT01035542001	#N/A	ID_1503	4	0	-938.05	138.65	-1,040.43
GSVIVT01025744001	Unknown protein	ID_1504	1	0	-110.99	-10.65	-70.97
GSVIVT01035559001	Syntaxin-related protein KNOLLE	ID_1505	4	0	-2,304.20	-1,146.48	-4,115.23
GSVIVT01035609001	Unknown protein	ID_1506	4	0	-50.47	-26.68	-69.95
GSVIVT01035615001	No hit	ID_1507	4	0	-195.72	-53.02	-228.79
GSVIVT01025800001	P-coumaroyl shikimate 3'-hydroxylase isoform 1	ID_1508	3	0	-194.93	-143.48	184.22
GSVIVT01035656001	No hit	ID_1509	4	0	-49.9	20.79	-67.18
GSVIVT01035686001	BURP domain-containing protein	ID_1510	1	0	-537.89	-291.67	-481.48
GSVIVT01035688001	Unknown	ID_1511	1	0	-467.38	-280.15	-390.73
GSVIVT01025824001	Peroxisomal membrane protein 2	ID_1512	4	0	-314.13	-15.12	-418.82
GSVIVT01025827001	ZIFL2 (zinc induced facilitator-like 2)	ID_1513	5	0	7.8	941.34	757.03
GSVIVT01025842001	Zinc finger (DHHC type) family	ID_1514	4	0	-32.93	-2.84	-68.45
GSVIVT01025868001	Argonaute	ID_1515	4	0	-249.39	-163.63	-392.51
GSVIVT01035819001	Zinc finger (Ran-binding)	ID_1516	1	0	-174.09	-13.03	-171.7
GSVIVT01026137001	Superoxide dismutase, Fe-Mn family	ID_1517	4	0	-73.77	-3.63	-103.71
GSVIVT01026144001	Prefoldin subunit 5	ID_1518	1	0	-982.89	468.82	-753
GSVIVT01026227001	Succinyl-CoA ligase alpha 1 subunit	ID_1519	7	0	-127.22	503.29	-115.84
GSVIVT01026242001	Carrier protein, Mitochondrial	ID_1520	7	0	-7.04	9.22	-0.14
GSVIVT01026279001	Unknown protein	ID_1521	5	0	-159.55	49.79	239.49
GSVIVT01035972001	Plastocyanin domain-containing protein	ID_1522	4	0	-3,346.02	304.05	-7,791.77
GSVIVT01003603001E3	#N/A	ID_1523	7	0	-139.79	355.01	-97.68
GSVIVT01036003001	#N/A	ID_1524	4	0	-39.02	-15.92	-53.07
GSVIVT01026328001	Ribosomal protein S5 (RPS5B) 40S	ID_1525	7	0	-1,149.10	1,334.52	-1,462.18
GSVIVT01000938001	Nodulin MtN3	ID_1526	3	0	-614.06	-576.68	2,797.70
GSVIVT01026363001	ribulose-1,5 bisphosphate carboxylase oxygenase large subunit N-methyltransferase	ID_1527	1	0	-68.84	-26.3	-67.76
GSVIVT01026376001	Unknown protein	ID_1528	4	0	-805.77	-582.6	-1,474.84
GSVIVT01026470001	2-oxoisovalerate dehydrogenase alpha subunit, mitochondrial precursor	ID_1529	0	0	-161.56	-252.73	-249.12
GSVIVT01036228001	ERF12	ID_1530	11	0	308.32	491.67	-246.07
GSVIVT01026484001	GDP-mannose transporter (GONST1)	ID_1531	2	0	-71.74	-60.87	-108.3
GSVIVT01026490001	Calcineurin phosphoesterase	ID_1532	1	0	-82.04	-43.59	-64.24
GSVIVT01026499001	Maternal effect embryo arrest 50	ID_1533	1	0	-23.72	-10.53	-9.95
GSVIVT01026526001	Ribosomal protein L17	ID_1534	4	0	-160.07	18.54	-230.72
GSVIVT01026538001	Uridylate kinase	ID_1535	4	0	-100.72	-55.78	-104.55
GSVIVT01026614001	Nodulin MtN21 family	ID_1536	7	0	0.3	146.42	-12.88
GSVIVT01036445001	Allene oxide cyclase (jasmonates from fatty acids)	ID_1537	7	0	-213.05	1,029.44	-385.74
GSVIVT01026631001	Mannitol dehydrogenase	ID_1538	7	0	-2,691.36	23,019.54	-8,339.51
GSVIVT01026821001	3-beta hydroxysteroid dehydrogenase	ID_1539	4	0	-273.8	91.22	-416.4
GSVIVT01026824001	NADP-dependent malic enzyme	ID_1540	4	0	-370.7	594.03	-890.43
GSVIVT01026826001	(+)-neomenthol dehydrogenase	ID_1541	4	0	-704.61	-111.87	-872.78
GSVIVT01026851001	Cleavage and polyadenylation specificity factor 5	ID_1542	7	0	-289.83	527.63	-307.38
GSVIVT01026869001	Remorin	ID_1543	14	0	1,774.17	1,622.17	1,114.52
GSVIVT01036621001	No hit	ID_1544	4	0	-317.02	65.95	-477.81
GSVIVT01036671001	Aspartic Protease (VvAP33)	ID_1545	7	0	-1,085.57	1,634.16	-1,263.07
GSVIVT01036674001	NADPH:quinone oxidoreductase	ID_1546	7	0	-95.28	427.16	-192.62
GSVIVT01036676001	NADPH:quinone oxidoreductase	ID_1547	7	0	-69.48	472.71	-210.9
GSVIVT01036678001	Gamma hydroxybutyrate dehydrogenase-like protein	ID_1548	7	0	-895.74	935.46	-1,081.21
GSVIVT01026970001	Ribosomal protein L46 39S	ID_1549	12	0	-298.66	308.87	31,742.29
GSVIVT01026980001	Unknown protein	ID_1550	1	0	-94.55	-19.21	-93.2
GSVIVT01026982001	Protein kinase	ID_1551	4	0	-213.71	24.31	-239.8
GSVIVT01026985001	Polygalacturonase GH28	ID_1552	7	0	-578.79	4,342.16	-1,160.05
GSVIVT01026987001	Anthocyanidine rhamnosyl-transferase	ID_1553	4	0	-157.27	-18.38	-175.57
GSVIVT01026991001	ferric reduction oxidase 2	ID_1554	0	0	-1,243.21	-1,501.43	-1,577.18
GSVIVT01026993001	ferric reduction oxidase 2	ID_1555	0	0	-1,292.52	-1,542.74	-1,620.42
GSVIVT01003334001	Unknown protein	ID_1556	4	0	-238.67	301.3	-393.33
GSVIVT01027031001	Intracellular protein transport protein USO1	ID_1557	4	0	-1,799.17	603	-3,053.86
GSVIVT01037055001	Phytosulfokines PSK2	ID_1558	0	0	-201.39	-194.24	-215.49
GSVIVT01027036001	Unknown protein	ID_1559	7	0	-38.72	232.56	-44.23
GSVIVT01037277001	Phosphatidylglycerol specific phospholipase C	ID_1560	7	0	-602.77	3,242.23	-1,207.40
GSVIVT01027095001	Unknown protein	ID_1561	2	0	-15.06	-15.52	-27.45
GSVIVT01003351001	fumarylacetoacetase	ID_1562	7	0	-1,252.00	13,831.07	-865.79
GSVIVT01037336001	DUTP pyrophosphatase	ID_1563	4	0	-1,765.52	944.5	-2,195.58
GSVIVT01037347001	Unknown protein	ID_1564	4	0	-139.6	-76.71	-222.51
GSVIVT01037354001	Chaperonin	ID_1565	4	0	-975.67	1,291.35	-1,874.63
GSVIVT01027170001	Unknown protein	ID_1566	10	0	738.33	5.07	-63.67
GSVIVT01027211001	Zinc-binding protein	ID_1567	4	0	-10.41	-1.75	-12.35
GSVIVT01037463001	Embryonic abundant protein	ID_1568	4	0	-636.28	-199.52	-849.75
GSVIVT01037535001	Unknown protein	ID_1569	4	0	-190.01	-94.24	-276.33
GSVIVT01027314001	#N/A	ID_1570	4	0	-128.98	-86.15	-206.32
GSVIVT01011894001	fiber protein Fb34	ID_1571	4	0	-2,451.17	-952.48	-2,915.71
GSVIVT01037665001	Salicylic acid-induced fragment 1 protein	ID_1572	4	0	-433.78	115.77	-589.65
GSVIVT01011898001	Protein kinase PKN/PRK1	ID_1573	1	0	-199.61	43.45	-164.63
GSVIVT01027434001	RNA binding motif protein 38	ID_1574	4	0	-174.78	-89.56	-302.05
GSVIVT01037779001	NADH dehydrogenase	ID_1575	7	0	-1,140.54	1,423.62	-990.32
GSVIVT01003418001	Ribosomal protein S6 (RPS6B) 40S	ID_1576	4	0	-1,818.90	1,698.82	-2,717.58
GSVIVT01037855001	No hit	ID_1577	7	0	-60.32	193.49	-88.81
GSVIVT01027496001	Thioesterase family	ID_1578	4	0	-272.96	192.74	-404.95
GSVIVT01037881001	SWIB complex BAF60b domain-containing protein	ID_1579	4	0	-941.6	170.27	-2,771.29
GSVIVT01037902001	Unknown protein	ID_1580	4	0	-25.47	-4.2	-27.9
GSVIVT01027534001	fasciclin arabinogalactan-protein (FLA8)	ID_1581	1	0	-19.08	-10.29	-18.26
GSVIVT01027536001	Aurora kinase 3	ID_1582	4	0	-26.96	14.05	-79.6
GSVIVT01003743001	No hit	ID_1583	2	0	-40.45	-81.48	-272.84
GSVIVT01027546001	Unknown protein	ID_1584	4	0	-179.75	230.01	-335.4
GSVIVT01027575001	Sin3 associated polypeptide p18	ID_1585	4	0	-3,619.35	-164.04	-6,165.71
GSVIVT01027597001	UDP-galactose transporter 2 ATUTR2/UTR2	ID_1586	0	0	-593.04	-638.3	-502.05
GSVIVT01038086001	Myosin heavy chain-like protein	ID_1587	4	0	-870.63	-622.06	-1,404.43
GSVIVT01000944001	Pyruvate dehydrogenase E1 component subunit beta	ID_1588	7	0	-229.21	864.26	124.2
GSVIVT01038094001	Mucin	ID_1589	4	0	-310.72	32.25	-397.17
GSVIVT01027639001	Unknown protein	ID_1590	4	0	-27.25	-6.01	-63.72
GSVIVT01038146001	Unknown protein	ID_1591	4	0	-37.68	-22.83	-40.64
GSVIVT01027667001	Transketolase, chloroplast precursor	ID_1592	7	0	-635.33	2,419.88	-842.84
GSVIVT01038174001	Stearoyl-acyl-[acyl-carrier-protein] desaturase	ID_1593	3	0	-182.06	-86.73	232.26
GSVIVT01003467001	DNA-directed RNA polymerase II subunit D	ID_1594	4	0	-309.41	-46.14	-871.98
GSVIVT01011921001	Plastid-specific 30S ribosomal protein 3	ID_1595	4	0	-226.17	119.24	-277.95
GSVIVT01003469001	Heat shock protein 81-2 (HSP81-2)	ID_1596	1	0	-2,786.70	1,680.05	-1,557.52
GSVIVT01038403001	No hit	ID_1597	7	0	-14.85	81.89	-18.17
GSVIVT01027910001	CCT motif constans-like	ID_1598	1	0	-77.71	-17.18	-30.36
GSVIVT01027931001	DNA mismatch repair protein	ID_1599	4	0	-309.43	-189.72	-379.5
GSVIVT01027934001	Sec20	ID_1600	1	0	-137.59	-24.54	-118.34
GSVIVT01027954001	HAD superfamily hydrolase	ID_1601	5	0	-30.29	2.02	38.19
GSVIVT01003474001	Phototropic-responsive NPH3	ID_1602	4	0	-470.69	523.67	-699.81
GSVIVT01027971001	Auxin-responsive GH3	ID_1603	4	0	-946.26	-603.3	-1,653.33
GSVIVT01027975001	Unknown	ID_1604	4	0	-240.39	104.35	-410.69
GSVIVT01038545001	Germin-like protein subfamily 3 member 4	ID_1605	1	0	-59.94	-17.02	-57.36
GSVIVT01038612001	Unknown protein	ID_1606	4	0	-594.73	-8.48	-863.97
GSVIVT01028015001	Small nuclear ribonucleoprotein D2	ID_1607	4	0	-4,611.15	-2,882.52	-8,684.36
GSVIVT01028023001	Ribonuclease H	ID_1608	3	0	-642.47	-320.01	-105.36
GSVIVT01038632001E3	#N/A	ID_1609	4	0	-2.41	4.05	-4.32
GSVIVT01028029001	NAD+ ADP-ribosyltransferase	ID_1610	2	0	-194.8	-186.3	-301.56
GSVIVT01028036001	Ribosomal protein L18 (RPL18B) 60S	ID_1611	4	0	-1,577.77	1,295.90	-1,689.85
GSVIVT01038670001	Ribosomal protein L9 (RPL90A/C) 60S	ID_1612	7	0	-1,535.05	12,650.02	-1,974.53
GSVIVT01003479001	Transcriptional adaptor (ADA2b)PROPORZ1	ID_1613	4	0	-461.24	-262.16	-733.23
GSVIVT01028056001	fumarate hydratase	ID_1614	4	0	-234.49	-40.29	-301.48
GSVIVT01028062001	Kinesin motor protein	ID_1615	4	0	-139	9.08	-169.09
GSVIVT01038689001	DNA binding	ID_1616	4	0	-611.97	-124.98	-993.47
GSVIVT01028071001	Cellulose synthase CSLD5	ID_1617	4	0	-172.09	-109.94	-825.84
GSVIVT01028123001	#N/A	ID_1618	4	0	-31.49	-9.68	-38.08
GSVIVT01003800001E3	#N/A	ID_1619	4	0	-149.47	21.21	-150.78
GSVIVT01011938001	Lysine and histidine specific transporter	ID_1620	12	0	-43.25	97.24	2,069.08
GSVIVT01003802001	Tubulin folding cofactor D	ID_1621	4	0	-279.11	52.47	-361.67
GSVIVT01028156001	Agenet domain-containing protein	ID_1622	5	0	-400.94	153.27	11.73
GSVIVT01028184001	Alpha-L-fucosidase 2 precursor	ID_1623	4	0	-30.29	-8.04	-50.38
GSVIVT01003502001	Histone H2A.4 HTA12	ID_1624	7	0	-339.76	740.58	-744.78
GSVIVT01028199001	Unknown protein	ID_1625	5	0	-132.74	193.52	253.93
GSVIVT01028205001	S-adenosylmethionine synthetase 1 (SAM1)	ID_1626	1	0	-383.96	253.89	-32.66
GSVIVT01028212001	Unknown protein	ID_1627	9	0	165.15	189.54	-931.11
GSVIVT01028226001	Peptidyl-prolyl cis-trans isomerase, chloroplast ROC4 (rotamase CyP 4)	ID_1628	7	0	-754.78	1,108.95	-1,046.66
GSVIVT01028230001	#N/A	ID_1629	5	0	0.46	335.01	239.68
GSVIVT01028231001	#N/A	ID_1630	5	0	12.83	284.43	240.34
GSVIVT01003549001	Tubulin gamma Misato	ID_1631	1	0	-79.42	-29.39	-76.25
GSVIVT01028245001	Zinc finger (DHHC type)	ID_1632	2	0	-351.77	-326.54	-493.54
GSVIVT01028246001	Polygalacturonase GH28	ID_1633	4	0	-114.87	-48.63	-150.83
GSVIVT01028253001	Unknown protein	ID_1634	4	0	-228.84	543.79	-1,622.14
GSVIVT01000948001	Leucine-rich repeat protein kinase	ID_1635	4	0	-29.48	0.72	-63.48
GSVIVT01003551001	myb family	ID_1636	9	0	1,396.48	571.19	-658.3
GSVIVT01028330001	Malate dehydrogenase, cytosolic	ID_1637	7	0	-6,082.78	9,520.41	-2,391.97
GSVIVT01028332001	Malate dehydrogenase, cytosolic	ID_1638	7	0	-6,952.29	12,911.89	-913.13
GSVIVT01028356001	Ankyrin	ID_1639	7	0	-45.07	69.33	-24.63
GSVIVT01028371001	#N/A	ID_1640	5	0	-654.65	-94.41	604.32
GSVIVT01028373001	Succinyl-CoA ligase beta-chain	ID_1641	1	0	-467.24	26.76	-299.21
GSVIVT01028385001	Rho GDP-dissociation inhibitor 1	ID_1642	1	0	-455.75	-180.12	-387.37
GSVIVT01028411001	Histone-lysine N-methyltransferase SUVR4	ID_1643	4	0	-979.79	-1.58	-1,071.05
GSVIVT01028424001	Nuclear transport factor 2 (NTF2)	ID_1644	4	0	-191.68	22.82	-194.96
GSVIVT01028483001	Unknown protein	ID_1645	1	0	-519.12	255.5	-402.23
GSVIVT01028484001	Unknown protein	ID_1646	0	0	-828.91	-631.79	-862.22
GSVIVT01028637001	Phototropic-responsive NPH3	ID_1647	0	0	-62.3	-47.57	-54.86
GSVIVT01028661001	Ribosomal protein L13A (RPL13aD) 60S	ID_1648	1	0	-4,613.84	1,367.55	-2,650.09
GSVIVT01028677001	SEC14 cytosolic factor	ID_1649	5	0	-32.52	-1.61	0.13
GSVIVT01028700001	Spermine synthase	ID_1650	4	0	-1,195.70	-141.03	-1,621.37
GSVIVT01028796001	BTI3 (VIRB2- interacting protein 3)	ID_1651	0	0	-377.04	-407.75	-467.47
GSVIVT01028813001	Synbindin TRAPPC1	ID_1652	7	0	-51.64	408.99	133.88
GSVIVT01028826001	Pentatricopeptide (PPR) repeat-containing protein	ID_1653	4	0	-516.79	627.24	-785.49
GSVIVT01028854001	Ribosomal protein S10 (RPS10C) 40S	ID_1654	4	0	-1,102.20	264.07	-1,142.85
GSVIVT01003930001	Unknown	ID_1655	4	0	-145.35	147.35	-177.63
GSVIVT01028860001	#N/A	ID_1656	2	0	-115.3	-146.29	-557.38
GSVIVT01028872001	Unknown protein	ID_1657	2	0	-1,007.26	-776.58	-1,453.08
GSVIVT01028887001	#N/A	ID_1658	4	0	-2,726.32	-887.31	-3,377.55
GSVIVT01028898001	Short-chain dehydrogenase/reductase (SDR)	ID_1659	4	0	-415.91	-174.89	-772.73
GSVIVT01028916001	Calmodulin-binding heat shock protein	ID_1660	7	0	-126.74	596.38	-390.31
GSVIVT01028977001	Unknown protein	ID_1661	4	0	-40.91	5.34	-56.89
GSVIVT01029024001	F-box domain containing protein	ID_1662	4	0	-272.14	-86.92	-275.45
GSVIVT01029025001	Chaperonin GroEL	ID_1663	1	0	-1,308.98	190.11	-1,299.88
GSVIVT01029046001	Inosine triphosphate pyrophosphatase	ID_1664	1	0	-139.82	-4.84	-89.35
GSVIVT01029103001	UPF0066	ID_1665	4	0	-90.42	-12.37	-135.93
GSVIVT01029183001	4-coumarate-CoA ligase 2	ID_1666	5	0	-1,049.24	4,923.01	2,578.14
GSVIVT01029211001	Unknown protein	ID_1667	1	0	-399.98	-93.2	-380.07
GSVIVT01029242001	Nitrogen fixation NifU	ID_1668	4	0	-86.52	-40.77	-86.75
GSVIVT01029266001	PIN1 auxin transport protein	ID_1669	5	0	-14.91	128.96	128.2
GSVIVT01029267001	Glucose-6-phosphate/phosphate-tranlocator	ID_1670	1	0	-236.3	-30.13	-39.56
GSVIVT01029449001	Unknown protein	ID_1671	4	0	-487.32	-47.52	-553.81
GSVIVT01029452001	Transcription factor	ID_1672	4	0	-1,010.06	-157.08	-1,185.83
GSVIVT01003685001	Unknown protein	ID_1673	2	0	-1,236.94	-1,010.58	-2,532.63
GSVIVT01029552001	Unknown protein	ID_1674	4	0	-639.15	-403.73	-865.61
GSVIVT01012012001	Metal-dependent phosphohydrolase HD domain-containing protein	ID_1675	1	0	-241.21	-102	-189.7
GSVIVT01029626001	Cation efflux family protein MTPc4	ID_1676	4	0	-474.91	-176.07	-506.18
GSVIVT01029648001	Ribosomal protein L7 (RPL7D) 60S	ID_1677	1	0	-3,115.55	1,798.45	-2,992.17
GSVIVT01003703001	Kinesin motor protein	ID_1678	4	0	-28.87	10.74	-36.26
GSVIVT01029749001	Serine carboxypeptidase II	ID_1679	7	0	-1.64	168.92	2.47
GSVIVT01012023001	Importin	ID_1680	4	0	-52.16	-12.31	-86.98
GSVIVT01029789001	LHCB6 (light harvesting complex PSII)	ID_1681	7	0	-200.29	3,138.86	-669.59
GSVIVT01029802001	Alpha-L-arabinosidase	ID_1682	4	0	-147.59	81.29	-182.89
GSVIVT01029835001	Protein kinase APK1B	ID_1683	4	0	-1,037.19	483.45	-1,599.88
GSVIVT01029843001	Cyclin-dependent kinase B1;2	ID_1684	4	0	-143.16	389.69	-1,316.22
GSVIVT01029865001	KH domain-containing protein	ID_1685	1	0	-145.06	89.09	-73.76
GSVIVT01029905001	Co-chaperone grpE	ID_1686	7	0	-319.29	418.45	-218.32
GSVIVT01012033001	Metal-nicotianamine transporter YSL7	ID_1687	12	0	-13.29	92.73	392.28
GSVIVT01029937001	NADH-cytochrome b5 reductase	ID_1688	7	0	-747.82	3,948.59	598.58
GSVIVT01003728001	Serine carboxypeptidase S28	ID_1689	4	0	-593.97	624.74	-1,181.59
GSVIVT01029971001	5-methyltetrahydropteroyltriglutamate--homocysteine S-methyltransferase	ID_1690	1	0	-1,625.67	311.74	-1,023.90
GSVIVT01030002001	Vesicle-associated membrane protein	ID_1691	4	0	-62.16	69.85	-211.08
XM002282480ACT1	#N/A	ID_1692	2	0	-132.21	-137.82	-191.4
XM002275270LOC100259087	#N/A	ID_1693	7	0	-63.66	3,690.06	-106.39
GSVIVT01030042001	Thymidine kinase	ID_1694	4	0	-237.52	25.25	-388.64
GSVIVT01030048001	Zinc finger (CCCH-type) family protein	ID_1695	4	0	-38.7	31.96	-51.69
GSVIVT01030049001	Vacuolar protein sorting 11 (VPS11)	ID_1696	5	0	-92.65	82.87	31.59
GSVIVT01030081001	Phytochrome defective C (PHYC)	ID_1697	5	0	-62.56	13.29	81.85
GSVIVT01030201001	Unknown protein	ID_1698	4	0	-951.79	-252.5	-1,244.63
GSVIVT01030206001	CBL-interacting protein kinase 14 (CIPK14)	ID_1699	11	0	354.42	435.05	-259.46
GSVIVT01000215001	MRG	ID_1700	7	0	-61.82	139.44	-132.68
GSVIVT01030214001	Saposin B domain-containing protein	ID_1701	2	0	-4.31	-4.99	-8.93
GSVIVT01030247001	WAVE3	ID_1702	4	0	-143.7	43.48	-494.43
GSVIVT01012051001	ATP-dependent Clp protease proteolytic subunit	ID_1703	5	0	-184.65	-7.76	130.78
GSVIVT01030297001	Unknown protein	ID_1704	1	0	-483.06	50.66	-223.54
GSVIVT01030315001	myb family	ID_1705	14	0	1.44	2.18	1.56
GSVIVT01030380001	Epoxide hydrolase 2	ID_1706	5	0	-224.57	244.47	45.18
GSVIVT01030412001	RabGAP/TBC domain-containing protein	ID_1707	4	0	-1,383.68	-465.91	-1,799.95
GSVIVT01030440001	Adenosine 5' phosphosulfate reductase	ID_1708	7	0	-3,377.28	4,814.51	-3,392.34
GSVIVT01030443001	Pentatricopeptide (PPR) repeat-containing	ID_1709	4	0	-255.82	-61.52	-341.61
GSVIVT01004313001	Abhydrolase domain-containing protein	ID_1710	1	0	-192.32	104.85	-87.96
GSVIVT01030454001	Dienelactone hydrolase	ID_1711	5	0	-533.71	1,002.08	833.72
XM002279768	#N/A	ID_1712	7	0	-1,129.89	2,311.18	-2,144.32
GSVIVT01030488001	Homeobox protein shoot MERISTEMLESS (STM)	ID_1713	5	0	-8.07	68.41	54.14
GSVIVT01030491001	Pyrophosphate-dependent phosphofructokinase beta subunit	ID_1714	7	0	-136.98	257.57	-191.12
GSVIVT01012062001	Serine carboxypeptidase S10	ID_1715	4	0	-544.9	154.73	-652.23
GSVIVT01030516001	Unknown protein	ID_1716	12	0	-85.65	254.6	594.5
GSVIVT01030556001	Peroxisomal membrane protein	ID_1717	3	0	-22.11	-8.7	2.95
GSVIVT01030572001	Glycosyl transferase family 14 protein	ID_1718	2	0	-166.62	-210.98	-272.59
GSVIVT01030622001	Zinc finger (CCCH-type) family protein	ID_1719	4	0	-466.33	40.74	-689.98
GSVIVT01030627001	EXS family protein / ERD1/XPR1/SYG1	ID_1720	1	0	-75.65	-12.8	-29.2
GSVIVT01004374001	Elongation factor EF-G	ID_1721	7	0	-367.5	611.27	-240.99
GSVIVT01030701001	Nicastrin	ID_1722	4	0	-371.84	39.87	-518.95
XM002285757	#N/A	ID_1723	7	0	-30.14	122.24	-0.91
GSVIVT01003837001	Isocitrate dehydrogenase subunit 1	ID_1724	7	0	-219.5	377.21	-290.82
GSVIVT01030780001	Unknown protein	ID_1725	7	0	-25.11	39.62	-22.63
GSVIVT01004403001	NADH dehydrogenase (ubiquinone) Fe-S protein 4	ID_1726	7	0	-113.22	261.09	-126.21
GSVIVT01030885001	Histone deacetylase (RPD3A)	ID_1727	1	0	-547.46	34.75	-416.37
GSVIVT01030886001	Methionyl-tRNA formyltransferase	ID_1728	4	0	-61.13	-37.59	-85.27
GSVIVT01030921001	S locus-linked protein SLL2	ID_1729	1	0	-1,230.62	440.78	-732.97
GSVIVT01030945001	Unknown protein	ID_1730	2	0	-99.99	-91.59	-180.79
GSVIVT01031010001	Unknown protein	ID_1731	4	0	-2,307.50	1,452.65	-4,707.11
GSVIVT01031021001	Unknown protein	ID_1732	1	0	-93.01	-13.37	-66.58
GSVIVT01004414001	Tubulin alpha-3 chain	ID_1733	7	0	-3,981.34	3,328.89	-4,014.24
GSVIVT01031125001	Heat shock protein 70	ID_1734	5	0	-418	457.8	1,151.86
GSVIVT01031144001	Unknown protein	ID_1735	4	0	-178.37	5.84	-193.41
GSVIVT01003856001	Serine hydroxymethyltransferase 2	ID_1736	4	0	-34.84	82.51	-100.87
GSVIVT01031146001	ATP-dependent Clp protease proteolytic subunit (ClpR1) (nClpP5)	ID_1737	1	0	-340.72	71.68	-225.24
GSVIVT01004445001	Protein transport protein Sec61 subunit alpha	ID_1738	5	0	-1,051.56	985.92	2,263.85
GSVIVT01003857001	Glycine hydroxymethyltransferase	ID_1739	4	0	-377.48	20.46	-417.07
GSVIVT01031168001	Ribosomal protein L18 60S	ID_1740	4	0	-3,798.61	148.11	-4,664.47
GSVIVT01031173001	Unknown protein	ID_1741	12	0	-527.41	606.36	3,512.18
GSVIVT01004456001	Ternary complex factor MIP1	ID_1742	4	0	-126.69	106.65	-193.66
GSVIVT01031228001	Universal stress protein (USP) family protein	ID_1743	13	0	990.15	692	800.88
GSVIVT01031244001	Serine/threonine protein phosphatase	ID_1744	4	0	-199.73	2.23	-271.56
GSVIVT01031260001	Importin alpha-1 subunit (IMPA1)	ID_1745	4	0	-443.24	84.94	-587.33
GSVIVT01031261001	Phospholipase/Carboxylesterase	ID_1746	4	0	-91.26	-44.19	-114.02
GSVIVT01031267001	Beta-fructofuranosidase	ID_1747	11	0	561.6	980.2	-116.99
GSVIVT01012100001	VAMP726 (VESICLE-associated membrane protein)	ID_1748	0	0	-3,107.16	-2,222.71	-2,435.03
GSVIVT01031298001	Ribosome-binding factor A; Glycoside hydrolase, family 28	ID_1749	2	0	-55.18	-50.99	-73.21
GSVIVT01031305001	Unknown protein	ID_1750	7	0	-91.44	164.77	-118.24
GSVIVT01031310001	ATP-citrate synthase	ID_1751	5	0	-2,377.19	6,285.26	3,026.24
GSVIVT01031319001	Pyruvate dehydrogenase kinase	ID_1752	8	0	54.93	-211.55	98.92
GSVIVT01031327001	Aspartic Protease (VvAP35)	ID_1753	7	0	6.15	3,211.42	218.97
GSVIVT01031329001	Aspartic Protease (VvAP34)	ID_1754	7	0	108.43	11,665.44	36.93
GSVIVT01031365001	DNA polymerase epsilon, subunit A	ID_1755	4	0	-109.9	-10.65	-144.19
GSVIVT01031366001	Ribosomal protein P2 60s acidic	ID_1756	4	0	-11,918.73	4,213.39	-12,961.65
GSVIVT01031386001	TRNA isopentenyltransferase	ID_1757	2	0	-62.86	-46.46	-77.18
GSVIVT01031418001	UDP-D-apiose/UDP-D-xylose synthase	ID_1758	1	0	-1,700.70	382.11	-1,301.90
GSVIVT01031430001	Argonaute protein	ID_1759	4	0	-2,104.22	38.44	-4,089.82
GSVIVT01004482001	Pentatricopeptide (PPR) repeat-containing protein	ID_1760	1	0	-205.22	-5.42	-179.28
GSVIVT01031470001	ATP dependent DNA ligase	ID_1761	4	0	-66.89	1.56	-67.94
GSVIVT01031525001	2-phosphoglycerate kinase	ID_1762	12	0	-101.61	45.33	463.6
GSVIVT01031526001	Chaperonin GroEL	ID_1763	1	0	-1,828.07	1,011.03	-1,459.64
GSVIVT01031538001	Zinc finger (CCCH-type) family protein	ID_1764	7	0	-177.93	293.44	-218.62
GSVIVT01031566001	Ribosomal protein S8 (RPS8B) 40S	ID_1765	1	0	-368.27	88.95	-303.82
GSVIVT01004596001	ATP-dependent Clp protease proteolytic subunit (ClpP4)	ID_1766	4	0	-195.25	-88.52	-268.08
GSVIVT01031575001	Inner membrane import protein Tic22, Chloroplast	ID_1767	1	0	-279.09	216.84	-12.83
GSVIVT01031632001	Ribosomal protein S1	ID_1768	1	0	-241.16	-21.86	-220.77
GSVIVT01031661001	Leucin-rich repeat protein kinase	ID_1769	0	0	-2,223.98	-2,539.07	-2,550.56
GSVIVT01031662001	15-cis-ζ-carotene isomerase (Z-ISO) (VvZISO1)	ID_1770	7	0	-453.97	705.7	-497.67
GSVIVT01012120001	AICARFT/IMPCHase bienzyme; MGS	ID_1771	4	0	-796.02	33.1	-1,068.35
GSVIVT01031668001	Ku70	ID_1772	4	0	-420.6	-64.76	-776.56
GSVIVT01031709001	PAB8 (poly(A) binding protein 8)	ID_1773	1	0	-204.96	167.27	-184.89
GSVIVT01031717001	Zinc finger (C3HC4-type ring finger)	ID_1774	4	0	-285.81	-38.84	-401.01
XM002270891	#N/A	ID_1775	3	0	-372.75	-449.82	162.05
GSVIVT01031747001	ERF/AP2 Gene Family (VvERF117)	ID_1776	2	0	-63.27	-64.27	-147.07
GSVIVT01004649001	Ribosomal protein L7 (RPL7D) 60S	ID_1777	4	0	-850.17	60	-1,088.51
GSVIVT01031763001	Transcriptional factor B3	ID_1778	7	0	-10.12	21.61	-2.72
GSVIVT01031779001	Nodulation protein	ID_1779	4	0	-47.61	-14.63	-59.06
GSVIVT01031780001	RNA-binding protein 47B (ATRBP47B)	ID_1780	7	0	-2,295.04	6,905.98	-3,072.86
GSVIVT01031789001	CRK (CDPK-related kinase)	ID_1781	1	0	-1,087.89	-91.99	-750.68
GSVIVT01031798001	Armadillo/beta-catenin repeat	ID_1782	4	0	-158.44	174.99	-551.3
GSVIVT01003935001	Ran-binding protein 1 RanBP1	ID_1783	1	0	-719.53	644.9	-293.43
GSVIVT01031842001	Unknown protein	ID_1784	4	0	-234.31	-63.83	-257.25
GSVIVT01031854001	CYP82C4	ID_1785	12	0	7.82	391.21	1,460.38
GSVIVT01031883001	Clast3	ID_1786	7	0	28.13	361.17	-34.8
GSVIVT01012130001	Thioredoxin O1 ATO1	ID_1787	1	0	-651.02	174.93	-456.78
GSVIVT01031904001	IBR domain-containing protein	ID_1788	5	0	-178.11	155.22	37.2
GSVIVT01031955001	Coatomer subunit gamma	ID_1789	7	0	-1,170.78	1,573.19	-1,003.46
GSVIVT01031966001	NADH dehydrogenase (ubiquinone) Fe-S protein 8	ID_1790	5	0	-353.7	541.84	91.73
GSVIVT01031970001	EMB2219 (embryo defective 2219)	ID_1791	4	0	-342.26	91.84	-487.35
GSVIVT01012138001	Polygalacturonase QRT3	ID_1792	4	0	-6.9	20.71	-58.29
GSVIVT01032004001	Amygdalin hydrolase isoform AH I	ID_1793	3	0	-302.37	-192.54	261.63
GSVIVT01004710001	#N/A	ID_1794	12	0	511.21	1,931.56	3,494.16
GSVIVT01012140001	N-carbamyl-L-amino acid amidohydrolase	ID_1795	7	0	50.09	397.35	-201.51
GSVIVT01032040001	Succinate dehydrogenase [ubiquinone] flavoprotein subunit	ID_1796	4	0	-56.24	4.83	-62.45
GSVIVT01004711001	#N/A	ID_1797	12	0	154.38	236.52	563.37
GSVIVT01012141001	Zinc transporter ZIP5	ID_1798	0	0	-88.18	-85.51	-103.97
GSVIVT01032129001	ATAB2	ID_1799	4	0	-828.52	-138.66	-1,071.93
GSVIVT01003964001	Esterase	ID_1800	1	0	-152.57	-28.51	-50.27
GSVIVT01032155001	24-sterol C-methyltransferase	ID_1801	7	0	-265.03	408.16	-360.55
GSVIVT01012152001	No hit	ID_1802	12	0	62.46	395.42	317.61
GSVIVT01012153001	Haloacid dehalogenase hydrolase	ID_1803	11	0	289.36	229.27	37.42
GSVIVT01032365001	CYP724B1	ID_1804	9	0	1.09	-1.39	-3.42
GSVIVT01012155001	Cationic amino acid transporter 5	ID_1805	5	0	-447.13	60.46	15.26
GSVIVT01003975001	Succinate dehydrogenase iron-protein subunit	ID_1806	7	0	-92.05	1,173.92	530.7
GSVIVT01032385001	L-fucokinase	ID_1807	7	0	705.08	1,867.11	-476.75
GSVIVT01032387001	#N/A	ID_1808	4	0	-45.19	-16.81	-47.94
GSVIVT01032402001	Heterogeneous nuclear ribonucleoprotein A1/A3	ID_1809	4	0	-223.01	171.75	-338.23
GSVIVT01000546001	Lipase GDSL	ID_1810	11	0	112.71	121.06	-125.25
XM002285376	#N/A	ID_1811	7	0	-6,010.27	55,119.03	8,826.01
GSVIVT01032450001	#N/A	ID_1812	4	0	-38.64	-20.07	-89.25
GSVIVT01032451001	ADP-ribosylation factor A1B	ID_1813	12	0	-177.36	3,270.94	4,765.23
GSVIVT01032478001	CAAX farnesyltransferase beta subunit	ID_1814	1	0	-142.52	8.74	-91.35
GSVIVT01032493001	HEAT repeat-containing protein	ID_1815	4	0	-949.01	336.88	-994.72
GSVIVT01003989001	Glycerol-3-phosphate dehydrogenase (NAD+)	ID_1816	14	0	255.09	829.87	606.55
GSVIVT01032540001	ferredoxin thioredoxin reductase catalytic beta chain	ID_1817	1	0	-521.35	-264.29	-483.29
GSVIVT01032561001	Phototropin-2	ID_1818	4	0	-58.65	-22.39	-67.22
GSVIVT01032569001	Serine/threonine protein phosphatase PP2A-5 catalytic subunit (PP2A5)	ID_1819	1	0	-155.07	106.06	-51.99
GSVIVT01032575001	P-glycoprotein 17	ID_1820	4	0	-101.4	-51.61	-121.54
GSVIVT01032900001	Proteasome	ID_1821	4	0	-682.05	30.89	-1,152.26
GSVIVT01032922001	Alpha-amylase isozyme C2 precursor	ID_1822	4	0	-824.24	-334.83	-1,071.18
GSVIVT01032942001	Glyceraldehyde-3-phosphate dehydrogenase A, chloroplast precursor	ID_1823	7	0	-25.55	127.29	-51.37
GSVIVT01032985001	Unknown	ID_1824	1	0	-136.31	-77.94	-129.57
GSVIVT01032998001	Inducer of CBF expression 1 ICE1	ID_1825	4	0	-586.9	-171.58	-701.76
GSVIVT01033006001	V-type H+-transporting ATPase subunit C	ID_1826	1	0	-655.38	283.58	-69.83
GSVIVT01033037001	PBS1 (avrPphB susceptible 1)	ID_1827	3	0	-78.53	-72.58	-1.45
GSVIVT01033062001	Alcohol dehydrogenase	ID_1828	11	0	109.08	174.69	36.42
GSVIVT01004010001	Glycosyl hydrolase family 20 protein	ID_1829	4	0	-221.4	43.35	-262.13
GSVIVT01033099001	Sulfite oxidase	ID_1830	7	0	-1,815.56	1,844.58	-1,143.01
GSVIVT01033243001	Zeatin O-glucosyltransferase	ID_1831	11	0	353.37	1,095.97	-996.66
GSVIVT01033246001	Transcription initiation factor TFIIB	ID_1832	5	0	-155.68	189.57	525.8
GSVIVT01033276001	Exosome complex component RRP43	ID_1833	5	0	-423.95	83.3	89.82
GSVIVT01033278001	Unknown protein	ID_1834	5	0	-379.36	63.73	482.48
GSVIVT01033307001	GTP-binding protein TypA/BipA	ID_1835	7	0	-70.21	179.58	-113.85
GSVIVT01033314001	Unknown	ID_1836	9	0	31.31	-23.12	-361.56
GSVIVT01033317001	MATE efflux family protein	ID_1837	4	0	-935.33	109.14	-1,137.47
GSVIVT01033323001	Helicase	ID_1838	4	0	-48.68	7.47	-95.82
GSVIVT01012193001	Processing peptidase beta subunit, mitochondrial	ID_1839	7	0	-38.87	42.84	-38.42
GSVIVT01033390001	PHD finger transcription factor	ID_1840	1	0	-68.56	-35.96	-65.87
GSVIVT01033417001	Armadillo helical	ID_1841	4	0	-215.14	59.93	-228.29
GSVIVT01033425001	Translation initiation factor eIF-3 subunit 8	ID_1842	1	0	-981.94	966.3	-328.2
GSVIVT01033430001	Pre-rRNA processing protein RRP5	ID_1843	4	0	-315.81	-211.93	-438.87
GSVIVT01033434001	Sphingosine-1-phosphate phosphatase	ID_1844	1	0	-313.4	-7.61	-312.66
GSVIVT01033476001	Aha1 domain-containing protein	ID_1845	1	0	-2,295.79	151.52	-1,171.67
GSVIVT01004079001	Copper amine oxidase	ID_1846	7	0	-79.2	1,217.42	-168.38
GSVIVT01033491001	Cation efflux family	ID_1847	1	0	-51.08	-7.5	-50.82
GSVIVT01033494001	Actin beta/gamma 1	ID_1848	7	0	-175.49	213.12	-51.07
GSVIVT01033524001	Protein translocase ATOEP16-3 Tim17	ID_1849	7	0	-11.54	2,106.15	-186.64
GSVIVT01033571001	BLADE-ON-PETIOLE2	ID_1850	7	0	-7.57	22.92	-8.7
GSVIVT01033591001	Embryo-abundant protein	ID_1851	10	0	385.27	131.38	88.76
GSVIVT01004093001	Adaptor-related protein complex 1, mu 1 subunit	ID_1852	1	0	-139.22	31.83	-55.33
GSVIVT01033637001	MAP70 protein .	ID_1853	4	0	-150.17	2.65	-235.71
GSVIVT01033644001	Zinc finger (C2H2 type) family	ID_1854	7	0	-668.38	1,130.81	-326.78
GSVIVT01033651001	S-adenosylmethionine synthetase	ID_1855	12	0	37.44	30.95	2,185.33
GSVIVT01033666001	Zinc finger protein ATRZ-1A	ID_1856	4	0	-2,373.86	-757.04	-5,248.65
GSVIVT01033671001	Pectate lyase	ID_1857	12	0	-55.1	-39.53	654.38
GSVIVT01033747001	Pyruvate kinase, cytosolic isozyme	ID_1858	5	0	-2,145.25	3,179.73	5,207.54
GSVIVT01033748001	Uridylate kinase	ID_1859	4	0	-364.85	-149.04	-378.05
GSVIVT01033765001	AT-hook protein 1 (AHP1)	ID_1860	4	0	-2,226.13	-1,454.17	-4,024.72
GSVIVT01033776001	Delta14-sterol reductase FK (FACKEL)	ID_1861	4	0	-569.81	138.46	-782.27
GSVIVT01033791001	fructose-bisphosphate aldolase cytoplasmic isozyme	ID_1862	5	0	-10,367.87	41,820.74	24,222.23
GSVIVT01033801001	1,4-alpha-glucan branching enzyme IIB, chloroplast precursor	ID_1863	7	0	-18.85	263.79	-100.6
GSVIVT01033830001	Hydrolase, alpha/beta fold	ID_1864	7	0	-1,032.67	1,206.45	-271.66
GSVIVT01033955001	VPS60.2 SNF7	ID_1865	9	0	67.01	-67.87	-221.4
GSVIVT01033959001	LMBR1 integral membrane	ID_1866	1	0	-1,071.77	-374.57	-930.71
GSVIVT01004251001	Unknown	ID_1867	4	0	-132.45	1.27	-372.44
GSVIVT01034021001	E-cadherin binding protein	ID_1868	1	0	-32.27	6.44	-23.38
GSVIVT01034024001	Ceramidase	ID_1869	4	0	-351.39	344.15	-441.44
GSVIVT01034025001	Ribosomal protein L35a (RPL35aC) 60S	ID_1870	4	0	-93.7	93.12	-133.05
GSVIVT01000243001	Transmembrane CLPTM1 Cleft lip and palate transmembrane protein 1	ID_1871	1	0	-1,769.96	946.44	-1,265.12
GSVIVT01034077001	Lumen common protein family, chloroplast	ID_1872	4	0	-129.4	10.98	-236.49
GSVIVT01034098001	Aldo-keto reductase	ID_1873	0	0	-116.57	-87.13	-121.98
GSVIVT01012237001	Fructokinase-2	ID_1874	4	0	-292.26	-88.51	-337.96
GSVIVT01034178001	Pectinacetylesterase	ID_1875	1	0	-86.16	33.33	-55.77
GSVIVT01034188001	H/ACA ribonucleoprotein complex subunit 4	ID_1876	4	0	-2,024.03	-429.04	-2,888.66
GSVIVT01034194001	#N/A	ID_1877	0	0	-894.75	-704.9	-582.33
GSVIVT01034212001	ARF GTPase activator, ARF-GAP Domain 6	ID_1878	7	0	-2,739.86	5,597.55	-881.04
XM002280488	#N/A	ID_1879	0	0	-2,483.53	-2,096.20	-1,799.15
GSVIVT01034280001	Diaminopimelate decarboxylase	ID_1880	4	0	-2,253.94	1,337.76	-3,642.98
GSVIVT01034331001	Katanin p80 (WD repeat containing) subunit B 1	ID_1881	4	0	-61.42	-15.85	-68.9
GSVIVT01034344001	Pyruvate kinase	ID_1882	5	0	-548.5	3,217.24	3,592.75
GSVIVT01034351001	Unknown protein	ID_1883	1	0	-102.77	17.14	-19.59
GSVIVT01034360001	Unknown protein	ID_1884	12	0	-17.64	-50.99	469.77
GSVIVT01034361001	High mobility group B 6	ID_1885	4	0	-1,062.67	351.59	-1,511.17
GSVIVT01034394001	ZFWD1 (zinc finger WD40 repeat protein 1)	ID_1886	1	0	-68.28	18.17	-43.07
GSVIVT01034397001	Zfwd2 protein (ZFWD2)	ID_1887	1	0	-40.29	11.72	-23.01
GSVIVT01034402001	Zfwd2 protein (ZFWD2)	ID_1888	1	0	-76.06	24.31	-41.32
GSVIVT01034409001	Zfwd2 protein (ZFWD2)	ID_1889	1	0	-41.15	8.1	-26.61
GSVIVT01034588001	#N/A	ID_1890	7	0	-2,377.18	2,008.99	-2,061.59
GSVIVT01034611001	Small nuclear ribonucleoprotein B and B'	ID_1891	1	0	-80.9	41.03	-69.62
GSVIVT01034613001	Beta-D-glucosidase	ID_1892	4	0	-480.86	895.35	-1,025.15
GSVIVT01034615001	Serine/threonine-protein phosphatase BSL3	ID_1893	3	0	-13.38	-3.34	5.51
GSVIVT01034645001	Exocyst subunit EXO70 A1	ID_1894	4	0	-1,128.57	867.06	-1,203.52
GSVIVT01034738001	No hit	ID_1895	4	0	-95.53	25.62	-148.03
GSVIVT01005129001E5	#N/A	ID_1896	9	0	2,499.01	796.66	-4,326.53
GSVIVT01034940001	Ribosomal protein S1 30S	ID_1897	4	0	-96.99	19.5	-212.61
GSVIVT01034964001	Galactokinase (GAL1)	ID_1898	12	0	543.88	3,111.20	4,378.76
GSVIVT01034969001	#N/A	ID_1899	4	0	-351.71	255.57	-423.49
GSVIVT01035014001	Transducin family protein / WD-40	ID_1900	4	0	-140.41	21.84	-259.28
GSVIVT01035034001	Unknown protein	ID_1901	3	0	-207.78	-177.19	384.44
GSVIVT01004468001	ATP-dependent Clp protease proteolytic subunit (ClpP4)	ID_1902	4	0	-371.97	84.43	-395.49
GSVIVT01005147001	Retroelement pol polyprotein	ID_1903	2	0	-88.93	-80.84	-191.35
GSVIVT01035096001	Ribosomal protein L19 (RPL19A) 60S	ID_1904	7	0	-3,101.78	3,889.91	-1,296.08
GSVIVT01035117001	fumarylacetoacetate hydrolase	ID_1905	4	0	-207.32	252.57	-324.08
GSVIVT01035145001	Transducin protein	ID_1906	7	0	-218.55	702.38	-237.52
GSVIVT01035247001	Glutamate decarboxylase 1	ID_1907	11	0	3,429.52	6,559.55	-932.05
GSVIVT01035322001	6-phosphofructokinase	ID_1908	7	0	181.3	652.83	-114.15
GSVIVT01035323001	Serine/threonine-protein kinase Aurora-1	ID_1909	4	0	-147.76	-45.02	-366.9
GSVIVT01035326001	Tetratricopeptide repeat (TPR)-containing	ID_1910	1	0	-113.59	-35.32	-74.91
GSVIVT01001426001	Choline kinase	ID_1911	9	0	2,934.04	657.04	-1,224.66
GSVIVT01035358001	Unknown	ID_1912	2	0	-131.83	-129.07	-166.99
GSVIVT01035402001	Zinc transporter ZIP4	ID_1913	7	0	-1,249.24	1,746.51	-1,297.27
GSVIVT01035408001	#N/A	ID_1914	4	0	-394.11	381.67	-531.41
GSVIVT01035413001	Conserved oligomeric Golgi complex component 8	ID_1915	1	0	-42.74	12.63	-30.46
GSVIVT01005210001	Unknown protein	ID_1916	11	0	5,999.86	6,564.93	2,961.21
GSVIVT01012753001	Splicing factor 3A subunit 3	ID_1917	4	0	-385.85	-167.18	-439.14
GSVIVT01035511001	#N/A	ID_1918	1	0	-1,257.86	1,121.51	-139.83
GSVIVT01035537001	Replicon protein A (ATRPA2/ROR1/RPA2)	ID_1919	4	0	-322.73	78.49	-420.41
GSVIVT01035544001	PAP/fibrillin family	ID_1920	7	0	-168.01	1,714.89	-734.82
GSVIVT01004672001	Unknown protein	ID_1921	5	0	-421.4	-55.06	503.74
GSVIVT01035602001	#N/A	ID_1922	1	0	-253.19	-1.13	-248.29
GSVIVT01035625001	YebC	ID_1923	1	0	-112.71	88.05	-107.25
GSVIVT01035631001	Exosome complex exonuclease RRP46	ID_1924	2	0	-162.1	-126.44	-268.99
GSVIVT01035641001	Lactoylglutathione lyase	ID_1925	4	0	-180.37	-29.29	-249.9
GSVIVT01035650001	FAD-binding domain-containing protein	ID_1926	0	0	-288.94	-287.97	-353.37
GSVIVT01035658001	4-amino-4-deoxychorismate lyase	ID_1927	0	0	-526.12	-616.42	-579.93
GSVIVT01035660001	Translation initiation factor eIF-3 subunit 6	ID_1928	4	0	-935.41	475.92	-1,248.94
GSVIVT01035663001	Myb-related protein 3R-1 (Plant c-MYB-like protein 1) MYB3R1	ID_1929	4	0	-228.88	174.69	-530.56
GSVIVT01035666001	RNA recognition motif (RRM)-containing protein	ID_1930	4	0	-871.71	-136.34	-1,107.31
GSVIVT01035667001	Coiled-coil domain-containing protein 25	ID_1931	4	0	-172.83	37.38	-518.13
GSVIVT01035669001	Membrane protein	ID_1932	7	0	225.34	1,031.41	-651.99
GSVIVT01035713001	GLB3 (2-on-2 hemoglobin like gene 3)	ID_1933	11	0	966.13	1,414.35	-107.48
GSVIVT01035715001	ABC Transporter (VvPDR28 - VvABCG58)	ID_1934	3	0	-8.83	-6.42	30.13
GSVIVT01004718001	Aquaporin TIP2;2	ID_1935	11	0	760.88	654.09	-20.5
GSVIVT01035797001	TIFY gene family (VvTIFY2)	ID_1936	3	0	-163.86	-122.51	-3.4
GSVIVT01035802001	Ubiquinol-cytochrome c reductase subunit 7	ID_1937	5	0	-723.66	1,775.13	942.77
GSVIVT01035805001	Ras GTP-binding protein (RAN3)	ID_1938	5	0	-366.66	413.21	10.87
GSVIVT01035833001	Brittle 1 protein	ID_1939	7	0	-632.28	3,040.10	701.7
GSVIVT01035857001	BRI1-KD interacting protein 118	ID_1940	4	0	-863.43	-54.93	-1,046.74
GSVIVT01012796001	R protein L6	ID_1941	12	0	-188.51	-66.59	859.09
GSVIVT01035952001	Alpha-1,3-galactosyltransferase	ID_1942	1	0	-585.38	-3.51	-570.05
GSVIVT01035980001	Translation initiation factor eIF-4F	ID_1943	7	0	-188.47	437.38	-48.93
GSVIVT01036004001	DNA-directed RNA polymerase II subunit J	ID_1944	7	0	-1,126.88	1,664.87	-1,139.27
GSVIVT01036012001	Translation initiation factor eIF-3 subunit 9	ID_1945	1	0	-196.67	7.43	-174.92
GSVIVT01004782001	PLATZ transcription factor	ID_1946	0	0	-363.35	-299.19	-369.52
GSVIVT01036042001	Conserved oligomeric Golgi complex 7	ID_1947	3	0	-90.01	-31.94	-8.26
GSVIVT01036047001	Receptor-like kinase	ID_1948	4	0	-16.79	134.42	-248.56
GSVIVT01036066001	Calcium-binding EF hand	ID_1949	3	0	-3.83	-4.61	8.08
GSVIVT01036113001	EIF-4A3	ID_1950	4	0	-701.35	171.84	-937.03
GSVIVT01036114001	Unknown protein	ID_1951	4	0	-104.4	-8.54	-117.66
GSVIVT01036119001	RNA-binding region RNP-1	ID_1952	4	0	-2,374.24	-1,134.91	-3,529.64
GSVIVT01036211001	Unknown protein	ID_1953	4	0	-75.78	-28.17	-314.8
GSVIVT01012985001	Secretory carrier membrane protein (SCAMP4)	ID_1954	5	0	-1,209.52	438.87	1,702.13
GSVIVT01005331001	Elongation factor 1-alpha	ID_1955	1	0	-7,060.92	2,652.88	-4,045.09
GSVIVT01036292001	Unknown protein	ID_1956	1	0	-187.3	-24.06	-47.04
GSVIVT01004799001	Derlin-2	ID_1957	5	0	-137.07	100.85	82.3
GSVIVT01036441001	DDT domain-containing protein	ID_1958	4	0	-51.48	15.48	-63.62
GSVIVT01036450001	Proteasome maturation factor UMP1	ID_1959	4	0	-731.66	1,032.82	-3,137.97
GSVIVT01004809001	Bromo-adjacenty (BAH) domain-containing protein	ID_1960	4	0	-722.96	-1.93	-1,052.13
GSVIVT01036475001	#N/A	ID_1961	7	0	-141.31	169.3	-118.88
GSVIVT01036483001	Proline oxidase	ID_1962	11	0	75.53	121.29	-71.78
GSVIVT01036484001	Cell division protein FtsH	ID_1963	4	0	-41.13	39.36	-210.62
GSVIVT01036604001	ACI112	ID_1964	7	0	-32.86	236.18	-38.98
GSVIVT01036659001	No hit	ID_1965	8	0	145.31	-368.77	34.83
GSVIVT01036698001	Nucleoprotein TPR	ID_1966	7	0	-418.45	447.69	-464.71
GSVIVT01036721001	Aldehyde Dehydrogenase (VvALDH5F3)	ID_1967	7	0	-185.65	379.21	-32.01
GSVIVT01036723001	SAM-dependent methyltransferase	ID_1968	4	0	-63.42	-3.28	-66.26
GSVIVT01036736001	#N/A	ID_1969	1	0	-1,424.98	97.86	-1,371.71
GSVIVT01036737001	3-deoxy-8-phosphooctulonate synthase.	ID_1970	4	0	-112.03	43.65	-123.76
GSVIVT01036762001	Peroxisomal 2,4-dienoyl-CoA reductase	ID_1971	1	0	-503.02	-128.98	-71.69
GSVIVT01036763001	FtsH protease 12	ID_1972	4	0	-79.49	39.61	-90.49
GSVIVT01036775001	Phosphoglycerate kinase, cytosolic	ID_1973	5	0	-879.88	4,321.50	2,149.73
GSVIVT01036780001	RRNA methylase	ID_1974	4	0	-95.72	13.15	-112.91
GSVIVT01036957001	TIP growth defective 1	ID_1975	1	0	-164.31	-66.63	-122.02
GSVIVT01036964001	Unknown protein	ID_1976	0	0	-317.81	-274.15	-265.21
GSVIVT01037046001	Tubulin alpha	ID_1977	7	0	-2,626.94	3,897.20	-4,027.84
GSVIVT01037071001	Serine carboxypeptidase SCPL17	ID_1978	9	0	11.54	29.24	-43.96
GSVIVT01037233001	Phycoerythrobilin ferredoxin oxidoreductase	ID_1979	4	0	-89.08	-3.51	-115.91
GSVIVT01037259001	Regulator of chromosome condensation (RCC1)	ID_1980	4	0	-105.29	34.37	-173.92
GSVIVT01004867001	RPS4 (resistant to p. syringae 4)	ID_1981	4	0	-530.43	-237.22	-727.89
GSVIVT01037276001	Unknown protein	ID_1982	4	0	-606.15	-288.08	-767.54
GSVIVT01037303001	Histone deacetylase (HD2A)	ID_1983	7	0	-933.34	916.5	-978.79
GSVIVT01037376001	Indigoidine synthase A family protein	ID_1984	2	0	-101.64	-144.5	-207.77
GSVIVT01037384001	Cysteine desulfurase	ID_1985	4	0	-286.37	171.73	-297.4
GSVIVT01037397001	Cyclin CYCB1_2	ID_1986	4	0	-95.7	-22.71	-161.93
GSVIVT01037402001	Plectin (myosin-like)	ID_1987	4	0	-327.19	187.3	-1,023.64
GSVIVT01037438001	Geranylgeranyl reductase	ID_1988	4	0	-1,395.68	-913.5	-1,624.56
GSVIVT01004954001	Heptaprenyl diphosphate synthase component II	ID_1989	7	0	-95.65	81.88	-85.06
GSVIVT01037511001	5-methyltetrahydropteroyltriglutamate--homocysteine S-methyltransferase	ID_1990	1	0	-462.97	217.41	-335.28
GSVIVT01037526001	Thylakoid lumenal P17.1 protein	ID_1991	4	0	-99.32	-76.09	-398.02
GSVIVT01037538001	Strictosidine synthase	ID_1992	7	0	-809.03	2,318.00	19.08
GSVIVT01037542001	Periplasmic beta-glucosidase precursor	ID_1993	7	0	-342.88	2,012.03	-1,086.68
GSVIVT01013072001	PAP/fibrillin family	ID_1994	5	0	-110.59	119.55	56.68
GSVIVT01000024001	Signal peptidase complex subunit 3	ID_1995	5	0	-819.24	1,081.66	572.67
GSVIVT01037650001	Endoribonuclease L-PSP	ID_1996	4	0	-690.83	775.1	-1,391.65
GSVIVT01037702001	Acid phosphatase/vanadium-dependent haloperoxidase	ID_1997	4	0	-218.9	344.65	-797.1
[truncated: 3,973 more rows]

## Sheet: AR profile set
Data S5. STEM analysis on the four varieties developing seed datasets.
Gene ID	Functional annotation	SPOT	Profile	S1	S2	S3	S4
GSVIVT01025945001	putative MADS-box Agamous 3 (VviAGL11)	ID_645	14	0	3,175.90	9,097.18	4,945.87
XM002267604F3H	#N/A	ID_0	10	0	20,100.59	7,408.88	3,155.78
GSVIVT01030056001	Heat shock protein 90C	ID_1	8	0	474.38	-892.57	621.76
GSVIVT01012040001	Glutamine synthetase	ID_2	10	0	2,262.46	-489.05	-1,089.39
GSVIVT01030074001	Import inner membrane translocase subunit TIM50	ID_3	6	0	-4.25	-130.35	-94.82
GSVIVT01030085001	fasciclin-like arabinogalactan protein FLA2	ID_4	11	0	664.67	335.07	-6.73
GSVIVT01030120001	Heterogeneous nuclear ribonucleoprotein A1/A3	ID_5	6	0	10.02	-50.68	-39.44
GSVIVT01030138001	Subtilisin protease	ID_6	9	0	3.15	-7.63	-33.43
GSVIVT01030142001	Telomere repeat binding protein 1	ID_7	2	0	-33.03	-68.29	-66.44
GSVIVT01030218001	Aspartate aminotransferase	ID_8	10	0	256.19	-56.01	51.04
GSVIVT01030266001	Kelch repeat-containing protein	ID_9	6	0	-47.15	-245.26	-25.7
GSVIVT01030275001	Unknown protein	ID_10	0	0	-299.7	-304.76	-371.57
GSVIVT01030295001	Ribosomal protein S4 (RPS4D) 40S	ID_11	9	0	2,002.94	-3,209.85	-6,218.15
GSVIVT01030413001	EDM2	ID_12	2	0	-0.62	-161.69	-211.45
GSVIVT01030419001	Rho GDP-dissociation inhibitor 2	ID_13	2	0	-54.89	-170.87	-204.46
GSVIVT01030439001	Prephenate dehydratase	ID_14	9	0	534.34	-168.1	-464.16
GSVIVT01012058001	Splicing factor 3A subunit 1	ID_15	8	0	0.5	-225.33	259.58
GSVIVT01012059001	Serine carboxypeptidase S10	ID_16	4	0	-342.11	-75.96	-783.89
GSVIVT01030475001	Chromosome associate protein subunit H	ID_17	9	0	92.24	-129.93	-161.23
GSVIVT01030484001	Dehydrogenase	ID_18	2	0	-50.8	-63.2	-80.19
GSVIVT01030487001	Bromo-adjacenty (BAH) domain-containing protein	ID_19	6	0	185.55	-724.79	-254.62
GSVIVT01030490001	RNA-binding protein	ID_20	8	0	1.01	-4.26	0
GSVIVT01030497001	Nucleobase-ascorbate transporter 1 (NAT1)	ID_21	2	0	8.44	-360.36	-378.07
GSVIVT01030544001	Phagocytosis and cell motility protein ELMO1	ID_22	2	0	-0.98	-15.68	-15.68
GSVIVT01030616001	Peroxidase ATP11A (gb|X98802).	ID_23	11	0	1,641.65	1,275.58	-548.5
GSVIVT01030624001	Histone-lysine N-methyltransferase ATXR2	ID_24	2	0	-8.02	-212.97	-216.61
GSVIVT01030716001	Glucan endo-1,3-beta-glucosidase 3 precursor	ID_25	6	0	119.99	-206.34	-248.54
GSVIVT01030782001	DNA repair protein Rad4 family	ID_26	6	0	33.79	-275.96	-70.2
GSVIVT01030881001	Beta-mannosidase	ID_27	9	0	233.96	-123.57	-350.48
GSVIVT01030914001	NADH dehydrogenase (ubiquinone) Fe-S protein 1	ID_28	9	0	641.8	-258.32	-666.26
GSVIVT01030973001	Phosphatidic acid phosphatase alpha	ID_29	0	0	-81.87	-127.2	-92.43
GSVIVT01030990001	Glutamine amidotransferase	ID_30	12	0	-70.14	299.99	523.87
GSVIVT01031018001	Ribosomal protein S7 (RPS7A) 40S	ID_31	9	0	506.15	-594.1	-1,394.69
GSVIVT01031023001	neoxanthin synthase (NSY) (VvNSY1)	ID_32	2	0	-22.09	-29.34	-45.28
GSVIVT01031037001	KH domain containing protein	ID_33	2	0	-104.56	-208	-256.39
GSVIVT01031067001	Chaperonin	ID_34	2	0	-47.57	-3,126.89	-3,695.67
GSVIVT01012094001	Unknown protein	ID_35	6	0	205.51	-663.83	-716.98
GSVIVT01031212001	3'-5' exoribonuclease	ID_36	0	0	-148.59	-227.39	-228.76
GSVIVT01031229001	Calreticulin 2 (CRT2)	ID_37	6	0	486.64	-3,676.48	-3,002.83
GSVIVT01004457001	Ternary complex factor MIP1	ID_38	6	0	87.58	-274.98	-276.26
GSVIVT01031264001	Agenet domain-containing protein	ID_39	6	0	-2.7	-79.06	-43.44
GSVIVT01001270001	Multi-copper oxidase (SKU5)	ID_40	10	0	1,776.49	-47.14	-511.64
GSVIVT01000223001	Microtubule end binding protein 1 (EB1)	ID_41	9	0	404.25	-424.11	-677.41
GSVIVT01031316001	Protein-serine/threonine kinase haspin-related	ID_42	9	0	123.79	-277.24	-398.6
GSVIVT01031342001	Pectinacetylesterase	ID_43	10	0	307.83	-76.84	-170.01
GSVIVT01031344001	flap endonuclease 1a	ID_44	2	0	3.32	-36.82	-47.12
GSVIVT01031354001	Phytochrome A (PHYA)	ID_45	2	0	-27.12	-40.24	-64.62
GSVIVT01031355001	SNARE YKT6 1	ID_46	8	0	46.62	-16.39	15.89
GSVIVT01012105001	Protein kinase C inhibitor	ID_47	2	0	-82.33	-305.34	-349.87
GSVIVT01031405001	Cellulose synthase CSLA02	ID_48	10	0	1,283.67	-457.73	-362.13
GSVIVT01031467001	Zinc finger (C3HC4-type ring finger)	ID_49	10	0	881	-457.37	46.21
GSVIVT01031478001	#N/A	ID_50	9	0	41.05	-69.24	-100.02
GSVIVT01031496001	myb domain protein 36	ID_51	10	0	104.97	0.19	-9.25
GSVIVT01031528001	ABC Transporter (VvWBC25 - VvABCG25)	ID_52	0	0	-1,334.09	-1,724.26	-1,718.74
GSVIVT01031532001	Transcription initiation factor TFIIB	ID_53	0	0	-387.28	-535.76	-557.11
GSVIVT01031547001	Ubiquitin-conjugating enzyme E2 C	ID_54	10	0	629.94	-176.42	-381.58
GSVIVT01031554001	TTN9 (TITAN9)	ID_55	2	0	1.67	-117.95	-124.18
GSVIVT01031564001	#N/A	ID_56	0	0	-47.93	-79.12	-55.39
GSVIVT01031620001	Rho GDP-dissociation inhibitor 2	ID_57	11	0	163.07	238.4	-129.67
GSVIVT01031646001	Aldo/keto reductase AKR	ID_58	12	0	482.61	243.95	1,813.68
GSVIVT01031648001	Aldo/keto reductase AKR	ID_59	12	0	453.43	259.96	1,437.76
GSVIVT01031649001	Aldo/keto reductase	ID_60	10	0	511.8	168.47	-80.3
GSVIVT01031651001	Aldo/keto reductase AKR	ID_61	12	0	35.15	17.47	327.92
GSVIVT01004606001	Unknown protein	ID_62	6	0	-35.31	-850.84	-736.78
GSVIVT01000226001	Cyclin D	ID_63	2	0	-175.48	-794.37	-810.11
GSVIVT01031749001	Prpk (p53-related protein kinase)	ID_64	2	0	2.45	-701.78	-906.2
GSVIVT01031765001	Cyclin-dependent kinase inhibitor ICK5	ID_65	9	0	11.75	-10.68	-17.28
GSVIVT01031905001	Protease	ID_66	2	0	56.6	-155.25	-200.31
GSVIVT01031931001	Phosphatidylinositol 4-kinase	ID_67	6	0	191.02	-312.78	-196.72
GSVIVT01031935001	Unknown protein	ID_68	9	0	26.67	-63.89	-104.53
GSVIVT01032030001	Urophorphyrin III methylase	ID_69	2	0	-41.61	-64.19	-89.34
GSVIVT01032039001	Pigment defective 322	ID_70	10	0	417.26	-9.1	-199.86
GSVIVT01032041001	Ribosomal protein L6 (RPL6C) 60S	ID_71	9	0	3,559.03	-2,198.36	-5,153.18
GSVIVT01032082001	Zinc finger (C3HC4-type ring finger)BIG BROTHER	ID_72	2	0	-59.53	-97.17	-106.43
GSVIVT01032083001	Unknown protein	ID_73	10	0	260.06	-43.57	-138.78
GSVIVT01032087001	F-type H+-transporting ATPase oligomycin sensitivity conferral	ID_74	9	0	871.29	-187.4	-1,269.89
GSVIVT01003955001	1-deoxy-D-xylulose-5-phosphate synthase, chloroplast precursor	ID_75	2	0	-12.4	-49.63	-54.43
GSVIVT01032102001	Ribosomal protein L30 (RPL30B) 60S	ID_76	2	0	617.46	-2,859.47	-4,166.47
GSVIVT01032118001	Polygalacturonase GH28	ID_77	0	0	-2,291.66	-2,455.39	-2,437.72
GSVIVT01032121001	Unknown protein	ID_78	0	0	-347.5	-460.67	-382.52
GSVIVT01032138001	DNA topoisomerase, ATP-hydrolyzing	ID_79	10	0	2,160.57	-1,659.36	-2,115.15
GSVIVT01004734001	#N/A	ID_80	12	0	-161.83	-264.18	2,786.62
GSVIVT01032197001	Unknown protein	ID_81	8	0	458.96	-386.83	189.59
GSVIVT01004735001	Copper-binding family protein	ID_82	12	0	-297.34	-428.22	5,054.07
GSVIVT01032239001	Squamosa promoter-binding protein (VvSBP10)	ID_83	10	0	152.92	40.8	33.7
GSVIVT01003969001	Unknown protein	ID_84	10	0	163.75	-109.64	-137.8
GSVIVT01032268001	Potyviral helper component protease-interacting protein 2	ID_85	6	0	143.27	-350.13	-409.61
GSVIVT01032269001	Protein kinase APK1B	ID_86	2	0	-68.24	-131.44	-196.03
GSVIVT01032352001	Unknown protein	ID_87	9	0	53.24	13.69	-29.57
GSVIVT01032373001	#N/A	ID_88	7	0	7.91	30.08	-4.67
GSVIVT01032403001	Nuclear pore complex protein Nup210	ID_89	2	0	16.43	-408.17	-446.49
GSVIVT01032439001	Anthranilate phosphoribosyltransferase, chloroplast precursor	ID_90	2	0	54.79	-135.84	-168.52
GSVIVT01004801001	Pentatricopeptide (PPR) repeat membrane-associated salt-inducible protein	ID_91	6	0	-206.87	-683.57	-522.48
GSVIVT01032459001	Unknown protein	ID_92	9	0	173.95	-163.65	-328.93
GSVIVT01012160001	Unknown protein	ID_93	10	0	262.14	-286.03	-342.72
GSVIVT01032500001	Aldehyde Dehydrogenase (VvALDH2B9)	ID_94	8	0	288.43	-391.04	1,690.86
GSVIVT01032509001	Nodulin MtN21 family	ID_95	8	0	432.42	-253.03	298.99
GSVIVT01032511001	Nodulin MtN21 family	ID_96	3	0	-274.45	-987.51	983.93
GSVIVT01032583001	Transcription factor E2Fe DEL1	ID_97	6	0	-2.94	-101.99	-93.16
GSVIVT01004833001	Ribosomal protein P0 acidic	ID_98	10	0	374.53	-389.05	-419.52
GSVIVT01032604001	Unknown protein	ID_99	10	0	174.32	-145.99	-32.9
GSVIVT01032920001	#N/A	ID_100	2	0	-891.75	-1,346.65	-1,451.86
GSVIVT01033005001	Phosphate carrier protein	ID_101	9	0	811.87	-43.15	-699.94
GSVIVT01033017001	Constans-like 14	ID_102	13	0	20.68	2.78	42.94
GSVIVT01033029001	Shikimate kinase	ID_103	10	0	14.42	-2.86	4.87
GSVIVT01033089001	Unknown protein	ID_104	6	0	-148.93	-433.59	-283.88
GSVIVT01033197001	Ulp1 protease , C-terminal catalytic domain containing protein	ID_105	2	0	0.08	-50.11	-69.96
GSVIVT01033204001	Unknown protein	ID_106	0	0	-179.3	-436.43	-226.56
GSVIVT01033237001	Phosphate/phosphoenolpyruvate translocator	ID_107	9	0	334.62	-577.77	-1,017.68
GSVIVT01033240001	Nuclear pore complex protein Nup93	ID_108	6	0	-216.02	-1,261.58	-1,111.40
GSVIVT01033242001	Unknown protein	ID_109	2	0	-239.2	-825.43	-815.62
GSVIVT01033245001	Unknown	ID_110	2	0	-87.56	-205.63	-192.9
GSVIVT01033252001	Kinesin motor protein	ID_111	10	0	132.6	-67.97	-101.3
GSVIVT01033260001	Unknown protein	ID_112	0	0	-113.88	-190.24	-140.79
GSVIVT01033275001	Cytoplasmic tRNA 2-thiolation protein 2	ID_113	0	0	-20.83	-51.54	-44.67
GSVIVT01033285001	24-sterol C-methyltransferase	ID_114	11	0	107.24	84.07	-9.74
GSVIVT01033297001	Cellulose synthase CESA3	ID_115	9	0	52.84	-11.39	-67.04
GSVIVT01033352001	UDP-N-acetylmuramoylalanine-D-glutamate ligase	ID_116	9	0	118.21	-179.69	-351.1
GSVIVT01033391001	Binding	ID_117	2	0	407.09	-1,218.27	-1,636.07
GSVIVT01033394001	Chaperonin	ID_118	6	0	29.73	-631.94	-423.93
GSVIVT01033402001	Glutamate dehydrogenase 1	ID_119	12	0	26.34	48.73	354.48
GSVIVT01033413001	Superoxide dismutase [Cu-Zn] 2	ID_120	2	0	-293.31	-311.21	-548.64
GSVIVT01033437001	DEAD box RNA helicase RH11	ID_121	4	0	-19.81	9.88	-53.01
GSVIVT01012199001	Ribosomal protein S19 (RPS19A) 40S	ID_122	9	0	453.62	-1,131.86	-1,839.18
GSVIVT01033462001	Kinesin motor protein	ID_123	8	0	-44.19	-364.75	197.16
GSVIVT01033464001	Chromomethylase	ID_124	10	0	194.75	-204.61	-252.53
GSVIVT01033499001	Unknown protein	ID_125	7	0	164.37	706.38	120.32
GSVIVT01033519001	Squamosa promoter-binding protein (VvSBP8)	ID_126	7	0	26.72	135.68	-43.48
GSVIVT01033522001	Strubbelig receptor family 2	ID_127	4	0	-0.88	2.74	-4.38
GSVIVT01033526001	Rhodanese domain-containing protein	ID_128	6	0	-15.73	-115.38	-45.62
GSVIVT01033532001	Ribosomal protein L6 (RPL6A) 60S	ID_129	6	0	1,101.17	-1,514.54	-949.7
GSVIVT01012207001	14-3-3 protein GF14 iota (GRF12)	ID_130	9	0	-12.53	-36.95	-178.8
GSVIVT01033557001	GCN5 N-acetyltransferase (GNAT)	ID_131	2	0	7.73	-43.31	-53.27
GSVIVT01033563001	GASA like	ID_132	2	0	-583.48	-2,996.31	-3,361.06
GSVIVT01004087001	Unknown protein	ID_133	6	0	16.99	-29.81	-32.52
GSVIVT01033574001	L-Galactono-1,4-lactone dehydrogenase	ID_134	9	0	224.57	-204.65	-303.39
GSVIVT01033593001	Protein kinase	ID_135	4	0	-541.56	-265.6	-641.21
GSVIVT01033594001	Protein kinase	ID_136	4	0	-1,060.20	-262.87	-1,231.68
GSVIVT01033595001	DNA-directed RNA polymerase II subunit E	ID_137	8	0	1,096.40	-75.74	1,291.42
GSVIVT01033598001	Condensin subunit 1	ID_138	6	0	144.92	-313.35	-376.65
GSVIVT01033599001	Pyruvate kinase	ID_139	10	0	171.87	-85.54	-130.49
GSVIVT01012210001	Acclimation of photosynthesis to environment	ID_140	2	0	14.75	-45.29	-73.43
GSVIVT01033614001	Kinesin motor protein	ID_141	9	0	104.63	-200.09	-344.65
GSVIVT01012211001	Pentatricopeptide (PPR) repeat-containing protein	ID_142	6	0	52.7	-294.12	-212.69
GSVIVT01033639001	DNA gyrase B subunit	ID_143	2	0	17.95	-59.48	-82.85
GSVIVT01012212001	Glucan endo-1,3-beta-glucosidase 3 precursor	ID_144	3	0	-296.21	-668.39	-99.26
GSVIVT01033669001	Unknown protein	ID_145	8	0	27.76	-55.38	27.2
GSVIVT01033681001	RAB GTPase RAB_ALPHA	ID_146	2	0	18.29	-68.11	-97.53
GSVIVT01012216001	Pentatricopeptide (PPR) repeat-containing	ID_147	3	0	-7.97	-30.63	8.4
GSVIVT01033724001	PAB7 (poly(A) binding protein 7)	ID_148	9	0	208.07	-228.13	-315.05
GSVIVT01012217001	Unknown protein	ID_149	10	0	28.19	-16.37	-16.1
GSVIVT01033770001	Phosphopyruvate hydratase.	ID_150	11	0	2,887.75	1,757.83	558.43
GSVIVT01033774001	#N/A	ID_151	2	0	158.46	-1,154.71	-2,111.87
GSVIVT01033806001	Inosine-uridine preferring nucleoside hydrolase family protein	ID_152	9	0	108.14	-21.78	-274.96
GSVIVT01033808001	Lipase GDSL	ID_153	9	0	1,210.71	-100.28	-995.06
GSVIVT01012222001	Magnesium transporter CorA	ID_154	6	0	106.07	-256.29	-166.43
GSVIVT01004121001	Gamma hydroxybutyrate dehydrogenase-like protein	ID_155	3	0	-394.85	-198.83	160.41
GSVIVT01033841001	Ribosomal protein L10A (RPL10aA) 60S	ID_156	9	0	4,708.94	-3,465.64	-7,445.21
GSVIVT01033852001	Carbonic anhydrase precursor	ID_157	10	0	506.69	-119.8	-185.87
GSVIVT01004124001	A/G-specific adenine glycosylase	ID_158	2	0	10.78	-62.19	-90.87
GSVIVT01033865001	#N/A	ID_159	8	0	31.36	-79.74	120.74
GSVIVT01033871001	Kinesin family member 11	ID_160	2	0	92.35	-346.93	-439.03
GSVIVT01004125001	MLO1	ID_161	9	0	697.56	328.75	-1,241.68
GSVIVT01033876001	Small subunit ribosomal protein S27Ae	ID_162	2	0	-379.63	-1,048.41	-951.15
GSVIVT01033877001	Ribosomal protein S14 (RPS14C) 40S	ID_163	2	0	-204.99	-1,661.61	-1,842.18
GSVIVT01033879001	Chaperone protein dnaJ-related	ID_164	0	0	-63.8	-84.07	-83.43
GSVIVT01033892001	Peptidyl-prolyl cis-trans isomerase-like 1	ID_165	2	0	-189.63	-976.99	-1,375.64
GSVIVT01033951001	Unknown	ID_166	2	0	-358.37	-730.11	-730.25
GSVIVT01033960001	Carboxylic ester hydrolase	ID_167	3	0	-16.5	-27.5	7.66
GSVIVT01005061001	Methyl jasmonate esterase (VviMJE)	ID_168	14	0	361.05	629.84	339.29
GSVIVT01033968001	Signal peptidase I	ID_169	2	0	-93.33	-341.83	-328.23
GSVIVT01033969001	Yippee	ID_170	9	0	253.98	-65.02	-554.75
GSVIVT01005062001	Methyl jasmonate esterase	ID_171	12	0	188.36	321.33	327.03
GSVIVT01012230001	SP1L2 (SPIRAL2)	ID_172	9	0	45.72	28.54	-183.9
GSVIVT01034008001	#N/A	ID_173	2	0	-406.49	-3,010.84	-3,733.78
GSVIVT01005063001E5	#N/A	ID_174	14	0	43.18	113.68	95.96
GSVIVT01034020001	Reticulon family protein (RTNLB12)	ID_175	6	0	-10.75	-31.34	-20.06
GSVIVT01034022001	Oxidative phosphorylation uncoupler	ID_176	9	0	153.72	-14.35	-592.66
GSVIVT01034072001	Glyoxal oxidase	ID_177	9	0	4,022.09	1,462.66	-6,063.73
GSVIVT01034101001	Aldo/keto reductase	ID_178	9	0	493.2	-441.77	-895.06
GSVIVT01012236001	6-phosphogluconolactonase	ID_179	9	0	-2.85	-18.83	-80.98
GSVIVT01004278001	3-deoxy-D-arabino-heptulosonate 7-phosphate synthase	ID_180	3	0	-260.84	-643.29	1,582.05
GSVIVT01034110001	LHW (lonesome highway)	ID_181	2	0	-680.88	-1,407.88	-1,648.90
GSVIVT01034133001	U3 small nucleolar RNA-associated protein 21	ID_182	6	0	50.59	-343.96	-108
GSVIVT01034173001	Kinesin family member 22	ID_183	10	0	276.54	-203.54	-257.75
GSVIVT01005093001E5	#N/A	ID_184	2	0	-184.98	-556.52	-497.87
GSVIVT01034205001	EMB1674 (embryo defective 1674) kinase interacting family protein	ID_185	0	0	-498.07	-684.34	-686.45
GSVIVT01034217001	Stromal cell-derived factor 2 protein precursor (SDF2 protein)	ID_186	2	0	-456.66	-729.51	-943.94
GSVIVT01034276001	EIX receptor	ID_187	7	0	-0.12	4.96	-0.26
GSVIVT01005096001	Unknown protein	ID_188	6	0	-43.41	-854.92	-754.53
GSVIVT01034378001	Cell division cycle protein 48	ID_189	2	0	-51.54	-115.09	-104.71
GSVIVT01034602001	MAM33 family	ID_190	2	0	-97.93	-564.64	-646.03
GSVIVT01034604001	Receptor-like kinase 17	ID_191	9	0	-179.15	-574.07	-2,649.32
GSVIVT01004405001	basic helix-loop-helix (bHLH) family	ID_192	10	0	1,573.94	-151.33	87.43
GSVIVT01034624001	VPS60.2 SNF7	ID_193	10	0	145.61	2.4	-52.73
GSVIVT01034626001	VPS60.1 SNF7	ID_194	10	0	79.17	6.22	-14.18
GSVIVT01034628001	Pyridine nucleotide-disulphide oxidoreductase	ID_195	4	0	-24.44	-18.64	-190.51
GSVIVT01034716001	OTU cysteine protease	ID_196	10	0	307.42	19.81	69.46
GSVIVT01034933001	#N/A	ID_197	11	0	1,038.93	1,598.44	-507.4
GSVIVT01034983001	Lipase GDSL	ID_198	6	0	10.51	-72.16	-53.99
GSVIVT01034985001	Pectinesterase family	ID_199	10	0	73.92	0.26	-18.12
GSVIVT01004460001	Polyadenylate-binding protein 2	ID_200	8	0	179.23	-366.47	133.66
GSVIVT01035003001	Aldehyde Dehydrogenase (VvALDH22A1)	ID_201	2	0	-126.87	-393.75	-495.28
GSVIVT01012479001	Zinc finger (DHHC type)	ID_202	2	0	-205.52	-353.81	-385.09
GSVIVT01035045001	FAR1-related sequence 11	ID_203	12	0	30.54	103.08	332.16
GSVIVT01001423001	S-adenosylmethionine carrier 1	ID_204	2	0	-59.09	-202.78	-254.64
GSVIVT01035108001	Chromosoma associate protein subunit H2	ID_205	6	0	10.5	-50.29	-54.34
GSVIVT01035212001	Unknown protein	ID_206	2	0	-33.62	-222.23	-466.57
GSVIVT01035240001	Isocitrate dehydrogenase, chloroplast precursor	ID_207	11	0	1,048.56	807.11	163.49
GSVIVT01035267001	#N/A	ID_208	2	0	-83.93	-120.35	-131.22
GSVIVT01035300001	Elongation factor 1-alpha (EF-1-alpha)	ID_209	12	0	-268.08	-8.99	1,404.12
GSVIVT01004517001	Calmodulin-binding	ID_210	2	0	77.04	-328.53	-400.81
GSVIVT01035321001	Derlin-1	ID_211	8	0	65.86	-285.14	87.44
GSVIVT01005193001	Unknown protein	ID_212	10	0	652.76	112.67	340.94
GSVIVT01035360001	Phosphoethanolamine/phosphocholine phosphatase	ID_213	0	0	-303	-420.65	-431.73
GSVIVT01035377001	Lysine decarboxylase	ID_214	2	0	71.75	-265.61	-353.19
GSVIVT01005205001	Unknown	ID_215	2	0	-858.57	-1,055.59	-1,341.71
GSVIVT01035412001	Unknown protein	ID_216	9	0	35.23	-75.01	-107.98
GSVIVT01035442001	PHD finger protein alfin	ID_217	2	0	-37.14	-781.21	-860.42
GSVIVT01035451001	Ribosomal protein S3 (RPS3C) 40S	ID_218	6	0	79.96	-585.45	-516.03
GSVIVT01035477001	putative MADS-box type delta 2a (VviMADSD2a)	ID_219	12	0	0.75	18.41	47.67
GSVIVT01035482001	Unknown protein	ID_220	12	0	-0.53	1.86	40.38
GSVIVT01035565001	Galactokinase like protein	ID_221	10	0	196.87	52.3	53.41
GSVIVT01035566001	Avirulence induced gene (AIG)	ID_222	6	0	104.81	-119.1	-85.84
GSVIVT01035575001	Oligouridylate binding protein 1B UBP1B	ID_223	5	0	-67.08	9.78	84.46
GSVIVT01035604001	Unknown protein	ID_224	2	0	-15.78	-98.34	-126.12
GSVIVT01004678001	Calcineurin B protein (VvCBL03)	ID_225	6	0	60.05	-119.23	-102.27
GSVIVT01035633001	Beta-carotene 15,15'-monooxygenase	ID_226	8	0	13.88	-3.74	8.74
GSVIVT01035645001	Tocopherol cyclase	ID_227	6	0	-17.32	-260.72	-205.68
GSVIVT01004715001	Unknown	ID_228	9	0	430.78	353.32	-363.96
GSVIVT01035677001	Ribosomal protein L37 (RPL37C) 60S	ID_229	9	0	4,616.75	-5,252.88	-10,507.10
GSVIVT01004717001	Ternary complex factor MIP1	ID_230	6	0	265.2	-728.75	-739.42
GSVIVT01035712001	Unknown protein	ID_231	2	0	-60.52	-751.66	-1,203.17
GSVIVT01035718001	Cyclin A2	ID_232	9	0	20.02	-43.51	-78.89
GSVIVT01012777001	myb domain protein 4	ID_233	6	0	42.11	-57.69	-64.49
GSVIVT01035769001	Beta-ketoacyl-CoA synthase	ID_234	6	0	169.15	-788.04	-821.18
GSVIVT01035775001	V-type H+-transporting ATPase 21kDa proteolipid subunit	ID_235	0	0	-305.18	-543	-256.15
GSVIVT01035799001	1-deoxy-D-xylulose-5-phosphate synthase, chloroplast precursor	ID_236	0	0	-73.85	-179.72	-125.43
GSVIVT01035804001	Ras GTP-binding protein (RAN3)	ID_237	12	0	859.4	1,274.54	5,970.36
GSVIVT01035843001	DEAD box RNA helicase RH15	ID_238	9	0	72.51	-161.12	-227.39
GSVIVT01035870001	KEG (keep on going)	ID_239	3	0	-42.23	-74.7	46.45
GSVIVT01035913001	Ribosomal protein L39 (RPL39C) 60S	ID_240	9	0	2,173.54	-2,509.91	-4,834.63
GSVIVT01035915001	Phytosulfokine receptor precursor	ID_241	2	0	-176.66	-289.51	-453.57
GSVIVT01005275001	#N/A	ID_242	10	0	270.7	-73.64	-26.34
GSVIVT01035939001	Unknown protein	ID_243	2	0	-260.16	-342.24	-514.58
GSVIVT01035964001	Kinetochore protein NUF2	ID_244	9	0	58.56	-83.91	-142.24
GSVIVT01035968001	Phototropic-responsive NPH3	ID_245	4	0	-96.63	-46.11	-168.39
GSVIVT01000257001	Unknown protein	ID_246	2	0	-98.13	-967.53	-1,097.91
GSVIVT01036096001	Ribosomal protein S14 (RPS14C) 40S	ID_247	2	0	1,257.33	-3,409.38	-4,661.75
GSVIVT01036127001	ferredoxin	ID_248	2	0	-62.28	-60.86	-135.53
GSVIVT01036128001	#N/A	ID_249	9	0	2,004.89	-3,168.53	-6,725.77
GSVIVT01036139001	Esterase/lipase/thioesterase	ID_250	13	0	354.38	48.87	227.17
GSVIVT01004791001	Embryonic flower 2	ID_251	2	0	-14.76	-203.35	-256.12
GSVIVT01036170001	Homolog of histone chaperone HIRA	ID_252	0	0	-181.91	-354.77	-322.84
GSVIVT01036187001	Unknown protein	ID_253	2	0	-14.1	-67.04	-112.01
GSVIVT01005299001	#N/A	ID_254	10	0	300.85	-43.13	-19.3
GSVIVT01036223001	WRKY Transcription Factor (VvWRKY42)	ID_255	10	0	298.51	7.29	-96.19
GSVIVT01004797001	FUS5	ID_256	2	0	-14.07	-30.94	-34.81
GSVIVT01004800001	#N/A	ID_257	6	0	-4.21	-99.85	-33.09
GSVIVT01036381001	Unknown protein	ID_258	2	0	-52.23	-139.41	-154.37
GSVIVT01036431001	Protein kinase CRK1	ID_259	2	0	-7.86	-22.7	-29.55
GSVIVT01036540001	Ribosomal protein L7A (RPL7aB) 60S	ID_260	9	0	1,082.79	-2,443.86	-3,416.97
GSVIVT01036549001	putative MADS-box Fruitfull 2 (VviFUL2)	ID_261	2	0	-23.33	-38.59	-42.72
GSVIVT01036551001	putative MADS-box sepallata 1 (VviSEP1)	ID_262	2	0	-1,273.25	-2,463.57	-2,920.61
GSVIVT01036557001	Alpha-1,4-glucan-protein synthase 1	ID_263	10	0	235.7	-10.52	-66.28
GSVIVT01036585001	MAP65/ASE1; t-snare	ID_264	9	0	20.79	-26.31	-55.74
GSVIVT01004820001	Pyrophosphate-dependent phosphofructokinase beta subunit	ID_265	10	0	2,102.09	-910.18	-1,379.23
GSVIVT01036739001	Cyclin-dependent protein kinase CYCB3	ID_266	9	0	96.83	-92.16	-142.77
GSVIVT01036751001	Glyceraldehyde-3-phosphate dehydrogenase, cytosolic	ID_267	8	0	794.18	-204.94	362.88
GSVIVT01036786001	3-mercaptopyruvate sulfurtransferase.	ID_268	2	0	-268.41	-443.78	-815.75
GSVIVT01000413001	Ribosomal protein L2 60S	ID_269	10	0	27.35	-11.12	2.9
GSVIVT01036958001	D-threo-aldose 1-dehydrogenase	ID_270	11	0	1,776.59	1,116.72	-488.78
GSVIVT01036969001	Unknown protein	ID_271	10	0	45.3	-20.89	-35.24
GSVIVT01036990001	Unknown protein	ID_272	2	0	-63.5	-125.85	-225.95
GSVIVT01005518001	Adenine phosphoribosyltransferase	ID_273	10	0	590.7	-401.89	-388.23
GSVIVT01037059001	Serine carboxypeptidase S10	ID_274	10	0	22,451.89	5,998.10	-1,217.32
GSVIVT01037074001	Serine carboxypeptidase SCPL17	ID_275	10	0	264.52	-76.44	-107.58
GSVIVT01037078001	Serine carboxypeptitase 1	ID_276	10	0	250.11	-55.27	-93.91
GSVIVT01037230001	ABH1 (ABA hypersensitive 1)	ID_277	2	0	222.29	-1,206.43	-1,808.49
GSVIVT01037253001	Wall-associated receptor kinase-like 14	ID_278	2	0	27.1	-140.83	-213.67
GSVIVT01037291001	Unknown protein	ID_279	9	0	65.36	-20.75	-68.4
GSVIVT01037343001	Hydroxymethylglutaryl-CoA lyase	ID_280	10	0	323.38	-8.41	-30.94
GSVIVT01037374001	Elongation factor 1-beta 1	ID_281	2	0	1,504.03	-8,684.37	-11,605.87
GSVIVT01037434001	ABA-responsive element-binding protein 3 (AREB3) (VvABF-4), Basic Leucine Zipper Transcription Factor (VvbZIP18)	ID_282	6	0	-6.02	-139.82	-77.18
GSVIVT01037441001	NADH-cytochrome b5 reductase	ID_283	9	0	10.46	-70.77	-222.51
GSVIVT01037466001	Homoserine dehydrogenase	ID_284	2	0	106.55	-446.59	-592.31
GSVIVT01037540001	Kinesin motor protein	ID_285	10	0	167.52	-159.78	-204.66
XM002281735	#N/A	ID_286	10	0	266.57	39.09	-69.66
GSVIVT01000262001	DNA (cytosine-5)-methyltransferase AthI	ID_287	2	0	-31.61	-98.22	-94.03
GSVIVT01013077001	Binding	ID_288	2	0	1.08	-103.6	-138.08
GSVIVT01037647001	Ubiquitin thioesterase OTU1	ID_289	10	0	246.8	-140.71	-189.5
GSVIVT01037651001	Zinc finger (C3HC4-type ring finger)	ID_290	6	0	218.8	-3,134.55	-2,867.07
GSVIVT01037658001	Oxidoreductase	ID_291	2	0	-0.33	-46.71	-86.93
GSVIVT01037697001	#N/A	ID_292	2	0	-62.6	-243.1	-415.04
GSVIVT01037705001	Molybdopterin biosynthesis protein CNX5	ID_293	6	0	262.48	-376.07	-2.9
GSVIVT01005642001	#N/A	ID_294	12	0	-151.54	-229.54	2,542.71
GSVIVT01037733001	Lipid-binding serum glycoprotein family protein	ID_295	7	0	277.74	975.87	-309.68
GSVIVT01037738001	Cell division protein FtsZ	ID_296	2	0	16.28	-204.15	-334.38
GSVIVT01037749001	EDM2	ID_297	9	0	-55.39	-78.5	-617.49
GSVIVT01037763001	Ribosomal protein S8 (RPS8A) 40S	ID_298	9	0	473.72	-537.15	-1,566.13
GSVIVT01037766001	Kinesin motor protein	ID_299	10	0	1,170.85	-155.85	-589.72
GSVIVT01037786001	CBS domain-containing protein	ID_300	6	0	54.02	-510.44	-471.19
GSVIVT01037791001	Serine carboxypeptidase S10	ID_301	10	0	6,261.65	112.78	-97.49
GSVIVT01000263001	DNA (cytosine-5)-methyltransferase	ID_302	2	0	-105.71	-444.52	-460.77
GSVIVT01037869001	N-acetyltransferase ESCO2	ID_303	2	0	-10.36	-48.6	-49.11
GSVIVT01037888001	Thioredoxin domain-containing protein 9	ID_304	10	0	198.07	-235.28	-215.58
GSVIVT01037900001	Haloacid dehalogenase hydrolase	ID_305	9	0	479.23	-232.75	-607.18
GSVIVT01037945001	Patatin protein 3	ID_306	2	0	-6.95	-32.73	-30.9
GSVIVT01037959001	Alpha-glucosidase 1 (AGLU1)	ID_307	2	0	-13.84	-61.35	-69.79
GSVIVT01037973001	VPS2.2 SNF7	ID_308	10	0	922.29	-265.33	-645.15
GSVIVT01005054001	Monocopper oxidase SKS17 (SKU5 Similar 17)	ID_309	6	0	20.26	-42.31	-48.35
GSVIVT01013108001	Shikimate kinase	ID_310	9	0	1.94	-38.28	-94.4
GSVIVT01038097001	FK506-binding protein genes family (VvFKBP16-3)	ID_311	2	0	-0.71	-89.01	-113.17
GSVIVT01038127001	Diphthamide synthesis DPH2	ID_312	6	0	9.24	-54.71	-32.6
GSVIVT01038134001	Unknown protein	ID_313	6	0	43.8	-193.85	-176.99
GSVIVT01038135001	Endosperm defective 1 EDE1	ID_314	2	0	10.37	-42.4	-50.87
GSVIVT01038142001	Ethylene-responsive protein	ID_315	12	0	-147.67	-304.45	3,081.92
GSVIVT01005064001	Methyl jasmonate esterase	ID_316	12	0	149.51	284.63	368.84
GSVIVT01038172001	Stearoyl-acyl-carrier protein desaturase	ID_317	3	0	-67.33	-19.56	16.28
GSVIVT01038175001	Stearoyl-CoA 9-desaturase	ID_318	5	0	-74.15	99.26	169.09
GSVIVT01038188001	Ribosomal protein L5 (RPL5B) 60S	ID_319	9	0	1,473.59	-1,279.66	-4,835.26
GSVIVT01038190001	Haloacid dehalogenase hydrolase	ID_320	0	0	-15.95	-36.55	-30.4
GSVIVT01013122001	#N/A	ID_321	10	0	376.31	-125.8	-257.08
GSVIVT01005082001	Cell division cycle associated 7 CDCA7	ID_322	10	0	129.54	-84.66	-134.08
GSVIVT01038250001	Ion channel OEP37	ID_323	8	0	805.15	-400.57	253.43
GSVIVT01038260001	Dihydrodipicolinate reductase	ID_324	8	0	-3.95	-256.83	94.77
GSVIVT01038363001	Condensin complex subunit 3 , related	ID_325	9	0	59.73	-86.42	-119.72
GSVIVT01000266001	T-complex protein 1 subunit gamma	ID_326	10	0	304.72	-236.32	-336.82
GSVIVT01038554001	Unknown protein	ID_327	2	0	-20	-105.22	-126.61
GSVIVT01013718001	Polygalacturonase JP630	ID_328	2	0	-506.61	-1,380.23	-1,507.71
GSVIVT01038586001	Thylakoid lumenal 17.4 kDa protein, chloroplast	ID_329	2	0	-101.11	-140.43	-250.84
GSVIVT01038643001	Plastid-specific 30S ribosomal protein 1	ID_330	9	0	21.61	-165.49	-450.95
GSVIVT01038657001	Nascent polypeptide associated complex alpha chain	ID_331	10	0	327.41	-63.04	-143.14
GSVIVT01038662001	Copper-binding family protein	ID_332	12	0	-124.2	-216.64	1,781.41
GSVIVT01038734001	Splicing factor, arginine/serine-rich 2	ID_333	3	0	-35.02	-39.66	26.35
GSVIVT01038736001	Potassium transporter (KUP7)	ID_334	1	0	-103.31	-27.91	-30.09
GSVIVT01005137001	Acyl carrier protein, mitochondrial 3	ID_335	7	0	122.49	773.38	-79.97
GSVIVT01038756001	Kinetochore protein NDC80	ID_336	9	0	183.85	-212.8	-362.48
GSVIVT01038784001	Phosphoribosylamine--glycine ligase (PUR2)	ID_337	2	0	27.58	-228.77	-322.98
GSVIVT01005197001	Transformer serine/arginine-rich ribonucleoprotein	ID_338	6	0	-375.28	-1,275.39	-1,018.59
GSVIVT01005928001	Centromere protein	ID_339	10	0	504.26	-136.3	-335.8
GSVIVT01005204001	1,3-beta-glucan synthase	ID_340	2	0	-644.33	-1,853.08	-2,075.45
GSVIVT01013760001	OBP32pep	ID_341	6	0	-27.04	-89.08	-61.01
GSVIVT01013771001	Polygalacturonase GH28	ID_342	9	0	256.43	-198.98	-467.98
GSVIVT01005975001	Chalcone and stilbene synthases	ID_343	10	0	322.41	21.18	-56.43
GSVIVT01013778001	Inner no outer	ID_344	2	0	-1.76	-64.87	-69.98
GSVIVT01006068001	C-4 sterol methyl oxidase	ID_345	2	0	-128.89	-233.93	-291.79
GSVIVT01013797001	Menaquinone biosynthesis methyltransferase ubiE	ID_346	9	0	127.48	-152.71	-305.35
GSVIVT01006110001	Heat shock protein 81-4 (HSP81-4)	ID_347	3	0	-1,805.71	-3,919.96	212.84
GSVIVT01005610001	#N/A	ID_348	6	0	13.35	-94.18	-1.26
GSVIVT01005666001	Methionine sulfoxide reductase	ID_349	2	0	-55.03	-119.12	-211.71
GSVIVT01005677001	Tudor domain protein 4SNc	ID_350	8	0	69.96	-138.82	226.61
GSVIVT01000459001	#N/A	ID_351	2	0	-9.58	-23.65	-33.95
GSVIVT01016195001	Zinc finger protein ATRZ-1A	ID_352	2	0	-178.18	-834.95	-1,025.35
GSVIVT01006231001	DIR1 (defective IN induced resistance 1)	ID_353	2	0	-732.51	-3,479.24	-10,269.37
GSVIVT01016208001	Pectate lyase	ID_354	10	0	2,072.43	-720.78	-908.04
GSVIVT01005833001	Unknown protein	ID_355	0	0	-29.04	-59.86	-52.47
GSVIVT01016214001	Unknown protein	ID_356	2	0	-92.6	-166.82	-307.98
GSVIVT01000301001	Heat shock protein 81-2 (HSP81-2)	ID_357	3	0	-21.11	-83.78	62.73
GSVIVT01016234001	Amino acid permease	ID_358	10	0	154.93	-46.66	44.32
GSVIVT01006335001	Unknown protein	ID_359	2	0	-253.71	-382.68	-464.89
GSVIVT01005934001	putative MADS-box Short Vegetal Phase 1 (VviSVP1)	ID_360	0	0	-28.76	-45.88	-43.16
GSVIVT01016250001	#N/A	ID_361	9	0	615.11	-432.9	-1,227.36
GSVIVT01016255001	Adenosine kinase 2	ID_362	9	0	539.91	-832.75	-1,254.66
GSVIVT01005972001	Ribosomal protein L35 (RPL35B) 60S	ID_363	9	0	2,066.62	-524.77	-1,882.63
GSVIVT01016257001	Phenylalanine ammonia-lyase 2 (PAL2)	ID_364	10	0	713.75	-63.38	40.68
GSVIVT01005974001	Pectate lyase	ID_365	2	0	-88.88	-106.91	-126.72
GSVIVT01016296001	AarF domain containing kinase	ID_366	0	0	-49.42	-130.71	-30.55
GSVIVT01006115001	Unknown protein	ID_367	0	0	-19.12	-24.7	-22.8
GSVIVT01016317001	Elongation factor 1-alpha 1	ID_368	12	0	1,037.30	-65.65	3,988.75
GSVIVT01006226001	Unknown protein	ID_369	8	0	48.89	-18.97	45.71
GSVIVT01016342001	Unknown	ID_370	2	0	-4.84	-85.64	-141.13
GSVIVT01006654001	Pentatricopeptide (PPR) repeat-containing protein	ID_371	6	0	1.3	-533.72	-242.04
GSVIVT01016348001	Catalytic	ID_372	2	0	-24.48	-65.26	-70.46
GSVIVT01016359001	Translation initiation factor eIF-3 subunit 5	ID_373	6	0	42.54	-276.48	-275.65
GSVIVT01006337001	Pg4	ID_374	2	0	-14.34	-109.46	-121.1
GSVIVT01006367001	Beta-hydroxyacyl-ACP dehydratase	ID_375	10	0	442.16	-31.85	110.52
GSVIVT01006370001	Beta-hydroxyacyl-ACP dehydratase	ID_376	10	0	268.06	-93.36	46.98
GSVIVT01016378001	Transposon protein	ID_377	12	0	0.01	-5.69	62
GSVIVT01016396001	Heat shock protein 16.9 kDa class I	ID_378	12	0	-99.25	-77	4,898.35
GSVIVT01016413001	Heat shock protein 17.6 kDa class I	ID_379	12	0	-494.12	-315.93	69,478.75
GSVIVT01006946001	Unknown	ID_380	2	0	-258.29	-384.2	-467.65
GSVIVT01006948001	Unknown	ID_381	6	0	327.42	-1,096.52	-1,178.07
XM002283481LOC100250853	#N/A	ID_382	2	0	-2,574.85	-4,328.86	-4,883.65
GSVIVT01000526001	Unknown protein	ID_383	6	0	6.85	-18.45	-20.72
GSVIVT01007063001	Zinc finger (C3HC4-type ring finger)	ID_384	2	0	-7.9	-395.73	-421.65
GSVIVT01003216001	Retrovirus Pol polyprotein	ID_385	0	0	-89.43	-155.09	-136.6
GSVIVT01000391001	Glutamate decarboxylase 1 (GAD 1)	ID_386	12	0	245.41	35.5	3,685.25
GSVIVT01016483001	Sterol 4-alpha-methyl-oxidase 1 (SMO1)	ID_387	2	0	-53.8	-325.76	-461.82
GSVIVT01016495001	Thylakoid lumenal 15 kDa protein 1	ID_388	2	0	-68.95	-94.79	-109.62
GSVIVT01016499001	#N/A	ID_389	8	0	26.79	-197.64	296.23
GSVIVT01016518001	Cell division cycle 20-like protein 1	ID_390	9	0	217.4	-285.74	-431.33
GSVIVT01006951001	Unknown protein	ID_391	2	0	0.62	-159.69	-168.08
GSVIVT01016528001	XH/XS domain-containing protein	ID_392	2	0	154.33	-824.28	-1,270.95
GSVIVT01006978001	Glycosyl transferase family 8 protein	ID_393	6	0	-10.2	-211.87	-174.94
GSVIVT01007404001	Ribosomal protein L15e	ID_394	9	0	944.29	-233.83	-892.38
GSVIVT01016550001	Actin beta/gamma 1	ID_395	2	0	-226.5	-216.41	-387.93
GSVIVT01016552001	Unknown	ID_396	6	0	12.83	-124.37	-72.47
GSVIVT01016559001	Triosephosphate isomerase, cytosolic	ID_397	10	0	9,197.62	1,946.33	-1,692.62
GSVIVT01016562001	SC35 splicing factor, 30 kD (SCL30)	ID_398	6	0	145.94	-732.69	-218.01
GSVIVT01007533001	No hit	ID_399	6	0	33.59	-77.45	-92.67
GSVIVT01007555001	#N/A	ID_400	6	0	-52.33	-437.17	-361.8
GSVIVT01007556001	#N/A	ID_401	2	0	-42.52	-162.2	-152.89
GSVIVT01016577001	Histone H4	ID_402	2	0	-8,786.01	-48,805.76	-56,326.13
GSVIVT01007216001	Unknown protein	ID_403	9	0	62.84	-81.99	-118.66
GSVIVT01007223001	Unknown protein	ID_404	2	0	-123.27	-462.96	-421.68
GSVIVT01007278001	Squalene monooxygenase	ID_405	9	0	578.3	291	-504.38
GSVIVT01016616001	Photosystem II protein P PsbP	ID_406	9	0	24.66	-31.09	-41.1
GSVIVT01007336001	Kinesin family member C1	ID_407	10	0	242.79	-139.66	-153.41
GSVIVT01007340001	Membrane protein	ID_408	7	0	-46	66.88	-59.49
GSVIVT01004904001	Sterol 4-alpha-methyl-oxidase 1 (SMO1)	ID_409	2	0	-212.5	-362.99	-444.51
GSVIVT01007435001	Stem-specific protein TSJT1	ID_410	11	0	24,942.90	12,065.32	-4,683.02
GSVIVT01018293001	Cell division cycle 7	ID_411	10	0	102.31	-74.23	-90.28
GSVIVT01007771001	Polygalacturonase BURP	ID_412	2	0	1.54	-207.75	-246.4
GSVIVT01018300001	WRKY Transcription Factor (VvWRKY46)	ID_413	7	0	-4	30.5	-8.4
GSVIVT01007521001	Glyceraldehyde-3-phosphate dehydrogenase, cytosolic 3	ID_414	10	0	30,035.51	3,525.61	6,170.70
GSVIVT01007522001	DNA-binding protein GT-1-related	ID_415	9	0	10.08	-3.07	-15.92
GSVIVT01007876001	No hit	ID_416	10	0	1,069.94	146.4	469.1
GSVIVT01007578001	Adenosylhomocysteinase 1	ID_417	13	0	1,876.12	36.71	2,357.71
GSVIVT01007580001	DNA polymerase III gamma and tau subunit	ID_418	6	0	-25.21	-105.91	-60.81
GSVIVT01018345001	ferredoxin-related	ID_419	2	0	-142.53	-900.85	-1,120.14
GSVIVT01018352001	Chaperonin 10, Chloroplast	ID_420	6	0	589.93	-1,124.51	-633.53
GSVIVT01018356001	Ribosomal protein L13a 60S	ID_421	6	0	92.84	-827.67	-739.88
GSVIVT01007950001	No hit	ID_422	9	0	54.1	-90.91	-176.51
GSVIVT01007951001	No hit	ID_423	10	0	42.87	-24.36	-30.85
GSVIVT01007953001	Unknown protein	ID_424	9	0	541.36	-712.59	-891.7
GSVIVT01018374001	Unknown protein	ID_425	2	0	104.1	-475.08	-727.43
GSVIVT01018377001	NADP-dependent malic enzyme	ID_426	2	0	-113.31	-348.14	-426.65
GSVIVT01018381001	Beta-phosphoglucomutase	ID_427	6	0	10.63	-31.92	-20.33
GSVIVT01007636001	Ribosomal protein L19	ID_428	2	0	158.97	-911.88	-1,235.53
GSVIVT01007643001	AAA-type ATPase	ID_429	6	0	157.68	-298.24	-366.67
GSVIVT01007645001	Pentatricopeptide (PPR) repeat	ID_430	6	0	4.61	-20.08	-3.29
GSVIVT01007646001	Protein kinase ATN1	ID_431	2	0	5.94	-37.33	-50.79
GSVIVT01008002001	Exostosin	ID_432	6	0	-68.89	-243.24	-95.24
GSVIVT01004914001	Calmodulin (A)	ID_433	2	0	-264.26	-527.94	-1,385.94
GSVIVT01018398001	Ent-kaurenoic acid oxidase	ID_434	0	0	-107.62	-123.16	-123.65
GSVIVT01018406001	#N/A	ID_435	6	0	31.94	-60.8	-69.22
GSVIVT01000715001	SAM (and some other nucleotide) binding motif	ID_436	8	0	4.33	-32.65	5.12
GSVIVT01018422001	Eceriferum 1 (CER1 protein) Sterol desaturase	ID_437	9	0	332.95	235.34	-1,455.17
GSVIVT01018536001	#N/A	ID_438	2	0	-443.64	-1,275.96	-1,314.52
GSVIVT01007732001	Lipase GDSL	ID_439	9	0	272.24	-272.64	-423.27
GSVIVT01008282001	NADH dehydrogenase (ubiquinone) 1 beta subcomplex 10	ID_440	9	0	217.09	-7.52	-177.83
GSVIVT01007803001	Protease Do 9	ID_441	6	0	17.95	-175.56	-152.2
GSVIVT01019294001	NFD4 (nuclear fusion defective 4)	ID_442	0	0	-317.15	-421.76	-348.7
GSVIVT01007804001	Rac-like GTP-binding protein ARAC10 (GTPase protein ROP10)	ID_443	2	0	-58.33	-181.03	-330.71
GSVIVT01007830001	Mannose-1-phosphate guanyltransferase	ID_444	9	0	1,789.08	942.21	-936.1
GSVIVT01019325001	SWIB complex BAF60b domain-containing protein	ID_445	9	0	1,057.47	-1,736.43	-3,957.94
GSVIVT01007832001	DEL1 (DP-E2F-like 1)	ID_446	2	0	-45.38	-236.13	-260.31
GSVIVT01008423001	Thaumatin	ID_447	2	0	-1,437.32	-6,783.07	-15,114.45
GSVIVT01007868001	ATP synthase gamma chain, mitochondrial (ATPC)	ID_448	9	0	308.07	-144.42	-878.6
GSVIVT01008472001	Atypical receptor kinase MARK	ID_449	9	0	129.96	-178.54	-243.29
GSVIVT01007873001	Glucan endo-1,3-beta-glucosidase 3 precursor	ID_450	9	0	1,217.89	-2,388.45	-3,319.12
GSVIVT01000777001	Glycerol-3-phosphate acyltransferase 1 (AtGPAT1)	ID_451	2	0	-163.11	-344.87	-372.87
GSVIVT01007877001	Flavonoid 3'-hydroxylase b (F3'Hb) [Vitis vinifera]	ID_452	13	0	683.97	159.95	437.13
GSVIVT01007880001	Heat shock protein 101	ID_453	3	0	-1,253.29	-2,843.71	10,234.10
GSVIVT01007908001	Ribosomal protein S19 (RPS19C) 40S	ID_454	9	0	3,928.28	-2,459.22	-7,352.34
GSVIVT01019912001	Phosphoglycerate mutase	ID_455	6	0	-72.46	-338.16	-285.33
GSVIVT01019917001	No hit	ID_456	9	0	432.93	95.98	-299.95
GSVIVT01019929001	Microtubule motor PAK (phosphatidic acid kinase) KHC	ID_457	2	0	-222.28	-463.32	-680.63
GSVIVT01019931001	Microtubule motor PAK (phosphatidic acid kinase) KHC	ID_458	2	0	-205.91	-488.58	-655.17
GSVIVT01007980001	Galactosyl transferase GMA12/MNN10	ID_459	2	0	-51.19	-396.58	-453.75
GSVIVT01019941001	Cornichon family	ID_460	2	0	-128.18	-243.36	-292.58
GSVIVT01008003001	GASA like	ID_461	2	0	-1,166.50	-2,409.05	-2,695.47
GSVIVT01019955001	Oxygen evolving enhancer 3 (PsbQ)	ID_462	0	0	-138.3	-201.46	-199.27
GSVIVT01019959001	UbiE/COQ5 methyltransferase	ID_463	6	0	-33.36	-221.67	-134.3
GSVIVT01019965001	Expansin (VvEXPA1)	ID_464	10	0	760.95	-881.45	-1,097.57
GSVIVT01009980001	ACT domain containing protein (ACR4)	ID_465	9	0	1,085.64	308.28	-1,079.26
GSVIVT01008043001	Calmodulin binding IQD31 (IQ-domain 31)	ID_466	10	0	587.6	-595.83	-786.48
GSVIVT01008774001	Senescence-inducible chloroplast stay-green protein 2	ID_467	9	0	17.49	-19.67	-45.13
GSVIVT01008044001	Unknown protein	ID_468	9	0	643.86	-850.27	-1,305.15
GSVIVT01008047001	Aldehyde Dehydrogenase (VvALDHI2A1)	ID_469	2	0	-156.78	-260.09	-274.01
GSVIVT01019997001	Ankyrin protein kinase	ID_470	9	0	467.87	-894.57	-1,773.94
GSVIVT01020003001	Binding	ID_471	10	0	325.78	-193.77	-20.03
GSVIVT01008064001	Nitrate transporter 1:2	ID_472	2	0	-16.21	-94.79	-100.38
GSVIVT01008877001	Unknown protein	ID_473	2	0	-195.8	-458.06	-545.94
GSVIVT01008070001	Receptor protein kinase	ID_474	6	0	781.46	-2,044.60	-2,102.23
GSVIVT01008879001	Universal stress protein (USP) family protein	ID_475	6	0	128.57	-1,186.84	-1,211.58
GSVIVT01008891001	Glutaredoxin 2	ID_476	6	0	21.53	-193.81	-149.24
GSVIVT01008907001	Flavonol synthase	ID_477	12	0	595.96	729.98	1,386.95
XM002278788LOC100248894	#N/A	ID_478	11	0	56.39	94.39	-55.38
GSVIVT01008086001	Unknown protein	ID_479	2	0	-30.48	-38	-42.84
GSVIVT01020033001	Homeobox-leucine zipper protein HB13	ID_480	2	0	-199.5	-819.22	-1,047.46
GSVIVT01020038001	myb domain protein 88	ID_481	0	0	-13.54	-28.81	-7.53
GSVIVT01008936001	No hit	ID_482	0	0	-8.4	-18.15	-11.48
GSVIVT01008127001	Cleavage stimulation factor subunit 1	ID_483	2	0	-39.41	-301.2	-313.07
GSVIVT01008996001	Pollen Ole e 1 allergen and extensin	ID_484	9	0	2,637.80	2,847.41	-10,703.95
GSVIVT01020072001	Unknown protein	ID_485	3	0	-66.08	-170.43	-16.79
GSVIVT01008150001	L-asparaginase	ID_486	12	0	744.55	5,062.48	6,447.00
GSVIVT01008161001	Auxin-independent growth promoter	ID_487	6	0	-13.17	-116.08	-53.66
GSVIVT01008164001	BIM1 (BES1-interacting Myc-like protein 1)	ID_488	0	0	-65.82	-110.37	-32.67
GSVIVT01009097001	basic helix-loop-helix (bHLH) family	ID_489	10	0	135.87	4.16	-5.93
GSVIVT01008185001	Agmatine deiminase	ID_490	9	0	259.71	-407.11	-1,055.27
GSVIVT01020111001	Beta-1 3 galactosyltransferase 5	ID_491	0	0	-41.4	-107.37	-56.6
GSVIVT01008199001	Cell growth defect factor 1	ID_492	6	0	128.16	-663.28	-627.13
GSVIVT01008201001	Extracellular Ca2+ sensing receptor	ID_493	9	0	131.52	95.77	-139.9
GSVIVT01020121001	ZCW32 (BIGPETAL, BIGPETALUB)	ID_494	0	0	-283.33	-689.54	-205.09
XM002269120LOC100257470	#N/A	ID_495	3	0	-127.53	-294.61	-14.76
GSVIVT01008217001	Kinesin family member 18/19	ID_496	10	0	115.75	-59.26	-109.8
GSVIVT01009268001	Erg28 like protein	ID_497	9	0	245.57	-107.07	-346.21
GSVIVT01008254001	Actin-related protein 4	ID_498	6	0	315.37	-801.34	-461.89
GSVIVT01020164001	Nucleobase-ascorbate transporter 6 (NAT6)	ID_499	2	0	-16.8	-380.62	-603.85
GSVIVT01020166001	Unknown protein	ID_500	10	0	49.93	-19.27	-16.06
GSVIVT01008276001	#N/A	ID_501	6	0	-3.36	-31.83	-19.18
GSVIVT01009324001	Haemolysin-III related	ID_502	3	0	-125.1	-161.81	175.45
GSVIVT01020172001	Unknown protein	ID_503	6	0	118.75	-375.75	-143.97
GSVIVT01008287001	Kinesin motor protein-related	ID_504	2	0	-31.37	-83.36	-95.87
GSVIVT01009342001	No hit	ID_505	2	0	-452.73	-671.33	-1,186.23
GSVIVT01008295001	Chaperonin 21, Chloroplast	ID_506	6	0	2,235.51	-3,952.13	-3,412.51
GSVIVT01008305001	basic helix-loop-helix (bHLH) family	ID_507	10	0	510.21	-34.1	-20.76
XM002265787LOC100242945	#N/A	ID_508	2	0	-36.52	-45.12	-74.49
GSVIVT01009376001	Cytochrome b5 DIF-F (VvCytoB5)	ID_509	13	0	3,033.60	1,443.24	1,994.36
GSVIVT01009384001	GASA5	ID_510	8	0	545.61	-315.42	627.71
GSVIVT01020207001	NHL repeat-containing protein	ID_511	2	0	117.19	-1,159.84	-1,546.27
GSVIVT01008333001	Kinesin motor HIK (HINKEL)	ID_512	10	0	573.01	-126	-283.48
GSVIVT01008378001	ATP synthase beta chain 2, mitochondrial	ID_513	10	0	1,804.80	-147.75	-335.95
GSVIVT01020241001	Unknown protein	ID_514	10	0	479.68	-54.92	-197.76
GSVIVT01021189001	CHUP1 (chloroplast unusual positioning 1)	ID_515	2	0	-649.06	-2,577.57	-2,886.46
GSVIVT01021190001	Topoisomerase, B subunit type IIA	ID_516	3	0	-79.7	-160.32	-20.13
GSVIVT01021193001	Ribosomal protein L34	ID_517	9	0	39.39	-58.31	-139.59
GSVIVT01021197001	No hit	ID_518	2	0	-8.99	-23.49	-22.48
GSVIVT01008416001	Membrane protein	ID_519	0	0	-173.85	-180.55	-201.85
GSVIVT01021205001	Ketol-acid reductoisomerase	ID_520	8	0	784.39	-733.57	698.48
GSVIVT01008429001	Phosphoethanolamine N-methyltransferase	ID_521	10	0	1,108.87	86.07	-257.12
GSVIVT01021218001	Unknown protein	ID_522	2	0	-49.49	-100.52	-96.72
GSVIVT01008450001	Aldose 1-epimerase	ID_523	4	0	-65.73	35.01	-227.24
GSVIVT01009662001	Unknown protein	ID_524	10	0	355.36	-163.61	-204.09
GSVIVT01021233001	MEE62 (maternal effect embryo arrest 62)	ID_525	10	0	909.73	-301.22	-246.71
GSVIVT01021237001	Nucleobase-ascorbate transporter 2 (NAT2)	ID_526	2	0	9.52	-512.15	-582.57
GSVIVT01010015001	Nodulin MtN3 family	ID_527	2	0	-189.29	-309.45	-312.96
GSVIVT01008480001	Potassium transporter 2	ID_528	6	0	-59.57	-366.99	-326.71
GSVIVT01008491001	3-oxoacyl-[acyl-carrier-protein] reductase, chloroplast	ID_529	6	0	60.06	-187.02	-199.48
GSVIVT01008496001	Unknown protein	ID_530	0	0	-84.35	-139.09	-60.68
GSVIVT01021262001	ER lumen protein retaining receptor (ERD2)	ID_531	6	0	-157.98	-812.1	-412.78
GSVIVT01008498001	4-coumarate-CoA ligase 2	ID_532	8	0	-8.16	-84.41	126.3
GSVIVT01008505001	Adenylate kinase	ID_533	9	0	336.52	-229.55	-452.37
GSVIVT01021272001	No hit	ID_534	6	0	-3	-181.82	-127.84
GSVIVT01008523001	Component of oligomeric golgi complex 2	ID_535	9	0	83.56	42.11	-40.32
GSVIVT01009837001	Glyoxal oxidase-related	ID_536	2	0	-343.86	-689.75	-657.1
GSVIVT01008544001	Cytidine/deoxycytidylate deaminase	ID_537	2	0	7.9	-114.34	-120.29
GSVIVT01009886001	#N/A	ID_538	0	0	-228.48	-590.72	-290.48
GSVIVT01008566001	Thylakoid lumenal 17.9 kDa protein, chloroplast	ID_539	12	0	85.99	7.57	493.77
GSVIVT01021311001	Unknown protein	ID_540	2	0	-132.87	-756.28	-772.91
GSVIVT01008585001	Ribosomal protein L7A (RPL7aB) 60S	ID_541	9	0	2,274.43	-1,051.45	-3,571.62
GSVIVT01008586001	Dek protein	ID_542	0	0	-114.72	-179.73	-52.24
GSVIVT01009937001	Unknown	ID_543	9	0	42.7	-71.39	-103.4
GSVIVT01009942001	Ribosomal protein S16	ID_544	9	0	475.13	-869.71	-1,636.23
GSVIVT01008594001	Unknown protein	ID_545	6	0	10.37	-87.65	-66.38
GSVIVT01008595001	Nodulin MtN3 family	ID_546	11	0	167	251.51	-33.7
GSVIVT01010548001	Unknown protein	ID_547	2	0	-37.15	-110.12	-143.82
GSVIVT01008618001	UPF0497 family	ID_548	12	0	53.74	11.62	148.33
GSVIVT01008620001	Forever young oxidoreductase	ID_549	9	0	236.31	-315.44	-803.21
GSVIVT01021367001	SH3 domain-containing protein 3 (SH3P3)	ID_550	2	0	-33.05	-226.94	-351.06
GSVIVT01008637001	Inducer of CBF expression 1 ICE1	ID_551	10	0	1,026.05	32.13	-377.84
GSVIVT01010028001	Stearyl acyl carrier protein desaturase	ID_552	8	0	397.33	-57.86	269.32
GSVIVT01021377001	Ribosomal protein L32 (RPL32A) 60S	ID_553	9	0	1,947.13	-1,049.14	-4,668.28
GSVIVT01000561001	Serine/threonine-protein kinase AFC2	ID_554	6	0	-4.82	-94.74	-19.74
GSVIVT01008663001	Crumpled leaf	ID_555	2	0	-7.28	-170.68	-404.45
GSVIVT01000716001	Tryptophan synthase, alpha subunit	ID_556	2	0	-199.47	-523.38	-706.35
GSVIVT01008673001	1,4-alpha-glucan branching enzyme, chloroplast precursor	ID_557	0	0	-438.58	-712.62	-335.58
GSVIVT01021405001	LHCII type I CAB-1	ID_558	14	0	8,665.69	8,371.82	5,442.41
GSVIVT01008676001	Auxin-independent growth promoter	ID_559	0	0	-65.98	-111.73	-78.27
GSVIVT01010033001	Serine carboxypeptidase II	ID_560	9	0	224.7	77.51	-163.87
GSVIVT01000718001	NADH dehydrogenase (ubiquinone) flavoprotein 2	ID_561	9	0	474.11	39.63	-458.42
GSVIVT01021427001	3-beta hydroxysteroid dehydrogenase	ID_562	8	0	69.24	-119	280.81
GSVIVT01008710001	Coiled-coil domain-containing protein 13	ID_563	9	0	43.75	-35.62	-71.74
GSVIVT01021430001	Ribosomal protein L18A (RPL18aB) 60S	ID_564	9	0	1,334.29	-446.42	-1,499.95
GSVIVT01021433001	Ribosomal protein L18A (RPL18aB) 60S	ID_565	9	0	1,344.60	-534.66	-1,752.13
GSVIVT01008724001	Unknown protein	ID_566	6	0	-33.94	-170.17	-66.63
GSVIVT01021436001	Phospho-N-acetylmuramoyl-pentapeptide-transferase	ID_567	9	0	388.97	-256	-438.66
GSVIVT01008737001	24-methylenesterol C-methyltransferase 2	ID_568	9	0	819.45	68.77	-1,498.03
GSVIVT01021443001	Unknown protein	ID_569	9	0	5,762.10	-3,725.38	-10,632.68
GSVIVT01008745001	Prolyl 4-hydroxylase alpha-2 subunit precursor	ID_570	9	0	74.09	-12.79	-151.16
GSVIVT01008749001	Calcium Dependent Protein Kinase (VvCPK15)	ID_571	9	0	340.59	-119.03	-308.55
GSVIVT01008768001	#N/A	ID_572	9	0	56.36	-39.11	-90.55
GSVIVT01008776001	Ankyrin	ID_573	6	0	36.95	-76.68	-73.91
GSVIVT01021470001	Katanin p60 catalytic subunit	ID_574	10	0	301.84	-174.91	-202.96
GSVIVT01021497001	Unknown protein	ID_575	6	0	8.34	-26.67	-27.8
GSVIVT01021499001	Beta-1,3-glucanase precursor	ID_576	10	0	68.73	-10.1	-24.99
GSVIVT01008823001	Cyclin A1	ID_577	9	0	161.01	-225.26	-288.74
GSVIVT01008828001	Metal transporter Nramp6	ID_578	9	0	-0.14	-0.35	-2.49
GSVIVT01021510001	#N/A	ID_579	9	0	28.21	52.49	-121.59
GSVIVT01021512001	#N/A	ID_580	7	0	-2.02	14.32	-3.83
GSVIVT01010910001	Ribosomal protein P3 (RPP3B) acidic 60S	ID_581	9	0	4,288.15	-2,716.48	-7,015.57
GSVIVT01010940001	Glutathione S-transferase 13 GSTF13	ID_582	10	0	5,684.90	763.51	-1,965.84
GSVIVT01021525001	Ornithine aminotransferase	ID_583	11	0	35.52	64.15	-28.01
GSVIVT01010942001	Glutathione S-transferase 13 GSTF13	ID_584	10	0	7,337.73	1,197.95	-2,444.29
GSVIVT01021528001	TCP family transcription factor 24	ID_585	9	0	265.78	68.17	-386.49
GSVIVT01008876001	Binding	ID_586	6	0	51.61	-760.47	-768.52
GSVIVT01011002001	Kinase interacting family protein	ID_587	9	0	68.2	-64.99	-103.81
GSVIVT01008882001	Chitin elicitor-binding CEBIP LysM domain-containing	ID_588	10	0	1,131.49	-22.84	-303.69
GSVIVT01021555001	Retrovirus Pol polyprotein	ID_589	6	0	502.66	-568.1	-151.5
GSVIVT01011034001	Histone H2AXb HTA3	ID_590	2	0	-1,433.55	-11,933.56	-13,096.88
GSVIVT01021613001	Auxin-Induced in Root cultures 9 AIR9	ID_591	2	0	64.07	-1,232.70	-1,992.67
GSVIVT01008966001	Glutaredoxin	ID_592	2	0	-27.2	-32.9	-51.08
GSVIVT01011261001	No hit	ID_593	9	0	70.53	-84.92	-113.09
GSVIVT01010052001	Leucine Rich Repeat receptor-like kinase	ID_594	0	0	-483.92	-583.43	-586.31
GSVIVT01008975001	#N/A	ID_595	2	0	65.38	-517.45	-782.23
GSVIVT01008984001	Low affinity sulphate transporter	ID_596	2	0	-530.83	-692.96	-843.04
GSVIVT01011377001	Homeobox-leucine zipper protein HB13	ID_597	9	0	42.65	-120.02	-223.95
GSVIVT01008997001	2,3-bisphosphoglycerate-dependent phosphoglycerate mutase	ID_598	10	0	346.46	-133.19	-60.97
GSVIVT01011380001	basic helix-loop-helix (bHLH) family	ID_599	2	0	-13.11	-36.2	-56.3
GSVIVT01011384001	Ribosomal protein S9 (RPS9C) 40S	ID_600	9	0	3,292.36	149.27	-2,211.13
GSVIVT01011415001	Mini zinc finger 2 MIF2	ID_601	12	0	5,705.65	12,018.10	20,041.92
GSVIVT01009024001	Hexose transporter HT2	ID_602	10	0	1,211.29	612.44	256.09
GSVIVT01009026001	CCR4-NOT transcription complex subunit 6	ID_603	2	0	-21.61	-40.11	-41.64
GSVIVT01021667001	Leucine-rich repeat family protein	ID_604	2	0	-745.77	-2,565.26	-2,758.49
GSVIVT01011444001	Pentatricopeptide (PPR) repeat-containing protein	ID_605	8	0	14.76	-10.82	29.39
GSVIVT01011473001	Division regulator MinE, Plastid	ID_606	2	0	-616.09	-1,506.29	-1,441.26
GSVIVT01011475001	Blue (type 1) copper domain	ID_607	2	0	-9.24	-14.23	-21.19
GSVIVT01011476001	Plastocyanin domain-containing protein	ID_608	9	0	1,526.44	-1,851.43	-3,472.92
GSVIVT01009072001	Ribosomal protein S6 (RPS6B) 40S	ID_609	10	0	1,356.80	-1,364.17	-1,742.87
GSVIVT01009076001	14-3-3 protein GF14 omega (GRF2)	ID_610	9	0	848.94	-2,276.66	-5,498.16
GSVIVT01009090001	Plastocyanin domain-containing protein	ID_611	3	0	-1,317.58	-1,721.40	-368.98
GSVIVT01012313001	No hit	ID_612	7	0	1.47	1,153.06	-92.23
GSVIVT01021727001	SEC14 cytosolic factor	ID_613	10	0	2,024.14	-34.03	-1,172.86
GSVIVT01009125001	Pyridoxamine 5'-phosphate oxidase	ID_614	6	0	-14.47	-253.69	-164.07
GSVIVT01021753001	CHUP1 (chloroplast unusual positioning 1)	ID_615	6	0	74.28	-124.02	-146.54
GSVIVT01009139001	Cyclin delta-2	ID_616	2	0	48.25	-1,180.23	-1,347.44
GSVIVT01012406001	#N/A	ID_617	3	0	-15.1	-20.68	5.53
GSVIVT01021771001	Short-chain dehydrogenase/reductase (SDR)	ID_618	2	0	-2.82	-23.27	-24.81
GSVIVT01009167001	#N/A	ID_619	6	0	-31.91	-154.71	-136.27
GSVIVT01009178001	Kinesin family member 4/7/21/27	ID_620	10	0	465.74	-383.14	-546.97
GSVIVT01009187001	VIN3	ID_621	2	0	-530.58	-1,072.19	-1,032.76
GSVIVT01009198001	TIFY gene family (VvZML4)	ID_622	0	0	-120.47	-313.17	-155.19
GSVIVT01022647001	PRLI-interacting factor L	ID_623	2	0	-69.08	-206.96	-206.86
GSVIVT01000048001	Tangled	ID_624	9	0	483.3	33.97	-278.26
GSVIVT01009205001	Kinesin motor protein	ID_625	6	0	45.01	-88.02	-105.79
GSVIVT01012566001	#N/A	ID_626	9	0	-105	-185.42	-1,084.35
GSVIVT01022673001	No hit	ID_627	9	0	14.76	-36.85	-65.1
GSVIVT01009227001	Pentatricopeptide (PPR) repeat-containing protein	ID_628	6	0	7.36	-55.9	-8.68
GSVIVT01010076001	Unknown protein	ID_629	9	0	622.1	-179.84	-2,295.27
GSVIVT01009238001	IAA9	ID_630	9	0	1,423.53	-1,365.06	-5,875.98
GSVIVT01022709001	Kinesin motor	ID_631	10	0	92.31	-39.4	-73.9
GSVIVT01001101001	CYP51A	ID_632	9	0	1,565.26	-589.65	-1,504.96
GSVIVT01009287001	Squalene monooxygenase	ID_633	9	0	626.96	-29.86	-1,606.45
GSVIVT01009305001	Kinesin ZCF125	ID_634	10	0	404.1	-258.42	-379.85
GSVIVT01009341001	ZCW7 protein	ID_635	2	0	-154.05	-292.41	-292.72
GSVIVT01009343001	NPGR1 (no pollen germination related 1)	ID_636	10	0	382.84	-210.14	-214.56
GSVIVT01000802001	putative MADS-box Agamous 1 (VviAG1)	ID_637	2	0	-424.11	-692.97	-748.75
GSVIVT01000809001	Unknown protein	ID_638	2	0	-207.09	-373.58	-523.34
AY043232PME	#N/A	ID_639	11	0	5,368.24	5,118.61	-107.77
GSVIVT01013163001	Carnitine/acylcarnitine carrier, Mitochondrial	ID_640	9	0	149.7	-10.97	-198
GSVIVT01009399001	Cyclin A3;1	ID_641	2	0	15.53	-97.04	-123.01
GSVIVT01025914001	Lipase GDSL	ID_642	2	0	-1,180.25	-4,444.41	-4,509.48
GSVIVT01009432001	Cyclin delta-3 (CYCD3_1)	ID_643	2	0	277.97	-2,425.35	-2,653.35
GSVIVT01013226001	Calcium-binding EF-hand	ID_644	7	0	-5.69	258.95	-77.13
GSVIVT01001143001	Exostosin-like	ID_646	2	0	-45.5	-180.83	-205.62
GSVIVT01009497001	Dem protein	ID_647	6	0	605.02	-1,084.12	-1,323.60
GSVIVT01013401001	Glucan endo-1,3-beta-glucosidase 7 precursor	ID_648	9	0	3,816.40	1,679.29	-1,554.28
GSVIVT01009527001	Unknown protein	ID_649	14	0	209.09	356.34	146.19
GSVIVT01025999001	Protein translocon component Tic40, Chloroplast	ID_650	8	0	44.99	-77.49	167.38
GSVIVT01013424001	Metal ion binding	ID_651	10	0	35.34	-36.4	-47.01
GSVIVT01013447001	CP12-3	ID_652	12	0	86.23	1,577.48	6,596.80
GSVIVT01026015001	GCN5 N-acetyltransferase (GNAT)	ID_653	2	0	4.24	-15.46	-21.67
GSVIVT01026018001	No hit	ID_654	2	0	-11.57	-15.46	-21.48
GSVIVT01009555001	Nodulation protein	ID_655	2	0	-17.06	-93.47	-101.62
GSVIVT01009562001	#N/A	ID_656	2	0	-95.51	-123.26	-213.97
GSVIVT01010106001	Short-chain dehydrogenase/reductase SDR	ID_657	10	0	9.31	1.46	-0.05
GSVIVT01009571001	Unknown	ID_658	10	0	36.97	-45.76	-53.19
GSVIVT01001163001	Unknown protein	ID_659	8	0	18.47	-2	38.09
XM002280367LOC100244960	#N/A	ID_660	0	0	-799.31	-1,119.54	-577.7
GSVIVT01009629001	MATE efflux family protein	ID_661	8	0	107.06	-124.32	116
GSVIVT01026083001	Unknown protein	ID_662	9	0	399.11	-197.25	-1,041.74
GSVIVT01009657001	Uracil-DNA glycosylase	ID_663	2	0	-270.45	-610.13	-732.5
GSVIVT01009677001	#N/A	ID_664	12	0	4.36	3.73	22.93
GSVIVT01009678001	#N/A	ID_665	12	0	2.57	-0.99	14.16
GSVIVT01013701001	Hypoxanthine phosphoribosyltransferase	ID_666	2	0	-142.67	-321.59	-417.23
GSVIVT01026667001	#N/A	ID_667	12	0	-126.95	-139.43	2,580.87
GSVIVT01026668001	#N/A	ID_668	12	0	-159.11	-240.76	2,591.70
GSVIVT01000836001	Kinesin motor protein	ID_669	10	0	123.04	-58.74	-98.8
GSVIVT01009712001	Unknown protein	ID_670	9	0	12.09	0.45	-9.12
GSVIVT01013854001	Histone-lysine N-methyltransferase, H3 lysine-9 specific SUVH5	ID_671	2	0	-69.54	-128.8	-148.64
GSVIVT01009713001	5' nucleotidase	ID_672	6	0	-25.98	-120.08	-67.06
GSVIVT01009717001	Maf, septum formation protein	ID_673	2	0	-11.83	-236.19	-310.95
GSVIVT01009730001	Unknown protein	ID_674	12	0	443.39	1,706.54	4,200.44
GSVIVT01013881001	Histone-lysine N-methyltransferase, H3 lysine-9 specific SUVH5	ID_675	2	0	-145.25	-247.33	-264.83
GSVIVT01009739001	Ornithine carbamoyltransferase	ID_676	2	0	-261.56	-572.11	-692.75
GSVIVT01010120001	Heat shock protein 81-1	ID_677	3	0	-60.91	-348.56	1,004.44
GSVIVT01009751001	#N/A	ID_678	11	0	109.05	201.88	-12.83
GSVIVT01026738001	Ribosomal protein S15	ID_679	2	0	40.77	-577.52	-700.27
GSVIVT01009766001	Mitogen-activated Protein Kinase (VvMPK11)	ID_680	6	0	237.27	-488.48	-23.02
GSVIVT01026766001	Retrotransposon protein, Unclassified	ID_681	9	0	182.36	57.42	-81.27
GSVIVT01009788001	Lectin jacalin	ID_682	8	0	4.44	-1.19	4.96
GSVIVT01026772001	#N/A	ID_683	2	0	-5.71	-187.63	-326.81
GSVIVT01026773001	#N/A	ID_684	2	0	-23.28	-48.87	-74.94
GSVIVT01026803001	Isoflavone methyltransferase/Orcinol O-methyltransferase 2 oomt2	ID_685	10	0	1,672.26	569.03	-11.28
GSVIVT01009815001	putative MADS-box Apetala 3a (VviAP3a)	ID_686	6	0	-87.99	-325.62	-281.86
GSVIVT01030420001	Allergenic protein Pt2L4	ID_687	12	0	55.48	1,617.02	10,762.41
GSVIVT01009825001	Unknown protein	ID_688	0	0	-78.74	-147.88	-56.47
GSVIVT01014039001	Ribosomal protein L15e	ID_689	10	0	1,068.54	-748.74	-1,005.59
GSVIVT01000850001	Crossover junction endonuclease MUS81	ID_690	6	0	29.45	-77.51	-89.4
GSVIVT01014087001	Unknown protein	ID_691	10	0	56.22	-0.33	-6.51
GSVIVT01032626001	Unknown	ID_692	2	0	-145.18	-195.25	-239.86
GSVIVT01032631001	Histone H4	ID_693	2	0	-590.65	-4,705.27	-7,602.18
GSVIVT01009865001	Auxin response factor 5 (Transcription factor MONOPTEROS)	ID_694	9	0	581.7	-204.73	-593.88
GSVIVT01032635001	Centromere protein	ID_695	9	0	10.37	-28.81	-48.25
GSVIVT01009887001	#N/A	ID_696	0	0	-11.84	-31.98	-15.33
GSVIVT01009892001	No hit	ID_697	0	0	-17.61	-25.07	-13.79
GSVIVT01032654001	CENP-E like kinetochore protein	ID_698	6	0	641.59	-894.91	-940.96
GSVIVT01009909001	Unknown protein	ID_699	2	0	357.5	-970.16	-1,329.98
GSVIVT01009910001	No hit	ID_700	6	0	-3.89	-14.97	-8.03
GSVIVT01009913001	#N/A	ID_701	14	0	94.22	355.96	254.99
GSVIVT01032663001	HEAT repeat-containing protein	ID_702	3	0	-19.69	-35.64	-2.5
GSVIVT01009943001	ATSYTB/NTMC2T1.2/NTMC2TYPE1.2/SYTB	ID_703	0	0	-323.42	-648.37	-437.25
GSVIVT01014290001	Ribosomal protein S20, Chloroplast 30S	ID_704	9	0	-27.85	-88.91	-690.21
GSVIVT01032685001	chalcone isomerase 2 [Vitis vinifera] (VvCHI2)	ID_705	11	0	48,610.56	33,123.65	-2,307.96
GSVIVT01000866001	Transposon protein, putative, CACTA	ID_706	2	0	-7.5	-404.51	-445.61
GSVIVT01014318001	#N/A	ID_707	9	0	109.47	-172.84	-216.8
GSVIVT01032696001	Ribosomal protein S26 (RPS26C) 40S	ID_708	9	0	2,077.14	-2,355.00	-4,450.52
GSVIVT01010540001	Chromo; Helix-hairpin-helix motif, class 2	ID_709	8	0	49.42	-98.72	37.6
GSVIVT01032716001	Proton-dependent oligopeptide transport (POT) family protein	ID_710	3	0	-11.66	-12.11	24.73
GSVIVT01032725001	ALPHA-SNAP2 (alpha-soluble nsf attachment protein)	ID_711	2	0	-15.56	-64.06	-187.3
GSVIVT01014428001	fiber protein	ID_712	2	0	-82.97	-264.06	-386.67
GSVIVT01014444001	Unknown protein	ID_713	12	0	583.34	-122.65	3,829.83
GSVIVT01010644001	#N/A	ID_714	11	0	7,844.04	10,793.01	1,409.81
GSVIVT01032743001	Proteinase inhibitor (LUTI)	ID_715	9	0	386.3	-145.61	-963.06
GSVIVT01010646001	#N/A	ID_716	11	0	9,338.47	12,095.10	991.34
GSVIVT01032757001	Histidine acid phosphatase	ID_717	4	0	-37.83	-1.58	-52.09
GSVIVT01032762001	Translation initiation factor eIF-2 alpha subunit	ID_718	6	0	93.66	-278.56	-283.4
GSVIVT01032768001	Lectin-like receptor kinase 7;2	ID_719	3	0	-102.51	-94.54	184.12
GSVIVT01032769001	Lectin protein kinase	ID_720	3	0	-100.22	-89.57	189.89
GSVIVT01010737001	Glutathione peroxidase	ID_721	6	0	-76.78	-284.78	-50.34
GSVIVT01032774001	BUB family protein kinase	ID_722	2	0	6.46	-320.57	-346.38
GSVIVT01010746001	Gamma-secretase subunit APH-1B	ID_723	2	0	-126.4	-246.4	-355.6
GSVIVT01010749001	Unknown protein	ID_724	2	0	-149.08	-413.38	-445.75
GSVIVT01032782001	Cyclin 1b (CYC1b)	ID_725	10	0	70.25	-39.35	-60.51
GSVIVT01014548001	Unknown protein	ID_726	4	0	-204.42	57.2	-642.75
XM002272843LOC100260158	#N/A	ID_727	9	0	1,138.83	-1,253.73	-1,680.75
GSVIVT01010762001	far-red impaired responsive family protein	ID_728	3	0	-9.58	-5.62	13.74
GSVIVT01014562001	(-)-germacrene D synthase, partial/pseudo	ID_729	2	0	-995.22	-1,662.38	-1,700.68
GSVIVT01010790001	fructokinase-1	ID_730	9	0	1,195.18	233.14	-536.14
GSVIVT01032824001	R protein PRF disease resistance protein	ID_731	9	0	27.37	-3.6	-37.89
GSVIVT01032825001	R protein PRF disease resistance protein	ID_732	2	0	-41.09	-53.73	-80.42
GSVIVT01010844001	Sterol-4-alpha-carboxylate 3-dehydrogenase, decarboxylating	ID_733	12	0	20.32	-63.34	368.8
GSVIVT01010853001	ABC Transporter (VvNAP1 - VvABCI1)	ID_734	4	0	13.44	80.47	-76.12
GSVIVT01010856001	CMP/dCMP deaminase, zinc-binding	ID_735	2	0	-5.72	-28.84	-29.6
GSVIVT01014668001	Unknown protein	ID_736	6	0	1,512.40	-2,815.79	-2,089.41
GSVIVT01010871001	Subtilisin-like serine protease 3	ID_737	2	0	-116.7	-557.53	-639.87
GSVIVT01010913001	Phospholipase A2 alpha	ID_738	9	0	813.48	-1,551.06	-5,774.43
GSVIVT01010923001	Phenylalanyl-tRNA synthetase	ID_739	6	0	-33.45	-604.46	-268.31
GSVIVT01032864001	Hydroxyacylglutathione hydrolase	ID_740	2	0	-22.2	-47	-147.5
GSVIVT01014776001	Small nuclear ribonucleoprotein D1	ID_741	2	0	44.21	-299.54	-563.29
GSVIVT01034473001	Erythroid differentiation factor 1	ID_742	0	0	-261.63	-362.36	-240.4
GSVIVT01014811001	Phenylalanine-tRNA ligase	ID_743	13	0	29.45	20.14	33.4
GSVIVT01034477001	GASA like	ID_744	11	0	477.86	728.05	-10.03
GSVIVT01011015001	Rac GTPase activating protein	ID_745	9	0	567.95	-801.37	-1,138.22
GSVIVT01034503001	Photosystem I assembly protein Ycf37	ID_746	6	0	-5.47	-130.76	-105.49
GSVIVT01034506001	forkhead-associated domain-containing protein	ID_747	6	0	132.29	-336.85	-301.49
GSVIVT01034509001	Ubiquinol-cytochrome c reductase subunit 6	ID_748	10	0	1,396.65	-1,547.10	-1,563.86
GSVIVT01034510001	Histone H3	ID_749	2	0	-1,643.92	-11,517.38	-12,521.33
GSVIVT01011043001	Arabidopsis histidine phosphotransfer AHP1	ID_750	2	0	-182.22	-367.2	-665.85
GSVIVT01034512001	Ubiquitin interaction motif-containing protein	ID_751	1	0	-29.76	11.41	-8.89
GSVIVT01014901001	Ankyrin repeat	ID_752	14	0	174.5	305.41	206.92
GSVIVT01034524001	Nodulin MtN21 family	ID_753	11	0	9.05	9.69	-7.47
GSVIVT01011062001	Auxin-binding protein 1 (ABP1)	ID_754	3	0	-316.93	-695.6	49.22
GSVIVT01011064001	Exosome complex component RRP4	ID_755	6	0	-303.14	-1,063.79	-834.36
GSVIVT01011073001	Elongation factor Tu	ID_756	6	0	367.36	-441.7	-333.42
GSVIVT01014938001	Ankyrin repeat	ID_757	11	0	50.73	49.09	22.33
GSVIVT01034547001	Unknown protein	ID_758	9	0	99.29	-143.6	-722.65
GSVIVT01011081001	RANGAP1 (RAN GTPASE activating protein 1)	ID_759	9	0	318.03	-623.2	-1,446.94
GSVIVT01011083001	Unknown protein	ID_760	10	0	776.94	-58.27	-269.93
GSVIVT01011084001	Unknown	ID_761	2	0	-39.88	-76.95	-75.44
GSVIVT01034553001	No hit	ID_762	2	0	114.75	-404.43	-502.15
GSVIVT01010184001	Cell elongation protein / DWARF1 / DIMINUTO (DIM)	ID_763	10	0	1,862.44	-1,029.25	-1,619.12
GSVIVT01001014001	GASA4	ID_764	2	0	-2,105.14	-3,773.00	-4,268.08
GSVIVT01034555001	No hit	ID_765	9	0	2,723.77	-2,099.88	-4,585.48
GSVIVT01034559001	5-formyltetrahydrofolate cycloligase	ID_766	0	0	-83.98	-97.58	-106.82
GSVIVT01034561001	Unknown	ID_767	10	0	469.64	-129.61	-335.49
GSVIVT01010187001	Unknown protein	ID_768	2	0	-20.26	-81.29	-118.03
GSVIVT01011123001	basic helix-loop-helix (VvMYC1)	ID_769	8	0	960.74	-250.88	1,363.60
GSVIVT01011126001	Unknown protein	ID_770	9	0	114.84	-117.59	-176.78
GSVIVT01034676001	Ribosomal protein L24 60S	ID_771	9	0	245.78	-604.32	-1,359.13
GSVIVT01034687001	Uridylate kinase	ID_772	2	0	-71.09	-133.83	-148.81
GSVIVT01010196001	No hit	ID_773	3	0	-161.96	-179.72	-67.43
GSVIVT01015149001	VIP3 (vernalization independence 3)	ID_774	9	0	-21.65	-298.91	-869.81
GSVIVT01015208001	Unknown protein	ID_775	9	0	131.27	-195.53	-295.04
GSVIVT01011206001	Separase	ID_776	9	0	22.09	-58.42	-99.68
GSVIVT01015262001	No hit	ID_777	2	0	-70.57	-625.75	-810.38
GSVIVT01011351001	Transcription initiation factor TFIID subunit D4	ID_778	2	0	-20.45	-44.99	-64.56
GSVIVT01011353001	Cupin, RmlC-type	ID_779	8	0	709.56	-236.2	846.15
GSVIVT01015358001	Peroxiredoxin-5	ID_780	9	0	18,303.72	8,974.09	-11,281.77
GSVIVT01034848001	TRNA nucleotidyltransferase	ID_781	6	0	-17.16	-117.7	-42.88
GSVIVT01015395001	Unknown protein	ID_782	13	0	215.32	20.99	399.02
GSVIVT01011381001	ABC Transporter (VvMDR4 - VvABCB4)	ID_783	0	0	-458.72	-627.36	-333.97
GSVIVT01011382001	Tubulin alpha	ID_784	10	0	1,148.36	-204.34	-611.44
GSVIVT01015432001	Unknown	ID_785	10	0	469.89	166.28	-48.8
GSVIVT01011396001	DegP protease	ID_786	2	0	-19.03	-46.94	-48.76
GSVIVT01011403001	Chromosome condensation protein	ID_787	2	0	2.05	-97.58	-106.68
GSVIVT01011408001	ABC Transporter (VvSMC1)	ID_788	6	0	132.49	-334.9	-376.33
GSVIVT01011412001	GASA4	ID_789	2	0	-9,398.80	-16,864.57	-19,318.34
GSVIVT01015502001	Aspartate-glutamate racemase	ID_790	8	0	0.05	-12.99	57.59
GSVIVT01015506001	Dynein light chain LC8-type	ID_791	3	0	-241.58	-245.45	-61.97
GSVIVT01036850001	Exostosin	ID_792	6	0	-30.53	-152.85	-115.01
GSVIVT01011452001	#N/A	ID_793	0	0	-598.39	-823.49	-810.11
GSVIVT01011454001	Emp24/gp25L/p24 family protein	ID_794	6	0	-321.26	-1,606.29	-1,228.64
GSVIVT01036871001	SWIB complex BAF60b domain-containing protein	ID_795	10	0	1,463.59	-821.66	-1,300.70
GSVIVT01036872001	Unknown protein	ID_796	10	0	423.03	-424.42	-279.94
GSVIVT01036876001	ABC Transporter (VvRLI1 - VvABCE1)	ID_797	0	0	-135.6	-222.14	-117.68
GSVIVT01011478001	Chorismate mutase, chloroplast (CM1)	ID_798	14	0	831.3	1,172.64	788.62
GSVIVT01036886001	Retrovirus Pol polyprotein	ID_799	10	0	427.03	-554.76	-677.12
GSVIVT01011508001	Unknown protein	ID_800	10	0	462.94	-73.84	-237.22
GSVIVT01011511001	Biotin carboxyl carrier protein of acetyl-CoA carboxylase	ID_801	9	0	45.03	-18.65	-44.02
GSVIVT01011513001	Ac-CoA carboxylase	ID_802	10	0	25.28	-8.87	-18.3
GSVIVT01036912001	Zinc finger (C3HC4-type ring finger)	ID_803	2	0	-18.97	-206.55	-212.94
GSVIVT01012332001	Diphenol oxidase	ID_804	10	0	278.4	14.97	-35.79
GSVIVT01037093001	No hit	ID_805	2	0	-10.35	-12.78	-17
GSVIVT01037103001	Cupin super	ID_806	2	0	-257.99	-771.9	-992.17
GSVIVT01037110001	No hit	ID_807	2	0	-333.84	-414.9	-728.06
GSVIVT01012536001	Ubiquinone biosynthesis monooxygenase Coq6	ID_808	6	0	87.97	-249.24	-272.64
GSVIVT01012540001	Glutamine amidotransferase class-I	ID_809	8	0	125.49	-69.54	311.65
GSVIVT01001091001	ORTH2/VIM1 (variant in methylation 1)	ID_810	2	0	-59.76	-241.84	-279.84
GSVIVT01015897001	Leucine-rich repeat	ID_811	9	0	67.02	-108.51	-190.35
GSVIVT01012567001	#N/A	ID_812	2	0	-45.46	-93.62	-109.26
GSVIVT01037142001	Ring-H2 finger protein ATL4E	ID_813	8	0	8.1	-160.7	258.21
GSVIVT01012635001	Xyloglucan endotransglucosylase/hydrolase 8	ID_814	0	0	-69.36	-105.43	-106.89
GSVIVT01015979001	Plastocyanin domain-containing protein	ID_815	9	0	203.65	-267.65	-393.78
GSVIVT01015983001	Unknown protein	ID_816	9	0	249.81	-188.54	-506.33
GSVIVT01001098001	Transaldolase	ID_817	10	0	2,193.51	968.8	491.05
GSVIVT01037212001	1,4-beta-mannan endohydrolase	ID_818	3	0	-147.17	-195.57	304.38
GSVIVT01012708001	Monocopper oxidase SKS4 (SKU5 Similar 4)	ID_819	6	0	35.2	-637.66	-665.25
GSVIVT01012709001	Monocopper oxidase SKS4 (SKU5 Similar 4)	ID_820	6	0	38.55	-425.8	-441.31
GSVIVT01037215001	1,4-beta-mannan endohydrolase	ID_821	0	0	-18.74	-22.45	-17.41
GSVIVT01016103001	Unknown protein	ID_822	3	0	-530.53	-533.85	-10.69
GSVIVT01012721001	Galactosyltransferase family protein	ID_823	0	0	-12.82	-19.65	-9.71
GSVIVT01037228001	Phosphatidylinositol N-acetylglucosaminyltransferase subunit P	ID_824	2	0	31.23	-161.64	-265.68
GSVIVT01012739001	#N/A	ID_825	2	0	-47.49	-90.83	-100.11
GSVIVT01012741001	MATE efflux family protein	ID_826	2	0	-87.75	-175.29	-187.74
XM002284076LOC100241539	#N/A	ID_827	9	0	1,072.17	-2,259.29	-3,793.20
GSVIVT01010242001	Remorin	ID_828	2	0	-23.68	-266.44	-314.23
GSVIVT01016795001	Ribosomal protein L9 (RPL90A/C) 60S	ID_829	9	0	5,074.70	468.19	-4,930.23
GSVIVT01012867001	Unknown protein	ID_830	0	0	-2,599.91	-4,576.25	-3,198.27
GSVIVT01012876001	Ribosomal protein L14 (RPL14B) 60S	ID_831	2	0	1,385.86	-7,804.68	-15,196.75
GSVIVT01012877001	Ribosomal protein S11 (RPS11A) 40S	ID_832	9	0	6,791.38	-4,556.24	-8,209.18
GSVIVT01012914001	Unknown protein	ID_833	0	0	-74.92	-198.19	-162.86
GSVIVT01016895001	Ribosomal protein L28e	ID_834	9	0	711.02	-826.17	-2,956.78
GSVIVT01013136001	Zinc finger (CCCH-type) family protein	ID_835	3	0	-30.59	-43.19	74.22
GSVIVT01013144001	Basic helix-loop-helix BHLH071	ID_836	9	0	422.93	65.01	-330.07
GSVIVT01016960001	Profilin 4 (PRO4) (PFN4)	ID_837	14	0	826.76	947.67	500.8
GSVIVT01017000001	DTA4 (downstream target of AGL15-4)	ID_838	10	0	84.51	-17.07	-24.64
GSVIVT01013173001	Protein kinase	ID_839	2	0	-5.24	-310.22	-430.55
GSVIVT01017011001	GATA transcription factor 11	ID_840	6	0	108.91	-345.39	-387.66
GSVIVT01017013001	Mitotic phosphoprotein N' end (MPPN)	ID_841	6	0	-40.19	-261.3	-126.27
GSVIVT01017014001	Integral membrane family protein UPF0497	ID_842	2	0	-350.32	-1,405.74	-1,828.72
GSVIVT01013190001	LOL1 (LSD ONE like 1)	ID_843	11	0	694.43	789.33	179.07
GSVIVT01013200001	AT-hook protein 1 (AHP1)	ID_844	6	0	64.22	-135.43	-89.86
GSVIVT01013206001	Splicing factor PWI domain-containing protein	ID_845	6	0	-100.74	-288.93	-239.88
GSVIVT01013216001	Haloacid dehalogenase hydrolase	ID_846	6	0	25.11	-344.29	-291.83
GSVIVT01013217001	Haloacid dehalogenase hydrolase	ID_847	6	0	3.93	-344.12	-283.99
GSVIVT01013218001	Dynamin-like protein 2b	ID_848	10	0	3,452.41	-1,378.04	-1,985.20
GSVIVT01017067001	Hydroxyphenylpyruvate reductase (HPPR)	ID_849	2	0	-39	-206.38	-235.4
GSVIVT01017069001	Hydroxyphenylpyruvate reductase (HPPR)	ID_850	11	0	2,912.98	2,470.78	-1,607.65
GSVIVT01013233001	Ankyrin protein kinase	ID_851	2	0	-27.14	-399.25	-613.95
GSVIVT01013236001	Tobamovirus multiplication 2A TOM2A	ID_852	2	0	86.78	-578.57	-1,107.91
GSVIVT01013242001	Transposon	ID_853	6	0	-2.37	-23.23	-6.04
GSVIVT01017125001	Unknown	ID_854	7	0	2,242.30	5,206.04	-472.45
GSVIVT01013276001	Novel plant snare 11	ID_855	6	0	-6.76	-147.55	-133.48
GSVIVT01017158001	IAA19	ID_856	10	0	1,152.83	-113.66	-168.47
GSVIVT01013328001	Beta-D-xylosidase	ID_857	10	0	3,103.75	83.01	-771.8
GSVIVT01013347001	Xylan 1,4-beta-xylosidase	ID_858	10	0	499.97	60.73	-127.92
GSVIVT01013364001	Small nuclear ribonucleoprotein D3	ID_859	2	0	-226.44	-1,709.33	-2,126.33
GSVIVT01017252001	Zinc finger (Ran-binding)	ID_860	10	0	262.12	-129.77	-152.62
GSVIVT01017317001	#N/A	ID_861	3	0	-1,222.86	-1,006.39	-46.78
GSVIVT01013400001	Glutamate receptor Ionotropic	ID_862	4	0	-55.53	-58.81	-247.97
GSVIVT01013403001	Glyceraldehyde-3-phosphate dehydrogenase B, chloroplast precursor	ID_863	14	0	789.76	1,374.08	692.57
GSVIVT01001132001	Unknown protein	ID_864	4	0	-59.1	-20.17	-188.86
GSVIVT01013427001	Oxygen-evolving complex PsbP	ID_865	2	0	-5.82	-18.03	-27.42
GSVIVT01013440001	Cyclin-dependent kinase B2;1	ID_866	10	0	1,612.15	-1,080.65	-1,758.44
GSVIVT01013442001	6-phosphofructokinase, pyrophosphate dependent	ID_867	10	0	71.09	-20.15	9.72
GSVIVT01013446001	Spindle checkpoint protein Bub1b	ID_868	10	0	174.2	-122.11	-173.57
GSVIVT01013454001	Unknown protein	ID_869	2	0	-66.47	-187.57	-188.28
GSVIVT01017439001	No hit	ID_870	6	0	-5.11	-63.18	-61.11
GSVIVT01013483001	Phosphatidylinositol-4-phosphate 5-kinase	ID_871	6	0	18.29	-29.27	-32.52
GSVIVT01017512001	Pentatricopeptide (PPR) repeat-containing protein	ID_872	0	0	-26.69	-26.55	-27.36
GSVIVT01001503001	Histone H3	ID_873	2	0	-121.02	-1,873.17	-2,023.61
GSVIVT01001154001	Chalcone isomerase	ID_874	10	0	144.78	-55.98	-79.82
GSVIVT01013674001	Ripening regulated protein DDTFR8	ID_875	6	0	54.13	-2,048.83	-1,260.59
GSVIVT01017704001	No hit	ID_876	9	0	21.51	-5.47	-18.33
GSVIVT01017706001	No hit	ID_877	10	0	25.44	-1.78	-13.83
GSVIVT01017707001	No hit	ID_878	10	0	52.47	-8.02	-9.03
GSVIVT01013699001	PAB3 (poly(A) binding protein 3)	ID_879	9	0	75.1	-102.24	-208.38
GSVIVT01013702001	DEAD/DEAH box helicase	ID_880	6	0	-111.01	-435.35	-372.43
GSVIVT01017750001	FPF1 (flowering promoting factor 1)	ID_881	12	0	40.59	309.32	725.35
GSVIVT01000012001	basic helix-loop-helix (bHLH) family	ID_882	6	0	352.46	-790.1	-952.59
GSVIVT01013853001	ATP-dependent DNA helicase	ID_883	9	0	73.57	-85.53	-117.37
GSVIVT01013865001	MIM (hypersensitive to MMS, irradiation and MMC)	ID_884	9	0	85.28	-95.55	-159.11
GSVIVT01017833001	Ycf2	ID_885	9	0	176.14	-118.72	-328.66
GSVIVT01017912001	GPI-anchored protein-like protein II	ID_886	10	0	302.3	-221.19	-343.28
GSVIVT01014028001	Chromosome condensation	ID_887	9	0	117.95	-161.79	-228.42
GSVIVT01014037001	CLL1B clavata1-like receptor S/T protein kinase	ID_888	10	0	83.3	-106.25	-118.16
GSVIVT01014044001	MIM (hypersensitive to MMS, irradiation and MMC)	ID_889	2	0	52.19	-145.57	-193.18
GSVIVT01014051001	Protein kinase	ID_890	0	0	-56.6	-95.11	-70.23
GSVIVT01017975001	Ribosomal protein S18 (RPS18C) 40S	ID_891	9	0	527.62	-793.83	-2,196.10
GSVIVT01017980001	Ribosomal protein L18P/L5E	ID_892	8	0	7.5	-22.65	6.56
GSVIVT01014068001	Glucan endo-1,3-beta-glucosidase 4 precursor	ID_893	10	0	1,132.94	16.57	-559.42
GSVIVT01014069001	Chalcone isomerase 3	ID_894	9	0	60.84	-55.25	-131.1
GSVIVT01014074001	LHCII type I CAB-1	ID_895	14	0	24,598.23	24,087.10	12,795.23
GSVIVT01017997001	Unknown protein	ID_896	10	0	72.91	-86.86	-108.14
GSVIVT01014086001	Protein kinase PKN/PRK1	ID_897	10	0	22.12	-23.22	-29.4
GSVIVT01018017001	Unknown protein	ID_898	6	0	-17.13	-233.59	-187.83
GSVIVT01014123001	Exostosin	ID_899	6	0	-0.45	-52.7	-33.91
GSVIVT01018098001	Pentatricopeptide (PPR) repeat-containing protein	ID_900	8	0	6.91	-30.99	12.4
GSVIVT01018113001	Ribosomal protein S15 (RPS15D) 40S	ID_901	9	0	2,352.33	-1,567.98	-3,302.51
GSVIVT01014155001	#N/A	ID_902	0	0	-0.8	-1.19	-1
GSVIVT01014158001	Seven in absentia SINA5	ID_903	4	0	-1.76	-1.11	-1.91
GSVIVT01014182001	Anaphase-promoting complex component APC6	ID_904	9	0	15.03	-39.22	-83.59
GSVIVT01010301001	Unknown protein	ID_905	10	0	252.05	-113.19	-184.94
GSVIVT01014192001	Multiprotein-bridging factor 1a MBF1A	ID_906	6	0	-493.9	-1,871.37	-1,519.41
GSVIVT01014206001	Phosphoenolpyruvate carboxylase	ID_907	2	0	-185.38	-262.33	-422.3
GSVIVT01014216001	Thioredoxin TTL1 (Tetratricopetide-repeat thioredoxin-like 1)	ID_908	2	0	5.47	-34.72	-57.22
GSVIVT01014220001	4-methyl-5-thiazole monophosphate biosynthesis protein	ID_909	3	0	-529.31	-479.61	603.45
GSVIVT01018421001E3	#N/A	ID_910	9	0	49.55	104.72	-348.5
GSVIVT01014240001	Sodium/calcium exchanger family protein	ID_911	0	0	-2,255.71	-3,132.79	-2,468.13
GSVIVT01018471001	Copia protein	ID_912	0	0	-19.01	-21.87	-21.54
GSVIVT01014246001	Basic Leucine Zipper Transcription Factor (VvbZIP52)	ID_913	9	0	1.59	-0.86	-9.31
GSVIVT01018482001	#N/A	ID_914	10	0	1,861.68	-453.76	-1,013.26
GSVIVT01014250001	RAB GTPase RABA1F	ID_915	6	0	2.13	-13.51	-11.69
GSVIVT01014259001	Reticulon-4-interacting protein 1	ID_916	8	0	2.48	-6.82	15.53
GSVIVT01014275001	Polynucleotidyl transferase, Ribonuclease H fold	ID_917	10	0	28.65	-29.6	-22.98
GSVIVT01001199001	NIMA protein kinase NEK1	ID_918	2	0	5.35	-85.28	-96.07
GSVIVT01018573001	Unknown protein	ID_919	2	0	-24.4	-36.08	-55.81
GSVIVT01014307001	Aberrant lateral root formation 5	ID_920	12	0	13.56	8.8	39.17
GSVIVT01014308001	MATE efflux family protein	ID_921	8	0	25.4	-4.96	11.4
GSVIVT01014319001	#N/A	ID_922	2	0	-2.67	-25.65	-32.03
GSVIVT01014324001	(-)-germacrene D synthase (VvTPS23)	ID_923	0	0	-19.71	-21.26	-22.33
GSVIVT01014325001	(-)-germacrene D synthase (VvTPS24), Selina-411-diene/Interme deol syn	ID_924	0	0	-18.29	-12.43	-17.65
GSVIVT01018630001	BCL-2-associated athanogene 7 ATBAG7	ID_925	2	0	1,851.82	-5,320.31	-8,365.89
GSVIVT01014361001	Ring finger protein 185	ID_926	9	0	242.86	-636.63	-1,001.99
GSVIVT01018699001	Structural maintenance of chromosomes SMC2	ID_927	9	0	611.5	-878.78	-1,305.27
GSVIVT01018986001	Unknown protein	ID_928	2	0	85.48	-493.14	-626.55
GSVIVT01014558001	Vetispiradiene synthase (VvTPS26), Cubebol/δ-Cadinene syn	ID_929	4	0	-5.56	-3.49	-8.96
GSVIVT01014572001	Ribosomal protein L24, chloroplast (CL24) 50S	ID_930	2	0	-4.89	-463.39	-999.97
GSVIVT01014585001	Kinesin family member C1	ID_931	10	0	721.57	-389.09	-276.75
GSVIVT01014605001	Fertilization-independent endosperm development protein	ID_932	9	0	127.25	-95.46	-267.15
GSVIVT01010325001	Mitotic spindle checkpoint protein (MAD2)	ID_933	10	0	721.21	-445.57	-608.25
GSVIVT01014672001	Dek protein	ID_934	2	0	134.7	-1,469.36	-2,494.82
GSVIVT01019121001	Unknown protein	ID_935	6	0	-60.82	-221.16	-172.37
GSVIVT01019124001	No hit	ID_936	9	0	45.91	-90.28	-118.67
GSVIVT01014684001	fasciclin arabinogalactan-protein (FLA1)	ID_937	2	0	-14.99	-317.4	-410.72
GSVIVT01019408001	Pentatricopeptide (PPR) repeat-containing protein	ID_938	13	0	55.16	3.46	117.34
GSVIVT01014728001	EMB2731	ID_939	9	0	187.65	-88.4	-653.37
GSVIVT01014738001	Farnesyl diphosphate synthase	ID_940	11	0	1,355.63	1,574.90	-153.98
GSVIVT01001741001	Copper-binding family protein	ID_941	12	0	-174.67	-255.3	2,605.43
GSVIVT01014747001	Heat shock protein 81-2 (HSP81-2)	ID_942	0	0	-1,579.02	-3,963.63	-1,495.60
GSVIVT01014749001	Tetraspanning membrane protein, SFT2	ID_943	6	0	-10.99	-294.64	-247.77
GSVIVT01014750001	Clavata-like kinase	ID_944	10	0	69.51	-41.05	-51.14
GSVIVT01014752001	Kinesin 4 motor protein	ID_945	2	0	13.96	-62.04	-71.96
GSVIVT01014761001	Calcium-binding protein CML	ID_946	2	0	-330.17	-452.81	-608.21
GSVIVT01001742001	No hit	ID_947	12	0	-162.33	-170.08	3,577.02
GSVIVT01001298001	Protease inhibitor/seed storage/lipid transfer protein (LTP)	ID_948	9	0	23,930.17	6,201.46	-21,800.91
GSVIVT01014778001	Stachyose synthase precursor	ID_949	10	0	2,402.42	683.25	-189.14
GSVIVT01014788001	Subtilisin protease	ID_950	0	0	-324.68	-334.96	-325
GSVIVT01014829001	No hit	ID_951	0	0	-6.25	-13.82	-9.4
GSVIVT01019557001	Seven in absentia SINA5	ID_952	3	0	-92.37	-47.38	103.59
GSVIVT01014831001	Phenylalanine-tRNA ligase	ID_953	13	0	33.31	12.85	32.63
GSVIVT01019593001	Ribosomal protein S6	ID_954	9	0	198.43	-124.31	-345.19
GSVIVT01019636001	Plastocyanin domain-containing protein	ID_955	10	0	68.79	-61.38	-56.73
GSVIVT01019650001	Unknown protein	ID_956	2	0	-30.02	-77.56	-96
GSVIVT01014990001	Unknown protein	ID_957	2	0	-8.4	-27.65	-42.04
GSVIVT01014992001	Adapter protein SPIKE1 (SPK1)	ID_958	9	0	162.67	-221.06	-372.03
GSVIVT01001317001	VAP27-1 (VAMP/synaptobrevin-associated protein 27-1)	ID_959	10	0	295.05	-296.85	-245.51
GSVIVT01015002001	DNA repair protein RAD51	ID_960	2	0	18.59	-328.5	-461.84
GSVIVT01019698001	Import inner membrane translocase subunit Tim13, Mitochondrial	ID_961	2	0	-421.17	-2,378.84	-3,108.07
GSVIVT01015015001	Kinesin TETRASPORE (NACK1)	ID_962	10	0	362.05	-276.51	-364.26
GSVIVT01015022001	Pectinesterase PPME1	ID_963	6	0	6.3	-26.42	-28.8
GSVIVT01015027001	Peroxiredoxin bcp	ID_964	2	0	-44.03	-150.44	-151.47
GSVIVT01019800001	VIP3 (vernalization independence 3); nucleotide binding	ID_965	0	0	-817.02	-1,164.57	-1,105.58
GSVIVT01015036001	Chaperonin 21, Chloroplast	ID_966	6	0	1,823.81	-2,368.47	-1,777.62
GSVIVT01015059001	Strictosidine synthase (YLS2)	ID_967	9	0	587.84	-278.88	-659.78
GSVIVT01015060001	Strictosidine synthase; Soluble quinoprotein glucose dehydrogenase	ID_968	9	0	245.61	-132	-266.13
GSVIVT01001327001	Pectinesterase family	ID_969	10	0	965.67	-259.02	-429.61
GSVIVT01020269001	Acetylornithine aminotransferase	ID_970	2	0	-28.79	-36.59	-49.32
GSVIVT01015118001	#N/A	ID_971	2	0	-24.97	-61.99	-67.82
GSVIVT01015168001	Dihydrolipoamide S-acetyltransferase	ID_972	10	0	63.76	-3.69	13.04
GSVIVT01015179001	Unknown protein	ID_973	2	0	-10.17	-65.29	-112.15
GSVIVT01010352001	3-oxoacyl-[acyl-carrier-protein] reductase, chloroplast	ID_974	10	0	144.44	5.97	-52.5
GSVIVT01001347001	Serine/threonine-protein phosphatase PP2A catalytic subunit	ID_975	2	0	-17.63	-104.27	-104.14
GSVIVT01020410001	Ribosomal protein L27 (RPL27C) 60S	ID_976	9	0	687.98	-2,018.20	-3,710.84
GSVIVT01015195001	Density-regulated protein DRP1	ID_977	8	0	9.2	-25.67	29.4
GSVIVT01015198001	Protein kinase CDG1	ID_978	6	0	10.94	-55.46	-49.83
GSVIVT01015200001	FVE gene	ID_979	2	0	107.95	-1,585.26	-2,700.84
GSVIVT01001349001	Lactose permease	ID_980	3	0	-85.08	-100.97	21.14
GSVIVT01020490001	No hit	ID_981	2	0	-34.02	-203.74	-244.32
GSVIVT01015251001	Ribosomal protein L31 (RPL31C) 60S	ID_982	6	0	2,573.34	-4,117.94	-4,853.99
GSVIVT01020540001	GPI-anchored protein	ID_983	6	0	-500.81	-1,926.70	-1,380.91
GSVIVT01020544001	UPF0497 family	ID_984	0	0	-44.9	-56.85	-29.41
GSVIVT01020578001	Squamosa promoter-binding protein (VvSBP11)	ID_985	11	0	254.66	216.27	-12.5
GSVIVT01020598001	No hit	ID_986	9	0	278.73	-184.53	-344.29
GSVIVT01015283001	MAP kinase kinase 6	ID_987	9	0	348.8	-383.19	-638.59
GSVIVT01015317001	Anaphase-promoting complex component APC3	ID_988	2	0	-93.98	-247.84	-246.1
GSVIVT01020656001	Tetratricopeptide helical	ID_989	8	0	15.73	-47.94	6.78
GSVIVT01015329001	Exostosin-like	ID_990	0	0	-309.69	-400.37	-414.85
GSVIVT01015348001	Early nodule-specific-like protein ENOD8	ID_991	6	0	-64.71	-400.23	-369.51
GSVIVT01015366001	Abl interactor protein 1 (ABIL1)	ID_992	2	0	407.92	-1,596.62	-2,644.92
GSVIVT01015367001	Aspartate aminotransferase, cytoplasmic (Transaminase A)	ID_993	11	0	1,785.77	875.68	-36.95
GSVIVT01015370001	Myb-related protein 3R-1 (Plant c-MYB-like protein 1) MYB3R1	ID_994	10	0	634.93	-172.85	-440.89
GSVIVT01000586001	Oxysterol binding protein	ID_995	9	0	163.28	-269.52	-329.99
GSVIVT01020851001	No hit	ID_996	9	0	70.93	-78.38	-142.18
GSVIVT01015431001	Nudix hydrolase 20	ID_997	6	0	-13.46	-68.78	-13.78
GSVIVT01015437001	Unknown protein	ID_998	9	0	315.72	-360.72	-673.21
GSVIVT01015479001	Potassium channel AKT1	ID_999	10	0	2,386.94	97.32	5.64
GSVIVT01020968001	No hit	ID_1000	9	0	11.97	-13	-20.35
GSVIVT01015498001	Early nodulin 93	ID_1001	13	0	529.65	14.44	495.7
GSVIVT01015517001	Sodium hypersensitive 1	ID_1002	10	0	71.93	18.21	-25.75
GSVIVT01021019001	Eceriferum 2 (CER2)	ID_1003	6	0	-39.56	-194.34	-89.03
GSVIVT01021058001	Small ubiquitin modifier 2 (SUMO)	ID_1004	2	0	66.71	-396.36	-462.12
GSVIVT01015552001	BRI1-KD interacting protein	ID_1005	2	0	-20.44	-40.61	-65.88
GSVIVT01021087001	Squamosa promoter-binding protein (VvSBP9)	ID_1006	11	0	157.94	240.01	-73.6
GSVIVT01015564001	Thylakoid lumenal 16.5 kDa protein, chloroplast precursor	ID_1007	12	0	3.78	-26.15	313.69
GSVIVT01021107001	Unknown	ID_1008	8	0	25.64	-31	72.88
GSVIVT01000145001	Unknown protein	ID_1009	6	0	0.15	-14.96	-5.2
GSVIVT01021170001	Anthranilate N-hydroxycinnamoyl/benzoyltransferase	ID_1010	12	0	64.64	23.48	197.4
GSVIVT01015601001	Ubiquitin-specific protease 12 UBP12	ID_1011	2	0	0.86	-7.9	-9.88
GSVIVT01021840001	Unknown protein	ID_1012	6	0	71.08	-149.53	-116
GSVIVT01015660001	Elongation factor 1-alpha HBS1	ID_1013	6	0	-59.14	-188.91	-113.61
GSVIVT01021932001	No hit	ID_1014	2	0	-278.25	-331.73	-1,039.69
GSVIVT01001437001	putative MADS-box Agamous-like 15a (VviAGL15a)	ID_1015	2	0	-675.23	-1,100.97	-1,140.18
GSVIVT01015755001	Polyadenylate-binding protein 2	ID_1016	2	0	-57.03	-135.61	-163.89
[truncated: 4,950 more rows]

## Sheet: TS profile set
Data S5. STEM analysis on the four varieties developing seed datasets.
[truncated: 5,960 more rows]
