# Supplementary material for: VviAGL11 self-regulates and targets hormone- and secondary metabolism-related genes during seed development
Source: Hortic Res. 2022 Jun 10;9:uhac133. doi: 10.1093/hr/uhac133 (PMC9433981; doi:10.1093/hr/uhac133)
Supplement: Web_Material_uhac133 [file web_material_uhac133.zip › Web_Material_uhac133/Data S6.xlsx]

## Sheet: Supplemental Data Set S6
Data S6. Multi-VviAGL11 co-expression analysis.
			Coexpression value (PCC)			Ratio seedless/seeded (Wang et al., 2016)
Gene ID	Functional annotation	Functional category	Ovule and developing seeds dataset (Data S1)	Corvina Atlas dataset (Fasoli et al., 2012)	VTCdb (http://vtcdb.adelaide.edu.au/Home.aspx)	S1	S2	S3	Scoring
VIT_03s0038g04700	isoflavone reductase (VviIR)	Metabolism.Secondary metabolism.Phenylpropanoid metabolism.Flavonoid metabolism.Isoflavonoid metabolism.Isoflavonoid biosynthesis	0.765	0.434		0.377581		0.369069	1.89839e+06
VIT_17s0000g05110	CYP78A4	Metabolism.Cellular metabolism.Oxidation reduction.Cytochrome P450 oxidoreductase	0.339	0.59	0.67717		0.451543		1.62014e+06
VIT_03s0180g00320	indole-3-acetate beta-glucosyltransferase (VviGT3)	Signaling.Hormone Signaling.Auxin Signaling.Auxin metabolism.Auxin inactivation by conjugation	0.768	0.489			0.473861	0.21934	966116
VIT_00s0253g00080	Methyl jasmonate esterase (VviMJE)	Signaling.Hormone Signaling.Jasmonate salicylate signaling.Jasmonate Signaling.Jasmonate-mediated Signaling pathway	0.348	0.703	0.80531	0.38587	0.290182	0.0329006	948579
VIT_14s0068g00920	chalcone synthase 2	Metabolism.Secondary metabolism.Phenylpropanoid metabolism.Flavonoid metabolism.Flavonoid biosynthesis	0.599			0.484753		0.147303	864128
VIT_02s0154g00310	protease inhibitor/seed storage/lipid transfer protein (LTP)	Transport overview.Macromolecule transport.Lipid transport	0.62			0.390034			818529
VIT_02s0025g02600	glyoxal oxidase	Unclear	0.427	0.762	0.71934				816549
VIT_13s0067g02870	chalcone isomerase 2 [Vitis vinifera] (VvCHI2)	Metabolism.Secondary metabolism.Phenylpropanoid metabolism.Flavonoid metabolism.Flavonoid biosynthesis	0.658					0.285194	682309
VIT_03s0038g04690	Isoflavone reductase protein 6	Metabolism.Secondary metabolism.Phenylpropanoid metabolism.Flavonoid metabolism.Isoflavonoid metabolism.Isoflavonoid biosynthesis	0.748			0.409552		0.451602	519206
VIT_04S0008G01620	Heat shock protein 17.6 kDa class II	Metabolism.Primary metabolism.Protein metabolism and modification.Protein folding.Chaperone-mediated protein folding.HSP-mediated protein folding	0.188	0.446				0.0016753	450168
VIT_14S0108G00850	Ribosomal protein L34 (RPL34A) 60S	Metabolism.Primary metabolism.Protein metabolism and modification.Protein synthesis.Ribosome	0.81						421541
VIT_03s0038g04680	isoflavone reductase Bet v 6.0101	Metabolism.Secondary metabolism.Phenylpropanoid metabolism.Flavonoid metabolism.Isoflavonoid metabolism.Isoflavonoid biosynthesis	0.771			0.327973			352035
VIT_18S0001G14400	Peptidyl-prolyl cis-trans isomerase ROC5 (rotamase CYP 5)	Metabolism.Primary metabolism.Protein metabolism and modification.Protein folding.Peptidyl prolyl isomerase-mediated protein folding	0.598						348514
VIT_17s0000g01110	ATFP3 (Arabidopsis thaliana farnesylated protein 3	Unclear	0.702				0.410167	0.421961	341808
VIT_01s0010g02460	glyceraldehyde-3-phosphate dehydrogenase, cytosolic 3	Metabolism.Primary metabolism.Carbohydrate metabolism.Glycolysis Gluconeogenesis	0.392	0.476		0.148347	0.206311		326139
VIT_15S0048G02530	Harpin-induced 1	Response to stimulus.Stress response.Biotic stress response.Virus stress response	0.282	0.553				0.072082	313906
VIT_18s0001g12810	Cinnamyl alcohol dehydrogenase	Metabolism.Secondary metabolism.Phenylpropanoid metabolism.Flavonoid metabolism.Flavonoid biosynthesis.Anthocyanin biosynthesis	0.446				0.458785	0.167425	291343
VIT_07S0151G00870	PHD finger transcription factor	Regulation overview.Regulation of gene expression.Regulation of transcription.Transcription factor.PHD family transcription factor	0.371	0.47					288189
VIT_00s0361g00040	Anthocyanidin reductase (VvANR) [Vitis vinifera] GeneID: 100232981	Metabolism.Secondary metabolism.Phenylpropanoid metabolism.Flavonoid metabolism.Flavonoid biosynthesis.Anthocyanin biosynthesis	0.472					0.219723	283445
VIT_05S0136G00290	VAMP726 (VESICLE-associated membrane protein)	Cellular process.Cellular transport.Protein trafficking.Vesicle-mediated trafficking.SNARE interactions in vesicular transport	0.657	0.515					274990
VIT_08s0007g00330	Metallothionein	Cellular process.Cellular homeostasis.Heavy metal ion homeostasis	0.372				2.96866	0.247976	274108
VIT_04S0008G02050	Hydrolase, alpha/beta fold	Unknown	0.462	0.468					264426
VIT_07S0005G03420	Globulin isoform 3 11S	Metabolism.Primary metabolism.Generation of metabolite precursors and energy.Storage proteins	0.025	0.616			0.00240653	0.0033505	258306
VIT_09s0002g00580	lipase GDSL 3	Unclear	0.287	0.467	0.6125				256500
VIT_06S0009G01910	Calmodulin-7 (CAM7)	Signaling.Signaling pathway.Calcium sensors and Signaling	0.644						252245
VIT_13S0073G00560	DnaJ homolog, subfamily A, member 2	Transport overview.Primary Active Transporters.P-P-bond hydrolysis-driven transporters.General Secretory Pathway (Sec)	0.577						251113
VIT_03s0038g04670	isoflavone reductase	Metabolism.Secondary metabolism.Phenylpropanoid metabolism.Flavonoid metabolism.Isoflavonoid metabolism.Isoflavonoid biosynthesis	0.764						231552
VIT_19S0177G00090	Albumin, 2S	Metabolism.Primary metabolism.Generation of metabolite precursors and energy.Storage proteins	0.017	0.597			0.00444665	0.00231604	221133
VIT_14S0066G01320	formate dehydrogenase (FDH)	Metabolism.Primary metabolism.Generation of metabolite precursors and energy.Glyoxylate and dicarboxylate metabolism	0.491	0.427					220618
VIT_06S0009G02780	Histone mRNA exonuclease 1	Metabolism.Primary metabolism.Nucleobase, nucleoside, nucleotide, nucleic acid metabolism.Nucleic acid metabolism.RNA metabolism	0.478			0.308072	0.420249	0.41993	218172
VIT_09S0002G05730	Esterase	Unclear	0.545	0.468		0.121637	0.385625		217179
VIT_00s0253g00090	methyl jasmonate esterase	Signaling.Hormone Signaling.Jasmonate salicylate signaling.Jasmonate Signaling.Jasmonate-mediated Signaling pathway	0.34	0.607	0.76852				216118
VIT_07S0005G03410	Globulin 11S	Metabolism.Primary metabolism.Generation of metabolite precursors and energy.Storage proteins	0.023	0.571			0.00242346	0.00680015	210299
VIT_11s0016g00470	Sucrose synthase	Metabolism.Primary metabolism.Carbohydrate metabolism.Polysaccharide metabolism.Starch and sucrose metabolism	0.608			0.269134			204123
VIT_09S0002G01620	Ribosomal protein L9 (RPL90A/C) 60S	Metabolism.Primary metabolism.Protein metabolism and modification.Protein synthesis.Ribosome	0.757						198660
VIT_05S0020G01900	No hit	No hit	0.142	0.481				0.155553	195909
VIT_08S0040G02330	Elongation factor 1-alpha 1	Metabolism.Primary metabolism.Protein metabolism and modification.Protein synthesis.Translation.Translational elongation	0.717						195059
VIT_03s0038g04620	Isoflavone reductase (synthesis of phytoalexines)	Metabolism.Secondary metabolism.Phenylpropanoid metabolism.Flavonoid metabolism.Isoflavonoid metabolism.Isoflavonoid biosynthesis	0.728			0.410018			186850
VIT_13S0019G03920	Elongation factor 1-alpha 1	Metabolism.Primary metabolism.Protein metabolism and modification.Protein synthesis.Translation.Translational elongation	0.806						184737
VIT_05S0029G00020	Ribosomal protein L13A (RPL13aD) 60S	Metabolism.Primary metabolism.Protein metabolism and modification.Protein synthesis.Ribosome	0.717						183303
VIT_08S0007G06450	Omega-6 fatty acid desaturase, endoplasmic reticulum (FAD2)	Metabolism.Primary metabolism.Lipid metabolism.Fatty acid metabolism.Fatty acid biosynthesis.Unsaturated fatty acid biosynthesis	0.297						179401
VIT_03S0038G03850	PGPS/NH21	Unknown	0.01	0.497			0.0608915	0.00654606	175015
VIT_06s0004g02620	Phenylalanine ammonia-lyase	Metabolism.Primary metabolism.Amino acid metabolism.Aromatic amino acid metabolism.Tyrosine metabolism	0.473			0.46132		0.194922	168500
VIT_18s0001g10370	S-ribonuclease binding protein SBP1	Regulation overview.Regulation of gene expression.Regulation of transcription.Transcription factor.Zinc finger C3HC4 family transcription factor	0.446	0.473					168165
VIT_18s0001g03430	Flavonol synthase	Metabolism.Secondary metabolism.Phenylpropanoid metabolism.Flavonoid metabolism.Flavonoid biosynthesis	0.836	0.626	0.69188	0.376351	0.253572	0.157407	167753
VIT_18s0001g03430	Flavonol synthase	Metabolism.Secondary metabolism.Phenylpropanoid metabolism.Flavonoid metabolism.Flavonoid biosynthesis	0.836	0.626	0.69188	0.376351	0.253572	0.157407	167753
VIT_00S2837G00010	Histone H3	Cellular process.Cellular component organization and biogenesis.Nucleus.Chromosome organization and biogenesis.Chromatin assembly	0.274						166160
VIT_06S0009G02410	Elongation factor 1-beta 1	Metabolism.Primary metabolism.Protein metabolism and modification.Protein synthesis.Translation.Translational initiation	0.566						164535
VIT_04S0008G00610	Zinc finger (CCCH-type) family protein	Regulation overview.Regulation of gene expression.Regulation of transcription.Transcription factor.C3H family transcription factor	0.47	0.508					163775
VIT_01s0137g00540	CYP71E1	Metabolism.Secondary metabolism.Terpenoid metabolism.Monoterpenoid metabolism.Monoterpenoid biosynthesis	0.384	0.541		0.0128755	0.0212502	0.0579444	157135
VIT_14S0006G02080	S locus-linked protein SLL2	Metabolism.Cellular metabolism.Amino acid derivative metabolism.S-adenosylmethionine metabolism	0.651	0.446					155684
VIT_07S0151G00640	Globulin-1 S allele precursor	Metabolism.Primary metabolism.Generation of metabolite precursors and energy.Storage proteins	0.03	0.498			0.0402189	0.00543044	153606
VIT_18s0041g00590	proton-dependent oligopeptide transport (POT) family protein	Transport overview.Electrochemical Potential-driven Transporters.Porters.Proton-dependent Oligopeptide Transporter	0.336	0.694	0.8031	0.359488			152449
VIT_02S0025G01050	Ubiquitin-conjugating enzyme E2 D/E	Metabolism.Primary metabolism.Protein metabolism and modification.Proteolysis.cytoplasmic and nuclear protein degradation.Ubiquitin-mediated proteolysis	0.603						151860
VIT_01s0150g00190	Transaldolase	Metabolism.Primary metabolism.Carbohydrate metabolism.Monosaccharide metabolism.Monosaccharide catabolism.Pentose-phosphate shunt	0.812			0.418739			145737
VIT_05s0049g01780	Caleosin	Signaling.Hormone Signaling.ABA Signaling.ABA-mediated Signaling pathway	0.006	0.565	0.6393		0.00467976	0.045719	144866
VIT_18s0041g00580	proton-dependent oligopeptide transport (POT) family protein	Transport overview.Electrochemical Potential-driven Transporters.Porters.Proton-dependent Oligopeptide Transporter	0.329	0.656	0.71537	0.0977092	0.210293	0.270646	144519
VIT_13S0073G00120	Ribosomal protein S17 (RPS17A) 40S	Metabolism.Primary metabolism.Protein metabolism and modification.Protein synthesis.Ribosome	0.489						144269
VIT_17S0000G02750	Auxin-dependent protein (ARCA)	Signaling.Hormone Signaling.Auxin Signaling.Auxin-mediated Signaling pathway	0.682						143102
VIT_17s0000g04910	L-asparaginase	Metabolism.Primary metabolism.Amino acid metabolism.Alanine and aspartate metabolism	0.72				0.414694		142360
VIT_14S0066G00560	Ribosomal protein L27A (RPL27aC) 60S	Metabolism.Primary metabolism.Protein metabolism and modification.Protein synthesis.Ribosome	0.63						138949
VIT_00s0391g00070	3-deoxy-D-arabino-heptulosonate 7-phosphate synthase	Metabolism.Primary metabolism.Amino acid metabolism.Aromatic amino acid metabolism.Aromatic amino acid biosynthesis	0.53			0.425973			138514
VIT_00s0253g00110	methyl jasmonate esterase	Signaling.Hormone Signaling.Jasmonate salicylate signaling.Jasmonate Signaling.Jasmonate-mediated Signaling pathway	0.331	0.506				0.102804	138484
VIT_18s0001g14310	flavanone-3-hydroxylase 2 (F3H2) [Vitis vinifera]	Metabolism.Secondary metabolism.Phenylpropanoid metabolism.Flavonoid metabolism.Flavonoid biosynthesis	0.553					0.232227	138351
VIT_13s0067g03820	chalcone isomerase 1 [Vitis vinifera] (VvCHI1)	Metabolism.Secondary metabolism.Phenylpropanoid metabolism.Flavonoid metabolism.Flavonoid biosynthesis	0.56					0.191412	138100
VIT_09S0002G02600	VPS46.2 SNF7	Transport overview.Macromolecule transport.Protein transport.Tethering factors	0.421						135590
VIT_16S0022G01460	Ribosomal protein S20 (RPS20A) 40S	Metabolism.Primary metabolism.Protein metabolism and modification.Protein synthesis.Ribosome	0.655						135211
VIT_19s0015g02890	Glutathione S-transferase 25 GSTU25	Metabolism.Primary metabolism.Coenzyme and prosthetic group metabolism.Peptide derived compounds biosynthesis.Glutathione metabolism	0.297						134758
VIT_05s0062g01320	Chitinase	Metabolism.Primary metabolism.Carbohydrate metabolism.Monosaccharide metabolism.Amino sugar metabolism	0.652			0.298048			134363
VIT_00S1290G00010	Chitinase Class I	Metabolism.Primary metabolism.Carbohydrate metabolism.Monosaccharide metabolism.Amino sugar metabolism	0.021	0.487			0.339173	0.00103505	134065
VIT_14S0060G00710	Synbindin TRAPPC4	Transport overview.Macromolecule transport.Protein transport.Protein coat	0.638	0.443					132415
VIT_17S0000G08070	Aldehyde Dehydrogenase (VvALDH2B4)	Metabolism.Primary metabolism.Carbohydrate metabolism.Glycolysis Gluconeogenesis	0.545			0.259248	0.3355		130493
VIT_17S0000G06980	Ribosomal protein S19 (RPS19C) 40S	Metabolism.Primary metabolism.Protein metabolism and modification.Protein synthesis.Ribosome	0.657						128562
VIT_01s0011g02200	Glutamine synthetase	Metabolism.Primary metabolism.Amino acid metabolism.Glutamate metabolism	0.73			0.338211	0.481243		124175
VIT_18S0072G00350	No hit	No hit	0.754						123350
VIT_01s0010g02100	Indeterminate(ID)-domain 5	Regulation overview.Regulation of gene expression.Regulation of transcription.Transcription factor.C2H2 family transcription factor	0.596	0.661			0.427854	0.244778	121747
VIT_06s0004g04640	Metallothionein 2b	Cellular process.Cellular homeostasis.Heavy metal ion homeostasis	0.422			0.49939			120244
VIT_16s0098g00790	Copper-binding family protein	Unclear	0.595			0.152888	0.221083	0.389586	117758
VIT_01s0010g02030	gamma-thionin precursor	Response to stimulus.Stress response.Biotic stress response	0.399			0.306509	0.309601	0.294151	116478
VIT_05s0020g03860	homocysteine S-methyltransferase 3	Metabolism.Primary metabolism.Amino acid metabolism.Methionine metabolism	0.326	0.426			0.365307		116184
VIT_00s0230g00080	Copper-binding family protein	Unclear	0.54			0.183584	0.255034	0.42395	115558
VIT_18S0122G00420	Laccase	Metabolism.single reactions	0.169	0.621		0.279469	0.459609		115458
VIT_04S0008G00490	Profilin 5 (PRO5) (PRF3)	Cellular process.Cellular component organization and biogenesis.Cytoskeleton organization and biogenesis.Actin organization and biogenesis	0.507						114320
VIT_05s0077g00950	ATP citrate lyase a-subunit	Metabolism.Primary metabolism.Generation of metabolite precursors and energy.Citric acid cycle	0.503			0.4286			114023
VIT_17S0000G03530	Ribosomal protein S7 (RPS7A) 40S	Metabolism.Primary metabolism.Protein metabolism and modification.Protein synthesis.Ribosome	0.683						111352
VIT_05S0077G01840	Ribosomal protein L19 (RPL19A) 60S	Metabolism.Primary metabolism.Protein metabolism and modification.Protein synthesis.Ribosome	0.783						111040
VIT_09s0002g04470	no hit	No hit	0.438	0.563					109023
VIT_18S0001G06330	14-3-3 protein GF14 omega (GRF2)	Signaling.Signaling pathway.14-3-3 family interactome	0.438			0.488769			109018
VIT_05s0020g02340	methionine sulfoxide reductase	Metabolism.Primary metabolism.Amino acid metabolism.Methionine metabolism	0.635	0.421					108244
VIT_12s0035g01490	Peroxiredoxin	Response to stimulus.Stress response.Abiotic stress response.Oxidative stress response	0.708						107523
VIT_04s0079g00540	no hit	No hit	0.863						105237
VIT_14S0108G01330	Chorismate mutase, chloroplast (CM1)	Metabolism.Primary metabolism.Amino acid metabolism.Aromatic amino acid metabolism.Aromatic amino acid biosynthesis	0.757			0.391639			103678
VIT_14s0030g00950	SOD Cu/Zn superoxide dismutase	Cellular process.Cellular component organization and biogenesis.Organelle organization and biogenesis.Peroxisome organization and biogenesis.Peroxisome membrane organization and biogenesis	0.435						103322
VIT_08s0040g01710	Phenylalanine ammonia-lyase	Metabolism.Primary metabolism.Amino acid metabolism.Aromatic amino acid metabolism.Tyrosine metabolism	0.51			0.0585821			101789
VIT_19s0085g00880	Aldehyde Dehydrogenase (VvALDH5F1)	Metabolism.Primary metabolism.Amino acid metabolism.Glutamate metabolism	0.44				0.18259	0.444135	101408
VIT_07s0005g00170	rubber elongation factor (REF)	Unclear	0.281	0.562		0.191667	0.186969	0.131628	101001
VIT_08S0007G03340	Ribosomal protein L10A (RPL10aA) 60S	Metabolism.Primary metabolism.Protein metabolism and modification.Protein synthesis.Ribosome	0.625						99197.3
VIT_14S0171G00440	Glyceraldehyde-3-phosphate dehydrogenase GAPC3,cytosolic	Metabolism.Primary metabolism.Carbohydrate metabolism.Glycolysis Gluconeogenesis	0.35						97777.4
VIT_05s0062g00990	aldo/keto reductase AKR	Metabolism.Primary metabolism.Carbohydrate metabolism.Monosaccharide metabolism.Pentose glucuronate interconversion	0.8	0.4		0.376774			97385.3
VIT_11S0149G00030	Endomembrane protein 70	Cellular process.Cellular transport.Protein trafficking	0.42			0.413416			96491.5
VIT_10s0116g00360	Pyrophosphate-dependent phosphofructokinase beta subunit	Metabolism.Primary metabolism.Carbohydrate metabolism.Glycolysis Gluconeogenesis.Glycolysis	0.569			0.349476	0.240101	0.458746	95013.4
VIT_13S0067G01980	Proteinase inhibitor (LUTI)	Metabolism.Primary metabolism.Protein metabolism and modification.Proteolysis.Protease inhibition	0.397			0.399471	0.188213	0.0773076	94713.3
VIT_19s0177g00140	thiazole biosynthetic enzyme, chloroplast (ARA6)	Metabolism.Primary metabolism.Coenzyme and prosthetic group metabolism.Thiamine metabolism.Thiamine biosynthesis	0.469				0.377177		93324
VIT_14s0060g00550	ATP-citrate synthase	Metabolism.Primary metabolism.Generation of metabolite precursors and energy.Citric acid cycle	0.685			0.236721			92137.6
VIT_00S0260G00080	Ribosomal protein L32 60S	Metabolism.Primary metabolism.Protein metabolism and modification.Protein synthesis.Ribosome	0.554						91883.2
VIT_07S0129G00090	Ribosomal protein L26 (RPL26A) 60S	Metabolism.Primary metabolism.Protein metabolism and modification.Protein synthesis.Ribosome	0.63						91714
VIT_18S0001G09420	Progesterone 5-beta-reductase	Metabolism.Primary metabolism.Lipid metabolism.Steroid metabolism.C21-Steroid hormone metabolism	0.665						90650.3
VIT_19s0093g00160	Glutathione S-transferase 8 GSTU19	Metabolism.Primary metabolism.Coenzyme and prosthetic group metabolism.Peptide derived compounds biosynthesis.Glutathione metabolism	0.303			0.27735	0.161129	0.439672	90278.5
VIT_05s0077g00690	galactokinase (GAL1)	Metabolism.Primary metabolism.Carbohydrate metabolism.Monosaccharide metabolism.Galactose metabolism	0.763	0.437					88308.5
VIT_12s0142g00120	Nuclear movement protein	Unclear	0.601	0.414					88093.2
VIT_02s0025g04720	Leucoanthocyanidin dioxygenase (VvLDOX) [Vitis vinifera]	Metabolism.Secondary metabolism.Phenylpropanoid metabolism.Flavonoid metabolism.Flavonoid biosynthesis.Anthocyanin biosynthesis	0.527					0.467741	87411.9
VIT_01S0127G00460	Iron sulfur cluster assembly protein 1	Unclear	0.559						86979.3
VIT_07s0104g01800	Glutathione S-transferase 13 GSTF13	Metabolism.Primary metabolism.Coenzyme and prosthetic group metabolism.Peptide derived compounds biosynthesis.Glutathione metabolism	0.566					0.345469	86510.5
VIT_02s0025g04950	no hit	No hit	0.359	0.788	0.75738		0.314904	0.0998342	85499.3
VIT_03s0063g01530	CYP82C4	Metabolism.Cellular metabolism.Oxidation reduction.Cytochrome P450 oxidoreductase	0.446	0.489		0.24118	0.135824	0.146986	84792.5
VIT_18s0001g12690	Isoflavone reductase protein 4	Metabolism.Secondary metabolism.Phenylpropanoid metabolism.Flavonoid metabolism.Isoflavonoid metabolism.Isoflavonoid biosynthesis	0.087		0.78471	0.0622165	0.283748		84416.7
VIT_18s0001g05530	annexin 1 (ANN1)	Transport overview.Channels and pores.a-Type channels.Annexin	0.783						84408.3
VIT_13S0064G01240	Ribosomal protein L31 (RPL31C) 60S	Metabolism.Primary metabolism.Protein metabolism and modification.Protein synthesis.Ribosome	0.831						84397.6
VIT_10S0003G01520	Ribosomal protein L11 (RPL11D) 60S	Metabolism.Primary metabolism.Protein metabolism and modification.Protein synthesis.Ribosome	0.438						84275.8
VIT_13S0019G00720	Zinc knuckle	Metabolism.Primary metabolism.Nucleobase, nucleoside, nucleotide, nucleic acid metabolism.Nucleic acid metabolism	0.468	0.483					84096.8
VIT_14s0030g02180	GDP-mannose 3,5-epimerase 1	Metabolism.Primary metabolism.Organic acid metabolism.Ascorbate and aldarate metabolism	0.617						83938.4
VIT_03S0063G00850	RNA-binding protein 47B (ATRBP47B)	Unknown	0.573						83214.8
VIT_07s0005g06290	Cytochrome b5 isoform Cb5-C	Unclear	0.619			0.287962			82874.1
VIT_06S0004G07110	Gamma interferon responsive lysosomal thiol reductase family protein	Unclear	0.07	0.626					82287.6
VIT_14s0083g01050	SEPALLATA1	Development.Reproductive development.Flower development	0.18		0.63216	0.391777			81868.1
VIT_15s0046g02230	Heavy-metal-associated domain-containing protein	Unclear	0.785						81099.2
VIT_15s0046g00170	VvMybPA1	Regulation overview.Regulation of gene expression.Regulation of transcription.Transcription factor.MYB family transcription factor	0.513				0.393872	0.467604	80445
VIT_05s0062g01000	aldo/keto reductase	Metabolism.Primary metabolism.Carbohydrate metabolism.Monosaccharide metabolism.Pentose glucuronate interconversion	0.826	0.553					80167.7
VIT_00s0187g00340	fumarylacetoacetase	Metabolism.Primary metabolism.Amino acid metabolism.Aromatic amino acid metabolism.Tyrosine metabolism.Tyrosine catabolism	0.723						78581.1
VIT_14s0006g02590	Glutamine amidotransferase	Metabolism.Primary metabolism.Coenzyme and prosthetic group metabolism.Pyridoxine metabolism	0.585	0.669	0.7962	0.214955			78405.7
VIT_08S0056G00710	Protein kinase C inhibitor	Signaling.Signaling pathway.Protein kinase	0.698						78086.8
VIT_05S0049G01310	Ribosomal protein L14 (RPL14B) 60S	Metabolism.Primary metabolism.Protein metabolism and modification.Protein synthesis.Ribosome	0.415						77918
VIT_12s0142g00360	SHATTERPROOF 2	Regulation overview.Regulation of gene expression.Regulation of transcription.Transcription factor.MADS-box family transcription factor	0.285		0.65312	0.258108	0.265668	0.496562	77114.1
VIT_06S0004G00360	Ribosomal protein L4/L1 (RPL4A) 60S	Metabolism.Primary metabolism.Protein metabolism and modification.Protein synthesis.Ribosome	0.615						76349.1
VIT_06s0004g08150	trans-cinnamate 4-monooxygenase (VvC4H)	Metabolism.Primary metabolism.Amino acid metabolism.Aromatic amino acid metabolism.Phenylalanine metabolism.Phenylalanine biosynthesis	0.453			0.108728	0.327039	0.454475	76065.2
VIT_09S0002G01460	Ribosomal protein S3 (RPS3A) 40S	Metabolism.Primary metabolism.Protein metabolism and modification.Protein synthesis.Ribosome	0.764						75216.7
VIT_08S0032G00590	Universal stress protein (USP) family protein	Response to stimulus.Stress response	-0.009	0.579			0.00643432	0.032517	75045
VIT_14S0108G00460	Ribosomal protein S9 (RPS9C) 40S	Metabolism.Primary metabolism.Protein metabolism and modification.Protein synthesis.Ribosome	0.723						74976.6
VIT_08S0007G05070	Zinc finger (C2H2 type) family	Regulation overview.Regulation of gene expression.Regulation of transcription.Transcription factor.C2H2 family transcription factor	0.615						74655.4
VIT_08S0007G06430	No hit	No hit	0.019	0.488			0.0145985	0.169688	74636.8
VIT_12S0028G01800	Ribosomal protein L11 (RPL11D) 60S	Metabolism.Primary metabolism.Protein metabolism and modification.Protein synthesis.Ribosome	0.581						74600.2
VIT_15s0048g00370	transketolase, chloroplast precursor	Metabolism.Primary metabolism.Carbohydrate metabolism.Monosaccharide metabolism.Monosaccharide catabolism.Pentose-phosphate shunt	0.723			0.10891	0.463629	0.433214	74289.8
VIT_04s0023g03370	flavanone-3-hydroxylase 1 (F3H1) [Vitis vinifera]	Metabolism.Secondary metabolism.Phenylpropanoid metabolism.Flavonoid metabolism.Flavonoid biosynthesis	0.735					0.27601	74286.7
VIT_11S0037G00080	Ribosomal protein S12 (RPS12C) 40S	Metabolism.Primary metabolism.Protein metabolism and modification.Protein synthesis.Ribosome	0.482						73950.4
VIT_10s0116g01340	Copper-binding family protein	Unclear	0.56			0.128361	0.199433	0.45134	73387
VIT_03s0038g02790	Ribosomal protein L2, Chloroplast	Metabolism.Primary metabolism.Protein metabolism and modification.Protein synthesis.Ribosome	0.474					0.449275	73124.8
VIT_08s0056g01150	NADH-cytochrome b5 reductase	Transport overview.Primary Active Transporters.Oxidoreduction-driven transporters.a+-translocating NADH:Quinone Dhgenase	0.763			0.399453	0.464218		72890.5
VIT_00S0317G00130	Ribosomal protein L35 (RPL35B) 60S	Metabolism.Primary metabolism.Protein metabolism and modification.Protein synthesis.Ribosome	0.82						72551.9
VIT_06S0004G08200	Ubiquitin-conjugating enzyme E2 D/E	Metabolism.Primary metabolism.Protein metabolism and modification.Proteolysis.cytoplasmic and nuclear protein degradation.Ubiquitin-mediated proteolysis	0.5						72526.1
VIT_16S0098G01010	Ribosomal protein P1 (RPP1B) acidic 60S	Metabolism.Primary metabolism.Protein metabolism and modification.Protein synthesis.Ribosome	0.326						72270.2
VIT_06s0004g02380	Cinnamyl alcohol dehydrogenase	Metabolism.Secondary metabolism.Phenylpropanoid metabolism.Phenylpropanoid biosynthesis	0.808						72159.5
VIT_06s0009g02020	Tubulin beta-4 chain	Cellular process.Cellular component organization and biogenesis.Cytoskeleton organization and biogenesis.Microtubule organization and biogenesis	0.594			0.239271	0.364073		72088.9
VIT_14S0030G01620	Ribosomal protein S24 (RPS24A) 40S	Metabolism.Primary metabolism.Protein metabolism and modification.Protein synthesis.Ribosome	0.635						71696.7
VIT_18s0001g14150	no hit	No hit	0.5					0.14862	70930.1
VIT_13S0067G02700	Ribosomal protein S26 (RPS26C) 40S	Metabolism.Primary metabolism.Protein metabolism and modification.Protein synthesis.Ribosome	0.66						70806.1
VIT_04s0008g05020	Ras GTP-binding protein (RAN3)	Transport overview.Nucleocytoplasmic transport.Nuclear pore complex	0.59						70786.8
VIT_11S0016G00650	Chaperonin 21, Chloroplast	Metabolism.Primary metabolism.Protein metabolism and modification.Protein folding.Chaperone-mediated protein folding	0.506						70046.5
VIT_15S0021G01330	Nucleoside diphosphate kinase 1 (NDK1)	Metabolism.Primary metabolism.Nucleobase, nucleoside, nucleotide, nucleic acid metabolism.Nucleotide metabolism.Purine metabolism	0.477						69641.6
VIT_17S0000G08890	Cell division control protein 48 homolog E	Cellular process.Cell growth and death	0.431	0.404					69172.1
VIT_09S0002G07070	Pre-mRNA-processing factor 8	Metabolism.Primary metabolism.Nucleobase, nucleoside, nucleotide, nucleic acid metabolism.Nucleic acid metabolism.RNA metabolism.RNA processing.mRNA processing.mRNA splicing	0.211	0.481					69128.9
VIT_04S0044G00210	Mannitol dehydrogenase	Metabolism.Primary metabolism.Carbohydrate metabolism.Monosaccharide metabolism.Fructose and mannose metabolism	0.224	0.514		0.0425532	0.0103806	0.0675768	69086.3
VIT_14s0108g00810	MINI ZINC FINGER 2 MIF2	Regulation overview.Regulation of gene expression.Regulation of transcription.Transcription factor.zf-HD family transcription factor	0.407						69000.3
VIT_07S0005G05790	VAMP726 (VESICLE-associated membrane protein)	Cellular process.Cellular transport.Protein trafficking.Vesicle-mediated trafficking.SNARE interactions in vesicular transport	0.581						68744.3
VIT_06s0004g08460	CBS1	Unknown	0.352						67635.2
VIT_14S0006G02830	Ribosomal protein S7 (RPS7A) 40S	Metabolism.Primary metabolism.Protein metabolism and modification.Protein synthesis.Ribosome	0.78						67532.3
VIT_14S0066G01080	ADP-ribosylation factor A1B	Transport overview.Macromolecule transport.Protein transport.Protein coat	0.611						67383
VIT_08S0058G00390	Ribosomal protein S4 (RPS4D) 40S	Metabolism.Primary metabolism.Protein metabolism and modification.Protein synthesis.Ribosome	0.527						66043.3
VIT_10s0071g00810	binding	Unknown	0.407						65311.1
VIT_15s0046g01430	aldose 1-epimerase	Metabolism.Primary metabolism.Carbohydrate metabolism.Glycolysis Gluconeogenesis	0.446			0.357992	0.164512	0.14126	64801.4
VIT_15S0048G00670	Ribosomal protein S13 (RPS13A) 40S	Metabolism.Primary metabolism.Protein metabolism and modification.Protein synthesis.Ribosome	0.728						64665.9
VIT_12s0028g02010	PMR5 (powdery mildew resistant 5)	Response to stimulus.Stress response.Biotic stress response	0.348		0.75325	0.0168447	0.0103048	0.0595684	62988.3
VIT_14S0030G01810	Ribosomal protein S3A (RPS3aB) 40S	Metabolism.Primary metabolism.Protein metabolism and modification.Protein synthesis.Ribosome	0.484						62659.1
VIT_10s0071g00840	Unknown protein	Unknown	0.403						62620.1
VIT_14s0060g01280	pyrophosphate-energized vacuolar membrane proton pump	Metabolism.Primary metabolism.Generation of metabolite precursors and energy.Electron transport.Respiratory-chain phosphorylation	0.416				0.381769		62573.2
VIT_07S0005G04150	Ribosomal protein L23 (RPL23C) 60S	Metabolism.Primary metabolism.Protein metabolism and modification.Protein synthesis.Ribosome	0.605						62149.7
VIT_02s0012g02790	secretory carrier membrane protein (SCAMP4)	Transport overview.Macromolecule transport.Protein transport.Protein coat	0.41	0.413		0.474408			61754.5
VIT_11S0103G00220	Ribosomal protein P3 (RPP3B) acidic 60S	Metabolism.Primary metabolism.Protein metabolism and modification.Protein synthesis.Ribosome	0.419						61748.5
VIT_09S0002G02640	Ribosomal protein S30 (RPS30C) 40S	Metabolism.Primary metabolism.Protein metabolism and modification.Protein synthesis.Ribosome	0.55						61733.7
VIT_01S0010G03370	Ribosomal protein L17-2 60S	Metabolism.Primary metabolism.Protein metabolism and modification.Protein synthesis.Ribosome	0.596						61712.7
VIT_13S0047G01160	Ribosomal protein L13 (RPL13D) 60S	Metabolism.Primary metabolism.Protein metabolism and modification.Protein synthesis.Ribosome	0.499						61685
VIT_07s0104g01810	Glutathione S-transferase 13 GSTF13	Metabolism.Primary metabolism.Coenzyme and prosthetic group metabolism.Peptide derived compounds biosynthesis.Glutathione metabolism	0.549					0.289921	61574.2
VIT_08S0007G06150	Ribosomal protein L6 (RPL6A) 60S	Metabolism.Primary metabolism.Protein metabolism and modification.Protein synthesis.Ribosome	0.8						61209.5
VIT_17S0000G00980	Ribosomal protein L7A (RPL7aB) 60S	Metabolism.Primary metabolism.Protein metabolism and modification.Protein synthesis.Ribosome	0.684						61193.6
VIT_05s0020g01830	UPF0497 family	Unknown	0.296						61015.5
VIT_17S0000G06370	Thioredoxin 2	Cellular process.Cellular homeostasis.Cell redox homeostasis	0.469						60774.8
VIT_17S0000G01740	Aspartyl aminopeptidase	Metabolism.Primary metabolism.Protein metabolism and modification.Proteolysis.Peptidase-mediated proteolysis	0.583	0.44					60418.6
VIT_16s0022g01770	Phosphopyruvate hydratase.	Metabolism.Primary metabolism.Carbohydrate metabolism.Glycolysis Gluconeogenesis	0.491				0.307663		60305.4
VIT_14s0060g00240	Myb domain protein 61	Regulation overview.Regulation of gene expression.Regulation of transcription.Transcription factor.MYB family transcription factor	0.211	0.751	0.88184				59804.5
VIT_11S0052G01230	Xyloglucan endotransglucosylase/hydrolase 23	Cellular process.Cellular component organization and biogenesis.Cell wall organization and biogenesis.Cell wall metabolism.Cell wall modification.Xyloglucan modification	0.007	0.469			0.217295	0.0011485	59660.4
VIT_12S0028G02340	Ketol-acid reductoisomerase	Metabolism.Primary metabolism.Amino acid metabolism.Valine, leucine, and isoleucine metabolism.Valine, leucine, and isoleucine biosynthesis	0.68						59355.1
VIT_08s0007g03960	Phosphopyruvate hydratase.	Metabolism.Primary metabolism.Carbohydrate metabolism.Glycolysis Gluconeogenesis	0.849						58802.8
VIT_11s0052g01090	4-coumarate-CoA ligase 2	Metabolism.Secondary metabolism.Phenylpropanoid metabolism.Phenylpropanoid biosynthesis	0.383			0.0643148	0.419564		58782.6
VIT_07S0191G00090	14-3-3 protein GF14 omega (GRF2)	Signaling.Signaling pathway.14-3-3 family interactome	0.4						58777
VIT_07s0129g00330	lateral organ boundaries protein 39	Regulation overview.Regulation of gene expression.Regulation of transcription.Transcription factor.AS2 family transcription factor	0.668						58593.7
VIT_06s0004g03460	Transducin protein	Unclear	0.586	0.557	0.66303				58169.4
VIT_14s0060g01870	Unknown protein	Unknown	0.415	0.469		0.339016			57970.6
VIT_18s0001g09400	Cytochrome b5 DIF-F (VvCytoB5)	Unclear	0.771					0.321308	57726.2
VIT_13S0067G00270	Ribosomal protein P0 (RPP0A) acidic 60S	Metabolism.Primary metabolism.Protein metabolism and modification.Protein synthesis.Ribosome	0.186						57447.1
VIT_13s0019g00840	UDP-glucuronate decarboxylase.	Metabolism.Primary metabolism.Carbohydrate metabolism.Polysaccharide metabolism.Starch and sucrose metabolism	0.701			0.285004			57425.2
VIT_00S0337G00060	Ribosomal protein S8 (RPS8A) 40S	Metabolism.Primary metabolism.Protein metabolism and modification.Protein synthesis.Ribosome	0.416						56793.4
VIT_18S0001G14880	Unknown protein	Unknown	0.674	0.536					55993.1
VIT_18S0001G00810	24-methylenesterol C-methyltransferase 2	Metabolism.Primary metabolism.Lipid metabolism.Steroid metabolism.Steroid biosynthesis	0.634					0.393136	55233.4
VIT_14S0006G02820	Mannose-6-phosphate isomerase	Metabolism.Primary metabolism.Carbohydrate metabolism.Monosaccharide metabolism.Fructose and mannose metabolism	0.134	0.403					55194.2
VIT_10S0003G03300	Unknown protein	Unknown	0.39						55036.3
VIT_10s0071g01060	pyruvate kinase	Metabolism.Primary metabolism.Carbohydrate metabolism.Glycolysis Gluconeogenesis.Glycolysis	0.656			0.466498			54643.5
VIT_02S0025G03280	Aminopeptidase N	Metabolism.Primary metabolism.Coenzyme and prosthetic group metabolism.Peptide derived compounds biosynthesis.Glutathione metabolism	0.345						53517.3
VIT_04S0008G01260	Zinc transporter ZIP4	Transport overview.Electrochemical Potential-driven Transporters.Porters.Zinc (Zn2+)-Iron (Fe2+) Permease	0.138	0.426			0.459865		53183.8
VIT_01S0010G02900	Proteasome 20S beta subunit E1 (PBE1) (PRCE)	Metabolism.Primary metabolism.Protein metabolism and modification.Proteolysis.cytoplasmic and nuclear protein degradation.Ubiquitin-mediated proteolysis.Proteasome	0.431						52986.7
VIT_04S0008G06680	Unknown protein	Unknown	0.441	0.563					52686
VIT_17S0000G05160	SP1L2 (SPIRAL2)	Cellular process.Cellular component organization and biogenesis.Cytoskeleton organization and biogenesis	0.473						52540.7
VIT_07s0005g03060	1-aminocyclopropane-1-carboxylate oxidase homolog 1	Metabolism.Primary metabolism.Organic acid metabolism.Propanoate metabolism	0.072		0.76058			0.0383275	52512.8
VIT_19S0177G00220	Electron transfer flavoprotein alpha subunit	Metabolism.Primary metabolism.Generation of metabolite precursors and energy.Electron transport	0.41	0.482					52238.1
VIT_01s0127g00260	ATP-citrate synthase	Metabolism.Primary metabolism.Generation of metabolite precursors and energy.Citric acid cycle	0.583						51842.6
VIT_06s0009g03350	phosphatidylglycerol specific phospholipase C	Metabolism.Primary metabolism.Amino acid metabolism.Glycine, serine, and threonine metabolism	0.715	0.407		0.498847	2.05982		51558.1
VIT_05S0020G00670	S-adenosylmethionine synthetase 1 (SAM1)	Metabolism.Primary metabolism.Amino acid metabolism.Methionine metabolism	0.563			0.48579			51536.4
VIT_03s0063g02610	GRP7 (cold, circadian rhythm, and RNA binding 2)	Transport overview.Primary Active Transporters.P-P-bond hydrolysis-driven transporters.Nuclear mRNA Exporter	0.321						51144.7
VIT_02S0025G01390	Protein phosphatase 2C DBP (VvPP2C-4)	Regulation overview.Regulation of gene expression.Regulation of transcription.Transcription factor.DBP family transcription factor	0.089	0.519			0	0.0541063	51110.4
VIT_03s0063g01150	nodulin 1A, Senescence-associated	Metabolism.Cellular metabolism.Nitrogen and sulfur metabolism.Nitrogen metabolism.Nitrogen assimilation	0.413	0.443		0.334256			51032
VIT_10s0003g02070	Agamous (AG) floral homeotic protein	Development.Reproductive development.Flower development	0.1		0.64173				50793.1
VIT_01s0010g02310	ribosomal protein L23 50S	Metabolism.Primary metabolism.Protein metabolism and modification.Protein synthesis.Ribosome	0.458						50371.5
VIT_00s0415g00070	no hit	No hit	0.397						50320.1
VIT_07S0031G01230	Ribosomal protein L30 (RPL30A) 60S	Metabolism.Primary metabolism.Protein metabolism and modification.Protein synthesis.Ribosome	0.664						50175.7
VIT_14S0066G01350	No hit	No hit	0.468						50099.7
VIT_08S0007G01790	Defective in exine formation protein (DEX1)	Unclear	0.416	0.462					49555.3
VIT_07s0031g00350	caffeoyl-CoA O-methyltransferase 1-CCoAOMT1	Metabolism.Secondary metabolism.Phenylpropanoid metabolism.Phenylpropanoid biosynthesis	0.297			0.0428293	0.258267		49266.6
VIT_00S2341G00010	Heat shock protein 81-4 (HSP81-4)	Metabolism.Primary metabolism.Protein metabolism and modification.Protein folding.Chaperone-mediated protein folding.HSP-mediated protein folding	0.602						49234.2
VIT_07S0104G01410	OTU cysteine protease	Metabolism.Primary metabolism.Protein metabolism and modification.Proteolysis.Peptidase-mediated proteolysis	0.685	0.406					49140.7
VIT_07s0104g00830	Sugar transporter ERD6-like 7	Transport overview.Electrochemical Potential-driven Transporters.Porters.Major Facilitator Superfamily.Sugar Porter	0.413			0.363834	0.390467		48555
VIT_03s0088g00260	serine carboxypeptidase S10	Metabolism.Primary metabolism.Protein metabolism and modification.Proteolysis.Peptidase-mediated proteolysis	0.449						48245.6
VIT_00s0227g00140	MLO1	Cellular process.Cell growth and death.Cell death	0.601			0.386949			48241.8
VIT_05S0020G00970	Thioesterase family	Unclear	0.468						48012.6
VIT_03S0180G00050	DNA-directed RNA polymerase II subunit C	Metabolism.Primary metabolism.Nucleobase, nucleoside, nucleotide, nucleic acid metabolism.Nucleic acid metabolism.RNA metabolism.RNA polymerase	0.263	0.409					47858.5
VIT_03S0091G00210	Ethylene-responsive protein	Signaling.Hormone Signaling.Ethylene Signaling.Ethylene-mediated Signaling pathway	0.045	0.481			0.318992	0.264975	47857.8
VIT_03S0038G02380	RAC G-protein Rac1	Signaling.Signaling pathway.Calcium sensors and Signaling	0.3	0.427					47752.3
VIT_18S0001G01570	Seed maturation protein PM31	Response to stimulus.Stress response.Biotic stress response	0.028	0.468			0	0.0641966	47327.8
VIT_11S0016G04230	Unknown protein	Unknown	0.243						47090.5
VIT_19S0085G00520	Nuclear transcription factor Y subunit C-2	Regulation overview.Regulation of gene expression.Regulation of transcription.Transcription factor.CCAAT family transcription factor.HAP5-type	0.065	0.625			0.361616	0.342141	45994.7
VIT_07S0005G04600	Alcohol dehydrogenase class III	Metabolism.Primary metabolism.Carbohydrate metabolism.Glycolysis Gluconeogenesis	0.58						45871.1
VIT_12s0035g02070	cinnamoyl-CoA reductase	Metabolism.Secondary metabolism.Phenylpropanoid metabolism.Phenylpropanoid biosynthesis	0.502	0.597					45825.7
VIT_00S0769G00010	FK506-binding protein genes family (VvFKBP62)	Metabolism.Primary metabolism.Protein metabolism and modification.Protein folding.Peptidyl prolyl isomerase-mediated protein folding	0.572						45616.9
VIT_11s0016g03020	pectinesterase family	Cellular process.Cellular component organization and biogenesis.Cell wall organization and biogenesis.Cell wall metabolism.Cell wall modification.Pectin modification	0.528	0.408				6.00189	45544.5
VIT_01s0137g00330	Cysteine proteinase	Metabolism.Primary metabolism.Protein metabolism and modification.Proteolysis.Peptidase-mediated proteolysis	0.034	0.584	0.73025		0.0481174	0.0181324	45248.4
VIT_03S0180G00130	D-3-phosphoglycerate dehydrogenase, chloroplast precursor	Metabolism.Primary metabolism.Amino acid metabolism.Glycine, serine, and threonine metabolism.Glycine, serine, and threonine biosynthesis	0.631			0.405062			45077
VIT_12s0035g01010	ribosomal protein L23	Metabolism.Primary metabolism.Protein metabolism and modification.Protein synthesis.Ribosome	0.334						44979
VIT_16s0039g01900	myb KAN2 (KANADI 2)	Regulation overview.Regulation of gene expression.Regulation of transcription.Transcription factor.G2-like family transcription factor	0.631	0.559	0.60069				44951.3
VIT_03s0091g01290	serine carboxypeptidase S10	Metabolism.Primary metabolism.Protein metabolism and modification.Proteolysis.Peptidase-mediated proteolysis	0.515					0.2999	44729.6
VIT_02S0025G00310	Ribosomal protein S10 (RPS10C) 40S	Metabolism.Primary metabolism.Protein metabolism and modification.Protein synthesis.Ribosome	0.76						44624
VIT_14S0060G01290	Calreticulin 2 (CRT2)	Metabolism.Primary metabolism.Protein metabolism and modification.Protein folding	0.44						44448.1
VIT_00S0317G00050	Dehydroascorbate reductase	Metabolism.Primary metabolism.Organic acid metabolism.Ascorbate and aldarate metabolism	0.242	0.406					44349.9
VIT_03S0038G02430	WD-40 repeat protein (MSI3)	Transport overview.Primary Active Transporters.P-P-bond hydrolysis-driven transporters.Peroxisomal Protein Importer	0.191	0.441					44308.4
VIT_08S0007G05090	DNA-binding protein	Metabolism.Primary metabolism.Nucleobase, nucleoside, nucleotide, nucleic acid metabolism.Nucleic acid metabolism.DNA metabolism	0.184	0.416					44302
VIT_14s0068g02110	Sulfite oxidase	Metabolism.Cellular metabolism.Nitrogen and sulfur metabolism.Sulfur metabolism.Sulfate assimilation	0.537						43790.6
VIT_18s0001g06250	3-deoxy-D-arabino-heptulosonate 7-phosphate synthase	Metabolism.Primary metabolism.Amino acid metabolism.Aromatic amino acid metabolism.Aromatic amino acid biosynthesis	0.495			0.133949			42698.7
VIT_18s0001g08550	squalene monooxygenase	Metabolism.Primary metabolism.Lipid metabolism.Steroid metabolism.Steroid biosynthesis	0.602			0.479825			42691.3
VIT_05S0094G00870	Ribosomal protein L5 (RPL5B) 60S	Metabolism.Primary metabolism.Protein metabolism and modification.Protein synthesis.Ribosome	0.478						42478.4
VIT_12s0034g01760	Unknown protein	Unknown	0.333						42429.1
VIT_18S0001G01380	Oxidoreductase N-terminal domain-containing	Unclear	0.201	0.466			0.261224	0.383883	42418.3
VIT_13S0019G02330	GDP-mannose pyrophosphorylase (GMP1)	Metabolism.Primary metabolism.Carbohydrate metabolism.Monosaccharide metabolism.Fructose and mannose metabolism	0.581						42121.3
VIT_19s0014g03300	NAC domain-containing protein (VvNAC18)	Regulation overview.Regulation of gene expression.Regulation of transcription.Transcription factor.NAC family transcription factor	0.422	0.496	0.65226				41801.1
VIT_08S0058G00820	ALPHA-SNAP2 (alpha-soluble nsf attachment protein)	Cellular process.Cellular transport.Protein trafficking.Vesicle-mediated trafficking.SNARE interactions in vesicular transport	0.514						41743.7
VIT_07S0141G00800	FLK (flowering locus KH domain)	Development.Reproductive development.Flower development	0.167	0.609					41358.9
VIT_13S0019G03940	Unknown protein	Unknown	0.515	0.486					41262.1
VIT_05s0102g00710	fructokinase-1	Metabolism.Primary metabolism.Carbohydrate metabolism.Monosaccharide metabolism.Fructose and mannose metabolism	0.668			0.27753			41258.8
VIT_08s0007g02490	2-cys peroxiredoxin BAS1, chloroplast precursor	Metabolism.Primary metabolism.Amino acid metabolism.Aromatic amino acid metabolism.Phenylalanine metabolism.Phenylalanine biosynthesis	0.636						41067.1
VIT_19s0015g01010	Farnesyl diphosphate synthase	Metabolism.Primary metabolism.Lipid metabolism.Steroid metabolism.Steroid biosynthesis	0.775						40567.1
VIT_09S0002G00610	Ribosomal protein SA (RPSaB) 40S	Metabolism.Primary metabolism.Protein metabolism and modification.Protein synthesis.Ribosome	0.644						40497.5
VIT_03S0038G02480	SKP1	Metabolism.Primary metabolism.Protein metabolism and modification.Proteolysis.cytoplasmic and nuclear protein degradation.Ubiquitin-mediated proteolysis	0.145	0.464					40178.3
VIT_19s0177g00310	tryptophan synthase beta chain 1	Metabolism.Primary metabolism.Amino acid metabolism.Aromatic amino acid metabolism.Aromatic amino acid biosynthesis	0.506			0.350384			40103.6
VIT_14s0006g01660	Pyridoxal kinase	Metabolism.Primary metabolism.Coenzyme and prosthetic group metabolism.Pyridoxine metabolism	0.607	0.406					39806.6
VIT_00S0246G00010	NADH dehydrogenase subunit 7	Metabolism.Primary metabolism.Generation of metabolite precursors and energy.Electron transport.Respiratory-chain phosphorylation	0.064						39765.1
VIT_17s0000g00330	Inducer of CBF expression 1 ICE1	Regulation overview.Regulation of gene expression.Regulation of transcription.Transcription factor.bHLH family transcription factor	0.717	0.476					39733.2
VIT_15S0021G01230	Glutaminyl-tRNA synthetase	Metabolism.Primary metabolism.Amino acid metabolism.Glutamate metabolism	0.473	0.434					39682.4
VIT_14S0128G00220	Signal peptidase complex subunit 3	Metabolism.Primary metabolism.Amino acid metabolism.Lysine metabolism	0.717						39651.6
VIT_00s1430g00010	Protein kinase	Signaling.Signaling pathway.Protein kinase	0.294	0.423	0.71444				39557.7
VIT_17S0000G03870	Protein phosphatase 2 regulatory subunit A	Signaling.Signaling pathway.Calcium sensors and Signaling	0.489						39525.4
VIT_14s0066g01550	Aldehyde Dehydrogenase (VvALDH2B9)	Metabolism.Primary metabolism.Carbohydrate metabolism.Glycolysis Gluconeogenesis	0.519				0.413545		39521.6
VIT_19s0015g02680	Glutathione S-transferase 25 GSTU25	Metabolism.Primary metabolism.Coenzyme and prosthetic group metabolism.Peptide derived compounds biosynthesis.Glutathione metabolism	0.347						39450.9
VIT_18s0001g09460	GASA5	Signaling.Hormone Signaling.Gibberellic acid Signaling.Gibberellic acid-mediated Signaling pathway	0.29			0.218871			39045.6
VIT_08s0040g00310	Zinc finger (C3HC4-type ring finger)	Regulation overview.Regulation of gene expression.Regulation of transcription.Transcription factor.Zinc finger C3HC4 family transcription factor	0.092	0.73	0.72802				38930.9
VIT_14S0060G01550	Dehydration-induced 19	Response to stimulus.Stress response.Abiotic stress response.Drought stress response	0.256						38920.5
VIT_16s0039g02040	4-coumarate-CoA ligase 3	Metabolism.Secondary metabolism.Phenylpropanoid metabolism.Phenylpropanoid biosynthesis	0.589					0.208017	38905.4
VIT_11s0037g01390	acyl-CoA oxidase ACX3	Metabolism.Primary metabolism.Lipid metabolism.Fatty acid metabolism.Alpha-linolenic acid metabolism	0.459	0.542			0.0631579		38904.2
VIT_00s2582g00010	unknown	Unknown	0.403						38585.6
VIT_00S2731G00010	Acyl-(acyl carrier protein) thioesterase	Metabolism.Primary metabolism.Lipid metabolism.Fatty acid metabolism.Fatty acid biosynthesis	0.532					0.457844	38565.7
VIT_16s0022g01440	transketolase, chloroplast precursor	Metabolism.Primary metabolism.Carbohydrate metabolism.Monosaccharide metabolism.Monosaccharide catabolism.Pentose-phosphate shunt	0.756						38501.7
VIT_18s0001g09250	Lateral organ boundaries protein 38	Regulation overview.Regulation of gene expression.Regulation of transcription.Transcription factor.AS2 family transcription factor	0.2	0.711	0.80281		0.447967	0.283832	38260.3
VIT_13S0047G00520	Unknown protein	Unknown	0.474	0.442					38190.1
VIT_07S0130G00410	T-complex protein 1 subunit gamma	Metabolism.Primary metabolism.Protein metabolism and modification.Protein folding.Chaperone-mediated protein folding	0.697	0.4					38164
VIT_11S0016G01890	Telomere repeat binding factor 1	Regulation overview.Regulation of gene expression.Regulation of transcription.Transcription factor.MYB-related family transcription factor	0.206	0.588					38072.9
VIT_09S0002G02140	Endomembrane protein 70, TM4 ;	Cellular process.Cellular transport.Protein trafficking	0.385						37579.5
VIT_00S0323G00100	Vacuolar processing enzyme beta	Metabolism.Primary metabolism.Protein metabolism and modification.Proteolysis.Peptidase-mediated proteolysis.Vacuolar proteolysis	0.026	0.595		0.326266	0.0466123	0.0759529	37445.5
VIT_16s0039g00970	Glutathione S-transferase 8 GSTU8	Metabolism.Primary metabolism.Coenzyme and prosthetic group metabolism.Peptide derived compounds biosynthesis.Glutathione metabolism	0.668						37293.2
VIT_19S0014G03140	Lanthionine synthetase C	Unclassified	0.402	0.539					37287.7
VIT_08S0040G00600	Nascent polypeptide-associated complex NAC	Metabolism.Primary metabolism.Protein metabolism and modification.Protein folding	0.26						37249.5
VIT_09s0002g04480	kinesin family member 2/24	Cellular process.Cellular component organization and biogenesis.Cytoskeleton organization and biogenesis.Microtubule organization and biogenesis.Microtubule-driven movement	0.453	0.443				0.465491	36981.2
VIT_12S0057G01200	Acetyl-CoA acetyltransferase, cytosolic 1	Metabolism.Primary metabolism.Lipid metabolism.Fatty acid metabolism	0.356						36920.1
VIT_06S0004G06490	Serine/threonine-protein kinase RLCKVII	Signaling.Signaling pathway.Protein kinase	0.661				0.474501		36642.5
VIT_12s0035g00880	lactoylglutathione lyase	Metabolism.Primary metabolism.Carbohydrate metabolism.Monosaccharide metabolism.Pyruvate metabolism	0.477						36564.2
VIT_04s0008g02920	desiccation protein PCC13-62 precursor	Response to stimulus.Stress response.Abiotic stress response.Desiccation stress response	0.335			0.286043			36403.5
VIT_00S0657G00010	Branched-chain amino acid aminotransferase	Metabolism.Primary metabolism.Amino acid metabolism.Valine, leucine, and isoleucine metabolism.Valine, leucine, and isoleucine catabolism	0.501	0.457					36083.2
VIT_09S0002G04440	Ribosomal protein L37 (RPL37C) 60S	Metabolism.Primary metabolism.Protein metabolism and modification.Protein synthesis.Ribosome	0.427						36018.8
VIT_12S0028G02020	Multiprotein-bridging factor 1a MBF1A	Regulation overview.Regulation of gene expression.Regulation of transcription.Transcription factor.MBF	0.218						35698.2
VIT_00s0240g00050	Glutathione S-transferase 8 GSTU19	Metabolism.Primary metabolism.Coenzyme and prosthetic group metabolism.Peptide derived compounds biosynthesis.Glutathione metabolism	0.358						34837.4
VIT_07S0151G00650	ABI3-interacting protein 2	Signaling.Hormone Signaling.ABA Signaling.ABA-mediated Signaling pathway	0.237						34830.1
VIT_05S0094G00750	Stearoyl-CoA 9-desaturase	Metabolism.Primary metabolism.Lipid metabolism.Fatty acid metabolism.Fatty acid biosynthesis.Unsaturated fatty acid biosynthesis	0.656				0.44108	0.315093	34559.1
VIT_17S0000G02260	Aldose 1-epimerase	Metabolism.Primary metabolism.Carbohydrate metabolism.Glycolysis Gluconeogenesis	0.391	0.589			0.448403	0.493211	34344.3
VIT_00S0551G00020	Ribosomal protein L15e	Metabolism.Primary metabolism.Protein metabolism and modification.Protein synthesis.Ribosome	0.84						34269.5
VIT_14S0066G00250	Lipase GDSL	Unclear	0.217				0.0801231	0.119091	34165.9
VIT_16s0050g02670	spermine synthase	Metabolism.Primary metabolism.Amino acid metabolism.Arginine and proline metabolism.Urea cycle	0.356	0.412					34100.1
VIT_14s0108g01320	plastocyanin domain-containing protein	Metabolism.Primary metabolism.Generation of metabolite precursors and energy.Photosynthesis.Photosynthetic-chain phosphorylation	0.558						33984.4
VIT_18S0001G02510	Protein disulfide-isomerase A1	Metabolism.Primary metabolism.Protein metabolism and modification.Protein folding.Disulfide bond rearrangement	0.468						33930.6
VIT_05s0062g00980	aldo/keto reductase AKR	Metabolism.Primary metabolism.Carbohydrate metabolism.Monosaccharide metabolism.Pentose glucuronate interconversion	0.65			0.274263			33884.3
VIT_03S0063G02100	Dolichyl-diphosphooligosaccharide-protein glycosyltransferase 48kDa	Metabolism.Primary metabolism.Carbohydrate metabolism.Oligosaccharide metabolism.N-Glycan metabolism.N-Glycan biosynthesis	0.484						33557.6
VIT_14s0108g01190	no hit	No hit	0.338	0.735			0.141086	0.0675487	33531.6
VIT_06S0009G00850	Strictosidine synthase	Metabolism.Secondary metabolism.Terpenoid metabolism.Terpenoid biosynthesis	0.594						33526.3
VIT_08s0007g05560	Protein kinase	Signaling.Signaling pathway.Protein kinase	0.518			0.261658	0.358158	0.494337	33425.8
VIT_17S0000G09840	Adenosylhomocysteinase 1	Metabolism.Primary metabolism.Amino acid metabolism.Methionine metabolism	0.642						33150.4
VIT_19S0014G00180	Ribokinase	Metabolism.Primary metabolism.Carbohydrate metabolism.Monosaccharide metabolism.Monosaccharide catabolism.Pentose-phosphate shunt	0.458	0.412					32897.5
VIT_15S0048G00800	Guanine nucleotide exchange MIN7	Response to stimulus.Stress response.Biotic stress response.Plant-pathogen interaction	0.495						32893.7
VIT_16s0039g02550	seed specific protein Bn15D1B	Development.Reproductive development.Seed development	0.856						32678.3
VIT_04S0023G03910	Metal-binding protein	Unclear	-0.046	0.48			0	0.0992063	32462.6
VIT_07s0129g00490	Hydrogenobyrinic acid a,c-diamide synthase	Transport overview.Channels and pores.§-Barrel porins.Autotransporter	0.477			0.438532			32432.6
VIT_00S0583G00040	Zinc finger (C3HC4-type ring finger)	Regulation overview.Regulation of gene expression.Regulation of transcription.Transcription factor.Zinc finger C3HC4 family transcription factor	0.032	0.406					32392.9
VIT_08S0040G02470	Inorganic pyrophosphatase	Metabolism.Primary metabolism.Generation of metabolite precursors and energy.Electron transport.Respiratory-chain phosphorylation	0.49						32270
VIT_08S0007G01370	Protease inhibitor/seed storage/lipid transfer protein (LTP)	Transport overview.Macromolecule transport.Lipid transport	-0.033	0.408		0.154435	0.246879	0.329538	32245.9
VIT_09S0002G06070	Late embryogenesis abundant protein	Response to stimulus.Stress response.Abiotic stress response.Desiccation stress response	0.022	0.527			0.0351256	0.119646	32099.6
VIT_10S0003G00530	28 kDa heat- and acid-stable phosphoprotein	Unknown	0.321						32084.3
VIT_06S0004G01270	Callose synthase catalytic subunit	Metabolism.Primary metabolism.Carbohydrate metabolism.Polysaccharide metabolism.Starch and sucrose metabolism	0.262						31929.5
VIT_16S0039G00220	Aquaporin BETA-TIP	Transport overview.Channels and pores.a-Type channels.Major Intrinsic Protein	0.025	0.566			0.00454206	0.0313999	31851.2
VIT_14S0068G00850	Potassium transporter (KUP3)	Transport overview.Electrochemical Potential-driven Transporters.Porters.K+ uptake porter (aka permease)	0.285						31740.7
VIT_14s0060g00330	Aspartyl protease	Metabolism.Primary metabolism.Protein metabolism and modification.Proteolysis.Peptidase-mediated proteolysis	0.576	0.429			11.9886		31695.2
VIT_08S0007G05160	Flavonoid 3',5'-hydroxylase	Metabolism.Secondary metabolism.Phenylpropanoid metabolism.Flavonoid metabolism.Flavonoid biosynthesis	0.342	0.421				0.349964	31631.6
VIT_07s0005g02010	Nitrogen regulatory protein PII 1	Transport overview.Channels and pores.a-Type channels.Ammonia Channel Transporter	0.647				0.0770222	0.256333	31567.5
VIT_09S0002G01480	Telomere repeat binding factor like TRFL6	Regulation overview.Regulation of gene expression.Regulation of transcription.Transcription factor.MYB-related family transcription factor	0.122	0.526					31481.1
VIT_05S0020G03900	Ribosomal protein S3A (RPS3aA) 40S	Metabolism.Primary metabolism.Protein metabolism and modification.Protein synthesis.Ribosome	0.236						31412.7
VIT_02S0154G00220	Zinc finger (C2H2 type) family	Regulation overview.Regulation of gene expression.Regulation of transcription.Transcription factor.C2H2 family transcription factor	0.106			0.136986	0.309217		31363.7
VIT_00s0187g00040	Cystatin	Metabolism.Primary metabolism.Protein metabolism and modification.Proteolysis.Protease inhibition	0.36					0.470155	30814.1
VIT_03s0063g02490	glucan endo-1,3-beta-glucosidase 7 precursor	Metabolism.Primary metabolism.Carbohydrate metabolism.Polysaccharide metabolism.Starch and sucrose metabolism	0.563						30800.6
VIT_05s0062g00930	nicotianamine aminotransferase B	Metabolism.Primary metabolism.Amino acid metabolism.Methionine metabolism	0.33	0.444					30763.8
VIT_14S0006G00820	Ribosomal protein L13 (RPL13D) 60S	Metabolism.Primary metabolism.Protein metabolism and modification.Protein synthesis.Ribosome	0.378						30736.6
VIT_18s0001g09000	No hit	No hit	0.098		0.64497				30717.1
VIT_14s0108g00970	pentatricopeptide (PPR) repeat	Diverse functions.Gene family with diverse functions.Pentatricopeptide domain family	0.325	0.404					30560.2
VIT_04s0023g03820	3-dehydroquinate synthase	Metabolism.Primary metabolism.Amino acid metabolism.Aromatic amino acid metabolism.Aromatic amino acid biosynthesis	0.694			0.450631			30523.3
VIT_04s0008g03770	Aspartate aminotransferase P1	Metabolism.Primary metabolism.Amino acid metabolism.Alanine and aspartate metabolism	0.31	0.433					30385.4
VIT_09s0054g00520	Membrane protein ycf1 (RF1)	Unknown	0.402						30022.1
VIT_00S0220G00130	Allyl alcohol dehydrogenase	Unclear	0.467						29892.4
VIT_07s0005g00090	auxin-responsive GH3	Signaling.Hormone Signaling.Auxin Signaling.Auxin-mediated Signaling pathway	0.379	0.508		0.216885	0.339085		29840.4
VIT_12s0028g00590	3-hydroxyisobutyryl-CoA hydrolase	Metabolism.Primary metabolism.Amino acid metabolism.Valine, leucine, and isoleucine metabolism.Valine, leucine, and isoleucine catabolism	0.586						29803.3
VIT_05S0020G04010	Unknown protein	Unknown	0.257	0.576		0.390289			29783.2
VIT_14s0060g02730	Germin	Metabolism.Primary metabolism.Generation of metabolite precursors and energy.Storage proteins	0.267	0.511	0.6733	0.0527265	0.270005		29525.9
VIT_07S0031G02020	RNA binding motif protein 39	Metabolism.Primary metabolism.Nucleobase, nucleoside, nucleotide, nucleic acid metabolism.Nucleic acid metabolism.RNA metabolism.RNA processing.mRNA processing.mRNA splicing	0.506	0.411					29497.9
VIT_01S0011G05230	GTPase activating protein	Signaling.Signaling pathway.G-protein signaling pathway	0.273						29497.4
VIT_17s0000g07640	mannose-1-phosphate guanyltransferase	Metabolism.Primary metabolism.Carbohydrate metabolism.Monosaccharide metabolism.Amino sugar metabolism	0.603						29469.4
VIT_03S0091G01040	No hit	No hit	0.096						29435.8
VIT_16S0100G00580	Glutamine synthetase B1 GLB1	Metabolism.Primary metabolism.Amino acid metabolism.Glutamate metabolism	0.493	0.453			0.0501599	0.293088	29215.9
VIT_10S0003G01190	Ketol-acid reductoisomerase	Metabolism.Primary metabolism.Amino acid metabolism.Valine, leucine, and isoleucine metabolism.Valine, leucine, and isoleucine biosynthesis	0.602						29210
VIT_09s0002g03620	NADP-dependent malic enzyme	Metabolism.Primary metabolism.Carbohydrate metabolism.Monosaccharide metabolism.Pyruvate metabolism	0.743						29161.5
VIT_05S0020G00600	1-cys peroxiredoxin	Metabolism.Primary metabolism.Amino acid metabolism.Aromatic amino acid metabolism.Phenylalanine metabolism.Phenylalanine biosynthesis	0.03	0.498			0.0159151	0.0220418	28899.1
VIT_08S0032G00440	Syntaxin 1B/2/3/4	Cellular process.Cellular transport.Protein trafficking.Vesicle-mediated trafficking.SNARE interactions in vesicular transport	0.474						28896.4
VIT_04S0008G00720	Vacuolar processing enzyme gamma	Metabolism.Primary metabolism.Protein metabolism and modification.Proteolysis.Peptidase-mediated proteolysis.Vacuolar proteolysis	0.17						28888
VIT_06S0004G04270	Histone H2A.4 HTA12	Cellular process.Cellular component organization and biogenesis.Nucleus.Chromosome organization and biogenesis.Chromatin assembly	0.116				0.398995		28810.6
VIT_15s0048g00350	3-phosphoshikimate 1-carboxyvinyltransferase, chloroplast precursor	Metabolism.Primary metabolism.Amino acid metabolism.Aromatic amino acid metabolism.Aromatic amino acid biosynthesis	0.568			0.31231			28658.9
VIT_01s0011g05150	Bet v I allergen	Response to stimulus.Stress response.Biotic stress response	0.291		0.69682	0.0434595	0.394713		28647.5
VIT_08s0007g02330	Unknown	Unknown	0.442	0.599					28590.6
VIT_08S0040G02660	RARE-cold-inducible 2A	Transport overview.Incompletely characterized transport systems.Putative transport protein.(Salt, cold) induced Hydrophobic Pep	-0.077	0.405				0.0170285	28493.2
VIT_12s0059g00760	Adenosine 5' phosphosulfate reductase	Metabolism.Cellular metabolism.Nitrogen and sulfur metabolism.Sulfur metabolism.Sulfate assimilation	0.508					0.477196	28406.5
VIT_00s0187g00370	Blue (type 1) copper domain	Unclassified	0.601			0.382412			28405.8
VIT_00S1274G00010	Phosphosulfolactate synthase protein	Metabolism.Primary metabolism.Carbohydrate metabolism.Glycolysis Gluconeogenesis	0.477						28280.2
VIT_10S0003G02040	Unknown protein	Unknown	0.042	0.473			0.0303894	0.0179791	28241.6
VIT_05S0077G00820	Unknown protein	Unknown	0.079	0.501					28221.7
VIT_04S0159G00040	Glutathione transferase microsomal GSTMI	Metabolism.Primary metabolism.Coenzyme and prosthetic group metabolism.Peptide derived compounds biosynthesis.Glutathione metabolism	0.558						28197.9
VIT_06s0004g06110	Exo-1,3-beta-glucanase	Metabolism.Primary metabolism.Carbohydrate metabolism.Polysaccharide metabolism.Starch and sucrose metabolism	0.468				0.491118	0.463109	28165.4
VIT_08s0007g01030	aldo/keto reductase	Metabolism.Primary metabolism.Carbohydrate metabolism.Monosaccharide metabolism.Pentose glucuronate interconversion	0.487			0.464424	0.483247		28127.4
VIT_01s0026g02460	zinc finger homeobox 30	Regulation overview.Regulation of gene expression.Regulation of transcription.Transcription factor.zf-HD family transcription factor	0.301						28056.2
VIT_12S0028G00260	Phosphoribosylamine--glycine ligase (PUR2)	Metabolism.Primary metabolism.Nucleobase, nucleoside, nucleotide, nucleic acid metabolism.Nucleotide metabolism.Purine metabolism	0.641	0.492			0.381129		28015.3
VIT_19s0014g04520	no hit	No hit	0.492				0.407268		28001.6
VIT_04S0008G06670	Plastocyanin domain-containing protein	Metabolism.Primary metabolism.Generation of metabolite precursors and energy.Photosynthesis.Photosynthetic-chain phosphorylation	0.239				0.379779	4.39651	27933.9
VIT_00S0960G00040	Phosphosulfolactate synthase protein	Metabolism.Primary metabolism.Carbohydrate metabolism.Glycolysis Gluconeogenesis	0.446						27720.2
VIT_00s0945g00010	Unknown protein	Unknown	0.549				0.257451	0.344898	27718.6
VIT_07s0005g00590	Deoxyribodipyrimidine photolyase	Metabolism.Primary metabolism.Nucleobase, nucleoside, nucleotide, nucleic acid metabolism.Nucleic acid metabolism.DNA metabolism.DNA recombination and repair.repair	0.433						27716.5
VIT_13S0073G00240	Glycosyl transferase family 1	Metabolism.Primary metabolism.Carbohydrate metabolism.Glycosyl transference	0.332	0.554					27657.5
VIT_17s0000g03690	Ribulose-1,5-bisphophate carboxylase/oxygenase small subunit	Metabolism.Primary metabolism.Carbon fixation	0.65						27529.4
VIT_08s0007g06820	kinesin motor protein	Cellular process.Cellular component organization and biogenesis.Cytoskeleton organization and biogenesis.Microtubule organization and biogenesis.Microtubule-driven movement	0.414			0.305655	0.366786		27358.5
VIT_01S0011G01960	Proteasome 20S alpha subunit B	Metabolism.Primary metabolism.Protein metabolism and modification.Proteolysis.cytoplasmic and nuclear protein degradation.Ubiquitin-mediated proteolysis.Proteasome	0.278						27341.2
VIT_06S0004G05480	Translation initiation factor eIF-3 subunit 3	Metabolism.Primary metabolism.Protein metabolism and modification.Protein synthesis.Translation	0.524						27331.4
VIT_07s0031g00380	Zinc finger (C3HC4-type ring finger)	Regulation overview.Regulation of gene expression.Regulation of transcription.Transcription factor.Zinc finger C3HC4 family transcription factor	0.005	0.71	0.66717	0.233974	0.0296816	0.266289	27247.1
VIT_01S0150G00520	Ribosomal protein L21 (RPL21E) 60S	Metabolism.Primary metabolism.Protein metabolism and modification.Protein synthesis.Ribosome	0.376						27188.5
VIT_18S0089G00010	Disease resistance protein	Diverse functions.Gene family with diverse functions.NBS-LRR superfamily	0.009	0.477			0.279945	0.0384747	27111.6
VIT_03s0038g04660	isoflavone reductase 5 [Vitis vinifera]	Metabolism.Secondary metabolism.Phenylpropanoid metabolism.Flavonoid metabolism.Isoflavonoid metabolism.Isoflavonoid biosynthesis	0.697			0.0441552			26918.9
VIT_12s0059g00010	nicotianamine aminotransferase A	Metabolism.Primary metabolism.Amino acid metabolism.Methionine metabolism	0.282	0.441					26706.6
VIT_04S0008G06990	DNA-directed RNA polymerase II subunit J	Metabolism.Primary metabolism.Nucleobase, nucleoside, nucleotide, nucleic acid metabolism.Nucleic acid metabolism.RNA metabolism.RNA polymerase	0.532						26412
VIT_14S0068G01370	Translocon-associated protein beta TRAP complex	Transport overview.Primary Active Transporters.P-P-bond hydrolysis-driven transporters.Chloroplast Env Prot Translocase	0.653						26388
VIT_15s0021g00830	Chaperonin 10, Chloroplast	Metabolism.Primary metabolism.Protein metabolism and modification.Protein folding.Chaperone-mediated protein folding	0.635						26266.5
VIT_02s0012g01570	cinnamoyl-CoA reductase	Metabolism.Secondary metabolism.Phenylpropanoid metabolism.Phenylpropanoid biosynthesis	0.562	0.422				0.149971	25964.7
VIT_12S0028G03200	Rooty/superroot1	Metabolism.Secondary metabolism.Primary amino acids derivated metabolism.Glucosinolate metabolism	0.432			0.455513	0.209112	0.36481	25959.2
VIT_06S0061G01240	Histone deacetylase (HD2A)	Cellular process.Cell growth and death	0.525						25943.6
VIT_06S0009G01930	5'-AMP-activated protein kinase beta-2 subunit	Metabolism.Primary metabolism.Lipid metabolism.Fatty acid metabolism.Fatty acid biosynthesis	0.234						25722.1
VIT_00S0357G00070	Beta-hydroxyacyl-ACP dehydratase	Metabolism.Primary metabolism.Lipid metabolism.Fatty acid metabolism.Fatty acid biosynthesis	0.687				0.302463	0.308611	25711.1
VIT_17S0000G06060	Transcription regulator/ zinc ion binding	Regulation overview.Regulation of gene expression.Regulation of transcription.Transcriptional co-activation	0.318	0.46					25587.5
VIT_00S0261G00040	Unknown protein	Unknown	0.343	0.465				0.272128	25544.4
VIT_14S0006G01440	Double-stranded RNA binding protein	Unknown	0.23	0.502					25426.3
VIT_01s0011g03450	Alpha-glucosidase	Metabolism.Primary metabolism.Carbohydrate metabolism.Monosaccharide metabolism.Galactose metabolism	0.454			2.57967		0.130435	25368.8
VIT_12s0035g02180	Endo-1,4-beta-glucanase	Cellular process.Cellular component organization and biogenesis.Cell wall organization and biogenesis.Cell wall metabolism.Cell wall catabolism.Cellulose catabolism	0.363			0.205056			25351.6
VIT_03s0063g01290	gibberellin 20 oxidase 2	Metabolism.Secondary metabolism.Terpenoid metabolism.Diterpenoid metabolism.Diterpenoid biosynthesis	0.406				0.0440324	0.233683	25260.2
VIT_13S0067G03060	Methionyl-tRNA synthetase	Metabolism.Primary metabolism.Amino acid metabolism.Methionine metabolism	0.346	0.451					25163.3
VIT_08s0040g02960	Unknown	Unknown	0.038	0.526	0.76588		2.05423		25080.8
VIT_08S0007G06390	Enoyl-[acyl-carrier-protein] reductase [NADH], chloroplast precursor	Metabolism.Primary metabolism.Lipid metabolism.Fatty acid metabolism.Fatty acid biosynthesis	0.531				0.187496	0.428195	24943.6
VIT_19S0085G00260	3-mercaptopyruvate sulfurtransferase.	Metabolism.Primary metabolism.Amino acid metabolism.Cysteine metabolism	0.567						24897.9
VIT_17s0000g00090	Crumpled leaf	Cellular process.Cell growth and death	0.584	0.554					24726
VIT_11s0103g00190	phospholipase A2 alpha	Metabolism.Primary metabolism.Lipid metabolism.Glycerolipid metabolism.Glycerophospholipid metabolism.Glycerophospholipid catabolism	0.361						24646.5
VIT_11S0016G02680	Asparaginyl-tRNA synthetase, cytoplasmic 3	Metabolism.Primary metabolism.Amino acid metabolism.Alanine and aspartate metabolism	0.387						24537.7
VIT_08S0007G08550	Exosome complex component RRP43	Metabolism.Primary metabolism.Nucleobase, nucleoside, nucleotide, nucleic acid metabolism.Nucleic acid metabolism.RNA metabolism.RNA catabolism	0.314	0.56			0.456014		24525
VIT_18S0122G00620	Cinnamoyl-CoA reductase	Metabolism.Secondary metabolism.Phenylpropanoid metabolism.Phenylpropanoid biosynthesis	0.327	0.43					24493.5
VIT_13S0074G00770	Copper chaperone ATX1	Transport overview.Primary Active Transporters.P-P-bond hydrolysis-driven transporters.P-type ATPase (P-ATPase).Cu2+-exporting ATPase	0.434						24343.9
VIT_03s0038g04390	Dehydrin 1	Response to stimulus.Stress response.Abiotic stress response.Desiccation stress response	-0.011	0.524	0.66829		0.0655367	0.0806638	24319.8
VIT_09s0002g06420	lactoylglutathione lyase	Metabolism.Primary metabolism.Carbohydrate metabolism.Monosaccharide metabolism.Pyruvate metabolism	0.445	0.463		0.43201		0.114036	24317.9
VIT_00S0264G00030	Aconitate hydratase, cytoplasmic	Metabolism.Primary metabolism.Generation of metabolite precursors and energy.Citric acid cycle	0.669						24310.9
VIT_05S0077G00610	Desiccation protein PCC13-62 precursor	Response to stimulus.Stress response.Abiotic stress response.Desiccation stress response	0.264					0.290974	24271.3
VIT_04s0008g05100	cytochrome c oxidase subunit Vb	Metabolism.Primary metabolism.Generation of metabolite precursors and energy.Electron transport.Respiratory-chain phosphorylation	0.346						24195
VIT_01S0150G00160	Ubiquinol-cytochrome C reductase iron-sulfur subunit, mitochondrial	Metabolism.Primary metabolism.Generation of metabolite precursors and energy.Electron transport.Respiratory-chain phosphorylation	0.734						24123.6
VIT_13S0064G00850	Ribosomal protein L30 (RPL30B) 60S	Metabolism.Primary metabolism.Protein metabolism and modification.Protein synthesis.Ribosome	0.406						24086.2
VIT_05S0020G01780	Chromatin-remodeling protein 11	Regulation overview.Regulation of gene expression.Regulation of transcription.Transcription factor.SNF2 family transcription factor	0.112	0.525					24000.5
VIT_07S0005G00690	Ribosomal protein L18 (RPL18B) 60S	Metabolism.Primary metabolism.Protein metabolism and modification.Protein synthesis.Ribosome	0.499						23985.5
VIT_02S0025G04390	SEU1 protein	Development.Reproductive development.Flower development	0.01	0.512			0.042348	0.167818	23867.9
VIT_04s0023g02700	Thioredoxin H	Cellular process.Cellular homeostasis.Cell redox homeostasis	0.271	0.461			0.495346	0.392787	23544.9
VIT_05S0049G01840	Pre-mRNA splicing factor 19	Metabolism.Primary metabolism.Nucleobase, nucleoside, nucleotide, nucleic acid metabolism.Nucleic acid metabolism.RNA metabolism.RNA processing.mRNA processing.mRNA splicing	0.52	0.403					23524.3
VIT_05s0136g00260	chalcone synthase 3	Metabolism.Secondary metabolism.Phenylpropanoid metabolism.Flavonoid metabolism.Flavonoid biosynthesis	0.735					0.210962	23510.4
VIT_19s0085g01240	gamma hydroxybutyrate dehydrogenase-like protein	Metabolism.Primary metabolism.Organic acid metabolism.Butanoate metabolism	0.702						23475.2
VIT_08s0105g00260	digalactosyldiacylglycerol synthase 1	Metabolism.Primary metabolism.Lipid metabolism.Glycerolipid metabolism.Glycerolipid biosynthesis	0.443					0.450927	23369.4
VIT_03S0038G01820	Translocon-associated protein alpha TRAP complex	Transport overview.Primary Active Transporters.P-P-bond hydrolysis-driven transporters.Chloroplast Env Prot Translocase	0.366						23357.5
VIT_02s0025g00230	Unknown	Unknown	0.605						23219.2
VIT_17S0000G06050	Ankyrin protein kinase	Diverse functions.Gene family with diverse functions.Ankyrin domain family	0.703						23098.6
VIT_04S0008G01690	Carbon-nitrogen hydrolase	Unclassified	0.438						23010.3
VIT_17s0000g06680	Unknown protein	Unknown	0.552						22913.1
VIT_08s0058g00870	Unknown protein	Unknown	0.546						22700.8
VIT_12S0059G01970	Nuclear assembly factor 1	Unclear	0.099	0.506					22664.5
VIT_00S0189G00060	Gibberellin-regulated protein 4 (GASA4)	Signaling.Hormone Signaling.Gibberellic acid Signaling.Gibberellic acid-mediated Signaling pathway	0.17	0.455					22648.7
VIT_04S0043G00440	Ribosomal protein S5 (RPS5B) 40S	Metabolism.Primary metabolism.Protein metabolism and modification.Protein synthesis.Ribosome	0.604						22633.4
VIT_10S0003G05020	GTP-binding protein obg	Signaling.Signaling pathway.G-protein signaling pathway	0.343						22594.6
VIT_04S0008G05650	Vesicle-associated membrane protein 7	Cellular process.Cellular transport.Protein trafficking.Vesicle-mediated trafficking.SNARE interactions in vesicular transport	0.625						22552.7
VIT_07S0129G00070	BTB/POZ domain-containing protein	Regulation overview.Regulation of gene expression.Regulation of transcription.Transcription factor.TRAF	0.138	0.55					22497.8
VIT_04S0079G00800	DJ-1 protein / protease	Metabolism.Primary metabolism.Protein metabolism and modification.Proteolysis.Peptidase-mediated proteolysis	0.464						22487.8
VIT_03s0063g01220	nodulin 1A, senescence-associated	Metabolism.Cellular metabolism.Nitrogen and sulfur metabolism.Nitrogen metabolism.Nitrogen assimilation	0.404				0.0391061	0.139265	22465.3
VIT_14S0068G01120	Alpha-mannosidase precursor lysosomal	Metabolism.Primary metabolism.Carbohydrate metabolism.Oligosaccharide metabolism.N-Glycan metabolism.N-Glycan catabolism	0.243	0.484		3.20906			22320.6
VIT_04S0008G02770	Syntaxin-related protein KNOLLE	Cellular process.Cellular transport.Protein trafficking.Vesicle-mediated trafficking.SNARE interactions in vesicular transport	0.272				0.312015		22226
VIT_05s0062g00810	Lipoprotein	Unknown	0.024	0.504	0.66781		0.00640466	0.0344449	22057.5
VIT_14s0060g00350	aspartic protease	Metabolism.Primary metabolism.Protein metabolism and modification.Proteolysis.Peptidase-mediated proteolysis	0.631	0.773	0.7678		5.59804		21958
VIT_15S0048G02610	Ribosomal protein P1 acidic 60S	Metabolism.Primary metabolism.Protein metabolism and modification.Protein synthesis.Ribosome	0.129						21925.9
VIT_10s0042g01070	zinc finger (C3HC4-type RING finger)	Regulation overview.Regulation of gene expression.Regulation of transcription.Transcription factor.Zinc finger C3HC4 family transcription factor	0.424						21909.7
VIT_09s0002g05950	ubiquinol-cytochrome c reductase cytochrome c1	Metabolism.Primary metabolism.Generation of metabolite precursors and energy.Electron transport.Respiratory-chain phosphorylation	0.427						21909.5
VIT_00S0820G00010	Unknown protein	Unknown	0.261	0.565					21901.6
VIT_05S0049G00520	No hit	No hit	0.146						21822.4
VIT_14S0060G01340	SAR1 (secretion-associated ras)	Transport overview.Macromolecule transport.Protein transport.Protein coat	0.421						21793.3
VIT_08s0007g02920	ATAN11 (ANTHOCYANIN11)	Development.Reproductive development.Flower development	0.58						21751.2
VIT_13S0019G00250	Ribosomal protein L23A (RPL23aA) 60S	Metabolism.Primary metabolism.Protein metabolism and modification.Protein synthesis.Ribosome	0.568						21627
VIT_04S0008G00830	NADH dehydrogenase (ubiquinone) Fe-S protein 7	Metabolism.Primary metabolism.Generation of metabolite precursors and energy.Electron transport.Respiratory-chain phosphorylation	0.715						21592.7
VIT_18s0001g08250	tubulin alpha-3 chain	Cellular process.Cellular component organization and biogenesis.Cytoskeleton organization and biogenesis.Microtubule organization and biogenesis	0.339			0.465317			21447.1
VIT_18s0122g00950	Unknown protein	Unknown	0.46				0.448003	0.390587	21354.3
VIT_02s0025g01000	V-type H+-transporting ATPase subunit E	Metabolism.Primary metabolism.Generation of metabolite precursors and energy.Electron transport.Respiratory-chain phosphorylation	0.401						21348.1
VIT_08s0007g05540	DNA-directed RNA polymerase II subunit E	Metabolism.Primary metabolism.Nucleobase, nucleoside, nucleotide, nucleic acid metabolism.Nucleic acid metabolism.RNA metabolism.RNA polymerase	0.507						21333
VIT_04S0023G00130	Unknown protein	Unknown	0.059	0.597		5.85294	0.179354	0.223218	21312.2
VIT_13S0064G01340	Histone H3	Cellular process.Cellular component organization and biogenesis.Nucleus.Chromosome organization and biogenesis.Chromatin assembly	0.093						21237.6
VIT_12S0057G00600	Unknown protein	Unknown	0.398						21210.6
VIT_01S0011G00680	Ribosomal protein S19 (RPS19A) 40S	Metabolism.Primary metabolism.Protein metabolism and modification.Protein synthesis.Ribosome	0.601						21020.5
VIT_01S0026G00920	Unknown protein	Unknown	0.299						20977.9
VIT_03S0038G02300	Proteasome 20S alpha subunit D2 (PAD2) (PRS1) (PRC6)	Metabolism.Primary metabolism.Protein metabolism and modification.Proteolysis.cytoplasmic and nuclear protein degradation.Ubiquitin-mediated proteolysis.Proteasome	0.372						20931.9
VIT_13S0067G03800	Cytochrome c oxidase subunit VIb	Metabolism.Primary metabolism.Generation of metabolite precursors and energy.Electron transport.Respiratory-chain phosphorylation	0.601						20790.1
VIT_17s0000g01910	Glutamine synthetase cytosolic isozyme 1	Metabolism.Primary metabolism.Amino acid metabolism.Glutamate metabolism	0.51						20696
VIT_18s0001g07240	14-3-3 protein GF14 kappa (GRF8)	Signaling.Signaling pathway.14-3-3 family interactome	0.279						20591.1
VIT_01s0011g01150	Unknown protein	Unknown	0.349	0.422				0.494237	20573.9
VIT_12S0028G03800	GPI-anchored protein	Unknown	0.312						20370.1
VIT_11S0065G00360	Acetyl-CoA carboxylase, biotin carboxylase subunit (CAC2)	Metabolism.Primary metabolism.Lipid metabolism.Fatty acid metabolism.Fatty acid biosynthesis	0.493				0.446302		20366.3
VIT_07s0005g04190	histone-lysine N-methyltransferase SUVR4	Metabolism.Primary metabolism.Amino acid metabolism.Lysine metabolism	0.391	0.404					20327.9
VIT_04s0008g02490	adagio protein 1	Signaling.Signaling pathway.Circadian clock Signaling	0.474						20324.7
VIT_10S0003G05630	Coatomer subunit epsilon	Transport overview.Macromolecule transport.Protein transport.Protein coat	0.638						20320
VIT_01s0011g02960	leucoanthocyanidin reductase 1 (VvLAR1) [Vitis vinifera] GENE ID: 100232982	Metabolism.Secondary metabolism.Phenylpropanoid metabolism.Flavonoid metabolism.Flavonoid biosynthesis	0.419				2.90514	0.317335	20113.2
VIT_16S0098G00370	Salt tolerance protein 5	Response to stimulus.Stress response.Abiotic stress response	0.425						20095.6
VIT_16s0098g01250	metal-nicotianamine transporter YSL3	Transport overview.Electrochemical Potential-driven Transporters.Porters.Oligopeptide Transporter	0.284			0.395246		0.494237	20018.1
VIT_13s0019g04460	phenylalanine ammonia-lyase 2 (PAL2)	Metabolism.Primary metabolism.Amino acid metabolism.Aromatic amino acid metabolism.Tyrosine metabolism	0.661			0.0776191			19996.6
VIT_05s0020g00930	Soluble diacylglycerol acyltransferase	Metabolism.Primary metabolism.Lipid metabolism.Glycerolipid metabolism.Glycerolipid biosynthesis	0.384						19868.5
VIT_16s0100g00240	mandelonitrile lyase-like protein	Metabolism.Cellular metabolism.Amino acid derivative metabolism.Cyanoamino acid metabolism	0.473		0.735	0.225044		8.04467	19754.2
VIT_12S0059G02710	Myrcene synthase (VvTPS32)	Metabolism.Secondary metabolism.Terpenoid metabolism.Monoterpenoid metabolism.Monoterpenoid biosynthesis	0.031	0.521		0.410169			19674.5
VIT_12S0059G00200	Lanthionine synthetase C	Unclassified	0.107	0.489					19662
VIT_06S0004G02750	Auxin response factor 16	Signaling.Hormone Signaling.Auxin Signaling.Auxin-mediated Signaling pathway	0.48			0.38361	0.453571		19651.3
VIT_04S0023G03810	Jasmonate O-methyltransferase	Metabolism.Primary metabolism.Lipid metabolism.Fatty acid metabolism.Alpha-linolenic acid metabolism	0.187	0.469					19598.5
VIT_07S0005G00560	Ribosomal protein L22 (RPL22C) 60S	Metabolism.Primary metabolism.Protein metabolism and modification.Protein synthesis.Ribosome	0.343						19503.7
VIT_06s0009g01580	glycosyl hydrolase family 17 protein	Metabolism.Primary metabolism.Carbohydrate metabolism.Carbohydrate catabolism	0.246			0.286578			19389.2
VIT_16S0050G01160	Ribosomal protein S10 (RPS10C) 40S	Metabolism.Primary metabolism.Protein metabolism and modification.Protein synthesis.Ribosome	0.585						19375.6
VIT_08S0217G00030	Ran-binding protein 1 RanBP1	Transport overview.Incompletely characterized transport systems.Recognized transporters of unknown biochemical mechanism.Nuclear pore complex	0.676						19235
VIT_06S0009G03080	Histone deacetylase (HD2A)	Cellular process.Cell growth and death	0.552						19231.5
VIT_12S0059G01560	Protein disulfide-isomerase A6	Metabolism.Primary metabolism.Protein metabolism and modification.Protein folding.Disulfide bond rearrangement	0.27						19214.7
VIT_12s0057g00480	RNA-binding protein Musashi	Metabolism.Primary metabolism.Nucleobase, nucleoside, nucleotide, nucleic acid metabolism.Nucleic acid metabolism	0.468			0.455033			19191.4
VIT_18S0001G10170	PAB8 (poly(A) binding protein 8)	Metabolism.Primary metabolism.Nucleobase, nucleoside, nucleotide, nucleic acid metabolism.Nucleic acid metabolism.RNA metabolism.RNA processing	0.473						19178
VIT_15s0046g01530	intracellular protein transport protein USO1	Unclear	0.544						19122.7
VIT_04s0008g01000	EIF-4A3	Metabolism.Primary metabolism.Nucleobase, nucleoside, nucleotide, nucleic acid metabolism.Nucleic acid metabolism.RNA metabolism.RNA processing.mRNA processing.mRNA splicing	0.519						19094.5
VIT_06s0004g00200	Splicing factor YT521-B	Metabolism.Primary metabolism.Nucleobase, nucleoside, nucleotide, nucleic acid metabolism.Nucleic acid metabolism.RNA metabolism.RNA processing.mRNA processing.mRNA splicing	0.443						19012.6
VIT_07S0104G00700	Exosome complex component RRP4	Metabolism.Primary metabolism.Nucleobase, nucleoside, nucleotide, nucleic acid metabolism.Nucleic acid metabolism.RNA metabolism.RNA catabolism	0.244	0.497					18985.5
VIT_18s0001g07650	VIN3	Development.Reproductive development.Flower development	0.331	0.406			0.446219		18934
VIT_14S0006G00830	Unknown protein	Unknown	0.59	0.532			0.484502		18929
VIT_18S0001G12340	Unknown protein	Unknown	0.285						18899.2
VIT_18S0001G10780	Unknown protein	Unknown	0.812						18844
VIT_00S0357G00020	Beta-hydroxyacyl-ACP dehydratase	Metabolism.Primary metabolism.Lipid metabolism.Fatty acid metabolism.Fatty acid biosynthesis	0.581				0.345948	0.437764	18804.1
VIT_16s0050g02290	Unknown protein	Unknown	0.156	0.411	0.67178				18803.4
VIT_04s0023g01600	Membrane protein	Unknown	0.655	0.5		0.102336	0.169336		18786.5
VIT_08s0056g01530	anthranilate phosphoribosyltransferase	Metabolism.Primary metabolism.Amino acid metabolism.Aromatic amino acid metabolism.Aromatic amino acid biosynthesis	0.44			0.16385			18773.4
VIT_10s0003g03870	Ornithine aminotransferase	Metabolism.Primary metabolism.Amino acid metabolism.Arginine and proline metabolism	0.339	0.47					18739.9
VIT_07s0141g00240	NADH dehydrogenase (ubiquinone) flavoprotein 2	Metabolism.Primary metabolism.Generation of metabolite precursors and energy.Electron transport.Respiratory-chain phosphorylation	0.817						18616.3
VIT_03s0063g01480	CYP82C4	Metabolism.Cellular metabolism.Oxidation reduction.Cytochrome P450 oxidoreductase	0.512			0.284653	0.168832	0.157989	18596.1
VIT_11S0118G00390	Oxidoreductase, 2OG-Fe(II) oxygenase	Metabolism.Cellular metabolism.Oxidation reduction.2OG-Fe(II) oxygenase superfamily	0.463						18529.1
VIT_06s0004g02140	MATE efflux family protein	Transport overview.Electrochemical Potential-driven Transporters.Porters.Multidrug/Oligosaccharidyl-lipid/Polysaccharide Flippase.Multi Antimicrobial Extrusion	0.368			0.199618	0.256174	0.361751	18516.5
VIT_13S0019G04330	Unknown protein	Unknown	0.507						18503.9
VIT_14S0219G00150	Succinate dehydrogenase iron-protein subunit	Metabolism.Primary metabolism.Generation of metabolite precursors and energy.Citric acid cycle	0.766						18413.9
VIT_03s0091g00430	SWIB complex BAF60b domain-containing protein	Regulation overview.Regulation of gene expression.Regulation of transcription.Transcription factor.SWIB	0.418						18357.4
VIT_14s0060g01210	BZIP DNA-binding protein BZIP53	Regulation overview.Regulation of gene expression.Regulation of transcription.Transcription factor.bZIP family transcription factor	0.46						18290.3
VIT_11s0052g00020	Balbiani ring 1	Unclear	0.283			0.347816			18237.6
VIT_01S0127G00590	Protein disulfide isomerase	Metabolism.Primary metabolism.Protein metabolism and modification.Protein folding.Disulfide bond rearrangement	0.165						18153.4
VIT_16s0022g01160	acyl-CoA oxidase ACX3	Metabolism.Primary metabolism.Lipid metabolism.Fatty acid metabolism.Alpha-linolenic acid metabolism	0.588	0.499					18059.8
VIT_06S0061G00450	4-coumarate-CoA ligase	Metabolism.Secondary metabolism.Phenylpropanoid metabolism.Phenylpropanoid biosynthesis	0.604						18037.5
VIT_15S0024G00620	Terminal flower 2 protein	Development.Reproductive development.Flower development	0.205	0.436					17960.8
VIT_18S0122G00550	Cyclin-dependent kinase B2;1	Cellular process.Cell growth and death	0.325				0.358794		17957
VIT_00S0245G00050	Oleoyl-acyl carrier protein thioesterase, chloroplast precursor	Metabolism.Primary metabolism.Lipid metabolism.Fatty acid metabolism.Fatty acid biosynthesis	0.479						17822.7
VIT_03S0038G01440	Adenosylhomocysteine nucleosidase.	Metabolism.Primary metabolism.Amino acid metabolism.Methionine metabolism	0.391						17696.9
VIT_03s0063g01330	nodulin 1A, senescence-associated	Metabolism.Cellular metabolism.Nitrogen and sulfur metabolism.Nitrogen metabolism.Nitrogen assimilation	0.44				0.0784314		17686.4
VIT_14S0066G02170	Prolyl 4-hydroxylase	Metabolism.Primary metabolism.Amino acid metabolism.Arginine and proline metabolism	0.138			0.48792			17658
VIT_00S0317G00100	Splicing factor 3B subunit 3	Metabolism.Primary metabolism.Nucleobase, nucleoside, nucleotide, nucleic acid metabolism.Nucleic acid metabolism.RNA metabolism.RNA processing.mRNA processing.mRNA splicing	0.368	0.535					17642.9
VIT_07S0031G02720	Myosin heavy chain	Cellular process.Cellular component organization and biogenesis.Cytoskeleton organization and biogenesis.Myosin-driven movement	0.352			0.440207			17586
VIT_16S0039G00350	Unknown protein	Unknown	0.545	0.446					17574.4
VIT_07s0151g00430	Kinase interacting family protein	Regulation overview.Regulation of gene expression.Regulation of transcription.Transcription factor.KIP1 SANTA	0.374						17568.7
VIT_06S0004G05080	Zinc finger (C3HC4-type ring finger)	Regulation overview.Regulation of gene expression.Regulation of transcription.Transcription factor.Zinc finger C3HC4 family transcription factor	0.353	0.485				0.188254	17538.7
VIT_13s0067g02290	BTB/POZ domain-containing protein	Regulation overview.Regulation of gene expression.Regulation of transcription.Transcription factor.TRAF	0.352	0.548	0.75482	0.0717593	0.221757		17421.2
VIT_03S0088G00570	Glutamine synthetase B1 GLB1	Metabolism.Primary metabolism.Amino acid metabolism.Glutamate metabolism	0.541				0.0422718	0.293374	17330.5
VIT_04S0008G05920	Golgi SNARE 11 protein	Cellular process.Cellular transport.Protein trafficking.Vesicle-mediated trafficking.SNARE interactions in vesicular transport	0.41			0.334529			17300.9
VIT_12s0028g01120	amine oxidase	Metabolism.Primary metabolism.Amino acid metabolism.Arginine and proline metabolism.Urea cycle	0.56						17287.4
VIT_02s0025g04920	Phosphate translocator protein2, Plastidic	Transport overview.Electrochemical Potential-driven Transporters.Porters.Drug/Metabolite Transporter.Triose-phosphate Transporter	0.598						17276.2
VIT_01S0182G00070	Proteasome 26S regulatory subunit (RPN6)	Metabolism.Primary metabolism.Protein metabolism and modification.Proteolysis.cytoplasmic and nuclear protein degradation.Ubiquitin-mediated proteolysis.Proteasome	0.608						17271.1
VIT_13s0084g00500	pol protein	Transposable elements viral and plasmid proteins.Protein from transposable element	0.225	0.414					17257.6
VIT_07s0031g01290	RNA-binding protein AKIP1	Signaling.Hormone Signaling.ABA Signaling.ABA-mediated Signaling pathway	0.777	0.447					17233.8
VIT_16s0100g00230	glucose-methanol-choline (GMC) oxidoreductase family protein	Metabolism.Primary metabolism.Amino acid metabolism.Glycine, serine, and threonine metabolism	0.456		0.68155	0.180866		12.7532	17187.7
VIT_11s0052g00380	Unknown protein	Unknown	0.025	0.528	0.73469		0.0769231	0.0834768	17149.5
VIT_05s0049g01320	Unknown protein	Unknown	0.346	0.501					16945.6
VIT_18S0001G05720	14-3-3 protein GF14 epsilon (GRF10)	Signaling.Signaling pathway.14-3-3 family interactome	0.261						16890.9
VIT_11s0103g00110	Photosystem II protein D2	Metabolism.Primary metabolism.Generation of metabolite precursors and energy.Photosynthesis.Photosystem II	0.311						16885.3
VIT_19s0014g01740	Sodium/calcium exchanger family protein	Transport overview.Electrochemical Potential-driven Transporters.Porters.Ca2+:Cation Antiporter	0.51						16845.5
VIT_06s0080g00320	Esterase/lipase/thioesterase	Unclear	0.629				0.362855	0.274841	16839.9
VIT_03s0017g01720	gamma-aminobutyrate transaminase subunit precursor isozyme 3	Metabolism.Primary metabolism.Amino acid metabolism.Glutamate metabolism	0.3	0.405			0.0992856		16811.1
VIT_18S0001G14500	SHD (shepherd)	Response to stimulus.Stress response.Biotic stress response.Plant-pathogen interaction	0.279						16800.1
VIT_02S0087G00790	F-box domain containing protein	Metabolism.Primary metabolism.Protein metabolism and modification.Proteolysis.cytoplasmic and nuclear protein degradation.Ubiquitin-mediated proteolysis	0.262						16701
VIT_03s0038g01780	triosephosphate isomerase, chloroplast precursor	Metabolism.Primary metabolism.Carbohydrate metabolism.Glycolysis Gluconeogenesis	0.346						16679
VIT_16s0100g00520	ATPP2-A13	Unclassified	0.528						16661.5
VIT_06s0004g00870	Unknown protein	Unknown	0.387			0.327732			16545.1
VIT_09S0018G01940	Pyruvate dehydrogenase E1 component alpha subunit	Metabolism.Primary metabolism.Carbohydrate metabolism.Glycolysis Gluconeogenesis.Pyruvate decarboxylation	0.602						16502.5
VIT_18S0001G02470	L-ascorbate peroxidase, thylakoid-bound (tAPX)	Metabolism.Primary metabolism.Organic acid metabolism.Ascorbate and aldarate metabolism	0.655						16478.2
VIT_05S0094G00060	Mucin	Cellular process	0.51	0.477					16477.9
VIT_05S0020G04480	Pyruvate kinase	Metabolism.Primary metabolism.Carbohydrate metabolism.Glycolysis Gluconeogenesis.Glycolysis	0.591						16391.5
VIT_17s0000g07840	Unknown protein	Unknown	0.734						16390.5
VIT_12S0034G02550	Magnesium transporter CorA	Transport overview.Channels and pores.a-Type channels.CorA Metal Ion Transporter	0.549						16390.3
VIT_19S0015G01400	DNA damage-inducible protein 1	Metabolism.Primary metabolism.Protein metabolism and modification.Protein folding	0.391						16337.9
VIT_13s0074g00210	pyruvate kinase	Metabolism.Primary metabolism.Carbohydrate metabolism.Glycolysis Gluconeogenesis.Glycolysis	0.395						16309
VIT_11S0016G00380	basic helix-loop-helix (bHLH) family	Regulation overview.Regulation of gene expression.Regulation of transcription.Transcription factor.bHLH family transcription factor	0.058	0.597					16287.2
VIT_14S0083G00740	Amino acid permease	Transport overview.Electrochemical Potential-driven Transporters.Porters.Amino Acid/Auxin Permease	0.381						16192
VIT_00s0317g00160	Chalcone and stilbene synthases	Metabolism.Secondary metabolism.Phenylpropanoid metabolism.Flavonoid metabolism.Flavonoid biosynthesis	0.548	0.573		0.265997	0.498401	0.209056	16164
VIT_16S0022G00680	Multi-copper oxidase (SKU5)	Transport overview.Incompletely characterized transport systems.Recognized transporters of unknown biochemical mechanism.Iron/Lead Transporter.Oxidase-dep Fe2+ Transporter	0.313	0.566			0.414939		16143.9
VIT_01S0026G00240	Spermidine synthase	Metabolism.Primary metabolism.Amino acid metabolism.Arginine and proline metabolism.Urea cycle	0.181						16111
VIT_08s0007g06480	Unknown protein	Unknown	0.71						16093.3
VIT_04S0008G05810	Aldehyde Dehydrogenase (VvALDHI1A3)	Metabolism.Primary metabolism.Amino acid metabolism.Arginine and proline metabolism.Urea cycle	0.477					0.43125	16059.5
VIT_18S0072G00630	TUBBY like protein 1 TLP10	Regulation overview.Regulation of gene expression.Regulation of transcription.Transcription factor.TUBBY-like family transcription factor	0.142						16058.4
VIT_00s0525g00020	squalene monooxygenase	Metabolism.Primary metabolism.Lipid metabolism.Steroid metabolism.Steroid biosynthesis	0.629					0.350763	16040.9
VIT_00S0260G00060	FK506-binding protein genes family (VvFKBP15)	Metabolism.Primary metabolism.Protein metabolism and modification.Protein folding	0.544						16015.5
VIT_08S0032G01210	Mal d 1-associated protein	Response to stimulus.Stress response.Biotic stress response	0.302						15981.1
VIT_14S0060G01120	Pentatricopeptide (PPR) repeat	Diverse functions.Gene family with diverse functions.Pentatricopeptide domain family	0.242	0.448					15977.9
VIT_04s0008g05240	Brittle 1 protein	Transport overview.Electrochemical Potential-driven Transporters.Porters.Mitochondrial Carrier	0.441						15972.5
VIT_10S0003G03070	Beta-ketoacyl-ACP synthase precursor	Metabolism.Primary metabolism.Lipid metabolism.Fatty acid metabolism.Fatty acid biosynthesis	0.516				0.477398		15928
VIT_12s0028g01150	Protein TRANSPARENT TESTA 12	Transport overview.Electrochemical Potential-driven Transporters.Porters.Multidrug/Oligosaccharidyl-lipid/Polysaccharide Flippase.Multi Antimicrobial Extrusion	0.405			0.448386	0.222241	0.262654	15826.1
VIT_14s0068g00270	hydroxyproline-rich glycoprotein	Cellular process.Cellular component organization and biogenesis.Cell wall organization and biogenesis	0.435				0.353426		15781.7
VIT_11S0052G00950	Syntaxin	Unclear	0.469						15762.4
VIT_08s0032g01100	Acyl-CoA oxidase ACX6	Metabolism.Primary metabolism.Lipid metabolism.Fatty acid metabolism.Alpha-linolenic acid metabolism	0.545	0.412					15730.8
VIT_19S0015G01830	Unknown protein	Unknown	0.421						15729.1
VIT_08s0007g02370	Unknown	Unknown	0.311						15703.3
VIT_08s0056g01480	cation exchanger, CAX7	Transport overview.Electrochemical Potential-driven Transporters.Porters.Ca2+:Cation Antiporter	0.4	0.452		0.444846			15652.3
VIT_19s0014g01710	Sodium/calcium exchanger family protein	Transport overview.Electrochemical Potential-driven Transporters.Porters.Ca2+:Cation Antiporter	0.492						15588.2
VIT_14S0060G01930	Ribosomal protein L18 60S	Metabolism.Primary metabolism.Protein metabolism and modification.Protein synthesis.Ribosome	0.228						15576.5
VIT_05s0020g04160	stem-specific protein TSJT1	Unknown	0.54						15575.4
VIT_13S0074G00140	Ribosomal protein L24 60S	Metabolism.Primary metabolism.Protein metabolism and modification.Protein synthesis.Ribosome	0.614						15534.5
VIT_18S0001G03070	SPla/RYanodine receptor (SPRY) domain-containing protein	Unknown	0.433	0.45					15499.8
VIT_09s0002g06970	Palmitoyl-monogalactosyldiacylglycerol delta-7 desaturase, chloroplast	Metabolism.Primary metabolism.Lipid metabolism.Fatty acid metabolism.Fatty acid biosynthesis.Unsaturated fatty acid biosynthesis	0.378				0.143511	0.187476	15472.9
VIT_11s0052g00570	nodulin MtN21	Transport overview.Electrochemical Potential-driven Transporters.Porters.Drug/Metabolite Transporter.Plant Drug/Metabolite Exporter	0.543	0.501					15448.1
VIT_09S0002G01600	PHD finger protein alfin	Regulation overview.Regulation of gene expression.Regulation of transcription.Transcription factor.Alfin-like family transcription factor	0.445						15395.2
VIT_07S0005G03400	Globulin 11S	Metabolism.Primary metabolism.Generation of metabolite precursors and energy.Storage proteins	0.022	0.513			0.00743889	0.000725464	15299.4
VIT_02S0025G03400	Growth-on protein GRO10	Metabolism.Primary metabolism.Protein metabolism and modification.Proteolysis.Peptidase-mediated proteolysis	0.657						15255.6
VIT_05s0077g01260	ACYL-ACTIVATING ENZYME 7	Metabolism.Primary metabolism.Lipid metabolism.Fatty acid metabolism	0.301					0.420919	15231.8
VIT_16s0013g00590	plastocyanin domain-containing protein	Metabolism.Primary metabolism.Generation of metabolite precursors and energy.Photosynthesis.Photosynthetic-chain phosphorylation	0.264					0.162413	15231.7
VIT_14S0128G00480	Translation initiation factor eIF-3 subunit 1	Metabolism.Primary metabolism.Protein metabolism and modification.Protein synthesis.Translation.Translational initiation	0.193						15197.6
VIT_03S0063G02420	Ras-related protein Rab-7A	Cellular process.Cellular transport.Protein trafficking.Vesicle-mediated trafficking	0.427						15081.7
VIT_19s0014g05070	Kinesin family member C1	Cellular process.Cellular component organization and biogenesis.Cytoskeleton organization and biogenesis.Microtubule organization and biogenesis.Microtubule-driven movement	0.386			0.102242	0.203772		14957.6
VIT_17S0000G05800	Aldehyde Dehydrogenase (VvALDHI2A1)	Metabolism.Primary metabolism.Amino acid metabolism.Glutamate metabolism	0.379	0.474					14947.4
VIT_04S0008G06720	Protein phosphatase 2C	Signaling.Signaling pathway.Protein phosphatase.PP2C	0.184						14845.9
VIT_06s0004g05430	tropinone reductase	Metabolism.Primary metabolism.Amino acid metabolism.Arginine and proline metabolism.Urea cycle	0.304				0.229067		14780.3
VIT_05s0094g01390	ion channel OEP37	Transport overview.Channels and pores.§-Barrel porins.Plastid Outer Envelope Porin of 37 kDa	0.603						14729.8
VIT_03s0088g01150	squalene monooxygenase	Metabolism.Primary metabolism.Lipid metabolism.Steroid metabolism.Steroid biosynthesis	0.505						14691.3
VIT_01s0011g03190	ATP-dependent Clp protease adaptor protein ClpS containing protein	Metabolism.Primary metabolism.Protein metabolism and modification.Proteolysis.Clp complex-mediated proteolysis	0.576	0.44			0.30518		14642.6
VIT_07s0129g00210	BT4 (BTB AND TAZ DOMAIN PROTEIN 4)	Regulation overview.Regulation of gene expression.Regulation of transcription.Transcription factor.TAZ family transcription factor	0.697						14625.7
VIT_05S0077G00700	ATP-binding	Unknown	0.481	0.455					14602.5
VIT_05S0094G01000	Indole-3-acetate beta-glucosyltransferase	Signaling.Hormone Signaling.Auxin Signaling.Auxin metabolism.Auxin inactivation by conjugation	0.499						14581.2
VIT_17S0000G08260	Kinesin light chain	Cellular process.Cellular component organization and biogenesis.Cytoskeleton organization and biogenesis.Microtubule organization and biogenesis.Microtubule-driven movement	0.328			0.279605			14508
VIT_04S0044G01140	RNA-binding protein Y14	Metabolism.Primary metabolism.Nucleobase, nucleoside, nucleotide, nucleic acid metabolism.Nucleic acid metabolism.RNA metabolism.RNA processing.mRNA processing.mRNA splicing	0.342						14502.9
VIT_11S0016G00450	Translation initiation factor 3 subunit K	Metabolism.Primary metabolism.Protein metabolism and modification.Protein synthesis.Translation.Translational initiation	0.527						14482.7
VIT_19s0090g01790	armadillo/beta-catenin repeat	Unknown	0.616	0.4		0.431301	0.381663	0.287462	14450.4
VIT_12s0035g00240	DAG protein, chloroplast precursor	Cellular process.Cellular component organization and biogenesis.Organelle organization and biogenesis.Plastid organization and biogenesis	0.509	0.483					14410.5
VIT_17S0000G04660	Agmatine deiminase	Metabolism.Primary metabolism.Amino acid metabolism.Arginine and proline metabolism.Urea cycle	0.593						14391.3
VIT_00S0275G00030	Ycf1	Unknown	0.116						14387.4
VIT_07s0031g01330	Alanine:glyoxylate aminotransferase 2	Metabolism.Primary metabolism.Amino acid metabolism.Alanine and aspartate metabolism	0.359	0.479					14384.3
VIT_18S0001G12370	Glucose-6-phosphate isomerase, cytosolic (PGIC)	Metabolism.Primary metabolism.Carbohydrate metabolism.Glycolysis Gluconeogenesis	0.571						14367.9
VIT_17s0000g07210	Flavonoid 3'-hydroxylase b (F3'Hb) [Vitis vinifera]	Metabolism.Secondary metabolism.Phenylpropanoid metabolism.Flavonoid metabolism.Flavonoid biosynthesis	0.719					0.253171	14357.7
VIT_08s0040g00510	ZIFL2 (zinc induced facilitator-like 2)	Transport overview.Electrochemical Potential-driven Transporters.Porters.Major Facilitator Superfamily.Drug:H+ Antiporter-1 (12 Spanner)	0.732				0.200657	0.40273	14347.1
VIT_00s0371g00050	mannitol dehydrogenase	Metabolism.Primary metabolism.Carbohydrate metabolism.Monosaccharide metabolism.Fructose and mannose metabolism	0.436			0.097119	0.369091	0.447441	14322.6
VIT_10s0116g01820	Unknown protein	Unknown	0.452						14310
VIT_19s0085g00380	Phosphoglycerate kinase	Metabolism.Primary metabolism.Carbohydrate metabolism.Glycolysis Gluconeogenesis	0.398						14274.8
VIT_18S0001G06750	Steroleosin-B	Metabolism.Primary metabolism.Generation of metabolite precursors and energy.Storage proteins	0.049	0.605		0.0832895	0.0364386	0.0804267	14236.1
VIT_12S0057G01270	Acyl-CoA synthetase long-chain member 8	Metabolism.Primary metabolism.Lipid metabolism.Fatty acid metabolism	0.475						14234.3
VIT_01s0010g02810	Unknown protein	Unknown	0.641			0.180522	0.288437		14164.8
VIT_04S0023G02950	Zinc finger (CCCH-type) family protein	Regulation overview.Regulation of gene expression.Regulation of transcription.Transcription factor.C3H family transcription factor	0.222						14156.3
VIT_10S0597G00010	Stem-specific protein TSJT1	Unknown	0.008	0.571			0.00175458	0.0530191	14151.7
VIT_17S0000G03860	Kin17 DNA-binding protein	Metabolism.Primary metabolism.Nucleobase, nucleoside, nucleotide, nucleic acid metabolism.Nucleic acid metabolism.RNA metabolism.RNA processing.mRNA processing.mRNA splicing	0.48						14122.7
VIT_04s0079g00610	early nodulin ENOD18 protein	Response to stimulus.Stress response	0.352						14121.8
VIT_08s0040g00440	Unknown protein	Unknown	0.587					0.482793	14101.5
VIT_17s0000g00830	nodulin MtN3 family	Development.Root development	0.575			0.321782	0.116279	0.354755	14075.8
VIT_04S0008G05880	CHD3-type chromatin-remodeling factor PICKLE	Regulation overview.Regulation of gene expression.Regulation of transcription.Transcription factor.PHD family transcription factor	0.337	0.451					14030.5
VIT_10s0116g01810	Unknown protein	Unknown	0.438						14030.1
VIT_19s0085g00600	glyceraldehyde-3-phosphate dehydrogenase, cytosolic	Metabolism.Primary metabolism.Carbohydrate metabolism.Glycolysis Gluconeogenesis	0.611						13996.1
VIT_17s0000g00610	ubiquitin-conjugating enzyme 26 UBC27	Metabolism.Primary metabolism.Protein metabolism and modification.Proteolysis.cytoplasmic and nuclear protein degradation.Ubiquitin-mediated proteolysis	0.252						13987.9
VIT_18S0001G01610	Heat shock protein 16.9 kDa class I	Metabolism.Primary metabolism.Protein metabolism and modification.Protein folding.Chaperone-mediated protein folding.HSP-mediated protein folding	0.021	0.453			0.0195228	0.0550139	13987.6
VIT_07S0005G05160	Proteasome 26S AAA-ATPase subunit (RPT2)	Metabolism.Primary metabolism.Protein metabolism and modification.Proteolysis.cytoplasmic and nuclear protein degradation.Ubiquitin-mediated proteolysis.Proteasome	0.317						13986.6
VIT_17s0000g05410	Galactosyltransferase	Metabolism.Primary metabolism.Carbohydrate metabolism.Oligosaccharide metabolism.N-Glycan metabolism.N-Glycan biosynthesis	0.46	0.583					13978.7
VIT_09s0002g07130	CUE domain containing protein	Unknown	0.427	0.635			0.264098		13896.9
VIT_02s0025g04140	DNA replication factor C complex subunit 2	Metabolism.Primary metabolism.Nucleobase, nucleoside, nucleotide, nucleic acid metabolism.Nucleic acid metabolism.DNA metabolism.DNA replication	0.341	0.571					13865.7
VIT_02S0154G00610	Pex19 protein	Cellular process.Cellular component organization and biogenesis.Organelle organization and biogenesis.Peroxisome organization and biogenesis	0.726						13847.9
VIT_05s0102g00120	Glutathione peroxidase	Metabolism.Primary metabolism.Coenzyme and prosthetic group metabolism.Peptide derived compounds biosynthesis.Glutathione metabolism	0.762			0.49212	0.470783		13787
VIT_09S0018G01700	Unknown protein	Unknown	0.552						13741
VIT_01S0011G01510	KUP11 (K+ uptake permease 11)	Transport overview.Electrochemical Potential-driven Transporters.Porters.K+ uptake porter (aka permease)	0.258						13709.2
VIT_18s0001g15000	ACT domain containing protein (ACR4)	Unknown	0.558						13682.8
VIT_13s0019g04300	Ribosomal protein L12 (RPL12A) 60S	Metabolism.Primary metabolism.Protein metabolism and modification.Protein synthesis.Ribosome	0.74						13682.1
VIT_11s0016g00780	Unknown protein	Unknown	0.398						13640
VIT_12S0059G02470	Unknown protein	Unknown	0.718						13588.1
VIT_02s0025g01410	Acyl-CoA synthetase long-chain member 2	Metabolism.Primary metabolism.Lipid metabolism.Fatty acid metabolism	0.513						13587.8
VIT_18s0089g00020	phosphatidylinositol N-acetylglucosaminyltransferase subunit P	Metabolism.Primary metabolism.Lipid metabolism.Glycolipid metabolism.GPI anchor biosynthesis	0.493	0.462					13582.5
VIT_05S0077G01290	Unknown protein	Unknown	0.247					0.306178	13570.3
VIT_15s0021g01650	zinc finger (Ran-binding)	Regulation overview.Regulation of gene expression.Regulation of transcription.Transcription factor.Other zinc finger family transcription factor	0.689						13566.5
VIT_13s0019g05210	RNA recognition motif (RRM)-containing protein	Unknown	0.186		0.64328				13516
VIT_18s0001g05570	Hexose transporter HT2	Transport overview.Electrochemical Potential-driven Transporters.Porters.Major Facilitator Superfamily.Sugar Porter	0.516						13498.3
VIT_12S0059G01690	BZIP transcription factor	Regulation overview.Regulation of gene expression.Regulation of transcription.Transcription factor.bZIP family transcription factor	0.486						13460.4
VIT_07s0104g01620	zinc finger (C2H2 type) MAGPIE	Regulation overview.Regulation of gene expression.Regulation of transcription.Transcription factor.C2H2 family transcription factor	0.365	0.452		0.174336	0.495296		13317.8
VIT_08s0007g01700	Oxidative phosphorylation uncoupler	Transport overview.Electrochemical Potential-driven Transporters.Porters.Mitochondrial Carrier	0.753						13311.3
VIT_04S0008G00710	Unknown	Unknown	0.465						13289.8
VIT_02S0012G00740	Dynamin-like protein 2b	Transport overview.Incompletely characterized transport systems.Putative transport protein.YbbM	0.303						13267.8
VIT_18S0001G04160	Translation initiation factor eIF-5	Metabolism.Primary metabolism.Protein metabolism and modification.Protein synthesis.Translation.Translational initiation	0.296						13259.6
VIT_03s0091g01050	Nucleobase-ascorbate transporter 4 (NAT4)	Transport overview.Electrochemical Potential-driven Transporters.Porters.Nucleobase:Cation Symporter-2	0.374			0.428571		0.389495	13246.2
VIT_14s0066g02410	Aldehyde Dehydrogenase (VvALDH10B1)	Metabolism.Primary metabolism.Amino acid metabolism.Glycine, serine, and threonine metabolism	0.366						13245.8
VIT_04s0008g00280	amino acid permease 1	Transport overview.Electrochemical Potential-driven Transporters.Porters.Amino Acid/Auxin Permease	0.298	0.511		0.261307	0.425157		13238.1
VIT_02s0087g00340	NFD4 (nuclear fusion defective 4)	Unknown	0.397				0.460806	0.16102	13193.2
VIT_08S0007G08530	Unknown protein	Unknown	0.491			0.266956			13109.8
VIT_13s0067g02060	biotin/lipoyl attachment domain-containing protein	Metabolism.Primary metabolism.Lipid metabolism.Fatty acid metabolism.Fatty acid biosynthesis	0.512				0.436629		13037.7
VIT_01s0026g02120	MICROTUBULE END BINDING PROTEIN 1 (EB1)	Cellular process.Cellular component organization and biogenesis.Cytoskeleton organization and biogenesis.Microtubule organization and biogenesis.Microtubule-driven movement	0.051			0.312617	0.347563		13021.9
VIT_04s0023g03600	SEN1 (dark inducible 1)	Signaling.Hormone Signaling.Jasmonate salicylate signaling.Jasmonate Signaling.Jasmonate-mediated Signaling pathway	0.511			0.196613	0.304382		12974.5
VIT_00s0229g00100	unknown	Unknown	0.691						12962
VIT_12S0035G00840	Unknown protein	Unknown	0.676						12921.1
VIT_01s0011g00770	DRL1 (DEFORMED ROOTS AND LEAVES 1)	Transport overview.Incompletely characterized transport systems.Putative transport protein.Putative Tripartite Zn2+ Transporter	0.492						12899.9
VIT_08S0007G05550	Protein kinase	Signaling.Signaling pathway.Protein kinase	0.406						12891.1
VIT_14S0108G01420	DEFENSE NO death 1	Response to stimulus.Stress response.Biotic stress response.Plant-pathogen interaction	0.226			0.376846			12861.8
VIT_08s0007g07650	ATP synthase subunit beta	Metabolism.Primary metabolism.Generation of metabolite precursors and energy.Electron transport.Respiratory-chain phosphorylation	0.332						12859.9
VIT_04s0008g00870	phosphoethanolamine/phosphocholine phosphatase	Metabolism.Primary metabolism.Lipid metabolism.Glycerolipid metabolism.Glycerophospholipid metabolism	0.433			0.0955285	0.190926		12846
VIT_11S0016G01440	VPS2.1 SNF7	Transport overview.Macromolecule transport.Protein transport.Tethering factors	0.142						12825.9
VIT_09S0002G04240	Membrane protein	Unknown	0.186					0.227987	12671.3
VIT_06S0004G04800	Triosephosphate isomerase, cytosolic	Metabolism.Primary metabolism.Carbohydrate metabolism.Glycolysis Gluconeogenesis	0.54						12666
VIT_07S0031G01600	Shikimate kinase	Metabolism.Primary metabolism.Amino acid metabolism.Aromatic amino acid metabolism.Aromatic amino acid biosynthesis	0.394						12658.5
VIT_18S0001G13010	Mitogen-activated Protein Kinase (VvMPK11)	Signaling.Signaling pathway.Protein kinase.MAPK cascade	0.52						12626
VIT_18S0122G00710	3-beta-hydroxy-delta5-steroid dehydrogenase	Metabolism.Primary metabolism.Lipid metabolism.Steroid metabolism.C21-Steroid hormone metabolism	0.413						12601.1
VIT_17S0000G06580	Vesicle transport v-SNARE 11	Cellular process.Cellular transport.Protein trafficking.Vesicle-mediated trafficking.SNARE interactions in vesicular transport	0.321						12536.9
VIT_18S0122G00500	Basic Leucine Zipper Transcription Factor (VvbZIP41)	Regulation overview.Regulation of gene expression.Regulation of transcription.Transcription factor.bZIP family transcription factor	0.115						12444.7
VIT_06s0004g06570	Calcium/proton exchanger CAX3	Transport overview.Electrochemical Potential-driven Transporters.Porters.Ca2+:Cation Antiporter	0.478		0.77363		0.392548	0.319438	12429.8
VIT_11S0037G00340	Homoserine kinase (HSK)	Metabolism.Primary metabolism.Amino acid metabolism.Glycine, serine, and threonine metabolism	0.412						12297.5
VIT_16S0098G00340	Translation initiation factor eIF-3 subunit 10	Metabolism.Primary metabolism.Protein metabolism and modification.Protein synthesis.Translation.Translational initiation	0.238						12291.2
VIT_00S0265G00050	1,3-beta-glucan synthase	Metabolism.Primary metabolism.Carbohydrate metabolism.Polysaccharide metabolism.Starch and sucrose metabolism	0.341						12264.7
VIT_07S0005G02230	S-adenosylmethionine synthetase 1 (SAM1)	Metabolism.Primary metabolism.Amino acid metabolism.Methionine metabolism	0.351			0.0441541	0.272234		12237.3
VIT_18s0001g10830	patatin	Metabolism.Primary metabolism.Generation of metabolite precursors and energy.Storage proteins	0.541						12212.1
VIT_14s0060g00590	Unknown protein	Unknown	0.588	0.484					12162.8
VIT_07s0031g00400	Zinc finger (C3HC4-type ring finger)	Regulation overview.Regulation of gene expression.Regulation of transcription.Transcription factor.Zinc finger C3HC4 family transcription factor	0.049	0.508	0.6423		0.0416527	0.462349	12147.4
VIT_05S0077G01250	Endochitinase A2 precursor	Metabolism.Primary metabolism.Carbohydrate metabolism.Monosaccharide metabolism.Amino sugar metabolism	0.164			0.0407305	0.223933		12137.6
VIT_07S0031G00780	Transcriptional factor B3	Regulation overview.Regulation of gene expression.Regulation of transcription.Transcription factor.ABI3 family transcription factor	0.264	0.429		3.59462			12079
VIT_03s0063g01650	CYP82C4	Metabolism.Cellular metabolism.Oxidation reduction.Cytochrome P450 oxidoreductase	0.469			0.262069	0.266898	0.160628	12066.3
VIT_14S0108G01140	Emp24/gp25L/p24 family protein	Transport overview.Macromolecule transport.Protein transport.Protein coat	0.324						12025.3
VIT_14S0066G00580	GPI transamidase component protein	Metabolism.Primary metabolism.Lipid metabolism.Glycolipid metabolism.GPI anchor biosynthesis	0.384						11984.3
VIT_11S0016G05700	RabGAP/TBC domain-containing protein	Signaling.Signaling pathway.G-protein signaling pathway.RAB-GTPase regulation	0.392						11976.3
VIT_11S0016G05120	DnaJ homolog, subfamily B, member 12	Transport overview.Primary Active Transporters.P-P-bond hydrolysis-driven transporters.General Secretory Pathway (Sec)	0.499						11929.5
VIT_11s0016g02570	Phospholipase A2 precursor	Metabolism.Primary metabolism.Lipid metabolism.Glycerolipid metabolism.Glycerophospholipid metabolism.Glycerophospholipid catabolism	0.516						11928.5
VIT_15S0048G02620	Pentatricopeptide (PPR) repeat-containing protein	Diverse functions.Gene family with diverse functions.Pentatricopeptide domain family	0.363	0.496					11912.7
VIT_19S0014G02990	Nuclear GTP-binding protein NUG2	Cellular process.Cellular component organization and biogenesis.Ribosome organization and biogenesis	0.571						11858.2
VIT_17S0000G06030	Nucleosome assembly protein (NAP-related) NRP2	Cellular process.Cellular component organization and biogenesis.Nucleus.Chromosome organization and biogenesis.Chromatin assembly	0.296						11820.9
VIT_07s0130g00250	4,5-DOPA dioxygenase extradiol	Metabolism.Primary metabolism.Amino acid metabolism.Aromatic amino acid metabolism.Tyrosine metabolism	0.364						11807.2
VIT_02s0236g00080	Ribosomal protein P0 acidic	Metabolism.Primary metabolism.Protein metabolism and modification.Protein synthesis.Ribosome	0.703						11798.6
VIT_12s0028g01160	transparent testa 12 protein	Transport overview.Electrochemical Potential-driven Transporters.Porters.Multidrug/Oligosaccharidyl-lipid/Polysaccharide Flippase.Multi Antimicrobial Extrusion	0.542						11779.6
VIT_05S0102G00160	Zinc finger (Ran-binding)	Regulation overview.Regulation of gene expression.Regulation of transcription.Transcription factor.Other zinc finger family transcription factor	0.357				0.456291		11748.2
VIT_00S0404G00080	Vacuolar protein sorting 28	Transport overview.Macromolecule transport.Protein transport.Tethering factors	0.282						11736.6
VIT_08S0040G02450	Unknown protein	Unknown	0.374						11710.4
VIT_00S0389G00020	Acyl-CoA oxidase (ACX1)	Metabolism.Primary metabolism.Lipid metabolism.Fatty acid metabolism.Alpha-linolenic acid metabolism	0.477						11701.5
VIT_06s0004g04610	fasciclin arabinogalactan-protein (FLA4)	Cellular process.Cellular component organization and biogenesis.Cell wall organization and biogenesis.Cell wall structural protein	0.403			0.36205		0.446233	11690.1
VIT_10S0003G01050	CHUP1 (chloroplast unusual positioning 1)	Cellular process.Cellular component organization and biogenesis.Cytoskeleton organization and biogenesis.Actin organization and biogenesis	0.203				0.360239		11677.2
VIT_09S0002G02590	Unknown protein	Unknown	0.376	0.512					11636
VIT_05S0077G01210	Dihydrolipoyl dehydrogenase	Metabolism.Primary metabolism.Carbohydrate metabolism.Glycolysis Gluconeogenesis.Glycolysis	0.575				0.292067		11613.8
VIT_03S0088G00380	Tubulin alpha	Cellular process.Cellular component organization and biogenesis.Cytoskeleton organization and biogenesis.Microtubule organization and biogenesis	0.218						11610.5
VIT_18s0001g12030	Uracil-DNA glycosylase	Metabolism.Primary metabolism.Nucleobase, nucleoside, nucleotide, nucleic acid metabolism.Nucleic acid metabolism.DNA metabolism.DNA recombination and repair.repair.Base excision repair	0.271		0.68986				11589.4
VIT_18s0122g00510	6-phosphofructokinase, pyrophosphate dependent	Metabolism.Primary metabolism.Carbohydrate metabolism.Monosaccharide metabolism.Fructose and mannose metabolism	0.701			0.378405	0.147259	0.357861	11562.2
VIT_04s0023g00230	GEM-like protein 7	Cellular process.Cell growth and death	0.702	0.411			0.411111	0.237838	11554
VIT_00s2520g00010	cytokinin oxidase	Signaling.Hormone Signaling.Cytokinin Signaling.Cytokinin metabolism.Cytokinin catabolism	0.339	0.504		0.0300752	0.297674	0.0707692	11534.5
VIT_00s2191g00010	cytokinin oxidase	Signaling.Hormone Signaling.Cytokinin Signaling.Cytokinin metabolism.Cytokinin catabolism	0.312	0.5		0.0319149	0.263393	0.0774194	11457.9
VIT_09S0054G01810	ATP-dependent RNA helicase DDX23/PRP28	Metabolism.Primary metabolism.Nucleobase, nucleoside, nucleotide, nucleic acid metabolism.Nucleic acid metabolism.RNA metabolism.RNA processing.mRNA processing.mRNA splicing	0.259						11449.6
VIT_05S0020G01320	Cullin 1C	Metabolism.Primary metabolism.Protein metabolism and modification.Proteolysis.cytoplasmic and nuclear protein degradation.Ubiquitin-mediated proteolysis	0.565						11418
VIT_09S0002G06290	Ankyrin	Diverse functions.Gene family with diverse functions.Ankyrin domain family	0.557						11417.1
VIT_08S0007G08110	1-acyl-sn-glycerol-3-phosphate acyltransferase	Metabolism.Primary metabolism.Lipid metabolism.Glycerolipid metabolism.Glycerophospholipid metabolism.Glycerophospholipid biosynthesis	0.464						11412.7
VIT_14S0006G02720	Hexose transporter, Plastid	Transport overview.Electrochemical Potential-driven Transporters.Porters.Major Facilitator Superfamily.Sugar Porter	0.504						11354.4
VIT_07S0005G03660	Non-intrinsic ABC protein 4	Transport overview.Macromolecule transport.Multidrug transport.Multidrug ABC transport	0.645						11341.5
VIT_05S0020G01290	TOC159 (translocon outer membrane complex 159)	Transport overview.Primary Active Transporters.P-P-bond hydrolysis-driven transporters.Chloroplast Env Prot Translocase	0.214	0.401					11341
VIT_09s0002g03420	cytochrome b5 domain-containing protein	Unclear	0.328			0.423649	0.343641		11337.1
VIT_19s0014g00170	peptide methionine sulfoxide reductase msrB	Metabolism.Primary metabolism.Nucleobase, nucleoside, nucleotide, nucleic acid metabolism.Nucleotide metabolism.Pyrimidine metabolism	0.528						11313.2
VIT_19s0176g00140	CID9 (CTC-Interacting Domain 9)	Unclear	0.442			0.470048	0.407229		11305.3
VIT_09S0002G06120	Biotin carboxyl carrier protein of acetyl-CoA carboxylase	Metabolism.Primary metabolism.Lipid metabolism.Fatty acid metabolism.Fatty acid biosynthesis	0.211				0.498945		11303.3
VIT_09S0002G04100	Vacuolar sorting protein 9	Transport overview.Macromolecule transport.Protein transport.Protein coat	0.26						11298.5
VIT_08s0056g00210	Cyclin-dependent kinase B1;2	Cellular process.Cell growth and death	0.399						11280.8
VIT_02S0025G04410	Beta-ketoacyl-CoA synthase	Metabolism.Primary metabolism.Lipid metabolism.Fatty acid metabolism.Fatty acid biosynthesis	0.399						11280.6
VIT_00s0187g00320	Cellulase	Cellular process.Cellular component organization and biogenesis.Cell wall organization and biogenesis.Cell wall metabolism.Cell wall catabolism.Cellulose catabolism	0.354						11214.9
VIT_06S0009G03810	ABH1 (ABA hypersensitive 1)	Metabolism.Primary metabolism.Nucleobase, nucleoside, nucleotide, nucleic acid metabolism.Nucleic acid metabolism.RNA metabolism.RNA processing.mRNA processing.mRNA splicing	0.283						11214.5
VIT_16S0100G00370	Valyl-tRNA synthetase	Metabolism.Primary metabolism.Amino acid metabolism.Valine, leucine, and isoleucine metabolism.Valine, leucine, and isoleucine biosynthesis	0.634						11190.5
VIT_08S0058G01350	Non-green plastid inner envelope membrane protein	Unknown	0.448						11179
VIT_10s0003g00210	Unknown	Unknown	0.589	0.541		0.462451	0.280244		11175
VIT_04S0079G00420	Expansin (VvEXPA4)	Signaling.Hormone Signaling.Auxin Signaling.Auxin-mediated Signaling pathway	0.185						11102.4
VIT_07s0197g00060	myb family	Regulation overview.Regulation of gene expression.Regulation of transcription.Transcription factor.G2-like family transcription factor	0.345						11099.5
VIT_00s0259g00160	acyl carrier protein, mitochondrial 3	Transport overview.Primary Active Transporters.Oxidoreduction-driven transporters.Proton-translocating NADH Dehydrogenase	0.758					0.411295	11072.3
VIT_05s0102g01210	TGD2 (trigalactosyldiacylglycerol2)	Transport overview.Macromolecule transport.Multidrug transport.Multidrug ABC transport	0.767						11042.6
VIT_15s0021g00140	Speckle-type POZ protein-related	Regulation overview.Regulation of gene expression.Regulation of transcription.Transcription factor.TRAF	0.547	0.545			0.336152		11036.8
VIT_02s0087g00800	Unknown protein	Unknown	0.325						11011.8
VIT_00s0227g00110	gamma hydroxybutyrate dehydrogenase-like protein	Metabolism.Primary metabolism.Organic acid metabolism.Butanoate metabolism	0.501						10949.1
VIT_07S0005G02650	Unknown protein	Unknown	0.299						10948.9
VIT_14S0081G00150	Ankyrin	Transport overview.Accessory factors involved in transport.Auxiliary transport proteins.Ankyrin	0.209	0.494					10943.7
VIT_11s0052g00520	Extracellular ribonuclease precursor	Metabolism.Primary metabolism.Nucleobase, nucleoside, nucleotide, nucleic acid metabolism.Nucleic acid metabolism.RNA metabolism	0.502						10916.5
VIT_10S0003G03710	Cullin-4	Metabolism.Primary metabolism.Nucleobase, nucleoside, nucleotide, nucleic acid metabolism.Nucleic acid metabolism.DNA metabolism.DNA recombination and repair.repair.Nucleotide excision repair	0.357						10873.9
VIT_06S0004G04510	Heat shock protein 70	Metabolism.Primary metabolism.Protein metabolism and modification.Protein folding.Chaperone-mediated protein folding.HSP-mediated protein folding	0.442						10850.8
VIT_18S0001G04890	Low affinity sulphate transporter	Transport overview.Electrochemical Potential-driven Transporters.Porters.Sulfate Permease	0.272			0.0726421	0.3		10848.3
VIT_02S0025G03380	3-ketoacyl-CoA reductase 3	Unclear	0.279						10817.8
VIT_00S0349G00020	Unknown protein	Unknown	0.334						10797.7
VIT_14S0171G00430	Prohibitin 3	Unclear	0.347						10790.4
VIT_01S0011G01990	Glycine decarboxylase	Metabolism.Primary metabolism.Amino acid metabolism.Glycine, serine, and threonine metabolism	0.375			0.112761			10782.1
VIT_03s0063g00800	Carboxyesterase 12; CXE12	Metabolism.Cellular metabolism.Esterase activity	0.449			0.380009			10777.8
VIT_13s0064g01760	amygdalin hydrolase isoform AH I	Metabolism.Cellular metabolism.Amino acid derivative metabolism.Cyanoamino acid metabolism	0.392	0.439		0.253375	0.0734494	0.274565	10771
VIT_13S0067G01250	Em protein GEA6 (EM6)	Metabolism.Primary metabolism.Generation of metabolite precursors and energy.Storage proteins	0.022	0.48			0.0363636	0.00241158	10762.4
VIT_08S0007G05700	Cellular retinaldehyde-binding/triple function, C-terminal	Unknown	0.22						10752.1
VIT_17S0000G02210	Hsp70 interacting protein	Metabolism.Primary metabolism.Protein metabolism and modification.Protein folding.Chaperone-mediated protein folding.HSP-mediated protein folding	0.42						10736.7
VIT_00S0181G00160	F-box family protein	Metabolism.Primary metabolism.Protein metabolism and modification.Proteolysis.cytoplasmic and nuclear protein degradation.Ubiquitin-mediated proteolysis	0.496	0.499					10736.5
VIT_13S0084G00060	R protein MLA10	Response to stimulus.Stress response.Biotic stress response.Plant-pathogen interaction.R proteins from Plant-pathogen interaction	0.169						10736.2
VIT_14s0108g00080	V-type H+-transporting ATPase subunit AC39	Metabolism.Primary metabolism.Generation of metabolite precursors and energy.Electron transport.Respiratory-chain phosphorylation	0.596						10724
VIT_01S0010G00600	Phosphatidylinositol 4-kinase type-II	Metabolism.Primary metabolism.Carbohydrate metabolism.Monosaccharide metabolism.Inositol phosphate metabolism	0.578						10707.3
VIT_18S0001G12780	Ornithine carbamoyltransferase	Metabolism.Primary metabolism.Amino acid metabolism.Arginine and proline metabolism.Urea cycle	0.699						10701.6
VIT_02S0025G04050	Rab/Ypt GTPase Ara4-interacting protein	Signaling.Signaling pathway.G-protein signaling pathway.RAB-GTPase regulation	0.291						10668.9
VIT_11s0052g00430	Glucose-6-phosphate/phosphate-tranlocator	Transport overview.Electrochemical Potential-driven Transporters.Porters.Drug/Metabolite Transporter.Triose-phosphate Transporter	0.679	0.428		0.430483			10653.7
VIT_18S0001G07130	GEM-like 1	Metabolism.Primary metabolism.Nucleobase, nucleoside, nucleotide, nucleic acid metabolism.Nucleic acid metabolism.RNA metabolism.RNA biosynthesis.mRNA biosynthesis	0.493						10652.9
VIT_17s0000g04540	Enolase	Metabolism.Primary metabolism.Carbohydrate metabolism.Glycolysis Gluconeogenesis	0.433			0.444542			10645.6
VIT_14s0030g01830	Protein kinase PKN/PRK1, effector	Signaling.Signaling pathway.Protein kinase	0.323	0.455					10625
VIT_12S0028G02650	RAB GTPase RABA1F	Signaling.Signaling pathway.G-protein signaling pathway	0.387			0.438623		0.489744	10620.8
VIT_18S0041G02220	Unknown protein	Unknown	0.301						10606.7
VIT_08s0056g00510	KH domain-containing protein	Unknown	0.624				0.268688	0.443356	10549
VIT_00S0391G00040	F-box family protein	Metabolism.Primary metabolism.Protein metabolism and modification.Proteolysis.cytoplasmic and nuclear protein degradation.Ubiquitin-mediated proteolysis	0.133						10535.3
VIT_06S0004G02770	SIT4 phosphatase-associated	Regulation overview.Regulation of cell cycle	0.208						10521.6
VIT_02s0025g02420	major Facilitator Super	Unclear	0.387			0.218743			10508.6
VIT_06s0061g00270	Chaperonin GroEL	Metabolism.Primary metabolism.Nucleobase, nucleoside, nucleotide, nucleic acid metabolism.Nucleic acid metabolism.RNA metabolism.RNA catabolism	0.331						10485.7
VIT_09S0002G00920	Lung seven transmembrane receptor	Signaling.Signaling pathway.Signaling receptor	0.463						10427.5
VIT_19S0014G02340	Protein phosphatase 2C	Signaling.Signaling pathway.Protein phosphatase.PP2C	0.721						10421.3
VIT_06S0004G02370	Cinnamyl alcohol dehydrogenase	Metabolism.Secondary metabolism.Phenylpropanoid metabolism.Phenylpropanoid biosynthesis	0.454						10409.1
VIT_05S0020G03610	Unknown protein	Unknown	0.261						10406.2
VIT_09S0002G02690	3'-5' exonuclease domain-containing protein	Metabolism.Primary metabolism.Nucleobase, nucleoside, nucleotide, nucleic acid metabolism.Nucleic acid metabolism.DNA metabolism	0.311				0.293453	0.29696	10402.3
VIT_06s0004g00440	no hit	No hit	0.319			0.123403			10396.8
VIT_11s0118g00530	Unknown	Unknown	0.242						10380.3
VIT_01S0011G05630	Ubiquitin-conjugating enzyme E2 variant 1	Metabolism.Primary metabolism.Protein metabolism and modification.Proteolysis.cytoplasmic and nuclear protein degradation.Ubiquitin-mediated proteolysis	0.187						10359
VIT_08S0007G08970	Phosphate/phosphoenolpyruvate translocator	Transport overview.Electrochemical Potential-driven Transporters.Porters.Drug/Metabolite Transporter.Triose-phosphate Transporter	0.4						10307.9
VIT_01s0150g00210	CYP51A	Metabolism.Primary metabolism.Lipid metabolism.Steroid metabolism.Steroid biosynthesis	0.367						10307.6
VIT_12S0059G02150	Aconitate hydratase, cytoplasmic	Metabolism.Primary metabolism.Generation of metabolite precursors and energy.Citric acid cycle	0.613			0.220148		0.459704	10287.7
VIT_11s0016g03510	elongation factor Ts	Metabolism.Primary metabolism.Protein metabolism and modification.Protein synthesis.Translation.Translational initiation	0.562						10268.6
VIT_00S0908G00010	Unknown	Unknown	0.018	0.5			0.0236967	0.0704211	10262.6
VIT_00S0194G00260	Microtubule associated protein (MAP70-5)	Cellular process.Cellular component organization and biogenesis.Cytoskeleton organization and biogenesis.Microtubule organization and biogenesis.Microtubule-driven movement	-0.253	0.471		0.0853359	0.272502		10260.6
VIT_17S0000G02550	HMR1 protein	Metabolism.Primary metabolism.Nucleobase, nucleoside, nucleotide, nucleic acid metabolism.Nucleic acid metabolism.DNA metabolism	0.203						10250.1
VIT_19s0014g04720	Unknown protein	Unknown	0.412				0.221967		10242.3
VIT_06s0004g00240	Chaperonin GroEL	Metabolism.Primary metabolism.Nucleobase, nucleoside, nucleotide, nucleic acid metabolism.Nucleic acid metabolism.RNA metabolism.RNA catabolism	0.285						10238.4
VIT_01s0026g01630	Unknown protein	Unknown	0.395			0.392648	0.437922		10219
VIT_05S0020G00350	Chloroplast envelope membrane protein	Transport overview.Incompletely characterized transport systems.Putative transport protein.Chloroplast Envelope Mb Prot	0.357						10214
VIT_05s0062g00910	YGGT	Transport overview.Incompletely characterized transport systems.Recognized transporters of unknown biochemical mechanism.YggT or Fanciful K+ Uptake-B	0.409						10213.7
VIT_17s0000g09740	Esterase	Unclear	0.216						10206.8
VIT_19s0014g03850	cytochrome B6-F complex iron-sulfur subunit, PETC	Metabolism.Primary metabolism.Generation of metabolite precursors and energy.Photosynthesis.Photosynthetic-chain phosphorylation	0.402						10180
VIT_15S0046G03350	Cleavage and polyadenylation specificity factor 5	Metabolism.Primary metabolism.Nucleobase, nucleoside, nucleotide, nucleic acid metabolism.Nucleic acid metabolism.RNA metabolism.RNA processing	0.644						10104.8
VIT_05S0020G01210	No hit	No hit	0.234						10100
VIT_15S0048G02570	Component of oligomeric golgi complex 4	Transport overview.Macromolecule transport.Protein transport.Tethering factors	0.594						10037.4
VIT_08s0056g00190	pyruvate kinase	Metabolism.Primary metabolism.Carbohydrate metabolism.Glycolysis Gluconeogenesis.Glycolysis	0.624						10023.6
VIT_08s0058g00650	Aldose reductase	Metabolism.Primary metabolism.Carbohydrate metabolism.Monosaccharide metabolism.Pentose glucuronate interconversion	0.021	0.497	0.65207		0.0381188	0.0530329	10008.4
VIT_06S0009G02350	Zinc finger (C3HC4-type ring finger)	Regulation overview.Regulation of gene expression.Regulation of transcription.Transcription factor.Zinc finger C3HC4 family transcription factor	0.266						10005.1
VIT_16S0098G00550	DNA binding	Metabolism.Primary metabolism.Nucleobase, nucleoside, nucleotide, nucleic acid metabolism.Nucleic acid metabolism.DNA metabolism	0.281						10001.4
VIT_04S0008G03100	Unknown protein	Unknown	0.143						9977.66
VIT_10S0003G00020	Unknown	Unknown	0.017	0.492			0.035524	0.0606345	9924.33
VIT_07s0005g04130	acid phosphatase class B	Metabolism.Primary metabolism.Carbohydrate metabolism.Monosaccharide metabolism.Inositol phosphate metabolism	0.676						9915.2
VIT_08s0056g01640	3-isopropylmalate dehydratase large subunit 2	Metabolism.Primary metabolism.Amino acid metabolism.Valine, leucine, and isoleucine metabolism.Valine, leucine, and isoleucine biosynthesis	0.454						9912.28
VIT_00S0189G00070	Gibberellin-regulated protein 4 (GASA4)	Signaling.Hormone Signaling.Gibberellic acid Signaling.Gibberellic acid-mediated Signaling pathway	0.095	0.556				554	9904.1
VIT_06S0004G02900	Hydroxymethylbutenyl 4-diphosphate synthase	Metabolism.Primary metabolism.Lipid metabolism.Steroid metabolism.Steroid biosynthesis	0.692						9893.96
VIT_06S0004G00040	Pur alpha-1 (purin-rich alpha 1)	Unknown	0.556						9882.85
VIT_11S0016G00130	Omega-6 fatty acid desaturase, chloroplast (FAD6) (FADC)	Metabolism.Primary metabolism.Lipid metabolism.Fatty acid metabolism.Fatty acid biosynthesis.Unsaturated fatty acid biosynthesis	0.686						9868.98
VIT_18S0001G09990	Cysteine protease CP1	Metabolism.Primary metabolism.Protein metabolism and modification.Proteolysis.Peptidase-mediated proteolysis	0.069						9856.79
VIT_01s0011g05670	Nudix hydrolase 18	Metabolism.Primary metabolism.Nucleobase, nucleoside, nucleotide, nucleic acid metabolism.Nudix hydrolase family	0.365						9842.94
VIT_09S0002G00350	Proteasome 20S alpha subunit E2 (PAE2)	Metabolism.Primary metabolism.Protein metabolism and modification.Proteolysis.cytoplasmic and nuclear protein degradation.Ubiquitin-mediated proteolysis.Proteasome	0.326						9825.17
VIT_06s0061g01180	PHD finger transcription factor	Regulation overview.Regulation of gene expression.Regulation of transcription.Transcription factor.DDT family transcription factor	0.309	0.444					9778.93
VIT_08S0007G02270	LMBR1 integral membrane	Unknown	0.355						9775.73
VIT_15s0045g00310	Cyclin dependent kinase A CDKA1	Cellular process.Cell growth and death	0.464						9756.26
VIT_17s0000g02370	Receptor protein kinase	Signaling.Signaling pathway.Protein kinase	0.32		0.6228			0.31626	9738.08
VIT_19S0014G03520	fiber protein	Unknown	0.244	0.501			0.25832		9729.59
VIT_03s0063g01060	myb family	Regulation overview.Regulation of gene expression.Regulation of transcription.Transcription factor.G2-like family transcription factor	0.32						9697.74
VIT_14S0030G00730	Vesicle-associated membrane protein 27 VAP27-2	Transport overview.Incompletely characterized transport systems.Putative transport protein.VAMP-associated protein	0.323						9676.29
VIT_09S0002G07640	Glycerol kinase	Metabolism.Primary metabolism.Lipid metabolism.Glycerolipid metabolism	0.212						9666.58
VIT_07S0005G03640	Asparagine N-glycosyltransferase	Metabolism.Primary metabolism.Carbohydrate metabolism.Oligosaccharide metabolism.N-Glycan metabolism.N-Glycan biosynthesis	0.271						9659.15
VIT_13S0064G00560	DNA topoisomerase, ATP-hydrolyzing	Metabolism.Primary metabolism.Nucleobase, nucleoside, nucleotide, nucleic acid metabolism.Nucleic acid metabolism.DNA metabolism	0.317			2.90023	0.458235		9658.47
VIT_16s0050g00490	tripeptidyl-peptidase 2	Metabolism.Primary metabolism.Protein metabolism and modification.Proteolysis.Peptidase-mediated proteolysis	0.518						9658.22
VIT_00s0847g00010	Phosphoinositide binding	Unknown	0.471	0.455					9656.39
VIT_14S0083G00730	Unknown protein	Unknown	0.449	0.496					9639.9
VIT_18S0122G01210	Cuticular water permeability	Unknown	0.142	0.461			0.274769		9629.57
VIT_10S0003G00500	NAC domain-containing protein (VvNAC38)	Regulation overview.Regulation of gene expression.Regulation of transcription.Transcription factor.VOZ1	0.186						9621.83
VIT_05S0020G01200	Kinesin family member 2/24	Cellular process.Cellular component organization and biogenesis.Cytoskeleton organization and biogenesis.Microtubule organization and biogenesis.Microtubule-driven movement	0.569						9618.22
VIT_02s0012g00750	haloacid dehalogenase hydrolase	Metabolism.Primary metabolism.Generation of metabolite precursors and energy.Glyoxylate and dicarboxylate metabolism	0.378						9613.43
VIT_18s0089g01340	Class I peptide chain release factor; Helix-turn-helix, Fis-type	Metabolism.Primary metabolism.Protein metabolism and modification.Protein synthesis.Translation.Translational termination	0.145						9603.44
VIT_12s0034g01080	3-isopropylmalate dehydrogenase 2, chloroplast precursor	Metabolism.Primary metabolism.Amino acid metabolism.Valine, leucine, and isoleucine metabolism.Valine, leucine, and isoleucine biosynthesis	0.71						9586.01
VIT_17S0000G07900	Protease Do 9	Metabolism.Primary metabolism.Protein metabolism and modification.Proteolysis.Peptidase-mediated proteolysis	0.587	0.509					9546.1
VIT_07s0005g05960	cytokinin dehydrogenase 5 precursor	Signaling.Hormone Signaling.Cytokinin Signaling.Cytokinin metabolism.Cytokinin catabolism	0.323	0.508		0.0807453		0.108179	9532.85
VIT_06S0061G01230	Cellulose synthase CSLA02	Cellular process.Cellular component organization and biogenesis.Cell wall organization and biogenesis.Cell wall metabolism.Cell wall biosynthesis.Cellulose biosynthesis	0.301						9526.47
VIT_15S0024G00700	Lysyl-tRNA synthetase	Metabolism.Primary metabolism.Amino acid metabolism.Lysine metabolism	0.403						9508.25
VIT_17S0000G05570	Receptor protein kinase	Signaling.Signaling pathway.Protein kinase	0.157				0.199969		9502.14
VIT_16s0039g01650	transporter-related	Transport overview.Incompletely characterized transport systems.Putative transport protein.Transporter unknown	0.44						9454.91
VIT_14S0060G02350	Lysyl-tRNA synthetase	Metabolism.Primary metabolism.Amino acid metabolism.Lysine metabolism	0.388						9443.2
VIT_03s0180g00140	Acetyl xylan esterase AxeA	Unknown	0.404						9440.35
VIT_04S0008G00560	Tetratricopeptide repeat (TPR)-containing	Unknown	0.246	0.536			0.439291	0.322143	9436.12
VIT_18s0001g11410	CyP82A3	Metabolism.Cellular metabolism.Oxidation reduction.Cytochrome P450 oxidoreductase	0.278	0.416					9435.55
VIT_10S0092G00120	Gamma-soluble NSF attachment protein (GSNAP)	Cellular process.Cellular transport.Protein trafficking.Vesicle-mediated trafficking.SNARE interactions in vesicular transport	0.475						9430.25
VIT_15S0048G02150	Methionine aminopeptidase 2B	Metabolism.Primary metabolism.Protein metabolism and modification.Proteolysis.Peptidase-mediated proteolysis	0.376						9415.76
VIT_04S0023G03360	Unknown protein	Unknown	0.393				0.391677		9388.81
VIT_08s0056g00150	Protein kinase APK1B	Signaling.Signaling pathway.Protein kinase	0.323						9366.99
VIT_01S0146G00420	No hit	No hit	0.196	0.611			0.294375	0.0610347	9361.93
VIT_02s0012g00990	LOL1 (LSD ONE like 1)	Cellular process.Cell growth and death.Cell death.Apoptosis	0.762						9360.27
VIT_14S0066G01330	No hit	No hit	0.446						9346.32
VIT_09S0002G07860	Glycerol kinase	Metabolism.Primary metabolism.Lipid metabolism.Glycerolipid metabolism	0.217						9330.74
VIT_14s0171g00160	adenylate kinase	Metabolism.Primary metabolism.Nucleobase, nucleoside, nucleotide, nucleic acid metabolism.Nucleotide metabolism.Purine metabolism	0.59						9250.43
VIT_11S0016G02530	Protein arginine N-methyltransferase	Metabolism.Primary metabolism.Amino acid metabolism.Histidine metabolism	0.332						9247.26
VIT_02S0012G00080	Casein kinase II subunit beta-4	Signaling.Signaling pathway.Circadian clock Signaling	0.441						9242.34
VIT_02s0025g04210	UDP-glucose 4-epimerase	Metabolism.Primary metabolism.Carbohydrate metabolism.Monosaccharide metabolism.Galactose metabolism	0.273						9239.05
VIT_07S0005G03790	Succinyl-CoA ligase beta-chain	Metabolism.Primary metabolism.Generation of metabolite precursors and energy.Citric acid cycle	0.663						9212.2
VIT_14S0006G03240	Regulator of chromosome condensation (RCC1)	Transport overview.Nucleocytoplasmic transport.Nuclear pore complex	0.191						9164.66
VIT_15s0046g02160	proline iminopeptidase	Metabolism.Primary metabolism.Amino acid metabolism.Arginine and proline metabolism	0.6						9161.08
VIT_04S0023G00980	SET domain protein	Regulation overview.Regulation of gene expression.Regulation of transcription.Transcription factor.C2H2 family transcription factor	0.398	0.478					9109
VIT_06s0061g00710	zinc finger (C3HC4-type RING finger)	Regulation overview.Regulation of gene expression.Regulation of transcription.Transcription factor.Zinc finger C3HC4 family transcription factor	0.402			0.446583		3.54116	9103.49
VIT_00S0283G00020	Tudor domain protein 4SNc	Unknown	0.717						9026.39
VIT_14s0030g00650	shikimate dehydrogenase	Metabolism.Primary metabolism.Amino acid metabolism.Aromatic amino acid metabolism.Aromatic amino acid biosynthesis	0.533						9024.92
VIT_15S0048G00990	2'-hydroxy isoflavone/dihydroflavonol reductase	Metabolism.Secondary metabolism.Phenylpropanoid metabolism.Flavonoid metabolism.Isoflavonoid metabolism.Isoflavonoid biosynthesis	0.103	0.447		0.127172			9007.2
VIT_18s0001g12240	Peptide chain release factor eRF subunit 1	Metabolism.Primary metabolism.Protein metabolism and modification.Protein synthesis.Translation	0.28						8982.53
VIT_07S0005G01470	Unknown protein	Unknown	0.328						8978.5
VIT_00S0187G00280	Cellulase	Cellular process.Cellular component organization and biogenesis.Cell wall organization and biogenesis.Cell wall metabolism.Cell wall catabolism.Cellulose catabolism	0.367						8977.43
VIT_08s0040g03060	Serine/threonine Protein kinase BNK1	Signaling.Signaling pathway.Protein kinase	0.554	0.501				0.141414	8973.55
VIT_14S0060G01630	Translation initiation factor eIF-3 subunit 10	Metabolism.Primary metabolism.Protein metabolism and modification.Protein synthesis.Translation.Translational initiation	0.37						8962.98
VIT_08s0056g00810	co-chaperone grpE	Transport overview.Primary Active Transporters.P-P-bond hydrolysis-driven transporters.Mitochondrial Protein Translocase	0.704						8948.85
VIT_04S0008G03810	Coiled-coil domain-containing protein 25	Unknown	0.537						8916.47
VIT_16s0039g01920	myb domain protein 93	Regulation overview.Regulation of gene expression.Regulation of transcription.Transcription factor.MYB family transcription factor	0.393						8900.65
VIT_01s0026g00580	Receptor protein kinase	Signaling.Signaling pathway.Protein kinase	0.08	0.478	0.67455	0.123701	0.157019		8885.2
VIT_03S0038G02320	L-ascorbate peroxidase.	Metabolism.Primary metabolism.Organic acid metabolism.Ascorbate and aldarate metabolism	0.484						8869.45
VIT_06s0004g00600	SUB1 (short under blue light 1)	Unknown	0.403			0.257461			8868.91
VIT_11S0052G01770	20S proteasome subunit alpha 2	Metabolism.Primary metabolism.Protein metabolism and modification.Proteolysis.cytoplasmic and nuclear protein degradation.Ubiquitin-mediated proteolysis.Proteasome	0.264						8863.4
VIT_06s0009g01080	5-methyltetrahydropteroyltriglutamate--homocysteine S-methyltransferase	Metabolism.Primary metabolism.Amino acid metabolism.Methionine metabolism	0.461			0.10193	0.348247		8857.89
VIT_06s0009g00810	periplasmic beta-glucosidase precursor	Metabolism.Cellular metabolism.Amino acid derivative metabolism.Cyanoamino acid metabolism	0.353				0.207361		8857.13
VIT_03S0063G00500	Prpk (p53-related protein kinase)	Signaling.Signaling pathway.Protein kinase	0.477						8836.84
VIT_13S0067G00900	Phosphoinositide-specific phospholipase C	Metabolism.Primary metabolism.Carbohydrate metabolism.Monosaccharide metabolism.Inositol phosphate metabolism	0.407						8835.51
VIT_04s0023g02880	GATA transcription factor 14	Regulation overview.Regulation of gene expression.Regulation of transcription.Transcription factor.C2C2-GATA family transcription factor	0.424						8828.76
VIT_03s0017g00940	cytochrome B6-F complex iron-sulfur subunit, PETC	Metabolism.Primary metabolism.Generation of metabolite precursors and energy.Photosynthesis.Photosynthetic-chain phosphorylation	0.401						8818.4
VIT_07S0005G03930	Developmental protein DAG, plastid	Cellular process.Cell growth and death	0.287						8818.15
VIT_01s0011g03470	ERF/AP2 Gene Family (VvERF122)	Signaling.Hormone Signaling.Ethylene Signaling.Ethylene-mediated Signaling pathway	0.311						8817.96
VIT_15s0046g03520	phosphomannomutase	Metabolism.Primary metabolism.Carbohydrate metabolism.Monosaccharide metabolism.Fructose and mannose metabolism	0.48						8805.07
VIT_06S0004G02040	RNA-binding protein 45 (RBP45)	Metabolism.Primary metabolism.Nucleobase, nucleoside, nucleotide, nucleic acid metabolism.Nucleic acid metabolism.RNA metabolism	0.505	0.474					8777.49
VIT_10s0003g00990	pyruvate decarboxylase isozyme 2	Metabolism.Primary metabolism.Carbohydrate metabolism.Glycolysis Gluconeogenesis	0.472						8754.67
VIT_13S0067G00600	Arginine-tRNA-protein transferase 1	Metabolism.Primary metabolism.Nucleobase, nucleoside, nucleotide, nucleic acid metabolism.Nucleic acid metabolism.RNA metabolism.tRNA metabolism.tRNA processing	0.079	0.435					8740.76
VIT_04s0008g03920	Dimethylaniline monooxygenase, N-oxide-forming	Metabolism.single reactions	0.512	0.602				0.373786	8738.54
VIT_05S0020G00570	Signal recognition particle subunit 19 SRP19	Metabolism.Primary metabolism.Protein metabolism and modification.Protein folding.Protein export	0.415						8713.57
VIT_18s0001g15550	serine carboxypeptidase II	Metabolism.Primary metabolism.Protein metabolism and modification.Proteolysis.Peptidase-mediated proteolysis	0.519			0.482802	0.178449		8684.31
VIT_14S0068G00520	F-box domain containing protein	Metabolism.Primary metabolism.Protein metabolism and modification.Proteolysis.cytoplasmic and nuclear protein degradation.Ubiquitin-mediated proteolysis	0.244						8664.97
VIT_12s0028g03560	Unknown protein	Unknown	0.418						8651.7
VIT_03s0038g00440	Unknown protein	Unknown	0.178			0.389921			8643.86
VIT_13s0067g00080	COP1-interacting protein 7	Metabolism.Primary metabolism.Protein metabolism and modification.Proteolysis.cytoplasmic and nuclear protein degradation.Ubiquitin-mediated proteolysis	0.306						8641.11
VIT_03s0038g02920	S-adenosyl-methionine-sterol-C-methyltransferase	Metabolism.Primary metabolism.Lipid metabolism.Steroid metabolism.Steroid biosynthesis	0.285						8631.96
VIT_08S0007G07460	Chaperonin	Metabolism.Primary metabolism.Protein metabolism and modification.Protein folding.Chaperone-mediated protein folding	0.531						8631.62
VIT_05s0029g00640	Retrotransposon	Transposable elements viral and plasmid proteins.Protein from transposable element	0.244		0.6696				8622.68
VIT_00s1002g00020	Protein kinase	Signaling.Signaling pathway.Protein kinase	0.163	0.445	0.77875				8550.36
VIT_01s0137g00650	Unknown protein	Unknown	0.389						8539.47
VIT_00s0455g00040	glycosyl transferase family 8 protein	Metabolism.Primary metabolism.Carbohydrate metabolism.Glycosyl transference	0.55						8530.54
VIT_14S0030G01630	Proteasome 20S alpha subunit B	Metabolism.Primary metabolism.Protein metabolism and modification.Proteolysis.cytoplasmic and nuclear protein degradation.Ubiquitin-mediated proteolysis.Proteasome	0.26						8522.19
VIT_04S0023G00480	Unknown	Unknown	-0.003	0.615			0.0103111	0.264644	8505.67
VIT_00S0301G00180	NADPH quinone oxidoreductase	Metabolism.Primary metabolism.Coenzyme and prosthetic group metabolism.Riboflavin metabolism	0.487						8504.67
VIT_12S0028G03150	Cap-binding protein CBP20	Metabolism.Primary metabolism.Nucleobase, nucleoside, nucleotide, nucleic acid metabolism.Nucleic acid metabolism.RNA metabolism.RNA processing.mRNA processing.mRNA splicing	0.351						8504.57
VIT_00S0341G00010	Dual specificity protein phosphatase	Signaling.Signaling pathway.Calcium sensors and Signaling	0.137						8452.49
VIT_03S0038G02450	Constans interacting protein 4	Signaling.Signaling pathway.Circadian clock Signaling	0.287				0.33289		8434.95
VIT_10s0042g01000	Glutamine synthetase	Metabolism.Primary metabolism.Amino acid metabolism.Glutamate metabolism	0.564						8426.98
VIT_16S0098G00610	Import inner membrane translocase subunit Tim17/Tim22/Tim23	Transport overview.Primary Active Transporters.P-P-bond hydrolysis-driven transporters.Mitochondrial Protein Translocase	0.338						8423.73
VIT_17s0000g05880	Calcineurin phosphoesterase	Unclassified	0.596						8423.19
VIT_18s0072g00410	Unknown protein	Unknown	0.412						8397.08
VIT_08S0007G00690	Laccase	Metabolism.single reactions	0.07	0.402		0.0360984	0.138704		8393.38
VIT_17s0000g07220	no hit	No hit	0.578						8386.59
VIT_19s0085g00630	Defective in cullin neddylation DCN1 protein 2	Unclear	0.397						8386.35
VIT_04S0008G00640	Epsin N-terminal homology (ENTH) domain-containing	Transport overview.Macromolecule transport.Protein transport.Protein coat	0.356						8374.31
VIT_02S0012G01210	Acetylornithine deacetylase	Metabolism.Primary metabolism.Amino acid metabolism.Arginine and proline metabolism.Urea cycle	0.209						8370.64
VIT_19s0090g01070	glucan endo-1,3-beta-glucosidase 7 precursor	Metabolism.Primary metabolism.Carbohydrate metabolism.Polysaccharide metabolism.Starch and sucrose metabolism	0.728			0.317487			8357.94
VIT_05S0062G00220	Inner membrane import protein Tic22, Chloroplast	Transport overview.Primary Active Transporters.P-P-bond hydrolysis-driven transporters.Chloroplast Env Prot Translocase	0.666						8337.59
VIT_12s0057g01020	fasciclin-like arabinogalactan protein FLA2	Cellular process.Cellular component organization and biogenesis.Cell wall organization and biogenesis.Cell wall structural protein	0.707						8328.96
VIT_02s0154g00080	multi-copper oxidase (SKU5)	Transport overview.Incompletely characterized transport systems.Recognized transporters of unknown biochemical mechanism.Iron/Lead Transporter.Oxidase-dep Fe2+ Transporter	0.53						8317.22
VIT_05S0094G01100	Ribosomal protein L2	Metabolism.Primary metabolism.Protein metabolism and modification.Protein synthesis.Ribosome	0.569						8316.93
VIT_05S0051G00010	Beta-amylase 1	Metabolism.Primary metabolism.Carbohydrate metabolism.Polysaccharide metabolism.Starch and sucrose metabolism.Starch biosynthesis catabolism.Starch catabolism	0.207						8296.93
VIT_14s0066g00340	L-fucokinase	Metabolism.Primary metabolism.Carbohydrate metabolism.Oligosaccharide metabolism.N-Glycan metabolism.N-Glycan catabolism	0.448						8270.43
VIT_10S0003G02200	Protein kinase PKN/PRK1	Signaling.Signaling pathway.Protein kinase	0.568						8268.27
VIT_15s0048g01780	Peptidyl-prolyl cis-trans isomerase-like 3	Metabolism.Primary metabolism.Nucleobase, nucleoside, nucleotide, nucleic acid metabolism.Nucleic acid metabolism.RNA metabolism.RNA processing.mRNA processing.mRNA splicing	0.659						8261.53
VIT_12s0055g01180	alpha-L-arabinosidase	Metabolism.Primary metabolism.Carbohydrate metabolism.Monosaccharide metabolism.Nucleotide sugar metabolism	0.489						8236.93
VIT_13S0067G02940	Amidohydrolase 3	Unclear	0.459						8230.5
VIT_17S0000G04150	leucoanthocyanidin reductase 2 (VvLAR2) [Vitis vinifera] GENE ID: 100233112	Metabolism.Secondary metabolism.Phenylpropanoid metabolism.Flavonoid metabolism.Flavonoid biosynthesis	0.206					0.270176	8227.58
VIT_18S0001G14670	Rac-like GTP-binding protein RAC1	Signaling.Signaling pathway.Calcium sensors and Signaling	0.344						8216.85
VIT_14S0171G00260	Phosducin	Cellular process.Cell growth and death.Cell death.Apoptosis	0.254						8211.2
VIT_15s0045g01590	ECERIFERUM 1 (CER1 protein) Sterol desaturase	Metabolism.Primary metabolism.Lipid metabolism.Wax metabolism.Wax biosynthesis	0.485						8206.78
VIT_13s0156g00060	Serine/threonine-protein phosphatase PP2A catalytic subunit	Signaling.Signaling pathway.Calcium sensors and Signaling	0.787						8201.99
VIT_04s0008g02860	cation transport protein chaC	Transport overview.Incompletely characterized transport systems.Putative transport protein.Transporter unknown	0.538						8168.95
VIT_07S0031G02130	Serine/threonine-protein kinase SRPK1	Signaling.Signaling pathway.Protein kinase	0.375						8168.01
VIT_17s0000g09100	Copper amine oxidase	Metabolism.Primary metabolism.Amino acid metabolism.Arginine and proline metabolism.Urea cycle	0.106	0.608	0.72973	0.456209	0.374545	0.317196	8158.76
VIT_04S0023G03880	Unknown	Unknown	0.677	0.467					8146.46
VIT_04S0023G03170	GDP-D-mannose-4,6-dehydratase (MUR1)	Metabolism.Primary metabolism.Carbohydrate metabolism.Monosaccharide metabolism.Fructose and mannose metabolism	0.202						8141.57
VIT_06S0004G03400	Myosin heavy chain	Cellular process.Cellular component organization and biogenesis.Cytoskeleton organization and biogenesis.Myosin-driven movement	0.046				0.353926	0.335811	8127.44
VIT_16s0022g00870	invertase/pectin methylesterase inhibitor	Cellular process.Cellular component organization and biogenesis.Cell wall organization and biogenesis	0.759	0.489					8100.42
VIT_17S0000G01390	Serine/threonine-protein kinase RIO1	Signaling.Signaling pathway.Protein kinase	0.051	0.488					8091.51
VIT_13S0019G01240	Actin beta/gamma 1	Cellular process.Cellular component organization and biogenesis.Cytoskeleton organization and biogenesis.Actin organization and biogenesis	0.389			0.260844			8091.46
VIT_13s0019g01610	XH/XS domain-containing protein	Unclear	0.322						8066.36
VIT_05s0049g00890	serine/threonine-protein phosphatase PP1	Metabolism.Primary metabolism.Carbohydrate metabolism.Polysaccharide metabolism.Starch and sucrose metabolism	0.258						8057.34
VIT_03S0017G01710	No hit	No hit	0.442						8014.98
VIT_02S0025G02770	Glucan endo-1,3-beta-glucosidase 7 precursor	Metabolism.Primary metabolism.Carbohydrate metabolism.Polysaccharide metabolism.Starch and sucrose metabolism	0.429						8011.51
VIT_14S0108G00440	Tubulin alpha	Cellular process.Cellular component organization and biogenesis.Cytoskeleton organization and biogenesis.Microtubule organization and biogenesis	0.37				0.377512		8011.34
VIT_11S0118G00420	Heparanase protein 3 precursor	Metabolism.Primary metabolism.Carbohydrate metabolism.Monosaccharide metabolism.Pentose glucuronate interconversion	0.186			0.317676		2.99568	8006.25
VIT_12S0028G02580	Unknown protein	Unknown	0.242						7996.06
VIT_12s0028g00930	Glutathione S-transferase (VvGST3)	Metabolism.Primary metabolism.Coenzyme and prosthetic group metabolism.Peptide derived compounds biosynthesis.Glutathione metabolism	0.367						7979.12
VIT_16S0050G02420	Myosin heavy chain	Cellular process.Cellular component organization and biogenesis.Cytoskeleton organization and biogenesis.Myosin-driven movement	0.776						7956.8
VIT_09S0002G03930	Chaperonin GroEL	Metabolism.Primary metabolism.Nucleobase, nucleoside, nucleotide, nucleic acid metabolism.Nucleic acid metabolism.RNA metabolism.RNA catabolism	0.511						7937.2
VIT_18S0001G00580	TRNA pseudouridine synthase	Metabolism.single reactions	0.252						7875.13
VIT_14S0030G00640	DnaJ homolog, subfamily B, member 12	Transport overview.Primary Active Transporters.P-P-bond hydrolysis-driven transporters.General Secretory Pathway (Sec)	0.206						7865.53
VIT_13S0147G00220	ACT domain containing protein	Unknown	0.523						7852.96
VIT_01s0011g00250	6-phosphogluconolactonase	Metabolism.Primary metabolism.Carbohydrate metabolism.Monosaccharide metabolism.Monosaccharide catabolism.Pentose-phosphate shunt	0.48			0.495055			7819.91
VIT_08s0040g01420	bromodomain associated	Metabolism.Primary metabolism.Nucleobase, nucleoside, nucleotide, nucleic acid metabolism.Nucleic acid metabolism.RNA metabolism.RNA biosynthesis.mRNA biosynthesis	0.362						7811.22
VIT_00S1353G00010	BAM1 (big apical meristem 1)	Development.Reproductive development.Flower development	0.155						7794.07
VIT_04S0023G01460	Pentatricopeptide (PPR) repeat membrane-associated salt-inducible protein	Diverse functions.Gene family with diverse functions.Pentatricopeptide domain family	0.319						7765.18
VIT_14s0006g01040	no hit	No hit	0.447						7726.99
VIT_02S0012G00790	Ras-related protein RAB6A	Transport overview.Transport routes.Cellular export and secretion.Cellular import.Vesicular cellular import.Endocytosis	0.582						7716.5
VIT_07S0031G02300	Translation initiation factor eIF-6	Metabolism.Primary metabolism.Protein metabolism and modification.Protein synthesis.Translation.Translational initiation	0.148						7709.55
VIT_08S0007G08690	Villin-3	Cellular process.Cellular component organization and biogenesis.Cytoskeleton organization and biogenesis.Actin organization and biogenesis	0.241						7706.96
VIT_17s0000g06380	YGL010w	Unknown	0.26						7701.28
VIT_19S0014G00450	PMR5 (powdery mildew resistant 5)	Response to stimulus.Stress response.Biotic stress response	0.117					0.499386	7697.75
VIT_08s0007g08480	Zinc proteinase	Metabolism.Primary metabolism.Protein metabolism and modification.Proteolysis.Peptidase-mediated proteolysis	0.584						7693.17
VIT_09s0002g01710	Zeta-cop, subunit of COP-I complex	Transport overview.Macromolecule transport.Protein transport.Protein coat	0.589			0.47375			7691
VIT_08s0040g03070	WRKY (VvPH3)	Cellular process.Cell growth and death	0.375						7681.76
VIT_05S0049G01280	COP1-interacting protein 7	Metabolism.Primary metabolism.Protein metabolism and modification.Proteolysis.cytoplasmic and nuclear protein degradation.Ubiquitin-mediated proteolysis	0.312						7678.6
VIT_06s0004g00380	Unknown protein	Unknown	0.643			0.378818			7671.98
VIT_14S0068G00430	Dentin sialophosphoprotein	Unclear	0.401						7660.14
VIT_08s0007g01040	aldo-keto reductase	Metabolism.Primary metabolism.Carbohydrate metabolism.Monosaccharide metabolism.Pentose glucuronate interconversion	0.426						7651.57
VIT_14S0060G00630	Pyrrolidone-carboxylate peptidase	Metabolism.Primary metabolism.Protein metabolism and modification.Proteolysis.Peptidase-mediated proteolysis	0.222						7634.24
VIT_00S0670G00010	T-complex protein 1 subunit eta	Metabolism.Primary metabolism.Protein metabolism and modification.Protein folding.Chaperone-mediated protein folding	0.49						7632.44
VIT_03S0038G00280	Cysteine proteinase	Metabolism.Primary metabolism.Protein metabolism and modification.Proteolysis.Peptidase-mediated proteolysis	0.052						7610.21
VIT_13S0047G00910	Molybdopterin biosynthesis MoaE	Metabolism.Primary metabolism.Coenzyme and prosthetic group metabolism.Folate metabolism	0.476	0.463					7563.65
VIT_18s0001g00800	tetracycline transporter protein	Transport overview.Electrochemical Potential-driven Transporters.Porters.Major Facilitator Superfamily.Drug:H+ Antiporter-1 (12 Spanner)	0.584						7531.04
VIT_03s0038g00220	purple acid phosphatase 10 ATPAP10/PAP10	Metabolism.Primary metabolism.Coenzyme and prosthetic group metabolism.Riboflavin metabolism	0.751			0.410095	0.276006	0.236719	7530.67
VIT_08S0040G02670	Lumen common protein , Chloroplast	Unknown	0.406						7526.82
VIT_03S0097G00590	Import receptor subunit TOM40, Mitochondrial	Transport overview.Primary Active Transporters.P-P-bond hydrolysis-driven transporters.Mitochondrial Protein Translocase	0.37						7508.9
VIT_10S0116G01670	Prephenate dehydratase with ACT region	Metabolism.Primary metabolism.Amino acid metabolism.Aromatic amino acid metabolism.Aromatic amino acid biosynthesis	0.212	0.456		0.40378	0.452875		7490
VIT_08S0007G03920	DEMETER protein (DME)	Metabolism.Primary metabolism.Nucleobase, nucleoside, nucleotide, nucleic acid metabolism.Nucleic acid metabolism.DNA metabolism	0.232				0.464502		7478.33
VIT_08S0058G00350	OAS high accumulation 1 OSH1	Unclear	0.252	0.505		0.226955		3.78202	7478.25
VIT_18s0001g10360	Unknown protein	Unknown	0.449						7469.8
VIT_04S0008G05540	Clathrin assembly protein 2	Transport overview.Macromolecule transport.Protein transport.Protein coat	0.639						7452.14
VIT_06S0061G00280	2-phosphoglycerate kinase	Metabolism.Primary metabolism.Carbohydrate metabolism.Glycolysis Gluconeogenesis.Glycolysis	0.731					0.425504	7445.32
VIT_17S0000G01720	Nucleolar protein 58	Metabolism.Primary metabolism.Nucleobase, nucleoside, nucleotide, nucleic acid metabolism.Nucleic acid metabolism.RNA metabolism	0.26						7434.87
VIT_08S0007G04470	Vacuolar protein sorting 37C	Transport overview.Macromolecule transport.Protein transport.Tethering factors	0.177						7419.89
VIT_03S0038G00480	TIFY gene family (VvZMLI)	Regulation overview.Regulation of gene expression.Regulation of transcription.Transcription factor.C2C2-GATA family transcription factor	0.24						7395.58
VIT_18s0001g09530	zinc finger (C3HC4-type RING finger)	Regulation overview.Regulation of gene expression.Regulation of transcription.Transcription factor.Zinc finger C3HC4 family transcription factor	0.488						7390.34
VIT_16S0039G00530	BolA	Development.Reproductive development.Seed dormancy	0.773						7385.95
VIT_19s0014g02900	RING finger protein 185	Unknown	0.324						7357.2
VIT_11S0037G00300	Signal recognition particle receptor alpha subunit	Metabolism.Primary metabolism.Protein metabolism and modification.Protein folding.Protein export	0.123						7335.91
VIT_13s0019g04370	phosphoglucomutase/phosphomannomutase	Metabolism.Primary metabolism.Carbohydrate metabolism.Glycolysis Gluconeogenesis	0.551	0.418					7333.68
VIT_16S0013G01510	WD-repeat protein 8	Unknown	0.218						7305.45
VIT_19s0085g00660	no hit	No hit	0.54	0.419			0.470173		7293.33
VIT_11S0016G04920	Early nodulin 93	Unknown	0.154			0.033157	0.0396324	0.243257	7289.86
VIT_11S0052G00290	Ribosomal protein L7 (RPL7D) 60S	Metabolism.Primary metabolism.Protein metabolism and modification.Protein synthesis.Ribosome	0.106						7272.8
VIT_05S0049G01240	Casein kinase I delta	Signaling.Signaling pathway.Protein kinase	0.348						7262.59
VIT_13S0019G02370	Yip1 domain , member 2	Transport overview.Macromolecule transport.Protein transport.Protein coat	0.399						7240.21
VIT_13S0067G00570	En/Spm transposon protein	Transposable elements viral and plasmid proteins.Protein from transposable element	0.224						7207.58
VIT_08S0007G01750	Acetyl co-enzyme A carboxylase carboxyltransferase alpha subunit	Metabolism.Primary metabolism.Lipid metabolism.Fatty acid metabolism.Fatty acid biosynthesis	0.445				0.323603	0.326585	7203.1
VIT_11s0016g04330	Unknown	Unknown	0.657					0.497788	7200.21
VIT_00S0174G00150	Ubiquitin-specific protease 5 (UBP5)	Metabolism.Primary metabolism.Protein metabolism and modification.Proteolysis.cytoplasmic and nuclear protein degradation.Ubiquitin-mediated proteolysis	0.216	0.532					7197.57
VIT_02s0033g00640	Octicosapeptide/Phox/Bem1p (PB1) domain-containing protein	Unknown	0.369						7174.8
VIT_03s0063g01340	gibberellin 20 oxidase 2	Metabolism.Secondary metabolism.Terpenoid metabolism.Diterpenoid metabolism.Diterpenoid biosynthesis	0.82						7164.49
VIT_11S0016G03170	Arabidopsis histidine phosphotransfer AHP4	Signaling.Hormone Signaling.Cytokinin Signaling.Cytokinin-mediated Signaling pathway	-0.056	0.511			0.228576		7146.14
VIT_08s0040g01190	3-oxoacyl-reductase, chloroplast precursor	Metabolism.Primary metabolism.Lipid metabolism.Fatty acid metabolism.Fatty acid biosynthesis.Unsaturated fatty acid biosynthesis	0.428						7144.19
VIT_03s0063g01260	nodulin 1A, Senescence-associated	Metabolism.Cellular metabolism.Nitrogen and sulfur metabolism.Nitrogen metabolism.Nitrogen assimilation	0.405						7144.03
VIT_01s0026g02600	myb domain protein 105	Regulation overview.Regulation of gene expression.Regulation of transcription.Transcription factor.MYB family transcription factor	0.345				0.170449	0.0695609	7137.82
VIT_03s0088g00150	serine carboxypeptidase SCPL17	Metabolism.Primary metabolism.Protein metabolism and modification.Proteolysis.Peptidase-mediated proteolysis	0.669	0.466					7124.49
VIT_15S0024G00050	Deoxyribonuclease tatD	Metabolism.Primary metabolism.Protein metabolism and modification.Protein folding.Protein export	0.625						7118.98
VIT_16s0050g00830	beta-ketoacyl-CoA synthase	Metabolism.Primary metabolism.Lipid metabolism.Fatty acid metabolism.Fatty acid biosynthesis	0.67						7090.81
VIT_16S0039G00690	D111/G-patch domain-containing protein	Unknown	0.327						7077.78
VIT_03S0180G00160	ATTIC21/CIA5/TIC21 (chloroplast import apparatus 5)	Transport overview.Electrochemical Potential-driven Transporters.Porters.Amino Acid-Polyamine-Organocation.Ethanolamine Transporter	0.583						7061.46
VIT_04s0043g00740	Cytoplasmic FMR1 interacting protein	Cellular process.Cellular component organization and biogenesis.Cytoskeleton organization and biogenesis.Actin organization and biogenesis	0.458						7059.01
VIT_04s0008g07360	ADP-ribosylation factor 3 (ARF3)	Cellular process.Cellular transport.Protein trafficking.Vesicle-mediated trafficking	0.686						7029.95
VIT_03S0017G00640	Oxoglutarate/malate translocator DIT2.1	Transport overview.Electrochemical Potential-driven Transporters.Porters.Divalent Anion:Na+ Symporter	0.421						7010.97
VIT_09S0002G06730	Longin	Unclear	0.363						7000.38
VIT_10s0003g00900	anthranilate N-hydroxycinnamoyl/benzoyltransferase	Metabolism.Primary metabolism.Amino acid metabolism.Aromatic amino acid metabolism.Aromatic amino acid biosynthesis	0.749			0.242999			6978.6
VIT_10s0003g00880	Nudix hydrolase 15	Metabolism.Primary metabolism.Nucleobase, nucleoside, nucleotide, nucleic acid metabolism.Nudix hydrolase family	0.517						6974.73
VIT_16s0039g00320	alcohol dehydrogenase 1	Metabolism.Primary metabolism.Carbohydrate metabolism.Glycolysis Gluconeogenesis	0.524						6967.72
VIT_05s0020g04130	perakine reductase aldo/keto reductase	Unclassified	0.569			0.475657			6940.72
VIT_00S0371G00020	Cinnamyl alcohol dehydrogenase	Metabolism.Secondary metabolism.Phenylpropanoid metabolism.Phenylpropanoid biosynthesis	0.241	0.451					6931.44
VIT_18s0001g13340	purple acid phosphatase 32- ATPAP32/PAP32	Metabolism.Primary metabolism.Coenzyme and prosthetic group metabolism.Riboflavin metabolism	0.523						6930.25
VIT_09s0002g08110	Unknown	Unknown	0.427	0.572			0.428571	0.173494	6922.29
VIT_19S0090G00380	Ubiquitin thioesterase OTU1	Metabolism.Primary metabolism.Protein metabolism and modification.Proteolysis.Peptidase-mediated proteolysis	0.572						6907.63
VIT_07S0104G00520	RANGAP1 (RAN GTPASE activating protein 1)	Transport overview.Nucleocytoplasmic transport.Nuclear pore complex	0.295						6895.84
VIT_08S0007G01020	Aldo-keto reductase	Metabolism.Primary metabolism.Carbohydrate metabolism.Monosaccharide metabolism.Pentose glucuronate interconversion	0.465			0.438692	0.481308		6895.55
VIT_13S0067G03100	Lung seven transmembrane receptor	Signaling.Signaling pathway.Signaling receptor	0.333						6893.05
VIT_00s0218g00010	Cinnamyl alcohol dehydrogenase	Metabolism.Secondary metabolism.Phenylpropanoid metabolism.Phenylpropanoid biosynthesis	0.39			0.200327			6888.38
VIT_14S0219G00110	Unknown protein	Unknown	0.265						6883.57
VIT_14s0108g00420	basic helix-loop-helix (bHLH) family	Regulation overview.Regulation of gene expression.Regulation of transcription.Transcription factor.bHLH family transcription factor	0.752			0.0524444	0.241935	0	6851.43
VIT_07S0151G00280	Bax inhibitor	Transport overview.Incompletely characterized transport systems.Putative transport protein.Testis-Enhanced Gene Transfer	0.427						6842.65
VIT_00s0299g00110	glycoprotein homolog, related	Unknown	0.363	0.407					6836.77
VIT_15S0048G01100	Arsenite-transporting ATPase	Transport overview.Primary Active Transporters.P-P-bond hydrolysis-driven transporters.Arsenite-Antimonite (ArsAB) Efflux	0.508						6827.69
VIT_05S0062G01110	15-cis-ζ-carotene isomerase (Z-ISO) (VvZISO1)	Transport overview.Incompletely characterized transport systems.Putative transport protein.Transport sodium	0.516						6826.74
VIT_08S0040G01630	Translin-associated factor X	Metabolism.Primary metabolism.Nucleobase, nucleoside, nucleotide, nucleic acid metabolism.Nucleic acid metabolism.DNA metabolism	0.093	0.404					6819.34
VIT_02S0025G01220	High mobility group HMG1/2	Regulation overview.Regulation of gene expression.Regulation of transcription.Transcription factor.HMG family transcription factor	0.335			3.97684	0.349095		6799.76
VIT_19s0014g00090	glucan endo-1,3-beta-glucosidase 4 precursor	Metabolism.Primary metabolism.Carbohydrate metabolism.Polysaccharide metabolism.Starch and sucrose metabolism	0.502						6796.11
VIT_18s0075g00880	tRNA nucleotidyltransferase	Metabolism.Primary metabolism.Nucleobase, nucleoside, nucleotide, nucleic acid metabolism.Nucleic acid metabolism.RNA metabolism.rRNA metabolism	0.324	0.452					6783.92
VIT_15s0048g02220	Unknown protein	Unknown	0.497						6777.62
VIT_18s0089g00810	nicotianamine aminotransferase A	Metabolism.Primary metabolism.Amino acid metabolism.Methionine metabolism	0.326						6764.14
VIT_05s0020g00920	hydroxyproline-rich glycoprotein	Cellular process.Cellular component organization and biogenesis.Cell wall organization and biogenesis.Cell wall structural protein	0.402			0.207257	0.476052		6756.92
VIT_13S0019G04380	Auxin response factor 10	Signaling.Hormone Signaling.Auxin Signaling.Auxin-mediated Signaling pathway	0.266			0.35274	0.470246		6755.09
VIT_04S0008G06320	Unknown protein	Unknown	0.498						6746.35
VIT_06s0004g01540	Oxidoreductase	Unclear	0.679						6745.23
VIT_05S0020G01460	Protein phosphatase 2C	Signaling.Signaling pathway.Protein phosphatase.PP2C	0.605						6739.22
VIT_00S0407G00080	Kinesin motor protein	Cellular process.Cellular component organization and biogenesis.Cytoskeleton organization and biogenesis.Microtubule organization and biogenesis.Microtubule-driven movement	0.283						6732.35
VIT_18S0001G04180	Auxin response factor ARF17	Signaling.Hormone Signaling.Auxin Signaling.Auxin-mediated Signaling pathway	0.354	0.437					6732.01
VIT_02S0012G01900	3-beta hydroxysteroid dehydrogenase	Metabolism.Primary metabolism.Lipid metabolism.Steroid metabolism.C21-Steroid hormone metabolism	0.402						6730.16
VIT_04S0008G01200	Eukaryotic translation initiation factor SUI1	Metabolism.Primary metabolism.Protein metabolism and modification.Protein synthesis.Translation.Translational initiation	0.304						6715.41
VIT_09S0002G01430	Transcription factor related	Unclear	0.142	0.514					6711.82
VIT_08s0007g05340	Kinesin motor protein	Cellular process.Cellular component organization and biogenesis.Cytoskeleton organization and biogenesis.Microtubule organization and biogenesis.Microtubule-driven movement	0.21		0.65936		0.335766		6697.92
VIT_05S0049G02220	Histone-lysine N-methyltransferase, H3 lysine-9 specific SUVH9	Metabolism.Primary metabolism.Amino acid metabolism.Lysine metabolism	0.346	0.444					6689.72
VIT_06S0004G00140	Protein kinase C substrate 80K-H	Signaling.Signaling pathway.Calcium sensors and Signaling	0.571						6684.56
VIT_09S0018G01890	No hit	No hit	0.468						6683.4
VIT_08s0007g08380	cellulose synthase CESA3	Signaling.Hormone Signaling.Jasmonate salicylate signaling.Jasmonate Signaling.Jasmonate-mediated Signaling pathway	0.621			0.491947	0.490399	0.379874	6679.31
VIT_08s0007g05000	S-adenosylmethionine synthetase	Metabolism.Primary metabolism.Amino acid metabolism.Methionine metabolism	0.282			0.0535605	0.315934		6676.71
VIT_04S0023G02070	Trichohyalin AUL1 (auxin-like 1 protein)	Metabolism.Primary metabolism.Protein metabolism and modification.Protein folding	0.209						6676.66
VIT_11S0037G00390	Unknown protein	Unknown	0.258						6663.98
VIT_11S0016G01120	Tubulin-tyrosine ligase	Cellular process.Cellular component organization and biogenesis.Cytoskeleton organization and biogenesis.Microtubule organization and biogenesis	0.013	0.473		2.5937			6653.5
VIT_12s0059g01470	Unknown protein	Unknown	0.576			0.476563	0.406291		6645.24
VIT_08s0007g01660	Chaperone protein dnaJ-related	Transport overview.Primary Active Transporters.P-P-bond hydrolysis-driven transporters.General Secretory Pathway (Sec)	0.309						6632.09
VIT_10S0042G00800	Proteasome 26S regulatory subunit (RPN2)	Metabolism.Primary metabolism.Protein metabolism and modification.Proteolysis.cytoplasmic and nuclear protein degradation.Ubiquitin-mediated proteolysis.Proteasome	0.347						6626.31
VIT_18s0001g05700	Unknown protein	Unknown	0.498			0.294377	0.42994		6618.26
VIT_03S0063G01360	Unknown protein	Unknown	0.212	0.447					6617.68
VIT_10S0003G03860	KH domain-containing protein	Unknown	0.388						6610.45
VIT_07s0141g00770	RAB GTPase RABA5E	Cellular process.Cellular transport.Protein trafficking.Vesicle-mediated trafficking	0.572						6596.64
VIT_05S0020G04880	Seed specific protein Bn15D14A	Development.Reproductive development.Seed development	0.146						6585.65
VIT_01S0137G00250	T-complex protein 1 epsilon subunit	Metabolism.Primary metabolism.Protein metabolism and modification.Protein folding.Chaperone-mediated protein folding	0.388						6581.93
VIT_06S0004G03430	Prephenate dehydratase	Metabolism.Primary metabolism.Amino acid metabolism.Aromatic amino acid metabolism.Aromatic amino acid biosynthesis	0.052	0.603					6575.66
VIT_11s0052g01320	Xyloglucan endotransglycosylase 6	Cellular process.Cellular component organization and biogenesis.Cell wall organization and biogenesis.Cell wall metabolism.Cell wall modification.Xyloglucan modification	0.3			0.245998		9.12281	6574.96
VIT_12s0028g02660	acyl-CoA oxidase (ACX3)	Metabolism.Primary metabolism.Lipid metabolism.Fatty acid metabolism.Alpha-linolenic acid metabolism	0.495						6569.82
VIT_04S0008G03620	Catalytic	Unknown	0.174						6550.67
VIT_04S0023G01560	Unknown protein	Unknown	0.51						6548.87
VIT_15s0046g03190	Myb domain protein 17	Regulation overview.Regulation of gene expression.Regulation of transcription.Transcription factor.MYB family transcription factor	0.006		0.79113				6541.56
VIT_16s0098g00360	CCT motif constans-like	Regulation overview.Regulation of gene expression.Regulation of transcription.Transcription factor.CCT family transcription factor	-0.121		0.6964		0.407339	0.322093	6537.74
VIT_04S0023G01400	5-azacytidine resistance	Response to stimulus.Stress response.Biotic stress response	0.529						6529.34
VIT_12s0035g01430	Zinc finger (CCCH-type) family protein	Regulation overview.Regulation of gene expression.Regulation of transcription.Transcription factor.C3H family transcription factor	0.387				0.385512		6522.55
VIT_12S0035G01740	Dynamin-like protein 2b	Transport overview.Incompletely characterized transport systems.Putative transport protein.YbbM	0.34			0.474932			6498.29
VIT_01S0113G00540	Vesicle transport v-SNARE 13	Cellular process.Cellular transport.Protein trafficking.Vesicle-mediated trafficking.SNARE interactions in vesicular transport	0.154						6485.41
VIT_14s0066g01160	Unknown protein	Unknown	0.355				0.391781		6481.06
VIT_16S0013G01930	Acid phosphatase	Metabolism.Primary metabolism.Carbohydrate metabolism.Monosaccharide metabolism.Inositol phosphate metabolism	0.167						6474.63
VIT_18s0001g04880	Unknown protein	Unknown	0.165						6461
VIT_15S0048G00270	Scarecrow transcription factor 6 (SCL6)	Regulation overview.Regulation of gene expression.Regulation of transcription.Transcription factor.GRAS family transcription factor	0.237						6450.01
VIT_14S0219G00140	ATP synthase mitochondrial F1 complex assembly factor 2	Diverse functions.Gene family with diverse functions.AAA-type ATPase domain family	0.509						6446.65
VIT_14S0108G00730	5'-aminoimidazole ribonucleotide synthetase	Metabolism.Primary metabolism.Nucleobase, nucleoside, nucleotide, nucleic acid metabolism.Nucleotide metabolism.Purine metabolism	0.194	0.593			0.281306		6446.55
VIT_10s0116g01540	aminomethyltransferase	Metabolism.Primary metabolism.Amino acid metabolism.Glycine, serine, and threonine metabolism	0.497			0.311041			6439.71
VIT_00s2879g00020	ATP-dependent Clp protease proteolytic subunit	#N/A	0.515						6436.07
VIT_17s0000g01010	lysophospholipase homolog	Metabolism.Primary metabolism.Lipid metabolism.Glycerolipid metabolism.Glycerophospholipid metabolism.Glycerophospholipid catabolism	0.344						6430.02
VIT_13s0084g00630	Unknown protein	Unknown	0.326				0.488396		6428.66
VIT_09S0002G00680	Auxin-induced protein	Signaling.Hormone Signaling.Auxin Signaling.Auxin-mediated Signaling pathway	0.382	0.617					6410.54
VIT_19s0014g02440	MATE efflux family protein	Transport overview.Electrochemical Potential-driven Transporters.Porters.Multidrug/Oligosaccharidyl-lipid/Polysaccharide Flippase.Multi Antimicrobial Extrusion	0.8			0.308422	0.138643	0.171285	6374.26
VIT_19s0015g01350	stachyose synthase precursor	Metabolism.Primary metabolism.Carbohydrate metabolism.Monosaccharide metabolism.Galactose metabolism	0.634						6361.79
VIT_15S0048G00750	Dihydrodipicolinate synthase	Metabolism.Primary metabolism.Amino acid metabolism.Lysine metabolism	0.142						6352.03
VIT_17S0000G09390	Ribosomal protein L19	Metabolism.Primary metabolism.Protein metabolism and modification.Protein synthesis.Ribosome	0.34						6343.25
VIT_14s0108g00690	Amino acid permease	Transport overview.Electrochemical Potential-driven Transporters.Porters.Amino Acid/Auxin Permease	0.331				3.41573	0.0566929	6313.33
VIT_07S0031G02810	Tubulin binding	Cellular process.Cellular component organization and biogenesis.Cytoskeleton organization and biogenesis.Microtubule organization and biogenesis	0.191	0.484					6311.78
VIT_14s0066g01780	Heavy-metal-associated domain-containing protein	Unclear	0.284						6309.49
VIT_06s0004g07780	no hit	No hit	0.359	0.468					6300.87
VIT_05S0062G00820	Unknown protein	Unknown	0.217				0.235273		6280.99
VIT_08S0007G08920	Zeatin O-glucosyltransferase	Signaling.Hormone Signaling.Cytokinin Signaling.Cytokinin metabolism.Cytokinin biosynthesis	0.037	0.432				6.07692	6280.66
VIT_07S0104G00600	Elongation factor Tu	Response to stimulus.Stress response.Biotic stress response.Plant-pathogen interaction	0.602						6274.3
VIT_01s0011g03180	lysine and histidine specific transporter	Transport overview.Electrochemical Potential-driven Transporters.Porters.Amino Acid/Auxin Permease	0.385			0.0688744	0.273082	0.324461	6269.94
VIT_06S0004G03660	Pseudo-response regulator 7 (APRR7)	Signaling.Hormone Signaling.Cytokinin Signaling.Cytokinin-mediated Signaling pathway	0.281						6259.52
VIT_08S0007G04370	Unknown protein	Unknown	0.2						6232.92
VIT_19S0090G00230	Calcineurin phosphoesterase	Unclassified	0.108						6230.51
VIT_07s0151g01060	chalcone isomerase	Metabolism.Secondary metabolism.Phenylpropanoid metabolism.Flavonoid metabolism.Flavonoid biosynthesis	0.518			0.356499	0.224331	0.296809	6229.28
VIT_11S0016G04610	Glycine-rich RNA-binding protein	Unknown	0.084	0.475					6219.35
VIT_07S0130G00310	Unknown protein	Unknown	0.224						6218.57
VIT_16S0013G00870	Zinc finger (CCCH-type) family protein	Regulation overview.Regulation of gene expression.Regulation of transcription.Transcription factor.C3H family transcription factor	0.023	0.447			0.00551511	0.0114661	6203.09
VIT_13S0067G01710	Translation initiation factor eIF-2 alpha subunit	Metabolism.Primary metabolism.Protein metabolism and modification.Protein synthesis.Translation.Translational initiation	0.54						6192.78
VIT_14s0036g00980	transcription initiation factor TFIID subunit 10	Metabolism.Primary metabolism.Nucleobase, nucleoside, nucleotide, nucleic acid metabolism.Nucleic acid metabolism.RNA metabolism.Basal transcription factors	0.425						6192.64
VIT_19s0014g04710	DAG protein, chloroplast precursor	Cellular process.Cellular component organization and biogenesis.Organelle organization and biogenesis.Plastid organization and biogenesis	0.319						6186.64
VIT_18s0001g02950	Unknown protein	Unknown	0.389				0.481172		6178.78
VIT_09s0002g01670	myb domain protein 26	Regulation overview.Regulation of gene expression.Regulation of transcription.Transcription factor.MYB family transcription factor	0.439				0.123791		6168.2
VIT_18S0122G00700	AT-hook protein 1	Unknown	0.241						6164.68
VIT_04s0044g02010	gibberellin 20 oxidase 2	Metabolism.Secondary metabolism.Terpenoid metabolism.Diterpenoid metabolism.Diterpenoid biosynthesis	0.45			0.467838		2.72873	6151.33
VIT_09s0002g08590	pentatricopeptide (PPR) repeat-containing protein	Diverse functions.Gene family with diverse functions.Pentatricopeptide domain family	0.639			0.0707686	0.146481		6141.43
VIT_05s0029g01140	sucrose-phosphate synthase	Metabolism.Primary metabolism.Carbohydrate metabolism.Polysaccharide metabolism.Starch and sucrose metabolism.Sucrose biosynthesis	0.616			0.232955	0.166667	0.128103	6136.15
VIT_19S0014G02230	Ribosomal protein S20, Chloroplast 30S	Metabolism.Primary metabolism.Protein metabolism and modification.Protein synthesis.Ribosome	0.479						6135.97
VIT_14s0060g00100	phytochrome A (PHYA)	Signaling.Signaling pathway.Circadian clock Signaling	0.469			0.368485	0.275053		6112.71
VIT_00s1364g00010	isochorismatase hydrolase	Metabolism.Primary metabolism.Coenzyme and prosthetic group metabolism.Biosynthesis of derivatives of dehydroquinic acid, shikimic acid and chorismic acid.Ubiquinone biosynthesis	0.461						6105.34
VIT_08S0007G00080	CUE domain containing protein	Unknown	0.242						6100.27
VIT_06S0004G00170	Antitermination NusB domain-containing	Metabolism.Primary metabolism.Nucleobase, nucleoside, nucleotide, nucleic acid metabolism.Nucleic acid metabolism.RNA metabolism	0.556						6080.51
VIT_16s0050g01850	AAA-type ATPase	Diverse functions.Gene family with diverse functions.AAA-type ATPase domain family	0.512						6076
VIT_04s0008g05830	armadillo/beta-catenin repeat	Unknown	0.526						6074.22
VIT_08S0007G08360	Zf AN1 and C2H2 domain-containing stress-associated protein 11	Regulation overview.Regulation of gene expression.Regulation of transcription.Transcription factor.C2H2 family transcription factor	0.495						6059.05
VIT_17s0000g00560	UPF0497 family	Unknown	0.497		0.6794	0.32799	7.2561		6037.59
VIT_01S0011G06000	Vacuolar iron transporter 1	Transport overview.Electrochemical Potential-driven Transporters.Porters.Vacuolar Iron Transporter	-0.099			0.158375	0.217907	0.340796	6034.77
VIT_06s0004g04570	Actin beta/gamma 1	Cellular process.Cellular component organization and biogenesis.Cytoskeleton organization and biogenesis.Actin organization and biogenesis	0.313						6024.45
VIT_03S0063G02080	Acyl-CoA:1-acylglycerol-3-phosphate acyltransferase	Metabolism.Primary metabolism.Lipid metabolism.Glycerolipid metabolism.Glycerophospholipid metabolism.Glycerophospholipid biosynthesis	0.426						6022.5
VIT_00S2871G00010	Yippee	#N/A	0.252						6017.95
VIT_08S0007G07700	Unknown protein	Unknown	0.548						6011.97
VIT_03S0091G00050	Triacylglycerol/steryl ester hydrolase	Metabolism.Primary metabolism.Lipid metabolism.Glycerolipid metabolism.Glycerolipid catabolism	0.171						5988.94
VIT_05s0062g01010	aldo/keto reductase AKR	Metabolism.Primary metabolism.Carbohydrate metabolism.Monosaccharide metabolism.Pentose glucuronate interconversion	0.827			0.369712			5981.29
VIT_04S0079G00810	Cold induced protein	Response to stimulus.Stress response.Abiotic stress response.Temperature stress response.Cold stress response	0.285						5979.42
VIT_11s0016g00100	adapter protein SPIKE1 (SPK1)	Regulation overview.Regulation of cell cycle	0.469						5962.71
VIT_01s0010g02140	Z-ring ARC3	Cellular process.Cellular component organization and biogenesis.Organelle organization and biogenesis.Plastid organization and biogenesis.Plastid division	0.204						5962.45
VIT_05S0020G04900	N-carbamyl-L-amino acid amidohydrolase	Metabolism.Primary metabolism.Nucleobase, nucleoside, nucleotide, nucleic acid metabolism.Nucleotide metabolism.Pyrimidine metabolism	0.475						5947.29
VIT_08S0007G04250	Exostosin	Metabolism.Primary metabolism.Carbohydrate metabolism.Oligosaccharide metabolism.Glycan metabolism.Glycan structures-biosynthesis1	0.023	0.53			0.00649819	0.0274374	5946.28
VIT_13s0064g00890	cellulose synthase CESA3	Signaling.Hormone Signaling.Jasmonate salicylate signaling.Jasmonate Signaling.Jasmonate-mediated Signaling pathway	0.452						5943.01
VIT_05s0077g02080	branched chain alpha-keto acid dehydrogenase E2 subunit (din3)	Metabolism.Primary metabolism.Amino acid metabolism.Valine, leucine, and isoleucine metabolism.Valine, leucine, and isoleucine catabolism	0.365						5942.37
VIT_12S0055G00490	Accumulation and replication of chloroplast 5	Cellular process.Cell growth and death	0.338						5939.02
VIT_02S0154G00140	3-oxoacyl-[acyl-carrier-protein] synthase 3 A, chloroplast precursor	Metabolism.Primary metabolism.Lipid metabolism.Fatty acid metabolism.Fatty acid biosynthesis	0.634						5920.51
VIT_09S0002G01420	Transcription initiation factor TFIID subunit D10	Metabolism.Primary metabolism.Nucleobase, nucleoside, nucleotide, nucleic acid metabolism.Nucleic acid metabolism.RNA metabolism.Basal transcription factors	0.369						5906.34
VIT_00S1247G00020	Ribosomal protein L25	Metabolism.Primary metabolism.Protein metabolism and modification.Protein synthesis.Ribosome	0.38						5896.88
VIT_13s0084g00800	Transcription factor	Regulation overview.Regulation of gene expression.Regulation of transcription.Transcription factor.Trihelix family transcription factor	0.378						5888.14
VIT_06S0004G06580	PfkB-type carbohydrate kinase	Unclear	0.358						5883.8
VIT_13S0147G00190	Diacylglycerol kinase	Metabolism.Primary metabolism.Lipid metabolism.Glycerolipid metabolism.Glycerophospholipid metabolism	0.23						5875.36
VIT_00s1847g00010	Adenine phosphoribosyltransferase	Metabolism.Primary metabolism.Nucleobase, nucleoside, nucleotide, nucleic acid metabolism.Nucleotide metabolism.Purine metabolism	0.365				0.389099		5866.01
VIT_03S0063G00610	ARP protein (REF)	Unclear	0.44						5864.92
VIT_08S0007G08400	Heme exporter ATP-binding protein CcmA	Transport overview.Macromolecule transport.Multidrug transport.Multidrug ABC transport	0.516						5847.85
VIT_09s0002g05080	kelch repeat-containing F-box family protein	Unknown	0.351			0.322011		3.60757	5846.38
VIT_14S0128G00600	Germin-like protein 3 [Vitis vinifera]	Metabolism.Primary metabolism.Generation of metabolite precursors and energy.Storage proteins	0.268	0.57					5843.07
VIT_03s0038g02170	thaumatin	Response to stimulus.Stress response	0.531						5829.32
VIT_01S0026G02210	Unknown protein	Unknown	0.578						5787.63
VIT_04S0008G06880	ER membrane DUF1077	Unknown	0.15						5784.7
VIT_08S0007G07490	Binding	Unknown	0.166				0.281899		5771.55
VIT_17S0000G02230	TIFY gene family (VvJAZ11)	Signaling.Hormone Signaling.Jasmonate salicylate signaling.Jasmonate Signaling.Jasmonate-mediated Signaling pathway	0.285						5750.07
VIT_18s0001g08700	kinesin ZCF125	Cellular process.Cellular component organization and biogenesis.Cytoskeleton organization and biogenesis.Microtubule organization and biogenesis.Microtubule-driven movement	0.412				0.472381		5749.25
VIT_14S0128G00570	Germin	Metabolism.Primary metabolism.Generation of metabolite precursors and energy.Storage proteins	0.277	0.574					5738.13
VIT_15s0107g00550	Tetratricopeptide repeat domain male sterility MS5	Unknown	0.244						5730.24
VIT_05s0020g03760	RNA helicase SDE3 (SDE3)	Metabolism.Primary metabolism.Nucleobase, nucleoside, nucleotide, nucleic acid metabolism.Nucleic acid metabolism.RNA metabolism	0.414						5716.96
VIT_05S0051G00340	Chaperonin GroEL	Metabolism.Primary metabolism.Nucleobase, nucleoside, nucleotide, nucleic acid metabolism.Nucleic acid metabolism.RNA metabolism.RNA catabolism	0.266						5697.2
VIT_12S0121G00280	Unknown protein	Unknown	0.529						5694.31
VIT_04s0008g03980	BURP domain-containing protein	Unknown	0.648						5676.16
VIT_03S0063G02540	Unknown protein	Unknown	0.66						5673.77
VIT_05S0094G01490	6,7-dimethyl-8-ribityllumazine synthase, chloroplast precursor	Metabolism.Primary metabolism.Coenzyme and prosthetic group metabolism.Riboflavin metabolism.Riboflavin biosynthesis	0.759						5649.6
VIT_18S0075G00120	Alpha-1,4-fucosyltransferase	Metabolism.Primary metabolism.Lipid metabolism.Sphingolipid metabolism.Glycosphingolipid metabolism.Glycosphingolipid biosynthesis	0.478			0.458333			5641.04
VIT_15S0046G01080	Glycosyl hydrolase family 18	Metabolism.Primary metabolism.Carbohydrate metabolism.Carbohydrate catabolism	0.267						5635.98
VIT_01S0010G02430	Mitotic spindle checkpoint protein (MAD2)	Signaling.Signaling pathway.Protein kinase.MAPK cascade	0.267				0.325254		5609.42
VIT_10s0003g02480	xyloglucan endotransglycosylase/hydrolase precursor XTH-21	Cellular process.Cellular component organization and biogenesis.Cell wall organization and biogenesis.Cell wall metabolism.Cell wall modification.Xyloglucan modification	0.487	0.545		0.201426			5592.3
VIT_17S0000G04640	H/ACA ribonucleoprotein complex subunit 2	Metabolism.Primary metabolism.Nucleobase, nucleoside, nucleotide, nucleic acid metabolism.Nucleic acid metabolism.DNA metabolism	0.174						5583.5
VIT_14s0066g00570	no hit	No hit	0.328						5576.7
VIT_05S0094G01480	Dihydrodipicolinate reductase	Metabolism.Primary metabolism.Amino acid metabolism.Lysine metabolism.Lysine biosynthesis	0.632						5576.03
VIT_09s0070g00270	ribosomal protein S17	Metabolism.Primary metabolism.Protein metabolism and modification.Protein synthesis.Ribosome	0.289						5574.26
VIT_15S0046G02370	Unknown protein	Unknown	0.281						5560.36
VIT_14S0171G00170	Unknown protein	Unknown	0.24			0.437431			5554.49
VIT_08S0007G05370	Strictosidine synthase	Metabolism.Secondary metabolism.Terpenoid metabolism.Terpenoid biosynthesis	0.469						5537.52
VIT_11S0016G00360	1-phosphatidylinositol-3-phosphate 5-kinase	Metabolism.Primary metabolism.Carbohydrate metabolism.Monosaccharide metabolism.Inositol phosphate metabolism	0.182						5528.29
VIT_04s0023g00840	Mitochondrial Acyl carrier protein 2	Metabolism.Primary metabolism.Generation of metabolite precursors and energy.Electron transport.Respiratory-chain phosphorylation	0.714						5509.85
VIT_00S0233G00060	3-oxoacyl-[acyl-carrier-protein] synthase 3 A, chloroplast precursor	Metabolism.Primary metabolism.Lipid metabolism.Fatty acid metabolism.Fatty acid biosynthesis	0.63						5507.6
VIT_17S0000G08170	Chaperonin	Metabolism.Primary metabolism.Protein metabolism and modification.Protein folding.Chaperone-mediated protein folding	0.418						5504.38
VIT_00S0253G00030	BTI2 (VIRB2- interacting protein 2)	Unknown	0.02	0.509			0	0.0376005	5502.99
VIT_10S0003G00170	Dehydration-induced 19	Response to stimulus.Stress response.Abiotic stress response.Drought stress response	0.273						5502.15
VIT_00s0527g00020	VQ motif-containing protein	Unknown	0.35						5501.64
VIT_05S0051G00830	Dihydroxy-acid dehydratase	Metabolism.Primary metabolism.Amino acid metabolism.Valine, leucine, and isoleucine metabolism.Valine, leucine, and isoleucine biosynthesis	0.268						5499.96
VIT_18S0001G12160	Unknown protein	Unknown	0.308						5492.77
VIT_08S0040G02130	Syntaxin of plants SYP7	Cellular process.Cellular transport.Protein trafficking.Vesicle-mediated trafficking.SNARE interactions in vesicular transport	0.203						5474.4
VIT_13S0019G03410	Peroxisomal membrane protein (PMP36)	Cellular process.Cellular component organization and biogenesis.Organelle organization and biogenesis.Peroxisome organization and biogenesis	0.175						5459.37
VIT_04s0023g01030	LIM domain containing protein	Regulation overview.Regulation of gene expression.Regulation of transcription.Transcription factor.LIM family transcription factor	0.493						5458.12
VIT_15s0046g02500	Unknown protein	Unknown	0.358				0.459016	0.352113	5443.94
VIT_02S0234G00080	Enoyl-CoA hydratase/isomerase	Metabolism.Primary metabolism.Lipid metabolism.Fatty acid metabolism.Fatty acid biosynthesis.Fatty acid elongation	0.627						5436.92
VIT_05s0020g02890	GPI-anchored protein-like protein II	Unknown	0.343			0.217084			5435.32
VIT_01S0011G01630	Protein NAP1 (Nck-associated protein 1)	Cellular process.Cellular component organization and biogenesis.Cytoskeleton organization and biogenesis.Actin organization and biogenesis	0.338			0.428001			5433.25
VIT_14s0108g00090	cupin, RmlC-type	Unknown	0.382						5431.91
VIT_04S0044G00740	Unknown protein	Unknown	0.36						5427.94
VIT_14s0108g00760	MINI ZINC FINGER 2 MIF2	Regulation overview.Regulation of gene expression.Regulation of transcription.Transcription factor.zf-HD family transcription factor	0.412						5421.97
VIT_19s0090g01280	lipid-binding serum glycoprotein family protein	Transport overview.Channels and pores.Pore-forming toxins.Bactericidal Permeability Increasing Protein	0.632						5394.64
VIT_18S0072G01000	Dihydrolipoamide S-acetyltransferase	Metabolism.Primary metabolism.Carbohydrate metabolism.Glycolysis Gluconeogenesis.Pyruvate decarboxylation	0.604				0.319187		5388.32
VIT_16s0098g01240	Unknown protein	Unknown	0.469						5370.64
VIT_11S0016G01260	Early flowering 8 (ELF8)	Development.Reproductive development.Flower development	0.281						5362.59
VIT_01s0146g00220	glutaredoxin-like	Response to stimulus.Stress response.Abiotic stress response.Oxidative stress response	0.463						5348.63
VIT_14s0108g01470	circadian clock coupling factor	Signaling.Signaling pathway.Circadian clock Signaling	0.188						5326.85
VIT_14s0006g01820	histone deacetylase (RPD3A)	Signaling.Hormone Signaling.Jasmonate salicylate signaling.Jasmonate Signaling.Jasmonate-mediated Signaling pathway	0.356						5326.13
VIT_12S0055G00420	BZIP transcription factor (VvABF-6), Basic Leucine Zipper Transcription Factor (VvbZIP30)	Regulation overview.Regulation of gene expression.Regulation of transcription.Transcription factor.bZIP family transcription factor	0.24						5323.55
VIT_14S0108G00010	Isochorismate synthase 1, chloroplast precursor	Metabolism.Primary metabolism.Coenzyme and prosthetic group metabolism.Biosynthesis of derivatives of dehydroquinic acid, shikimic acid and chorismic acid.Ubiquinone biosynthesis	0.349						5322.08
VIT_01S0011G02500	No hit	No hit	0.082			0.0289194	0.312286		5311.26
VIT_12S0028G03640	Ripening induced protein	Response to stimulus.Stress response.Biotic stress response	-0.059	0.497			0.00575126	0.00651348	5309.58
VIT_17S0000G02300	POT1 (protection of telomeres 1)	Metabolism.Primary metabolism.Nucleobase, nucleoside, nucleotide, nucleic acid metabolism.Nucleic acid metabolism.DNA metabolism	0.236	0.429					5302.19
VIT_08S0040G01380	Acylphosphatase family	Metabolism.Primary metabolism.Carbohydrate metabolism.Glycolysis Gluconeogenesis	0.582						5296.57
VIT_10s0092g00260	alpha-glucosidase 1 (AGLU1)	Metabolism.Primary metabolism.Carbohydrate metabolism.Monosaccharide metabolism.Galactose metabolism	0.447			0.211111	0.0807636		5286.58
VIT_13S0064G00440	24-sterol C-methyltransferase	Metabolism.Primary metabolism.Lipid metabolism.Steroid metabolism.Steroid biosynthesis.Sterol biosynthesis	0.277						5255.75
VIT_07S0129G00620	Metal transporter Nramp3	Transport overview.Electrochemical Potential-driven Transporters.Porters.Metal Ion (Mn2+-iron) Transporter (Nramp)	0.439						5250.76
VIT_18S0001G02970	Glucose-6-phosphate/phosphate translocator related	Transport overview.Electrochemical Potential-driven Transporters.Porters.Drug/Metabolite Transporter.Triose-phosphate Transporter	0.227						5249.77
VIT_01S0011G01420	UDP-N-acetylglucosamine pyrophosphorylase	Metabolism.Primary metabolism.Carbohydrate metabolism.Monosaccharide metabolism.Amino sugar metabolism	0.449						5248.47
VIT_11S0016G01730	VIP3 (vernalization independence 3)	Metabolism.Primary metabolism.Nucleobase, nucleoside, nucleotide, nucleic acid metabolism.Nucleic acid metabolism.RNA metabolism.RNA catabolism	0.322						5242.4
VIT_14S0066G02360	Seed maturation protein PM23	Response to stimulus.Stress response.Biotic stress response	0.212						5240.72
VIT_09S0002G02150	FVE gene	Development.Reproductive development.Flower development	0.096						5234.74
VIT_13s0074g00470	OTU cysteine protease	Metabolism.Primary metabolism.Protein metabolism and modification.Proteolysis.Peptidase-mediated proteolysis	0.749			0.366388			5233.31
VIT_19S0015G00180	Unknown protein	Unknown	0.451						5229.2
VIT_18s0001g14100	ABA-responsive protein (HVA22)HVA22H	Signaling.Hormone Signaling.ABA Signaling.ABA-mediated Signaling pathway	0.527						5225.18
VIT_01S0137G00410	CYP86A2	Metabolism.Cellular metabolism.Oxidation reduction.Cytochrome P450 oxidoreductase	0.025	0.53		0.323621		7.52468	5222.49
VIT_14s0128g00020	Na+/H+ exchanger	Transport overview.Electrochemical Potential-driven Transporters.Porters.Monovalent Cation:Proton Antiporter-1	0.424						5212.05
VIT_04S0008G06480	Alpha-1,3-galactosyltransferase	Metabolism.Primary metabolism.Lipid metabolism.Sphingolipid metabolism.Glycosphingolipid metabolism.Glycosphingolipid biosynthesis	0.429						5207.55
VIT_14S0060G02140	Rubber elongation factor (REF)	Unclear	0.07						5205.37
VIT_14s0108g00110	Serine carboxypeptidase S10	Metabolism.Primary metabolism.Protein metabolism and modification.Proteolysis.Peptidase-mediated proteolysis	0.15		0.71665				5197.57
VIT_14S0066G02330	Histone deacetylase complex, SIN3 component	Cellular process.Cell growth and death	0.418						5187.44
VIT_04s0044g00520	BolA	Development.Reproductive development.Seed dormancy	0.392						5187.27
VIT_00S0337G00080	Unknown protein	Unknown	0.211	0.465					5182.71
VIT_09S0070G00810	AAA-type ATPase	Diverse functions.Gene family with diverse functions.AAA-type ATPase domain family	0.186	0.425					5175.37
VIT_02s0025g03330	H(+)-ATPASE 4 AHA4	Metabolism.Primary metabolism.Generation of metabolite precursors and energy.Electron transport.Respiratory-chain phosphorylation	0.431	0.442		0.491371		3.99637	5167.64
VIT_14S0030G02300	CRSP complex subunit 2	Metabolism.Primary metabolism.Nucleobase, nucleoside, nucleotide, nucleic acid metabolism.Nucleic acid metabolism.RNA metabolism.RNA processing.mRNA processing.mRNA splicing	0.456						5165.8
VIT_14S0128G00760	Epoxide hydrolase	Metabolism.Cellular metabolism.Epoxide hydrolase family	0.184						5160.07
VIT_09S0002G00770	2OG-Fe(II) oxygenase	Metabolism.Cellular metabolism.Oxidation reduction.2OG-Fe(II) oxygenase superfamily	0.334						5156.97
VIT_17s0000g06820	Zinc finger (C2H2 type) family	Regulation overview.Regulation of gene expression.Regulation of transcription.Transcription factor.C2H2 family transcription factor	0.3		0.59799	0.172684	0.418117		5156.17
VIT_08S0007G05850	No hit	No hit	0.118						5155.54
VIT_19s0015g00520	Unknown protein	Unknown	0.161						5134.91
VIT_03s0063g01160	nodulin 1A, Senescence-associated	Metabolism.Cellular metabolism.Nitrogen and sulfur metabolism.Nitrogen metabolism.Nitrogen assimilation	0.402						5134.06
VIT_10s0071g00500	GRAM domain-containing protein / ABA-responsive	Unknown	0.685				0.375465	0.276451	5133.82
VIT_04s0023g00770	Unknown protein	Unknown	0.41						5117.18
VIT_19s0015g00340	Unknown protein	Unknown	0.351						5116.04
VIT_13S0073G00050	Cationic amino acid transporter 6	Transport overview.Electrochemical Potential-driven Transporters.Porters.Amino Acid-Polyamine-Organocation.Cationic Amino Acid Transporter	-0.16				0.291829	0.329065	5113
VIT_01S0150G00100	Ubiquitin thioesterase protein OTUB1	Metabolism.Primary metabolism.Protein metabolism and modification.Proteolysis.cytoplasmic and nuclear protein degradation.Ubiquitin-mediated proteolysis	0.458						5111.7
VIT_19S0014G04760	Ribosomal protein L8 (RPL8C) 60S	Metabolism.Primary metabolism.Protein metabolism and modification.Protein synthesis.Ribosome	0.47						5106.55
VIT_02S0234G00110	Oleosin OLE-4	Cellular process.Cellular component organization and biogenesis.Oil body organization and biogenesis	0.104	0.562			0.130841	0.124607	5102.15
VIT_01s0010g00680	Heat shock protein 81-1	Metabolism.Primary metabolism.Protein metabolism and modification.Protein folding.Chaperone-mediated protein folding.HSP-mediated protein folding	0.445						5092.18
VIT_02S0025G02740	RNA-binding protein RBP37	Unclear	0.278						5087.57
VIT_13s0067g02620	SAC3/GANP	Unclear	0.027	0.493					5085.78
VIT_17S0000G01650	Cyclopropyl isomerase	Metabolism.Primary metabolism.Lipid metabolism.Steroid metabolism.Steroid biosynthesis	0.356						5079.3
VIT_00S0207G00220	Cold acclimation protein	Response to stimulus.Stress response.Abiotic stress response.Temperature stress response.Cold stress response	0.107						5070.09
VIT_08S0007G06440	No hit	No hit	0.022	0.478				0	5068.57
VIT_10S0003G05040	3-hydroxyisobutyrate dehydrogenase	Metabolism.Primary metabolism.Amino acid metabolism.Valine, leucine, and isoleucine metabolism.Valine, leucine, and isoleucine catabolism	0.233				0.498774		5057.58
VIT_08s0056g00240	Unknown protein	Unknown	0.397						5054.27
VIT_15S0048G02030	Zinc finger (C3HC4-type ring finger)	Regulation overview.Regulation of gene expression.Regulation of transcription.Transcription factor.Zinc finger C3HC4 family transcription factor	0.23						5053.36
VIT_14s0030g01380	ribosomal protein S8 40S	Metabolism.Primary metabolism.Protein metabolism and modification.Protein synthesis.Ribosome	0.314						5033.8
VIT_02S0087G00770	ABC Transporter (VvRLI1 - VvABCE1)	Transport overview.Macromolecule transport.Multidrug transport.Multidrug ABC transport	0.583						5031.64
VIT_07s0104g01630	myb family	Regulation overview.Regulation of gene expression.Regulation of transcription.Transcription factor.MYB-related family transcription factor	0.389	0.493			0.10581	0.169616	5031.56
VIT_08s0040g00530	Peroxisomal membrane protein 2	Cellular process.Cellular component organization and biogenesis.Organelle organization and biogenesis.Peroxisome organization and biogenesis.Peroxisome membrane organization and biogenesis	0.413				0.446989		5018.52
VIT_00S0379G00070	CDPK protein kinase	Signaling.Signaling pathway.Protein kinase	0.153						5011.77
VIT_05S0020G01710	Tonneau 2	Cellular process.Cellular component organization and biogenesis.Cytoskeleton organization and biogenesis	0.403						5005.15
VIT_10s0042g00950	Succinyl-CoA ligase alpha 1 subunit	Metabolism.Primary metabolism.Generation of metabolite precursors and energy.Citric acid cycle	0.689						4996.26
VIT_14S0060G02380	Autophagy 18 ATG18d	Metabolism.Cellular metabolism.Cellular catabolism.Autophagy	0.617						4986.47
VIT_14S0171G00390	DNA-binding storekeeper protein	Regulation overview.Regulation of gene expression.Regulation of transcription.Transcription factor.GeBP family transcription factor	0.181						4978.8
VIT_07S0197G00010	Ribosomal protein L25	Metabolism.Primary metabolism.Protein metabolism and modification.Protein synthesis.Ribosome	0.444						4976.37
VIT_03s0088g01290	inorganic pyrophosphatase	Metabolism.Primary metabolism.Generation of metabolite precursors and energy.Electron transport.Respiratory-chain phosphorylation	0.335						4974.35
VIT_07S0005G01340	Ribosomal protein L29e	Metabolism.Primary metabolism.Protein metabolism and modification.Protein synthesis.Ribosome	0.14				0.441084		4963.94
VIT_00S0394G00020	Pentatricopeptide (PPR) repeat-containing protein	Diverse functions.Gene family with diverse functions.Pentatricopeptide domain family	0.36						4958.73
VIT_01S0011G01370	Thioredoxin O1 ATO1	Cellular process.Cellular homeostasis.Cell redox homeostasis	0.38						4956.44
VIT_05s0020g01120	rhomboid	Unclear	0.378						4954.7
VIT_18S0001G07350	No hit	No hit	0.107						4949.88
VIT_11s0052g01200	xyloglucan endotransglucosylase/hydrolase 23	Cellular process.Cellular component organization and biogenesis.Cell wall organization and biogenesis.Cell wall metabolism.Cell wall modification.Xyloglucan modification	0.315			0.353357	2.45098		4949.08
VIT_13S0064G00580	FK506-binding protein genes family (VvFKBP42)	Transport overview.Accessory factors involved in transport.Auxiliary transport proteins.Immunophilin-like Prolyl:peptidyl Isomerase Regulator	0.451						4948.66
VIT_03S0038G00380	Xylulose kinase	Metabolism.Primary metabolism.Carbohydrate metabolism.Monosaccharide metabolism.Pentose glucuronate interconversion	0.404						4931.47
VIT_12S0035G01800	Auxin response factor 1	Signaling.Hormone Signaling.Auxin Signaling.Auxin-mediated Signaling pathway	0.369						4927.95
VIT_14S0006G01420	Ser/Thr receptor kinase	Signaling.Signaling pathway.Protein kinase	0.208						4905.51
VIT_14S0128G00710	Mannosylglycoprotein endo-beta-mannosidase	Metabolism.Primary metabolism.Carbohydrate metabolism.Monosaccharide metabolism.Fructose and mannose metabolism	0.34						4899.75
VIT_01S0011G01910	Glycosyl transferase-related	Metabolism.Primary metabolism.Carbohydrate metabolism.Glycosyl transference	0.228	0.497					4893.07
VIT_06S0009G01460	Homoserine dehydrogenase	Metabolism.Primary metabolism.Amino acid metabolism.Glycine, serine, and threonine metabolism	0.24				0.497727		4891.33
VIT_00S0173G00040	AAA-type ATPase	Diverse functions.Gene family with diverse functions.AAA-type ATPase domain family	0.182	0.408					4884.99
VIT_19S0014G01490	Galactosyltransferase family protein	Unknown	0.363			0.34272			4882.54
VIT_18S0001G13660	EMB2757/TAN (embryo defective 2757)	Development.Reproductive development.Embryo development	0.296	0.673					4876.13
VIT_04s0008g02830	Galactokinase like protein	Metabolism.Primary metabolism.Carbohydrate metabolism.Monosaccharide metabolism.Galactose metabolism	0.597						4875.11
VIT_11S0037G00430	F-box protein (FBL19)	Metabolism.Primary metabolism.Protein metabolism and modification.Proteolysis.cytoplasmic and nuclear protein degradation.Ubiquitin-mediated proteolysis	0.347						4868.86
VIT_05S0020G00590	1-cys peroxiredoxin	Metabolism.Primary metabolism.Amino acid metabolism.Aromatic amino acid metabolism.Phenylalanine metabolism.Phenylalanine biosynthesis	0.023	0.431					4868.73
VIT_17S0000G01550	AAA-type ATPase	Regulation overview.Regulation of gene expression.Regulation of transcription.Transcription factor.FHA family transcription factor	0.39						4868.72
VIT_15s0046g00420	EMB1703	Development.Reproductive development.Embryo development	0.253	0.438	0.68761				4865.82
VIT_08s0040g02590	kinesin motor protein	Cellular process.Cellular component organization and biogenesis.Cytoskeleton organization and biogenesis.Microtubule organization and biogenesis.Microtubule-driven movement	0.385				0.382637		4859.69
VIT_18S0166G00300	Histidinol dehydrogenase, chloroplast precursor	Metabolism.Primary metabolism.Amino acid metabolism.Histidine metabolism	0.378						4859.5
VIT_13s0073g00180	Rieske [2Fe-2S] domain	Metabolism.Primary metabolism.Generation of metabolite precursors and energy.Electron transport	0.471						4855.29
VIT_17s0000g08390	1-deoxy-D-xylulose 5-phosphate reductoisomerase, chloroplast	Metabolism.Primary metabolism.Lipid metabolism.Steroid metabolism.Steroid biosynthesis	0.6						4848.73
VIT_10S0042G01220	Translation initiation factor eIF-2 gamma subunit	Metabolism.Primary metabolism.Protein metabolism and modification.Protein synthesis.Translation.Translational initiation	0.555						4844.9
VIT_08S0105G00290	Zinc finger (C3HC4-type ring finger)	Regulation overview.Regulation of gene expression.Regulation of transcription.Transcription factor.Zinc finger C3HC4 family transcription factor	0.449						4833.26
VIT_06s0004g02230	Unknown protein	Unknown	0.473	0.406					4827.52
VIT_06S0004G00890	Unknown protein	Unknown	0.11						4823.46
VIT_08s0007g01000	aldo/keto reductase	Metabolism.Primary metabolism.Carbohydrate metabolism.Monosaccharide metabolism.Pentose glucuronate interconversion	0.543						4823.02
VIT_11s0052g00240	ACCELERATED CELL DEATH 11 (ACD11)	Cellular process.Cell growth and death.Cell death	0.27			3.53699		0.495446	4818.33
VIT_15S0021G01350	Transducin family protein / WD-40 repeat	Unclear	0.16						4808.8
VIT_07S0031G00210	PAB8 (poly(A) binding protein 8)	Metabolism.Primary metabolism.Nucleobase, nucleoside, nucleotide, nucleic acid metabolism.Nucleic acid metabolism.RNA metabolism.RNA processing	0.076				0.372869		4796.92
VIT_01S0137G00500	Unknown protein	Unknown	0.276						4796.32
VIT_08s0007g01760	steroid 5 alpha reductase DET2	Signaling.Hormone Signaling.Brassinosteroid Signaling.Brassinosteroid metabolism.Brassinosteroid biosynthesis	0.34						4780.68
VIT_05S0020G01180	Proteasome 26S AAA-ATPase subunit (RPT5a)	Metabolism.Primary metabolism.Protein metabolism and modification.Proteolysis.cytoplasmic and nuclear protein degradation.Ubiquitin-mediated proteolysis.Proteasome	0.138						4779.09
VIT_02S0025G03790	ATP-dependent RNA helicase DDX6/DHH1	Metabolism.Primary metabolism.Nucleobase, nucleoside, nucleotide, nucleic acid metabolism.Nucleic acid metabolism.RNA metabolism.RNA catabolism	0.227						4775.24
VIT_18s0001g13760	CYP71AT2v2	Metabolism.Cellular metabolism.Oxidation reduction.Cytochrome P450 oxidoreductase	0.267						4775.02
VIT_02S0087G00440	Beta-amylase 8	Metabolism.Primary metabolism.Carbohydrate metabolism.Polysaccharide metabolism.Starch and sucrose metabolism.Starch biosynthesis catabolism.Starch catabolism	0.341						4772.62
VIT_08s0007g01940	UDP-sulfoquinovose:DAG sulfoquinovosyltransferase	Metabolism.Primary metabolism.Lipid metabolism.Glycerolipid metabolism.Glycerolipid biosynthesis	0.287						4764.63
VIT_12S0035G00620	Basic Leucine Zipper Transcription Factor (VvbZIP32)	Regulation overview.Regulation of gene expression.Regulation of transcription.Transcription factor.bZIP family transcription factor	0.366						4762.97
VIT_05s0020g03060	Cyclin-T1-4	Cellular process.Cell growth and death	0.327						4762.62
VIT_13S0073G00620	MAM33 family	Unknown	0.321						4762.09
VIT_05S0077G00520	Gibberellin 2-oxidase	Metabolism.Secondary metabolism.Terpenoid metabolism.Diterpenoid metabolism.Diterpenoid biosynthesis	0.098	0.808					4762.02
VIT_10S0003G04070	Metallo-beta-lactamase	Metabolism.Secondary metabolism.Penicillin and cephalosporin biosynthesis	0.446						4759.12
VIT_01S0011G05540	Unknown protein	Unknown	0.44						4755.63
VIT_18s0001g03080	Chitin elicitor-binding CEBIP LysM domain-containing	Response to stimulus.Stress response.Biotic stress response.Plant-pathogen interaction	0.416						4754.97
VIT_07s0104g01280	Na+/H+ antiporter	Transport overview.Electrochemical Potential-driven Transporters.Porters.Monovalent Cation:Proton Antiporter-1	0.293			0.195234	0.370923		4750.94
VIT_18S0122G00560	High mobility group (HMG1/2) family protein	Regulation overview.Regulation of gene expression.Regulation of transcription.Transcription factor.ARID family transcription factor	0.071	0.418					4729.49
VIT_09s0002g04340	Glabra2	Cellular process.Cell growth and death	0.42						4722.21
VIT_02s0033g00500	no hit	No hit	0.618			0.258687			4711.61
VIT_14S0108G01300	Division regulator MinE, Plastid	Cellular process.Cell growth and death	0.328						4710.29
VIT_06S0004G02660	Exonuclease RRP41 (RRP41)	Metabolism.Primary metabolism.Nucleobase, nucleoside, nucleotide, nucleic acid metabolism.Nucleic acid metabolism.RNA metabolism.RNA catabolism	0.38						4709.76
VIT_06s0004g03260	Cupin family protein	Metabolism.Primary metabolism.Generation of metabolite precursors and energy.Storage proteins	0.022		0.68816		0.011444	0.0104461	4708.71
VIT_14S0030G01650	Unknown protein	Unknown	0.592						4684.72
VIT_10S0116G00160	Bromo-adjacenty (BAH) domain-containing protein	Regulation overview.Regulation of gene expression.Regulation of transcription.Transcription factor.PHD family transcription factor	0.229						4671.13
VIT_07S0005G01240	Triacylglycerol lipase	Metabolism.Primary metabolism.Lipid metabolism.Glycerolipid metabolism.Glycerolipid catabolism	0.236						4658.18
VIT_17S0000G05280	UPF0737 protein AFP3	Unknown	0.019	0.475		0.140625		0.0671087	4652.47
VIT_03s0063g00160	zinc finger (C3HC4-type RING finger)	Regulation overview.Regulation of gene expression.Regulation of transcription.Transcription factor.Zinc finger C3HC4 family transcription factor	0.525						4649.76
VIT_04s0043g00860	Unknown protein	Unknown	0.366						4647.49
VIT_07S0031G02750	CBS domain containing protein	Unknown	0.214						4647.44
VIT_13S0067G03530	Nitrilase	Metabolism.Cellular metabolism.Nitrogen and sulfur metabolism.Nitrogen metabolism	0.661						4637.51
VIT_18s0001g00090	seed maturation protein PM23	Response to stimulus.Stress response.Biotic stress response	0.46						4631.61
VIT_12s0059g02750	eukaryotic translation initiation factor-related	Metabolism.Primary metabolism.Protein metabolism and modification.Protein synthesis.Translation.Translational initiation	0.518						4631.25
VIT_13s0064g00680	Retroelement pol polyprotein	Transposable elements viral and plasmid proteins.Protein from transposable element	0.301			0.360248			4628.38
VIT_13s0147g00200	L-aminoadipate-semialdehyde dehydrogenase-phosphopantetheinyltransferase	Metabolism.Primary metabolism.Amino acid metabolism.Lysine metabolism	0.294	0.453					4620.18
VIT_05S0094G00900	Mitogen-activated Protein Kinase (VvMPK5)	Signaling.Hormone Signaling.Ethylene Signaling.Ethylene-mediated Signaling pathway	0.333						4609.32
VIT_06s0004g03980	Ankyrin	Transport overview.Accessory factors involved in transport.Auxiliary transport proteins.Ankyrin	0.339						4608.38
VIT_01s0011g06150	Receptor protein kinase	Signaling.Signaling pathway.Protein kinase	0.477						4607.41
VIT_17s0000g05840	calmodulin binding IQD31 (IQ-domain 31)	Signaling.Signaling pathway.Calcium sensors and Signaling	0.332						4603.77
VIT_08S0007G03030	Small subunit ribosomal protein S27Ae	Metabolism.Primary metabolism.Protein metabolism and modification.Protein synthesis.Ribosome	0.288						4599.12
VIT_16s0039g00420	ADP,ATP carrier protein	Transport overview.Electrochemical Potential-driven Transporters.Porters.Mitochondrial Carrier.Mitochondrial ADP/ATP carrier	0.376						4597.25
VIT_14S0036G01120	Unknown	Unknown	0.184				0.465882		4584.1
VIT_11S0016G04380	Unknown protein	Unknown	0.223				0.374269		4576.77
VIT_14S0171G00370	Thymidylate kinase	Metabolism.Primary metabolism.Nucleobase, nucleoside, nucleotide, nucleic acid metabolism.Nucleotide metabolism.Pyrimidine metabolism	0.354						4574.96
VIT_05S0124G00400	2-isopropylmalate synthase B	Metabolism.Primary metabolism.Amino acid metabolism.Valine, leucine, and isoleucine metabolism.Valine, leucine, and isoleucine biosynthesis	0.564						4571.62
VIT_05S0077G01930	Sucrose synthase	Metabolism.Primary metabolism.Carbohydrate metabolism.Polysaccharide metabolism.Starch and sucrose metabolism	0.02	0.457		0.0660377	0.00762029	0.280719	4562.51
VIT_07S0104G00260	Unknown protein	Unknown	0.612						4561.62
VIT_06S0004G07610	Ribokinase	Metabolism.Primary metabolism.Carbohydrate metabolism.Monosaccharide metabolism.Monosaccharide catabolism.Pentose-phosphate shunt	0.092						4560.93
VIT_07s0141g00210	tryptophan synthase, alpha subunit	Metabolism.Primary metabolism.Amino acid metabolism.Aromatic amino acid metabolism.Aromatic amino acid biosynthesis	0.263				0.451301		4545.49
VIT_19s0014g02190	tyrosine aminotransferase	Metabolism.Primary metabolism.Amino acid metabolism.Methionine metabolism	0.29	0.466		8.23077			4540.51
VIT_04S0023G02820	putative MADS-box Apetala 3b (VviAP3b)	Signaling.Hormone Signaling.Ethylene Signaling.Ethylene-mediated Signaling pathway	-0.169			0.373156	0.0866667	0.228613	4536.03
VIT_04s0008g03600	Tocopherol cyclase	Metabolism.Primary metabolism.Lipid metabolism.Steroid metabolism.Steroid biosynthesis	0.382			0.404881			4530.65
VIT_01s0010g02670	3-oxoacyl-[acyl-carrier-protein] reductase, chloroplast	Metabolism.Primary metabolism.Lipid metabolism.Fatty acid metabolism.Fatty acid biosynthesis.Unsaturated fatty acid biosynthesis	0.728				0.324555		4527.96
VIT_08s0007g07440	PUMILIO 12 (APUM12)	Regulation overview.Regulation of gene expression.Regulation of transcription.Transcription factor.C3H family transcription factor	0.412	0.483				0.419319	4524.1
VIT_00S0706G00010	Unknown	Unknown	0.172						4521.12
VIT_00S0510G00010	Unknown protein	Unknown	0.369						4514.8
VIT_05S0020G02180	Unknown protein	Unknown	0.237						4512.43
VIT_17s0000g00900	Glutamate 1-semialdehyde aminotransferase	Metabolism.Primary metabolism.Cofactor metabolism.Tetrapyrrole metabolism	0.526						4501.51
VIT_19S0090G00020	TOR1 (TORTIFOLIA 1)	Cellular process.Cellular component organization and biogenesis.Cytoskeleton organization and biogenesis.Actin organization and biogenesis	0.358			0.481546			4499.48
VIT_12s0059g00230	epoxide hydrolase 2	Metabolism.Cellular metabolism.Epoxide hydrolase family	0.713						4498.32
VIT_12S0035G01090	Regulator of nonsense transcripts 3 UPF3	Metabolism.Primary metabolism.Nucleobase, nucleoside, nucleotide, nucleic acid metabolism.Nucleic acid metabolism.RNA metabolism.RNA catabolism	0.223						4497.21
VIT_12S0035G02110	Glutathione S-transferase Z1 GSTZ1	Metabolism.Primary metabolism.Coenzyme and prosthetic group metabolism.Peptide derived compounds biosynthesis.Glutathione metabolism	0.616						4494.73
VIT_00s0225g00090	copper amine oxidase	Metabolism.Primary metabolism.Amino acid metabolism.Arginine and proline metabolism.Urea cycle	0.572						4492.58
VIT_05S0020G04600	Metallothionein	Cellular process.Cellular homeostasis.Heavy metal ion homeostasis	0.43						4492.25
VIT_19s0090g01320	cell division protein FtsZ	Cellular process.Cell growth and death	0.482						4484.11
VIT_18S0001G14040	Endo-1,4-beta-glucanase	Cellular process.Cellular component organization and biogenesis.Cell wall organization and biogenesis.Cell wall metabolism.Cell wall catabolism.Cellulose catabolism	0.07			0.174709			4482.75
VIT_07s0005g01660	pentatricopeptide (PPR) repeat-containing protein	Diverse functions.Gene family with diverse functions.Pentatricopeptide domain family	0.145						4481.96
VIT_08s0056g00530	diaminopimelate decarboxylase	Metabolism.Primary metabolism.Amino acid metabolism.Lysine metabolism	0.653						4479.03
VIT_07s0141g00380	U3 small nucleolar RNA-associated protein 18	Cellular process.Cellular component organization and biogenesis.Ribosome organization and biogenesis	0.428						4477.7
VIT_18s0001g05060	2,3-bisphosphoglycerate-dependent phosphoglycerate mutase	Metabolism.Primary metabolism.Carbohydrate metabolism.Glycolysis Gluconeogenesis	0.458			0.313816			4475.44
VIT_03s0091g00650	no hit	No hit	0.688	0.477		0.247818			4464.08
VIT_15s0046g01540	F-box family protein	Metabolism.Primary metabolism.Protein metabolism and modification.Proteolysis.cytoplasmic and nuclear protein degradation.Ubiquitin-mediated proteolysis	0.333						4463.6
VIT_18S0122G00640	Cinnamoyl-CoA reductase	Metabolism.Secondary metabolism.Phenylpropanoid metabolism.Phenylpropanoid biosynthesis	0.466						4463.07
VIT_11S0052G00960	Syntaxin	Unclear	0.393						4459.64
VIT_12S0057G00890	Glycosyl hydrolase family 17 protein	Metabolism.Primary metabolism.Carbohydrate metabolism.Carbohydrate catabolism	0.118						4457.41
VIT_03S0038G02800	Cyclin B2;4	Cellular process.Cell growth and death	0.239				0.276388		4449.93
VIT_09s0002g04290	hydroxyphenylpyruvate reductase (HPPR)	Metabolism.Primary metabolism.Amino acid metabolism.Aromatic amino acid metabolism.Tyrosine metabolism	0.358				0.297619	0.132548	4443.39
VIT_17s0000g02430	Phosphoethanolamine N-methyltransferase	Metabolism.Primary metabolism.Lipid metabolism.Glycerolipid metabolism.Glycerophospholipid metabolism	0.473						4439.27
VIT_08S0007G04380	PAB7 (poly(A) binding protein 7)	Transport overview.Primary Active Transporters.P-P-bond hydrolysis-driven transporters.Nuclear mRNA Exporter	0.266					0.173751	4430.87
VIT_19S0090G01020	Molybdopterin biosynthesis protein CNX5	Metabolism.Primary metabolism.Coenzyme and prosthetic group metabolism.Folate metabolism	0.401						4419.33
VIT_06s0004g04170	methyl-CpG-binding domain-containing protein	Metabolism.Primary metabolism.Nucleobase, nucleoside, nucleotide, nucleic acid metabolism.Nucleic acid metabolism.DNA metabolism	0.72	0.588			2.45583		4417.74
VIT_12s0028g03610	Cellulase	Cellular process.Cellular component organization and biogenesis.Cell wall organization and biogenesis.Cell wall metabolism.Cell wall catabolism.Cellulose catabolism	0.235						4415.75
VIT_03s0063g02660	DNA-3-methyladenine glycosylase II	Metabolism.Primary metabolism.Nucleobase, nucleoside, nucleotide, nucleic acid metabolism.Nucleic acid metabolism.DNA metabolism.DNA recombination and repair.repair.Base excision repair	0.155						4415.41
VIT_00s0313g00010	centromere protein	Cellular process.Cell growth and death	0.43				0.377574		4387.07
VIT_17S0000G01470	SAP domain-containing protein	Unclear	0.282						4386.95
VIT_01S0146G00270	Delta3,5-delta2,4-dienoyl-CoA isomerase	Metabolism.Primary metabolism.Lipid metabolism.Fatty acid metabolism.Fatty acid biosynthesis.Fatty acid elongation	0.403						4385.62
VIT_07S0005G00650	U2B'' (U2 small nuclear ribonucleoprotein B)	Metabolism.Primary metabolism.Nucleobase, nucleoside, nucleotide, nucleic acid metabolism.Nucleic acid metabolism.RNA metabolism.RNA processing.mRNA processing.mRNA splicing	0.341						4381.16
VIT_02S0025G05140	ATP-dependent Clp protease proteolytic subunit (ClpP2)	Metabolism.Primary metabolism.Protein metabolism and modification.Proteolysis.Clp complex-mediated proteolysis	0.396						4379.39
VIT_11S0016G05730	CUE domain containing protein	Unknown	0.24						4363.17
VIT_11s0052g00770	serine carboxypeptidase SCPL13	Metabolism.Primary metabolism.Protein metabolism and modification.Proteolysis.Peptidase-mediated proteolysis	0.33				0.0132159	0.0264317	4362.42
VIT_08S0007G00200	Ankyrin repeat	Transport overview.Accessory factors involved in transport.Auxiliary transport proteins.Ankyrin	0.229						4345.27
VIT_14S0171G00220	Ribosome recycling factor	Cellular process.Cellular component organization and biogenesis.Ribosome organization and biogenesis	0.258						4339.28
VIT_12S0028G03160	Cap-binding protein CBP20	Metabolism.Primary metabolism.Nucleobase, nucleoside, nucleotide, nucleic acid metabolism.Nucleic acid metabolism.RNA metabolism.RNA processing.mRNA processing.mRNA splicing	0.353						4336.88
VIT_11s0016g02280	glycine dehydrogenase 2	Metabolism.Primary metabolism.Amino acid metabolism.Glycine, serine, and threonine metabolism	0.568			0.101937	0.424547		4325.57
VIT_07s0005g06010	FAD linked oxidase, N-terminal	Unclear	0.342	0.514		0.0131004	0.186047	0.142857	4324.49
VIT_00S0341G00030	Unknown protein	Unknown	0.162						4324.03
VIT_09S0002G03200	Peptidase alpha subunit, Mitochondrial	Metabolism.Primary metabolism.Protein metabolism and modification.Proteolysis.Peptidase-mediated proteolysis	0.545						4322.34
VIT_05S0020G03360	Unknown	Unknown	-0.186			0.044528	0.187774	0.337696	4308.19
VIT_00s0804g00020	Unknown protein	Unknown	0.555				0.258943		4300.35
VIT_00s0322g00020	HHP4 (heptahelical protein 4)	Signaling.Hormone Signaling	0.378			0.122695	0.35759		4293.09
VIT_07S0005G03630	Ankyrin	Diverse functions.Gene family with diverse functions.Ankyrin domain family	0.699			0.441722		0.400681	4280.22
VIT_17S0000G04010	Actin-related protein 4	Cellular process.Cellular component organization and biogenesis.Cytoskeleton organization and biogenesis.Actin organization and biogenesis	0.231						4274.74
VIT_06S0004G04160	Trp repressor/replication initiator	Unknown	0.325						4269.85
VIT_05S0020G02320	Apoptosis inhibitor	Cellular process.Cell growth and death.Cell death.Apoptosis	0.23	0.431					4268.62
VIT_14s0128g00650	germin-like protein 3 [Vitis vinifera]	Metabolism.Primary metabolism.Generation of metabolite precursors and energy.Storage proteins	0.279			0.0218978	0.310526		4261.54
VIT_06S0061G01160	Unknown protein	Unknown	0.152						4260.08
VIT_13S0067G03230	CENP-E like kinetochore protein	Cellular process.Cell growth and death	0.293						4251.86
VIT_07S0129G00400	Ribonuclease III	Metabolism.Primary metabolism.Nucleobase, nucleoside, nucleotide, nucleic acid metabolism.Nucleic acid metabolism.RNA metabolism.RNA catabolism	0.381						4251.29
VIT_03s0038g03160	flavin-containing monooxygenase 1	Metabolism.single reactions	0.622			0.386275	0.370927	0.359897	4251.1
VIT_15S0048G01990	Methyltransferase dehydration-responsive	Response to stimulus.Stress response.Abiotic stress response.Drought stress response	0.326						4249.65
VIT_16S0050G02450	Proline-rich cell wall protein	Unknown	0.201						4246.26
VIT_12s0134g00200	methyltransferase	Unclear	0.46						4238.54
VIT_04s0008g03780	Myb-related protein 3R-1 (Plant c-MYB-like protein 1) MYB3R1	Cellular process.Cell growth and death	0.475						4238.13
VIT_12S0178G00130	Unknown protein	Unknown	0.463						4235.44
VIT_10s0042g01360	Unknown protein	Unknown	0.504			0.422973			4233.49
VIT_05S0020G00870	UbiE/COQ5 methyltransferase	Metabolism.Primary metabolism.Coenzyme and prosthetic group metabolism.Biosynthesis of derivatives of dehydroquinic acid, shikimic acid and chorismic acid.Ubiquinone biosynthesis	0.401						4232.94
VIT_02s0033g00300	myb family	Regulation overview.Regulation of gene expression.Regulation of transcription.Transcription factor.G2-like family transcription factor	0.514						4228.6
VIT_17s0000g07470	Binding	Unknown	0.334			0.0995986	0.29713		4228.4
VIT_07S0031G00670	Heat shock transcription factor 4	Metabolism.Primary metabolism.Protein metabolism and modification.Protein folding.Chaperone-mediated protein folding.HSP-mediated protein folding	0.185						4226.44
VIT_19S0015G01850	CLC-F (chloride channel F)	Transport overview.Electrochemical Potential-driven Transporters.Porters.Chloride Carrier/Channel	0.514						4222.52
VIT_13s0019g01490	C2 domain-containing protein	Signaling.Signaling pathway.Protein kinase	0.394						4222.38
VIT_14S0066G00720	Transducin protein	Unclear	0.322	0.548					4215.21
VIT_17S0000G04120	Histone deacetylase HDA15	Cellular process.Cell growth and death	0.279						4207.69
VIT_19s0027g00790	Transglycosylase SLT domain containing protein	Unknown	0.262		0.62931		0.294933		4206.89
VIT_14S0066G01050	Glycogen synthase kinase 3 beta	Cellular process.Cell growth and death	0.329						4205.13
VIT_10s0042g00970	methionine synthase	Metabolism.Primary metabolism.Amino acid metabolism.Methionine metabolism	0.644						4191.18
VIT_14S0066G00200	Pentatricopeptide (PPR) repeat-containing protein	Diverse functions.Gene family with diverse functions.Pentatricopeptide domain family	0.354						4179.88
VIT_19S0085G00740	ZIP family transporter	Transport overview.Electrochemical Potential-driven Transporters.Porters.Zinc (Zn2+)-Iron (Fe2+) Permease	0.294			0.134529	0.398451	0.298065	4177.9
VIT_17s0000g01290	RGP1 (reversibly glycosylated polypeptide 1)	Metabolism.Primary metabolism.Carbohydrate metabolism.Monosaccharide metabolism.Galactose metabolism	0.341			0.336857	0.42741	0.308381	4172.44
VIT_18s0001g00950	prolyl 4-hydroxylase alpha-2 subunit precursor	Metabolism.Primary metabolism.Amino acid metabolism.Arginine and proline metabolism	0.44			0.489085			4170.09
VIT_02S0025G02470	Unknown protein	Unknown	0.59						4164.15
VIT_12s0059g00180	Unknown protein	Unknown	0.252						4151.33
VIT_01S0011G05480	Dynein light subunit lc6, flagellar outer arm	Cellular process.Cellular component organization and biogenesis.Cytoskeleton organization and biogenesis.Microtubule organization and biogenesis.Microtubule-driven movement	0.307			0.283237	0.331081		4149.87
VIT_09s0018g01780	ACT DOMAIN REPEAT 1 (ACR1) uridylyltransferase	Metabolism.Primary metabolism.Nucleobase, nucleoside, nucleotide, nucleic acid metabolism.Nucleic acid metabolism.RNA metabolism.RNA processing	0.381						4148.25
VIT_05S0102G00090	Biotin synthase (BioB) (BIO2)	Metabolism.Primary metabolism.Coenzyme and prosthetic group metabolism.Biotin metabolism	0.303						4142.42
VIT_05S0049G02300	Pentatricopeptide (PPR) repeat-containing protein	Diverse functions.Gene family with diverse functions.Pentatricopeptide domain family	0.191						4139.91
VIT_16s0039g02600	Aspartyl protease	Metabolism.Primary metabolism.Protein metabolism and modification.Proteolysis.Peptidase-mediated proteolysis	0.708	0.697	0.7111		4.35537		4136.92
VIT_01s0011g05340	unknown protein	Unknown	0.689			0.426021			4130.87
VIT_13S0019G04720	Vacuolar protein sorting 33	Transport overview.Macromolecule transport.Protein transport.Tethering factors	0.533						4122.19
VIT_00S0199G00260	GLABRA2 expression modulator	Cellular process.Cell growth and death	0.331						4118.49
VIT_13S0019G04310	DCP2 (decapping 2)	Metabolism.Primary metabolism.Nucleobase, nucleoside, nucleotide, nucleic acid metabolism.Nucleic acid metabolism.RNA metabolism.RNA catabolism	0.244						4117.5
VIT_10S0003G01620	Ras protein Rab11B	Transport overview.Macromolecule transport.Protein transport.Protein coat	0.241						4115.38
VIT_07S0031G02480	Beta-galactosidase	Metabolism.Primary metabolism.Carbohydrate metabolism.Monosaccharide metabolism.Galactose metabolism	0.305						4114.2
VIT_08s0007g07400	Glutamate dehydrogenase 1	Metabolism.Primary metabolism.Amino acid metabolism.Glutamate metabolism.Glutamate catabolism	0.425						4104.8
VIT_06S0009G01200	Argonaute	Regulation overview.Regulation of gene expression.Gene silencing.Posttranscriptional gene silencing by RNA.mRNA cleavage involved in gene silencing by miRNA	0.084	0.412					4100.24
VIT_08S0032G00920	Zinc finger (C3HC4-type ring finger) CIC7E11	Regulation overview.Regulation of gene expression.Regulation of transcription.Transcription factor.Zinc finger C3HC4 family transcription factor	0.126						4100.08
VIT_12s0134g00470	no hit	No hit	0.303				0.260888		4080.12
VIT_07S0129G00190	Binding	Unknown	0.233						4079.36
VIT_10S0042G01130	Zinc finger (C3HC4-type ring finger)	Regulation overview.Regulation of gene expression.Regulation of transcription.Transcription factor.Zinc finger C3HC4 family transcription factor	0.268						4079.27
VIT_05S0094G00910	Unknown protein	Unknown	0.534						4076.21
VIT_00s0214g00040	Lectin PHLOEM PROTEIN 2-LIKE B1 PP2-B1	Unknown	0.568						4068.83
VIT_18S0001G02530	DEAD/DEAH box helicase	Metabolism.Primary metabolism.Nucleobase, nucleoside, nucleotide, nucleic acid metabolism.Nucleic acid metabolism.RNA metabolism.RNA processing.mRNA processing.mRNA splicing	0.388						4067.16
VIT_19s0085g00620	Zinc finger CCCH domain-containing protein 2	Regulation overview.Regulation of gene expression.Regulation of transcription.Transcription factor.C3H family transcription factor	0.429						4066.94
VIT_05s0165g00260	Ankyrin	Transport overview.Accessory factors involved in transport.Auxiliary transport proteins.Ankyrin	0.303						4064.01
VIT_12S0057G01360	Unknown protein	Unknown	0.145	0.425					4063.24
VIT_08S0007G03630	Calmodulin binding protein	Signaling.Signaling pathway.Calcium sensors and Signaling	0.122						4055.04
VIT_08S0040G01340	Cellulose synthase CSLA09	Cellular process.Cellular component organization and biogenesis.Cell wall organization and biogenesis.Cell wall metabolism.Cell wall biosynthesis.Cellulose biosynthesis	0.027	0.49				0.162055	4050.36
VIT_15S0046G02020	BPS1 (BYPASS 1)	Unknown	0.264						4046.98
VIT_16s0098g01880	dipeptidyl peptidase 8	Metabolism.Primary metabolism.Protein metabolism and modification.Proteolysis.Peptidase-mediated proteolysis	0.61			0.478688			4035.88
VIT_01S0127G00500	OBP32pep	Unknown	0.38				0.442087		4035.3
VIT_08S0007G04980	Phosphoadenosine phosphosulfate (PAPS) reductase	Metabolism.Cellular metabolism.Nitrogen and sulfur metabolism.Sulfur metabolism.Sulfate assimilation	0.459						4033.61
VIT_00S0333G00070	Unknown protein	Unknown	0.129						4033.23
VIT_12s0059g00750	prephenate dehydratase	Metabolism.Primary metabolism.Amino acid metabolism.Aromatic amino acid metabolism.Aromatic amino acid biosynthesis	0.406						4031.33
VIT_11s0037g00330	Unknown protein	Unknown	0.354						4019.81
VIT_01S0010G02770	Adenylate kinase-b	Metabolism.Primary metabolism.Nucleobase, nucleoside, nucleotide, nucleic acid metabolism.Nucleotide metabolism.Purine metabolism	0.349				0.252943	0.473601	3991.32
VIT_17S0000G04630	Phenylalanyl-tRNA synthetase beta chain	Metabolism.Primary metabolism.Amino acid metabolism.Aromatic amino acid metabolism.Aromatic amino acid biosynthesis	0.522						3988.19
VIT_07S0151G00960	WD repeat domain 5	Transport overview.Primary Active Transporters.P-P-bond hydrolysis-driven transporters.Peroxisomal Protein Importer	0.273						3976.11
VIT_09S0002G00790	Beta-ketoacyl-ACP synthase II	Metabolism.Primary metabolism.Lipid metabolism.Fatty acid metabolism.Fatty acid biosynthesis	0.307						3975.75
VIT_17s0000g09790	BT1 (BTB and TAZ domain protein 1)	Regulation overview.Regulation of gene expression.Regulation of transcription.Transcription factor.TAZ family transcription factor	0.425			0.356777	0.47798	2.69947	3968.11
VIT_08s0007g01680	ceramidase	Metabolism.Primary metabolism.Lipid metabolism.Sphingolipid metabolism	0.662						3955.71
VIT_07S0005G04730	No hit	No hit	0.208						3951.57
VIT_07S0130G00270	Unknown protein	Unknown	0.142						3948.43
VIT_05S0020G03340	Unknown protein	Unknown	0.075						3943.78
VIT_12S0028G00350	T-complex protein 1 epsilon subunit	Metabolism.Primary metabolism.Protein metabolism and modification.Protein folding.Chaperone-mediated protein folding	0.233						3943.48
VIT_01S0011G04130	Elongator complex protein 2 (ELP2)	Unclear	0.17						3937.06
VIT_00s1338g00010	DNA-directed RNA polymerase III subunit C34	Metabolism.Primary metabolism.Nucleobase, nucleoside, nucleotide, nucleic acid metabolism.Nucleic acid metabolism.RNA metabolism.RNA polymerase	0.516						3927.17
VIT_18S0001G02810	Acyl-CoA synthetase long-chain member 9	Metabolism.Primary metabolism.Lipid metabolism.Fatty acid metabolism	0.28				0.441891	0.484959	3920.09
VIT_17s0000g08560	Phosphate/phosphoenolpyruvate translocator CUE1 (CAB UNDEREXPRESSED 1)	Transport overview.Electrochemical Potential-driven Transporters.Porters.Drug/Metabolite Transporter.Triose-phosphate Transporter	0.498						3918.11
VIT_01s0127g00250	Kelch repeat-containing F-box protein	Unknown	0.355			0.0382637	0.389672		3917.01
VIT_16S0098G00870	Transparent Testa Glabra 1 (VvWD1)	Cellular process.Cell growth and death	0.111						3913.81
VIT_06S0061G00940	Vacuolar protein sorting 41 (VPS41)	Transport overview.Macromolecule transport.Protein transport.Protein coat	0.24						3911.65
VIT_07S0104G00630	Zinc finger (C3HC4-type ring finger)	Regulation overview.Regulation of gene expression.Regulation of transcription.Transcription factor.Zinc finger C3HC4 family transcription factor	0.188						3904.52
VIT_19S0090G01600	Kinesin motor protein	Cellular process.Cellular component organization and biogenesis.Cytoskeleton organization and biogenesis.Microtubule organization and biogenesis.Microtubule-driven movement	0.359						3904.51
VIT_08S0040G01690	T-complex protein 1 epsilon subunit	Metabolism.Primary metabolism.Protein metabolism and modification.Protein folding.Chaperone-mediated protein folding	0.055	0.533					3903.27
VIT_05s0049g01950	Tetratricopeptide helical	Unknown	0.352		0.68514			0.312962	3902.24
VIT_11S0016G02720	SNF7.1	Transport overview.Macromolecule transport.Protein transport.Tethering factors	0.249						3901.57
VIT_12S0034G01010	PYM (partner of Y14-MAGO)	Metabolism.Primary metabolism.Nucleobase, nucleoside, nucleotide, nucleic acid metabolism.Nucleic acid metabolism.RNA metabolism.RNA catabolism.RNA surveillance	0.242						3891.9
VIT_05s0077g01060	Aldehyde Dehydrogenase (VvALDH22A1)	Metabolism.Primary metabolism.Amino acid metabolism.Glycine, serine, and threonine metabolism	0.431						3889.75
VIT_14s0006g02480	phosphatidic acid phosphatase alpha	Metabolism.Primary metabolism.Lipid metabolism.Glycerolipid metabolism.Glycerophospholipid metabolism	0.213	0.455					3888.03
VIT_01S0011G05360	High mobility group protein HMGI/Y-1	Regulation overview.Regulation of gene expression.Regulation of transcription.Transcription factor.HMG family transcription factor	0.161						3886.5
VIT_07S0129G01110	Avr9/Cf-9 rapidly elicited protein 189	Response to stimulus.Stress response.Biotic stress response	0.251						3885.55
VIT_00S0601G00030	ADP-ribosylation factor-like A1C	Cellular process.Cellular transport.Protein trafficking.Vesicle-mediated trafficking	0.195						3883
VIT_00s0216g00070	unknown	Unknown	0.356					0.401914	3879.81
VIT_13s0067g02510	protein phosphatase	Unclear	0.481						3874.9
VIT_02s0025g03620	Glutathione S-transferase 1 GSTT1	Metabolism.Primary metabolism.Coenzyme and prosthetic group metabolism.Peptide derived compounds biosynthesis.Glutathione metabolism	0.397						3872.3
VIT_14s0060g00860	Beta-fructofuranosidase	Metabolism.Primary metabolism.Carbohydrate metabolism.Monosaccharide metabolism.Galactose metabolism	0.288						3870.64
VIT_14s0068g00310	nuclear transport factor 2 (NTF2)	Transport overview.Primary Active Transporters.P-P-bond hydrolysis-driven transporters.Nuclear mRNA Exporter	-0.147				0.376749	0.420782	3867.31
VIT_19S0014G03500	Unknown protein	Unknown	0.098						3860.43
VIT_01S0026G01540	Unknown protein	Unknown	0.29						3849.38
VIT_08S0007G03930	Delta14-sterol reductase FK (FACKEL)	Metabolism.Primary metabolism.Lipid metabolism.Steroid metabolism.Steroid biosynthesis	0.21						3843.95
VIT_01s0011g00370	SP1L2 (SPIRAL2)	Cellular process.Cellular component organization and biogenesis.Cytoskeleton organization and biogenesis	0.65						3829.21
VIT_08S0040G01640	Telomere repeat binding factor like TRFL8	Regulation overview.Regulation of gene expression.Regulation of transcription.Transcription factor.MYB-related family transcription factor	0.166						3824.74
VIT_08S0007G05400	Unknown protein	Unknown	0.371						3823.2
VIT_00S0198G00120	No hit	No hit	0.211						3822.28
VIT_12S0055G01100	Beta-hydroxyacyl-ACP dehydratase	Metabolism.Primary metabolism.Lipid metabolism.Fatty acid metabolism.Fatty acid biosynthesis	0.725				0.352248		3819.49
VIT_09S0002G03780	Integral membrane family protein UPF0497	Unknown	0.183						3818.19
VIT_15s0045g01190	retrotransposon protein, unclassified	Transposable elements viral and plasmid proteins.Protein from transposable element	0.677						3817.02
VIT_05S0020G00880	5-nucleotidase	Metabolism.Primary metabolism.Carbohydrate metabolism.Monosaccharide metabolism.Inositol phosphate metabolism	0.324						3811.49
VIT_04S0008G04340	Glycoprotein, Mitochondrial	Unknown	0.192						3807.95
VIT_05S0020G02690	Copper-binding family protein	Unclear	0.214						3807.64
VIT_18s0001g01730	Shikimate kinase	Metabolism.Primary metabolism.Amino acid metabolism.Aromatic amino acid metabolism.Aromatic amino acid biosynthesis	0.488					0.291046	3807
VIT_15s0024g01650	Glutathione S-transferase 8 GSTU8	Metabolism.Primary metabolism.Coenzyme and prosthetic group metabolism.Peptide derived compounds biosynthesis.Glutathione metabolism	0.401						3799.28
VIT_00s0670g00020	GCN5 N-acetyltransferase (GNAT)	Regulation overview.Regulation of gene expression.Regulation of transcription.Transcription factor.GNAT	0.461						3796.55
VIT_06s0009g00210	calmodulin-binding region IQ5	Signaling.Signaling pathway.Calcium sensors and Signaling	0.306						3790.34
VIT_16S0098G01830	Transcription factor jumonji (jmjC) domain-containing protein	Regulation overview.Regulation of gene expression.Regulation of transcription.Transcription factor.Jumonji family transcription factor	0.169						3786.3
VIT_18S0001G14440	Molecular chaperone DnaJ	Transport overview.Primary Active Transporters.P-P-bond hydrolysis-driven transporters.General Secretory Pathway (Sec)	0.28						3771.89
VIT_08S0007G04190	ATPP2-A15	Unclassified	0.226						3770.11
VIT_06S0009G02310	Ubiquitin-associated (UBA)	Unclear	0.442						3761.9
VIT_07S0005G01170	Phosphoribosylformylglycinamidine cyclo-ligase,chloroplast/precursor	Metabolism.Primary metabolism.Nucleobase, nucleoside, nucleotide, nucleic acid metabolism.Nucleotide metabolism.Purine metabolism	0.21						3744.54
VIT_01S0011G04370	Phosphatidylserine synthase 2	Metabolism.Primary metabolism.Lipid metabolism.Glycerolipid metabolism.Glycerophospholipid metabolism.Glycerophospholipid biosynthesis	0.228						3733.92
VIT_09S0002G04880	Glycosyl transferase family 1 protein	Metabolism.Primary metabolism.Carbohydrate metabolism.Glycosyl transference	0.427						3724.63
VIT_14S0006G00380	Nicastrin	Unclear	0.38						3722.87
VIT_14s0060g00250	Unknown	Unknown	0.64						3718.2
VIT_08S0007G04240	Late embryogenesis abundant protein	Response to stimulus.Stress response.Abiotic stress response.Desiccation stress response	0.016	0.458			0.050885	0.0372803	3715.09
VIT_03s0038g00080	ADP/ATP CARRIER 3 AAC3	Transport overview.Electrochemical Potential-driven Transporters.Porters.Mitochondrial Carrier.Mitochondrial ADP/ATP carrier	0.303						3714.98
VIT_04s0008g04950	TIFY gene family (VvTIFY2)	Regulation overview.Regulation of gene expression.Regulation of transcription.Transcription factor.ZIM family transcription factor	0.562						3713.92
VIT_18S0089G01290	No hit	No hit	0.227	0.486					3712.15
VIT_09S0002G04490	PDX1 (pyridoxine biosynthesis 1.3)	Metabolism.Primary metabolism.Coenzyme and prosthetic group metabolism.Pyridoxine metabolism	0.182						3710.36
VIT_02S0012G01240	PHD finger transcription factor	Regulation overview.Regulation of gene expression.Regulation of transcription.Transcription factor.PHD family transcription factor	0.079					0.418211	3707.91
VIT_18S0072G00080	Glucose-6-phosphate/phosphate translocator	Transport overview.Electrochemical Potential-driven Transporters.Porters.Drug/Metabolite Transporter.UDP-glucu/UDP-N-acgalactosamine Transporter Fam	0.201						3707.41
VIT_09S0070G00210	Metal transporter Nramp1	Transport overview.Electrochemical Potential-driven Transporters.Porters.Metal Ion (Mn2+-iron) Transporter (Nramp)	0.165			0.271531			3703.96
VIT_18S0001G03790	Oxysterol binding protein	Unclear	0.276						3697.69
VIT_18S0041G01350	Receptor-like protein kinase HAIKU2	Signaling.Signaling pathway.Protein kinase	0.098						3692.33
VIT_10S0116G00830	Patatin	Metabolism.Primary metabolism.Generation of metabolite precursors and energy.Storage proteins	0.165	0.521					3689.92
VIT_06s0004g04210	no hit	No hit	0.464			0.129386			3680.82
VIT_13S0084G00880	NADPH:quinone oxidoreductase	Metabolism.Primary metabolism.Lipid metabolism.Steroid metabolism.Steroid biosynthesis	0.591						3678.64
VIT_16s0039g00660	RNA polymerase nonessential primary-like sigma factor SIGA	Metabolism.Primary metabolism.Nucleobase, nucleoside, nucleotide, nucleic acid metabolism.Nucleic acid metabolism.RNA metabolism.RNA polymerase	0.482						3677.72
VIT_12S0057G00670	Heat shock protein 90C	Metabolism.Primary metabolism.Protein metabolism and modification.Protein folding.Chaperone-mediated protein folding.HSP-mediated protein folding	0.278						3660.66
VIT_01S0011G01470	far-red impaired response 1	Regulation overview.Regulation of gene expression.Regulation of transcription.Transcription factor.FAR1-like family transcription factor	0.404	0.461					3660.11
VIT_02s0033g01110	male germ cell-associated kinase	Signaling.Signaling pathway.Protein kinase	0.371						3657
VIT_08s0007g03390	cell division protein ftsZ	Cellular process.Cell growth and death	0.444						3649.01
VIT_08s0007g08050	Carboxyl-terminal processing protease	Metabolism.Primary metabolism.Protein metabolism and modification.Proteolysis.Peptidase-mediated proteolysis	0.281						3647.44
VIT_19S0090G01460	SWIB complex BAF60b domain-containing protein	Regulation overview.Regulation of gene expression.Regulation of transcription.Transcription factor.SWIB	0.119						3641.74
VIT_02s0025g01030	Aldose 1-epimerase	Metabolism.Primary metabolism.Carbohydrate metabolism.Glycolysis Gluconeogenesis	0.332						3634.87
VIT_08S0007G01140	Prenylated rab acceptor (PRA1)	Cellular process.Cellular transport.Protein trafficking.Vesicle-mediated trafficking	0.279						3633.62
VIT_13S0067G02210	ALPHA-SNAP2 (alpha-soluble nsf attachment protein)	Cellular process.Cellular transport.Protein trafficking.Vesicle-mediated trafficking.SNARE interactions in vesicular transport	0.439						3625.38
VIT_01S0026G02080	Kelch repeat-containing F-box protein	Unknown	0.194						3612.84
VIT_11S0016G03650	CDKF;1 (CDK-activating kinase 1A	Cellular process.Cell growth and death	0.263						3603.17
VIT_09S0002G05250	Aminotransferase class I and II	Metabolism.Primary metabolism.Amino acid metabolism.Alanine and aspartate metabolism	0.36						3601.27
VIT_00S0583G00020	Unknown protein	Unknown	0.294				0.140986		3597.7
VIT_07s0130g00380	DNA (cytosine-5)-methyltransferase AthI	Metabolism.Primary metabolism.Amino acid metabolism.Methionine metabolism	0.217	0.517			0.224172	0.326892	3590.05
VIT_13S0067G01780	Histidine acid phosphatase	Metabolism.Primary metabolism.Carbohydrate metabolism.Monosaccharide metabolism.Inositol phosphate metabolism	0.647						3585.42
VIT_17s0000g07170	Octicosapeptide/Phox/Bem1p (PB1) domain-containing protein	Unknown	0.363						3582.89
VIT_01s0026g00740	Nucleobase-ascorbate transporter 6 (NAT6)	Transport overview.Electrochemical Potential-driven Transporters.Porters.Nucleobase:Cation Symporter-2	0.37						3579.47
VIT_02S0012G03190	CTV.22	Unknown	0.209						3570.86
VIT_00s0532g00020	Kinesin family member C1	Cellular process.Cellular component organization and biogenesis.Cytoskeleton organization and biogenesis.Microtubule organization and biogenesis.Microtubule-driven movement	0.423				0.491257		3565.61
VIT_15s0021g01390	Uclacyanin 3	Cellular process.Cellular homeostasis.Cell redox homeostasis	0.298			0.253083			3560.21
VIT_09S0002G02520	Ribosomal protein S15A (RPS15aE) 40S	Metabolism.Primary metabolism.Protein metabolism and modification.Protein synthesis.Ribosome	0.437						3558.87
VIT_02s0234g00120	FUS5	Signaling.Signaling pathway.Protein kinase	0.107	0.672	0.726		0.174086		3555.58
VIT_14s0030g00300	Sugar transporter ERD6-like 3	Transport overview.Electrochemical Potential-driven Transporters.Porters.Major Facilitator Superfamily.Sugar Porter	0.49					0.486974	3555.36
VIT_18s0001g15330	Nodulin MtN3 family	Development.Root development	0.315				0.234537		3553.66
VIT_15S0046G01480	Unknown protein	Unknown	0.323						3552.19
VIT_06S0061G00070	Ubiquitin-conjugating enzyme E2 C	Metabolism.Primary metabolism.Protein metabolism and modification.Proteolysis.cytoplasmic and nuclear protein degradation.Ubiquitin-mediated proteolysis	0.309				0.296104		3547.38
VIT_06s0004g08210	Receptor protein kinase	Signaling.Signaling pathway.Protein kinase	0.49						3546.9
VIT_13S0019G04120	Rhomboid	Unclear	0.465						3544.88
VIT_03s0038g03640	phosphoglycerate mutase	Metabolism.Primary metabolism.Carbohydrate metabolism.Glycolysis Gluconeogenesis	0.573						3541.72
VIT_05S0020G01270	Unknown protein	Unknown	0.325						3537.36
VIT_02S0025G04070	Phosphatidylinositol glycan, class U	Metabolism.Primary metabolism.Lipid metabolism.Glycolipid metabolism.GPI anchor biosynthesis	0.453						3533.74
VIT_16S0100G01250	Unknown protein	Unknown	0.421	0.417					3532.09
VIT_09S0002G01160	Transcription initiation factor TFIID subunit D7	Metabolism.Primary metabolism.Nucleobase, nucleoside, nucleotide, nucleic acid metabolism.Nucleic acid metabolism.RNA metabolism.Basal transcription factors	0.37						3530.85
VIT_04S0069G00800	Splicing factor	Metabolism.Primary metabolism.Nucleobase, nucleoside, nucleotide, nucleic acid metabolism.Nucleic acid metabolism.RNA metabolism.RNA processing.mRNA processing.mRNA splicing	0.177						3528.22
VIT_06S0004G06050	Thioesterase family	Unclear	0.194						3524.37
VIT_06S0061G00020	TTN9 (TITAN9)	Development.Reproductive development.Embryo development	0.209	0.457					3523.98
VIT_08S0007G06160	Basic Leucine Zipper Transcription Factor (VvbZIP28)	Regulation overview.Regulation of gene expression.Regulation of transcription.Transcription factor.bZIP family transcription factor	0.017	0.494		5.41176	0.190809	0.106387	3523.56
VIT_08S0007G07560	Glucan endo-1,3-beta-glucosidase 5 precursor	Metabolism.Primary metabolism.Carbohydrate metabolism.Polysaccharide metabolism.Starch and sucrose metabolism	0.185						3523.52
VIT_00s0615g00020	Cinnamyl alcohol dehydrogenase	Metabolism.Secondary metabolism.Phenylpropanoid metabolism.Phenylpropanoid biosynthesis	0.364			0.304376			3520.06
VIT_05S0029G00170	Small ubiquitin modifier 2 (SUMO)	Transport overview.Nucleocytoplasmic transport.Nuclear pore complex	-0.031	0.526			0.300433		3512.7
VIT_01S0026G00670	Unknown protein	Unknown	0.523						3510.03
VIT_02S0025G00340	Monodehydroascorbate reductase, chloroplast precursor	Metabolism.Primary metabolism.Organic acid metabolism.Ascorbate and aldarate metabolism	0.474						3507.94
VIT_10S0003G00670	Apoptosis inhibitory 5 (API5)	Cellular process.Cell growth and death.Cell death.Apoptosis	0.476						3507.53
VIT_07S0151G00500	MLK/Raf-related protein kinase 1	Signaling.Signaling pathway.Protein kinase	0.47						3507.11
VIT_01S0011G05660	Zinc finger (Ran-binding) family	Regulation overview.Regulation of gene expression.Regulation of transcription.Transcription factor.Other zinc finger family transcription factor	0.257						3503.85
VIT_06s0004g06520	ammonium transporter 1, member 1 (AMT1.1)	Transport overview.Channels and pores.a-Type channels.Ammonia Channel Transporter	0.354			0.498565			3500.36
VIT_13s0067g01500	myb family	Regulation overview.Regulation of gene expression.Regulation of transcription.Transcription factor.G2-like family transcription factor	-0.176				0	0	3486.62
VIT_18S0072G00830	forkhead-associated domain-containing protein	Regulation overview.Regulation of gene expression.Regulation of transcription.Transcription factor.FHA family transcription factor	0.246				0.259332		3485.66
VIT_12s0028g01370	PMR5 (powdery mildew resistant 5)	Response to stimulus.Stress response.Biotic stress response	0.346						3483.35
VIT_01S0011G04540	Lipase GDSL 6	Unclear	0.023	0.496			0.0103704	0.00171001	3479.32
VIT_09S0070G00310	Glucan endo-1,3-beta-glucosidase 6 precursor	Metabolism.Primary metabolism.Carbohydrate metabolism.Polysaccharide metabolism.Starch and sucrose metabolism	0.126						3474.17
VIT_12s0059g00220	epoxide hydrolase	Metabolism.Cellular metabolism.Epoxide hydrolase family	0.637						3465.24
VIT_01s0010g03090	Malate dehydrogenase, cytoplasmic 1	Metabolism.Primary metabolism.Generation of metabolite precursors and energy.Citric acid cycle	0.779						3457.01
VIT_17s0000g01170	thylakoid lumenal 17.9 kDa protein, chloroplast	Unknown	0.503				0.413858		3446.7
VIT_00s1190g00010	Protein kinase	Signaling.Signaling pathway.Protein kinase	0.154	0.421	0.71316				3446.39
VIT_00S0194G00020	DNA-directed RNA polymerase II subunit D	Metabolism.Primary metabolism.Nucleobase, nucleoside, nucleotide, nucleic acid metabolism.Nucleic acid metabolism.RNA metabolism.RNA polymerase	0.279						3440.06
VIT_08s0040g01200	short-chain type alcohol dehydrogenase	Unclear	0.391						3434.76
VIT_17s0000g02650	myb domain protein 7	Regulation overview.Regulation of gene expression.Regulation of transcription.Transcription factor.MYB family transcription factor	0.713						3434.04
VIT_00S0218G00090	Exostosin family protein	Metabolism.Primary metabolism.Carbohydrate metabolism.Oligosaccharide metabolism.Glycan metabolism.Glycan structures-biosynthesis1	0.381						3431.58
VIT_14s0068g01400	UPF0497 family	Unknown	0.294			0.0468361	0.143987		3426.93
VIT_08s0007g05970	purple acid phosphatase 16 ATPAP16/PAP16	Metabolism.Primary metabolism.Coenzyme and prosthetic group metabolism.Riboflavin metabolism	0.607			0.3437			3423.75
VIT_14S0030G01470	Late embryogenesis abundant protein D-34 (LEA D-34)	Response to stimulus.Stress response.Abiotic stress response.Desiccation stress response	0.024	0.488				0.00398054	3423.66
VIT_06s0004g02120	oxoglutarate/malate translocator	Transport overview.Electrochemical Potential-driven Transporters.Porters.Divalent Anion:Na+ Symporter	0.106						3419.85
VIT_10S0116G00180	Ribosomal protein L4/L1	Metabolism.Primary metabolism.Protein metabolism and modification.Protein synthesis.Ribosome	0.505						3418.29
VIT_07S0129G00540	Tetratricopeptide repeat (TPR)-containing	Unknown	0.216						3414.49
VIT_07S0005G03500	Serine-type peptidase	Metabolism.Primary metabolism.Protein metabolism and modification.Proteolysis.Peptidase proteins	0.655						3409.89
VIT_17S0000G03720	Lateral organ boundaries protein 41	Regulation overview.Regulation of gene expression.Regulation of transcription.Transcription factor.AS2 family transcription factor	0.303					0.497556	3403.88
VIT_14S0219G00280	Glycerol-3-phosphate dehydrogenase (NAD+)	Metabolism.Primary metabolism.Lipid metabolism.Glycerolipid metabolism.Glycerophospholipid metabolism.Glycerophospholipid biosynthesis	0.092				0.49508	0.108069	3402.05
VIT_11S0065G00340	HUA enhancer 2 (HEN2)	Metabolism.Primary metabolism.Nucleobase, nucleoside, nucleotide, nucleic acid metabolism.Nucleic acid metabolism.RNA metabolism.RNA catabolism	0.29						3396.34
VIT_12s0028g00450	carrier protein, Mitochondrial	Transport overview.Electrochemical Potential-driven Transporters.Porters.Mitochondrial Carrier	0.3						3395.5
VIT_05S0094G01540	Unknown protein	Unknown	0.141						3392.67
VIT_12S0057G01330	Zinc finger (C3HC4-type ring finger)	Regulation overview.Regulation of gene expression.Regulation of transcription.Transcription factor.Zinc finger C3HC4 family transcription factor	0.039			0.464825			3392.64
VIT_08S0007G04020	AT-hook protein 1 (AHP1)	Regulation overview.Regulation of gene expression.Regulation of transcription.Transcription factor.HMG family transcription factor	0.071						3382.37
VIT_06S0004G04200	RAB GTPase ARA3	Transport overview.Macromolecule transport.Protein transport.Tethering factors	0.083						3380.87
VIT_17S0000G03970	CCAAT displacement protein-related CASP	Cellular process.Cellular transport.Protein trafficking.Vesicle-mediated trafficking	0.379						3379.62
VIT_11S0037G01430	Calcium-dependent protein kinase 13 CPK13	Response to stimulus.Stress response.Biotic stress response.Plant-pathogen interaction	0.326						3374.15
VIT_08S0032G00690	R,R)-butanediol dehydrogenase	Metabolism.Primary metabolism.Organic acid metabolism.Butanoate metabolism	0.773						3361.54
VIT_04S0069G00890	Structural maintenance of chromosomes SMC3	Cellular process.Cell growth and death	0.213						3358.85
VIT_16s0022g02320	Phosphoglucomutase chloroplast precursor	Metabolism.Primary metabolism.Carbohydrate metabolism.Glycolysis Gluconeogenesis	0.496						3353.14
VIT_03S0088G01260	TIP growth defective 1	Transport overview.Accessory factors involved in transport.Auxiliary transport proteins.Ankyrin	0.536						3351.84
VIT_03S0038G02670	Unknown protein	Unknown	0.172						3348.54
VIT_13s0084g00370	THO complex subunit 1	Metabolism.Primary metabolism.Nucleobase, nucleoside, nucleotide, nucleic acid metabolism.Nucleic acid metabolism.RNA metabolism.RNA processing.mRNA processing.mRNA splicing	0.397						3344.1
VIT_17s0000g08240	HT1 (high leaf temperature 1)	Signaling.Signaling pathway.Protein kinase	0.532						3338.73
VIT_01S0011G01640	ARE1	Transport overview.Macromolecule transport.Protein transport.Tethering factors	0.338						3338.54
VIT_18S0001G03590	Histidyl-tRNA synthetase	Metabolism.Primary metabolism.Amino acid metabolism.Histidine metabolism	0.211						3338.42
VIT_07s0031g00130	kinesin protein FRA1 (FRAGILE FIBER 1)	Cellular process.Cellular component organization and biogenesis.Cytoskeleton organization and biogenesis	0.527			0.432138			3330.2
VIT_17s0000g02450	Tubulin beta-6	Cellular process.Cellular component organization and biogenesis.Cytoskeleton organization and biogenesis.Microtubule organization and biogenesis	0.243						3328.59
VIT_08S0040G00100	myb family	Regulation overview.Regulation of gene expression.Regulation of transcription.Transcription factor.G2-like family transcription factor	0.246						3328.18
VIT_05S0102G00480	Pre-mRNA-splicing helicase	Metabolism.Primary metabolism.Nucleobase, nucleoside, nucleotide, nucleic acid metabolism.Nucleic acid metabolism.RNA metabolism.RNA processing.mRNA processing.mRNA splicing	0.589						3323.64
VIT_17s0000g01840	3-oxoacyl-[acyl-carrier-protein] reductase, chloroplast	Metabolism.Primary metabolism.Lipid metabolism.Fatty acid metabolism.Fatty acid biosynthesis.Unsaturated fatty acid biosynthesis	0.519						3321.67
VIT_13s0084g00440	no hit	No hit	0.404						3320.78
VIT_03s0017g02210	unknown	Unknown	0.473				0.442589		3319.1
VIT_07s0129g00150	BTB/POZ domain-containing protein	Regulation overview.Regulation of gene expression.Regulation of transcription.Transcription factor.TRAF	0.327	0.555		0.37753	0.44537		3318.26
VIT_05s0020g01540	protein arginine N-methyltransferase	Metabolism.Primary metabolism.Amino acid metabolism.Histidine metabolism	0.32						3308.78
VIT_07S0104G00590	Unknown protein	Unknown	0.267						3297.74
VIT_05S0102G00390	far-red impaired responsive family protein	Regulation overview.Regulation of gene expression.Regulation of transcription.Transcription factor.FAR1-like family transcription factor	0.025	0.457					3290.72
VIT_15S0048G02090	Thioesterase family	Unclear	0.364						3286.46
VIT_13S0067G02640	Alpha-galactosidase precursor	Metabolism.Primary metabolism.Carbohydrate metabolism.Monosaccharide metabolism.Galactose metabolism	0.134						3285.82
VIT_09s0002g03170	CHUP1 (chloroplast unusual positioning 1)	Cellular process.Cellular component organization and biogenesis.Cytoskeleton organization and biogenesis.Actin organization and biogenesis	0.304						3282.04
VIT_18S0001G07220	Cyclin delta-2	Cellular process.Cell growth and death	0.247						3277.51
VIT_00S0956G00020	Leafy cotyledon1-like protein	Regulation overview.Regulation of gene expression.Regulation of transcription.Transcription factor.CCAAT family transcription factor.HAP3-type-type	0.033	0.463			0.0226935	0.126917	3277.31
VIT_08s0007g05490	Pyruvate kinase	Metabolism.Primary metabolism.Carbohydrate metabolism.Glycolysis Gluconeogenesis.Glycolysis	0.469			0.429717			3272.59
VIT_07s0005g00940	kinesin motor protein	Cellular process.Cellular component organization and biogenesis.Cytoskeleton organization and biogenesis.Microtubule organization and biogenesis.Microtubule-driven movement	0.497			0.406734			3267.21
VIT_15s0021g00950	1-aminocyclopropane-1-carboxylate oxidase	Metabolism.Primary metabolism.Organic acid metabolism.Propanoate metabolism	0.481			0.128783	0.365926		3265.78
VIT_00s0686g00030	ACT DOMAIN REPEAT 1 (ACR1) uridylyltransferase	Metabolism.Primary metabolism.Nucleobase, nucleoside, nucleotide, nucleic acid metabolism.Nucleic acid metabolism.RNA metabolism.RNA processing	0.386	0.49				0.224227	3265.44
VIT_05S0102G00770	EDR2 (enhanced disease resistance 2)	Response to stimulus.Stress response.Biotic stress response	0.312						3263.41
VIT_07S0031G00980	Aspartate aminotransferase	Metabolism.Primary metabolism.Amino acid metabolism.Alanine and aspartate metabolism	0.215			0.391773			3256.89
VIT_03S0180G00100	Unknown protein	Unknown	0.358						3255.36
VIT_16S0050G02390	Plastid division protein PDV1	Cellular process.Cell growth and death	0.115						3252.1
VIT_06S0004G08100	VP1/ABI3 family regulatory protein	Signaling.Hormone Signaling.ABA Signaling.ABA-mediated Signaling pathway	0.11	0.643			0.39944		3251.79
VIT_18s0086g00230	Unknown protein	Unknown	0.31						3251.1
VIT_12S0059G01670	Nuclear ribonuclease Z	Metabolism.Primary metabolism.Nucleobase, nucleoside, nucleotide, nucleic acid metabolism.Nucleic acid metabolism.RNA metabolism	0.32						3250.56
VIT_03S0063G01100	Unknown protein	Unknown	0.564						3247.15
VIT_04S0159G00050	Unknown protein	Unknown	0.377						3242.88
VIT_00S0229G00120	Ternary complex factor MIP1	Unknown	0.23						3242.74
VIT_00s0471g00050	ACT DOMAIN REPEAT 1 (ACR1) uridylyltransferase	Metabolism.Primary metabolism.Nucleobase, nucleoside, nucleotide, nucleic acid metabolism.Nucleic acid metabolism.RNA metabolism.RNA processing	0.385	0.492				0.308065	3239
VIT_11s0037g00070	Aldehyde Dehydrogenase (VvALDHI1B1)	Metabolism.Primary metabolism.Amino acid metabolism.Arginine and proline metabolism.Urea cycle	0.649						3233.5
VIT_05s0020g00950	Aspartyl protease	Metabolism.Primary metabolism.Protein metabolism and modification.Proteolysis.Peptidase-mediated proteolysis	0.659	0.424			7.59574		3229.37
VIT_10S0003G02140	Unknown protein	Unknown	0.251						3228.07
VIT_04S0044G01680	Chromatin remodeling 24	Regulation overview.Regulation of gene expression.Regulation of transcription.Transcription factor.SNF2 family transcription factor	0.202						3211.28
VIT_05S0020G04630	DMI1 protein homologue	Transport overview.Channels and pores.a-Type channels.The Voltage-gated Ion Channel	0.345						3204.08
VIT_11S0016G01910	THO complex subunit 6	Transport overview.Macromolecule transport.RNA transport	0.458						3203.26
VIT_08S0007G03220	Unknown	Unknown	0.262						3198.85
VIT_07s0031g02340	amino acid permease 2	Transport overview.Electrochemical Potential-driven Transporters.Porters.Amino Acid/Auxin Permease	0.661			0.257815			3198.15
VIT_10S0116G00260	AAA-type ATPase	Diverse functions.Gene family with diverse functions.AAA-type ATPase domain family	0.278						3187.02
VIT_02s0025g02390	Oligopeptide transporter OPT7	Transport overview.Electrochemical Potential-driven Transporters.Porters.Oligopeptide Transporter	0.302					0.254107	3186.46
VIT_19S0090G00440	Unknown protein	Unknown	0.315						3180.38
VIT_03s0017g01240	2-nitropropane dioxygenase	Metabolism.Cellular metabolism.Nitrogen and sulfur metabolism.Nitrogen metabolism	0.721						3175.75
VIT_05S0051G00860	PTAC5 (plastid transcriptionally active5)	Metabolism.Primary metabolism.Protein metabolism and modification.Protein folding.Chaperone-mediated protein folding.HSP-mediated protein folding	0.338						3165.15
VIT_17s0000g08520	Pantothenate kinase	Metabolism.Primary metabolism.Coenzyme and prosthetic group metabolism.Pantothenate and CoA metabolism.Pantothenate and CoA biosynthesis	0.369						3165
VIT_14S0081G00240	Phosphoribosylaminoimidazole carboxylase	Metabolism.Primary metabolism.Nucleobase, nucleoside, nucleotide, nucleic acid metabolism.Nucleotide metabolism.Purine metabolism	0.321	0.401					3161.61
VIT_04s0008g01980	MADS-box AGAMOUS-LIKE 30	Regulation overview.Regulation of gene expression.Regulation of transcription.Transcription factor.MADS-box family transcription factor	0.812	0.617					3156.11
VIT_18s0001g14060	transposon protein, CACTA, En/Spm sub-class	Transposable elements viral and plasmid proteins.Protein from transposable element	0.395	0.402		0.477366	0.299383		3154.57
VIT_08S0032G00640	Unknown	Unknown	0.028						3149.4
VIT_10s0116g01650	5'-adenylylsulfate reductase (APR1)	Metabolism.Cellular metabolism.Nitrogen and sulfur metabolism.Sulfur metabolism.Sulfate assimilation	0.406						3148.48
VIT_10S0116G00330	AAA-type ATPase	Diverse functions.Gene family with diverse functions.AAA-type ATPase domain family	0.269						3146.98
VIT_00s1490g00010	5'-adenylylsulfate reductase (APR1)	Metabolism.Cellular metabolism.Nitrogen and sulfur metabolism.Sulfur metabolism.Sulfate assimilation	0.43						3146.77
VIT_08S0032G01140	Unknown protein	Unknown	0.391	0.495					3143.48
VIT_09S0002G00380	1-phosphatidylinositol-3-phosphate 5-kinase	Metabolism.Primary metabolism.Carbohydrate metabolism.Monosaccharide metabolism.Inositol phosphate metabolism	0.65						3131.96
VIT_14S0128G00880	MYB related DIRP family protein	Regulation overview.Regulation of gene expression.Regulation of transcription.Transcription factor.MYB-related family transcription factor	0.291	0.461					3128.83
VIT_08s0058g00450	substrate carrier, Mitochondrial	Transport overview.Electrochemical Potential-driven Transporters.Porters.Mitochondrial Carrier	0.357					0.284681	3128.41
VIT_12S0035G00760	ATP phosphoribosyl transferase	Metabolism.Primary metabolism.Amino acid metabolism.Histidine metabolism	0.502						3120.27
VIT_19S0014G00060	FRIGIDA protein	Development.Reproductive development.Flower development	0.184						3116.69
VIT_08S0007G07930	Clavata1 receptor kinase (CLV1)	Signaling.Signaling pathway.Protein kinase	0.16			0.218674			3116.18
VIT_01S0011G00540	SPFH domain-containing protein 2 precursor band 7 family	Metabolism.Primary metabolism.Lipid metabolism	0.65						3113.82
VIT_13s0073g00550	beta-D-glucosidase	Metabolism.Cellular metabolism.Amino acid derivative metabolism.Cyanoamino acid metabolism	0.316						3103.4
VIT_07S0005G03490	VHS domain-containing protein	Transport overview.Incompletely characterized transport systems.Putative transport protein.Putative transport protein	0.211						3096.33
VIT_17s0053g00460	Pinoresinol-lariciresinol reductase	Metabolism.Secondary metabolism.Phenylpropanoid metabolism.Phenylpropanoid biosynthesis	0.524						3094.78
VIT_01s0150g00540	Unknown protein	Unknown	0.428			0.470046			3094.46
VIT_10S0003G03960	Unknown protein	Unknown	0.504						3085.79
VIT_17s0000g04790	BIM1 (BES1-interacting Myc-like protein 1)	Signaling.Hormone Signaling.Brassinosteroid Signaling.Brassinosteroid-mediated Signaling pathway	0.582						3083.47
VIT_09S0002G00930	Small nuclear ribonucleoprotein LSM1	Metabolism.Primary metabolism.Nucleobase, nucleoside, nucleotide, nucleic acid metabolism.Nucleic acid metabolism.RNA metabolism.RNA catabolism	0.255						3073.77
VIT_03S0038G01480	Beta-fructofuranosidase	Metabolism.Primary metabolism.Carbohydrate metabolism.Monosaccharide metabolism.Galactose metabolism	0.337						3072.96
VIT_18S0001G07730	TIFY gene family (VvZML4)	Regulation overview.Regulation of gene expression.Regulation of transcription.Transcription factor.C2C2-GATA family transcription factor	0.29						3071.44
VIT_07S0005G01650	Nodal modulator 1 precursor	Unclear	0.383				0.463567		3067.82
VIT_05S0020G00750	Novel plant snare 13	Cellular process.Cellular transport.Protein trafficking.Vesicle-mediated trafficking	0.444						3065.86
VIT_16s0098g00290	GLT1 (NADH-dependent glutamate synthase 1 gene)	Metabolism.Primary metabolism.Amino acid metabolism.Glutamate metabolism.Glutamate biosynthesis	0.45			0.31874			3065.84
VIT_13s0106g00110	Separase	Metabolism.Primary metabolism.Protein metabolism and modification.Proteolysis.Peptidase proteins	0.632						3065.51
VIT_15s0021g00960	1-aminocyclopropane-1-carboxylate oxidase	Metabolism.Primary metabolism.Organic acid metabolism.Propanoate metabolism	0.505			0.177269			3057.96
VIT_19S0014G02970	Choline transporter	Transport overview.Electrochemical Potential-driven Transporters.Porters.Choline Transporter Like	0.365						3055.73
VIT_17S0053G00140	Serine/threonine-protein kinase Chk1	Signaling.Signaling pathway.Protein kinase	0.415						3054.97
VIT_00S0207G00090	Ring zinc finger ariadne protein ARI5	Metabolism.Primary metabolism.Protein metabolism and modification.Proteolysis.Peptidase-mediated proteolysis	0.347						3054.41
VIT_01S0137G00730	Acetylcholinesterase	Metabolism.Primary metabolism.Lipid metabolism.Glycerolipid metabolism.Glycerophospholipid metabolism	-0.024	0.651			0.449898		3054.31
VIT_06S0080G00850	Cysteine peptidase	Metabolism.Primary metabolism.Protein metabolism and modification.Proteolysis.Peptidase-mediated proteolysis	0.282						3051.85
VIT_07s0031g01760	Chloroplast lumen common family protein	Unknown	0.506						3051.29
VIT_18s0001g01600	ankyrin	Diverse functions.Gene family with diverse functions.Ankyrin domain family	0.301						3050.82
VIT_16s0013g01430	F-box family protein	Metabolism.Primary metabolism.Protein metabolism and modification.Proteolysis.cytoplasmic and nuclear protein degradation.Ubiquitin-mediated proteolysis	0.552	0.519					3046.36
VIT_17S0000G03500	Mov34 STAM-binding protein	Transport overview.Macromolecule transport.Protein transport.Tethering factors	0.219						3046.18
VIT_14S0036G00430	Glycogenin glucosyltransferase (glycogenin)	Metabolism.Primary metabolism.Carbohydrate metabolism.Polysaccharide metabolism.Starch and sucrose metabolism	0.262						3043.83
VIT_10s0042g00560	Unknown protein	Unknown	0.038	0.505	0.6869		0.40553	0.0371353	3041.11
VIT_00s0264g00050	Unknown protein	Unknown	0.529						3039.33
VIT_11s0016g00600	Beta-ketoacyl ACP synthase, plastidic	Metabolism.Primary metabolism.Lipid metabolism.Fatty acid metabolism.Fatty acid biosynthesis	0.427						3034.74
VIT_18S0001G07700	Ethylene-inducible CTR1	Signaling.Hormone Signaling.Ethylene Signaling.Ethylene-mediated Signaling pathway	0.206	0.435		2.50816			3028.81
VIT_09S0070G00740	PfkB-type carbohydrate kinase	Unclear	0.097						3020.11
VIT_09S0054G00820	Unknown protein	Unknown	0.246				0.204066		3018.62
VIT_05s0094g00730	stearoyl-acyl-carrier protein desaturase	Metabolism.Primary metabolism.Lipid metabolism.Fatty acid metabolism.Fatty acid biosynthesis.Unsaturated fatty acid biosynthesis	0.388						3015.22
VIT_02s0241g00030	sterol 4-alpha-methyl-oxidase 1 (SMO1)	Metabolism.Primary metabolism.Lipid metabolism.Steroid metabolism.Steroid biosynthesis	0.405						3014.82
VIT_17S0000G05200	NLI interacting factor (NIF) family protein	Unclear	0.381						3012.28
VIT_03s0063g02290	Unknown protein	Unknown	0.592						3010.32
VIT_02S0012G01840	Phosphatidylinositol glycan, class X	Metabolism.Primary metabolism.Lipid metabolism.Glycolipid metabolism.GPI anchor biosynthesis	0.204						2997.02
VIT_00S0265G00080	Ribosomal protein L21	Metabolism.Primary metabolism.Protein metabolism and modification.Protein synthesis.Ribosome	0.16						2991.69
VIT_07S0104G00230	IWS1 C-terminus	Regulation overview.Regulation of gene expression.Regulation of transcription.Transcription factor.IWS1	0.503						2991.16
VIT_15S0021G02200	Nucleoporin 62kDa	Transport overview.Incompletely characterized transport systems.Recognized transporters of unknown biochemical mechanism.Nuclear pore complex	0.359						2990.45
VIT_11s0103g00530	oxysterol binding protein	Unclear	0.278			0.395277			2988.67
VIT_00S0250G00040	DNA binding protein, Plastid envelope	Metabolism.Primary metabolism.Nucleobase, nucleoside, nucleotide, nucleic acid metabolism.Nucleic acid metabolism.DNA metabolism	0.171						2987.02
VIT_04S0023G02040	Endoplasmatic reticulum retrieval protein 1B	Transport overview.Incompletely characterized transport systems.Putative transport protein.ER Retrieval Prot1 (Heavy Metal Tr)	0.083						2985.72
VIT_08S0007G00380	Eceriferum 3 (CER3)	Unclear	0.178						2975.92
VIT_08S0056G00700	La domain-containing protein	Transposable elements viral and plasmid proteins.Protein from transposable element	0.436						2975.58
VIT_17s0000g02010	atypical receptor kinase MARK	Signaling.Signaling pathway.Protein kinase	0.55						2975.3
VIT_03S0038G03610	Unknown protein	Unknown	0.552						2962.66
VIT_10S0116G00080	Tetratricopeptide repeat (TPR)-containing SET domain protein	Regulation overview.Regulation of gene expression.Regulation of transcription.Transcription factor.SET PCG family transcription factor	0.243				0.176152		2959.55
VIT_08S0007G08710	Unknown protein	Unknown	0.255				0.487332		2956.31
VIT_14S0036G00680	Pentatricopeptide (PPR) repeat	Diverse functions.Gene family with diverse functions.Pentatricopeptide domain family	0.176	0.566					2955.84
VIT_03S0091G00270	TIP41	Signaling.Signaling pathway.TOR Signaling pathway	0.24						2955.24
VIT_18S0001G08290	Poly(ADP-ribose) polymerase	Metabolism.Primary metabolism.Coenzyme and prosthetic group metabolism.Nicotinate and nicotinamide metabolism	0.161						2952.32
VIT_05S0020G02910	STE11 protein kinase homolog NPK1	Signaling.Signaling pathway.Protein kinase	0.378				0.374224		2951.48
VIT_07S0031G01860	Glucose-6-phosphate/phosphate translocator	Transport overview.Electrochemical Potential-driven Transporters.Porters.Drug/Metabolite Transporter.UDP-glucu/UDP-N-acgalactosamine Transporter Fam	0.227						2949.6
VIT_04S0044G01940	Diacylglycerol O-acyltransferase 1	Metabolism.Primary metabolism.Lipid metabolism.Glycerolipid metabolism.Glycerolipid biosynthesis	0.148						2947.52
VIT_18S0001G08860	U3 small nucleolar RNA-associated protein 4	Cellular process.Cellular component organization and biogenesis.Ribosome organization and biogenesis	0.443						2946.46
VIT_14S0219G00020	Esterase	Unclear	0.462						2942.05
VIT_04s0069g00860	sarcosine oxidase	Metabolism.Primary metabolism.Amino acid metabolism.Glycine, serine, and threonine metabolism	0.526	0.423					2936.37
VIT_12S0028G00940	Electron transfer flavoprotein alpha-subunit precursor (Alpha-ETF)	Metabolism.Primary metabolism.Generation of metabolite precursors and energy.Electron transport	0.217				0.445977		2935.13
VIT_14s0108g00400	Glutaredoxin family	Response to stimulus.Stress response.Abiotic stress response.Oxidative stress response	0.424			0.260194			2934.64
VIT_15S0045G01340	Ribosomal protein L18 50S	Metabolism.Primary metabolism.Protein metabolism and modification.Protein synthesis.Ribosome	0.18						2925.57
VIT_07s0005g04400	Photosystem II reaction centre W (PsbW)	Metabolism.Primary metabolism.Generation of metabolite precursors and energy.Photosynthesis.Photosystem II	0.63						2908.97
VIT_08S0040G00630	Hydroxyproline-rich glycoprotein	Cellular process.Cellular component organization and biogenesis.Cell wall organization and biogenesis.Cell wall structural protein	0.317						2907.94
VIT_06S0061G01290	No hit	No hit	0.076						2890.75
VIT_18S0041G01900	Elongation factor 1-gamma	Metabolism.Primary metabolism.Protein metabolism and modification.Protein synthesis.Translation.Translational elongation	0.417						2890.12
VIT_01S0011G04990	Chaperonin	Metabolism.Primary metabolism.Protein metabolism and modification.Protein folding.Chaperone-mediated protein folding	0.06				0.496962		2886.79
VIT_06S0004G06020	Alpha-glucan phosphorylase, H isozyme	Metabolism.Primary metabolism.Carbohydrate metabolism.Polysaccharide metabolism.Starch and sucrose metabolism.Starch biosynthesis catabolism.Starch catabolism	0.137						2880.19
VIT_03S0017G02330	Coproporphyrinogen III oxidase, chloroplast precursor	Metabolism.Primary metabolism.Cofactor metabolism.Tetrapyrrole metabolism	0.402						2872.52
VIT_13s0047g00330	FAR1-related sequence 3	Regulation overview.Regulation of gene expression.Regulation of transcription.Transcription factor.FAR1-like family transcription factor	0.354						2871.12
VIT_10S0003G04260	Unknown protein	Unknown	0.292						2864.06
VIT_17s0000g03660	NAC domain-containing protein (VvNAC06)	Regulation overview.Regulation of gene expression.Regulation of transcription.Transcription factor.NAC family transcription factor	0.426						2862.18
VIT_11S0016G04710	Serine-threonine kinase receptor-associated protein STRAP	Transport overview.Macromolecule transport.RNA transport	0.338						2861.37
VIT_14S0060G01680	TPR3 (topless-related 3)	Signaling.Hormone Signaling.Auxin Signaling.Auxin-mediated Signaling pathway	0.31	0.417					2860.32
VIT_07S0005G02270	Pto kinase interactor 1	Response to stimulus.Stress response.Biotic stress response.Plant-pathogen interaction	0.253						2856.63
VIT_18s0117g00210	myb domain protein 4	Regulation overview.Regulation of gene expression.Regulation of transcription.Transcription factor.MYB family transcription factor	0.496			0.22449	0.0284455	0.27921	2843.73
VIT_05S0020G00780	Acidic 82 kDa protein	Unknown	0.251						2842.66
VIT_19S0014G05210	Fertilization-independent endosperm development protein	Unknown	0.457						2838.43
VIT_11s0052g00890	Unknown protein	Unknown	0.464						2837.4
VIT_18S0001G15460	Stearyl acyl carrier protein desaturase	Metabolism.Primary metabolism.Lipid metabolism.Fatty acid metabolism.Fatty acid biosynthesis.Unsaturated fatty acid biosynthesis	0.118			0.391508	0.236482	0.398899	2834.56
VIT_02S0025G02090	Kinesin light chain	Cellular process.Cellular component organization and biogenesis.Cytoskeleton organization and biogenesis.Microtubule organization and biogenesis.Microtubule-driven movement	0.388						2829.22
VIT_14S0006G02620	Cgi67 serine protease	Metabolism.Primary metabolism.Protein metabolism and modification.Proteolysis.Peptidase proteins	0.074						2820.23
VIT_08s0058g00270	importin beta-2	Transport overview.Incompletely characterized transport systems.Recognized transporters of unknown biochemical mechanism.Nuclear pore complex	0.53						2816.47
VIT_15s0046g02580	Carboxyl-terminal peptidase	Metabolism.Primary metabolism.Protein metabolism and modification.Proteolysis.Peptidase-mediated proteolysis	0.348						2813.83
VIT_14S0171G00190	Protoporphyrinogen oxidase	Metabolism.Primary metabolism.Cofactor metabolism.Tetrapyrrole metabolism	0.304						2813.8
VIT_10s0003g01120	no hit	No hit	0.391	0.411		0.152439	0.15776	0.476457	2799.49
VIT_07S0005G03040	Poly(ADP)-ribose polymerase	Metabolism.Primary metabolism.Coenzyme and prosthetic group metabolism.Nicotinate and nicotinamide metabolism	0.102				0.34271		2792.29
VIT_11s0052g00440	PIN1 auxin transport protein	Signaling.Hormone Signaling.Auxin Signaling.Auxin transport	0.784			0.391304	0.140873	0.315854	2790.81
VIT_01S0011G06260	Anthranilate synthase beta subunit	Metabolism.Primary metabolism.Amino acid metabolism.Aromatic amino acid metabolism.Aromatic amino acid biosynthesis	0.289						2786.86
VIT_12S0035G01100	KH domain-containing quaking protein	Metabolism.Primary metabolism.Nucleobase, nucleoside, nucleotide, nucleic acid metabolism.Nucleic acid metabolism.RNA metabolism.RNA processing.mRNA processing.mRNA splicing	0.435						2785.42
VIT_07s0005g04480	tyrosine decarboxylase	Metabolism.Primary metabolism.Amino acid metabolism.Aromatic amino acid metabolism.Tyrosine metabolism.Tyrosine catabolism	0.547						2782.29
VIT_03S0091G00710	Mitotic checkpoint protein BUB3	Cellular process.Cell growth and death	0.147						2776.91
VIT_02S0234G00100	Ubiquitinyl hydrolase 1	Metabolism.Primary metabolism.Protein metabolism and modification.Proteolysis.cytoplasmic and nuclear protein degradation.Ubiquitin-mediated proteolysis	0.382						2765.87
VIT_02S0025G03930	Transcription initiation factor TFIIE beta subunit	Metabolism.Primary metabolism.Nucleobase, nucleoside, nucleotide, nucleic acid metabolism.Nucleic acid metabolism.RNA metabolism.Basal transcription factors	0.632						2765.74
VIT_00s0301g00020	Unknown protein	Unknown	0.314				0.345409	0.301127	2761.96
VIT_08S0007G06860	Myrcene synthase (VvTPS31), (3R)-Linalool syn	Metabolism.Secondary metabolism.Terpenoid metabolism.Monoterpenoid metabolism.Monoterpenoid biosynthesis	0.038	0.606		0.417189			2761.91
VIT_03S0038G04190	Pentatricopeptide (PPR) repeat-containing protein	Diverse functions.Gene family with diverse functions.Pentatricopeptide domain family	0.318						2759.77
VIT_11s0037g00450	no hit	No hit	0.368						2756.88
VIT_13S0019G01850	Transposon protein, putative, CACTA	Transposable elements viral and plasmid proteins.Protein from transposable element	0.402						2756.28
VIT_13s0084g00480	no hit	No hit	0.587						2750.24
VIT_14s0219g00090	Unknown protein	Unknown	0.414				0.451923		2747.6
VIT_12S0142G00220	Haloacid dehalogenase hydrolase	Metabolism.Primary metabolism.Generation of metabolite precursors and energy.Glyoxylate and dicarboxylate metabolism	0.494						2727
VIT_18S0001G08030	Phosphoglycerate mutase	Metabolism.Primary metabolism.Carbohydrate metabolism.Glycolysis Gluconeogenesis	0.216						2723.22
VIT_01S0011G00790	DnaJ homolog, subfamily C, member 2 gonidia forming protein GlsA	Transport overview.Primary Active Transporters.P-P-bond hydrolysis-driven transporters.General Secretory Pathway (Sec)	0.465						2717.48
VIT_06S0004G04490	Unknown protein	Unknown	0.267						2712.86
VIT_13s0084g00690	Nudix hydrolase 16	Metabolism.Primary metabolism.Nucleobase, nucleoside, nucleotide, nucleic acid metabolism.Nudix hydrolase family	-0.077		0.77096		0.293059	0.343529	2705.39
VIT_11s0016g04500	Protein phosphatase 2 (formerly 2A), regulatory subunit B'	Signaling.Signaling pathway.Calcium sensors and Signaling	0.124						2704.18
VIT_04S0043G00870	Unknown protein	Unknown	0.448	0.422					2702.87
VIT_11s0037g01360	NADH dehydrogenase subunit 4	Metabolism.Primary metabolism.Generation of metabolite precursors and energy.Electron transport.Respiratory-chain phosphorylation	0.636						2699.07
VIT_06S0080G00440	Ribosomal protein S9	Metabolism.Primary metabolism.Protein metabolism and modification.Protein synthesis.Ribosome	0.224						2694.83
VIT_09s0002g02420	Dual-specific kinase DSK1	Signaling.Signaling pathway.Protein kinase	0.371						2688.8
VIT_08S0040G02540	Diaminopimelate epimerase	Metabolism.Primary metabolism.Amino acid metabolism.Lysine metabolism.Lysine biosynthesis	0.224						2687.93
VIT_11S0065G00640	Cycloartenol synthase	Metabolism.Primary metabolism.Lipid metabolism.Steroid metabolism.Steroid biosynthesis	0.293						2686.7
VIT_00S0181G00240	Unknown	Unknown	0.287						2682.77
VIT_11s0016g05460	BRI1-KD interacting protein	Signaling.Hormone Signaling.Brassinosteroid Signaling.Brassinosteroid-mediated Signaling pathway	0.599						2682.64
VIT_18S0072G00150	Unknown protein	Unknown	0.122			0.361166			2679.31
VIT_08s0058g01000	aspartate aminotransferase	Metabolism.Primary metabolism.Amino acid metabolism.Alanine and aspartate metabolism	0.533			0.33631			2677.05
VIT_18s0001g12510	5' nucleotidase	Metabolism.Primary metabolism.Nucleobase, nucleoside, nucleotide, nucleic acid metabolism.Nucleotide metabolism.Purine metabolism	0.509						2672.09
VIT_14S0219G00170	Zinc finger (CCCH-type) family protein	Regulation overview.Regulation of gene expression.Regulation of transcription.Transcription factor.C3H family transcription factor	0.442						2671.14
VIT_04S0008G06660	Unknown protein	Unknown	0.008	0.483			0.108303	0.133487	2669.71
VIT_06s0061g00410	ABC transporter F member 2	Transport overview.Macromolecule transport.Multidrug transport.Multidrug ABC transport	0.319						2667.09
VIT_00S0992G00030	Calmodulin-binding	Signaling.Signaling pathway.Calcium sensors and Signaling	0.262				0.292437		2665.84
VIT_06S0004G06620	Zinc finger (C3HC4-type ring finger)	Regulation overview.Regulation of gene expression.Regulation of transcription.Transcription factor.Zinc finger C3HC4 family transcription factor	0.335						2665.33
VIT_09s0002g03430	cytochrome b5 domain-containing protein	Unclear	0.311				0.287328		2664.98
VIT_15S0046G02200	SEC10 (exocyst complex component SEC10)	Transport overview.Macromolecule transport.Protein transport.Tethering factors	0.693						2662.54
VIT_00s1045g00030	Unknown	Unknown	0.316	0.402	0.69559				2652.21
VIT_11s0016g05010	lactoylglutathione lyase	Metabolism.Primary metabolism.Carbohydrate metabolism.Monosaccharide metabolism.Pyruvate metabolism	0.366	0.437		5.27984			2652.14
VIT_12s0059g02480	CYCP2;1 (cyclin p2;1)	Cellular process.Cell growth and death	0.557						2650.53
VIT_16S0013G01530	U3 small nucleolar RNA-associated protein 10	Cellular process.Cellular component organization and biogenesis.Ribosome organization and biogenesis	0.072	0.467					2650.02
VIT_00S1428G00010	Ankyrin repeat	Diverse functions.Gene family with diverse functions.Ankyrin domain family	0.205					0.407108	2646.18
VIT_11S0016G05600	Zinc finger (ubiquitin-hydrolase) domain-containing	Regulation overview.Regulation of gene expression.Regulation of transcription.Transcription factor.Other zinc finger family transcription factor	0.349						2642.35
VIT_07s0191g00030	RAB GTPase RABA4A	Cellular process.Cellular transport.Protein trafficking.Vesicle-mediated trafficking	0.31						2637.85
VIT_06s0061g00140	Unknown protein	Unknown	0.451					0	2636.46
VIT_14s0068g01380	Constans-like 14	Development.Reproductive development.Flower development	0.711						2631.88
VIT_03s0088g00160	serine carboxypeptidase SCPL17	Metabolism.Primary metabolism.Protein metabolism and modification.Proteolysis.Peptidase-mediated proteolysis	0.636	0.411					2630.8
VIT_11s0016g02150	Protein kinase CDG1	Signaling.Signaling pathway.Protein kinase	0.628						2630.46
VIT_09s0002g07940	vacuolar pyrophosphatase [Vitis vinifera]	Metabolism.Primary metabolism.Generation of metabolite precursors and energy.Electron transport.Respiratory-chain phosphorylation	0.104						2630.38
VIT_12S0059G02290	Unknown protein	Unknown	0.431						2629.32
VIT_11S0016G05630	Acetylglucosaminyltransferase	Metabolism.Primary metabolism.Carbohydrate metabolism.Oligosaccharide metabolism.Glycan metabolism.Glycan structures-biosynthesis1	0.445						2626.33
VIT_05S0062G00800	No hit	No hit	0.095	0.506					2625.67
VIT_13s0064g01020	Unknown protein	Unknown	0.425				0.461382		2618.29
VIT_02S0033G01410	Alpha-glucosidase 2	Metabolism.Primary metabolism.Carbohydrate metabolism.Monosaccharide metabolism.Galactose metabolism	0.269						2617.59
VIT_09s0054g01600	Splicing factor YT521-B	Metabolism.Primary metabolism.Nucleobase, nucleoside, nucleotide, nucleic acid metabolism.Nucleic acid metabolism.RNA metabolism.RNA processing.mRNA processing.mRNA splicing	0.549						2612.09
VIT_16S0039G02400	Protein kinase FU (FUSED)	Signaling.Signaling pathway.Protein kinase	0.293				0.440678		2611.53
VIT_00S0181G00130	Riboflavin kinase	Metabolism.Primary metabolism.Coenzyme and prosthetic group metabolism.Riboflavin metabolism.Riboflavin biosynthesis	0.439						2610.18
VIT_14S0030G00210	Sugar transporter ERD6-like 5	Transport overview.Electrochemical Potential-driven Transporters.Porters.Major Facilitator Superfamily.Sugar Porter	0.125	0.415		4.40284			2609.94
VIT_01s0010g02240	Unknown protein	Unknown	0.386				0.377778		2608.58
VIT_03s0091g00550	Unknown protein	Unknown	0.465						2601.7
VIT_00s0372g00020	linalool synthase	Metabolism.Secondary metabolism.Terpenoid metabolism.Terpenoid biosynthesis	0.478						2601.09
VIT_01S0150G00050	GT2-like trihelix DNA-binding protein	Regulation overview.Regulation of gene expression.Regulation of transcription.Transcription factor.Trihelix family transcription factor	0.578						2600.83
VIT_13s0067g02570	Potassium transporter 2	Transport overview.Electrochemical Potential-driven Transporters.Porters.K+ uptake porter (aka permease)	0.353						2600.21
VIT_03s0038g03200	MATE efflux family protein	Transport overview.Electrochemical Potential-driven Transporters.Porters.Multidrug/Oligosaccharidyl-lipid/Polysaccharide Flippase.Multi Antimicrobial Extrusion	0.484						2598.24
VIT_09S0018G01540	Unknown protein	Unknown	0.15						2597.96
VIT_03s0063g02530	Unknown protein	Unknown	0.523			4.16566		0.471359	2596.36
VIT_04S0023G01530	Transcription initiation factor TFIIB	Metabolism.Primary metabolism.Nucleobase, nucleoside, nucleotide, nucleic acid metabolism.Nucleic acid metabolism.RNA metabolism.Basal transcription factors	0.328	0.566					2596.09
VIT_04S0044G01860	Auxin efflux carrier	Signaling.Hormone Signaling.Auxin Signaling.Auxin transport	0.217					0.228916	2594.09
VIT_15S0045G01250	EIF4-gamma/eIF5/eIF2-epsilon domain-containing protein	Metabolism.Primary metabolism.Protein metabolism and modification.Protein synthesis.Translation.Translational initiation	0.278						2592.95
VIT_02s0087g00030	Alpha-glucosidase	Metabolism.Primary metabolism.Carbohydrate metabolism.Monosaccharide metabolism.Galactose metabolism	0.333						2583.21
VIT_06s0004g05150	TOC75 (translocon outer membrane complex 75)	Transport overview.Primary Active Transporters.P-P-bond hydrolysis-driven transporters.Chloroplast Env Prot Translocase	0.501						2577.81
VIT_00S0818G00010	Splicing factor 3B subunit 2	Metabolism.Primary metabolism.Nucleobase, nucleoside, nucleotide, nucleic acid metabolism.Nucleic acid metabolism.RNA metabolism.RNA processing.mRNA processing.mRNA splicing	0.105						2574.55
VIT_18s0001g04600	glutaredoxin	Response to stimulus.Stress response.Abiotic stress response.Oxidative stress response	0.522			0.357564			2573.18
VIT_02S0025G04750	Glycerate dehydrogenase	Metabolism.Primary metabolism.Generation of metabolite precursors and energy.Glyoxylate and dicarboxylate metabolism	0.26						2570.25
VIT_18S0001G11090	Uroporphyrinogen-III synthase	Metabolism.Primary metabolism.Cofactor metabolism.Tetrapyrrole metabolism	0.534						2568.03
VIT_01S0011G01620	ParB nuclease domain-containing protein	Response to stimulus.Stress response.Abiotic stress response.Oxidative stress response	0.185						2566.68
VIT_00S0120G00020	Importin beta-3	Transport overview.Incompletely characterized transport systems.Recognized transporters of unknown biochemical mechanism.Nuclear pore complex	0.26						2566.18
VIT_18S0001G00040	Unknown protein	Unknown	0.285				0.322259		2563.84
VIT_17s0000g01630	Calmodulin CML37	Signaling.Signaling pathway.Calcium sensors and Signaling	0.046						2562.6
VIT_01S0137G00610	Sphere organelles protein	Unknown	0.373						2556.02
VIT_02S0025G04760	Splicing factor YT521-B	Metabolism.Primary metabolism.Nucleobase, nucleoside, nucleotide, nucleic acid metabolism.Nucleic acid metabolism.RNA metabolism.RNA processing.mRNA processing.mRNA splicing	0.477						2555.26
VIT_04S0008G06730	Import inner membrane translocase subunit Tim17/Tim22/Tim23	Transport overview.Primary Active Transporters.P-P-bond hydrolysis-driven transporters.Mitochondrial Protein Translocase	0.285						2551.75
VIT_08S0007G04180	Retrotransposon protein, Ty1-copia subclass	Transposable elements viral and plasmid proteins.Protein from transposable element	0.083			0.250754	0.291614	0.367726	2550.42
VIT_12S0142G00430	Alternative oxidase 2, (AOX2)	Signaling.Hormone Signaling.ABA Signaling.ABA-mediated Signaling pathway	0.233						2547.31
VIT_07s0005g05680	Tetratricopeptide repeat domain male sterility MS5	Unknown	0.397					0.306358	2545.79
VIT_05S0062G01030	Unknown protein	Unknown	0.399						2545.62
VIT_17S0000G00400	Phosphate carrier protein	Transport overview.Electrochemical Potential-driven Transporters.Porters.Mitochondrial Carrier.Phosphate carrier	0.348						2545.06
VIT_14s0060g00460	Receptor-like protein kinase	Signaling.Signaling pathway.Protein kinase	0.124			0.214665	0.424786		2544.49
VIT_10S0003G01460	Nucleobase-ascorbate transporter 2 (NAT2)	Transport overview.Electrochemical Potential-driven Transporters.Porters.Nucleobase:Cation Symporter-2	0.171					0.330314	2544.33
VIT_00S0211G00060	Metalloendopeptidase	Metabolism.Primary metabolism.Protein metabolism and modification.Proteolysis.Peptidase-mediated proteolysis.Metallopeptidase-mediated proteolysis	0.141						2543.28
VIT_05S0094G00860	Syntaxin 61	Cellular process.Cellular transport.Protein trafficking	0.127						2542.1
VIT_12s0057g00960	FAR1-RELATED SEQUENCE 10	Regulation overview.Regulation of gene expression.Regulation of transcription.Transcription factor.FAR1-like family transcription factor	0.715						2539.08
VIT_10S0597G00040	Pentatricopeptide (PPR) repeat-containing protein	Diverse functions.Gene family with diverse functions.Pentatricopeptide domain family	0.128	0.407					2538.58
VIT_03S0038G01920	Nuclear pore complex protein Nup188	Transport overview.Macromolecule transport.RNA transport	0.191						2538.32
VIT_19S0085G00550	Ser/Thr protein kinase	Signaling.Signaling pathway.Protein kinase	0.279						2537.59
VIT_02S0012G03110	CTV.22	Unknown	0.185						2532.13
VIT_16S0098G01670	Ribosomal protein L9	Metabolism.Primary metabolism.Protein metabolism and modification.Protein synthesis.Ribosome	0.409						2528.87
VIT_19S0027G01010	Unknown protein	Unknown	0.351						2528.04
VIT_18s0072g00920	Caffeate 3-O-methyltransferase 1	Metabolism.Secondary metabolism.Phenylpropanoid metabolism.Phenylpropanoid biosynthesis	0.385						2525.83
VIT_09s0002g01740	casein kinase 1	Signaling.Signaling pathway.Protein kinase	0.423						2523.14
VIT_00s0327g00070	Acyl-[acyl-carrier-protein] desaturase	Metabolism.Primary metabolism.Lipid metabolism.Fatty acid metabolism.Fatty acid biosynthesis.Unsaturated fatty acid biosynthesis	0.438						2522.48
VIT_02S0087G00130	Unknown protein	Unknown	0.423						2519.49
VIT_00S0199G00120	Heat shock protein binding	Metabolism.Primary metabolism.Protein metabolism and modification.Protein folding.Chaperone-mediated protein folding.HSP-mediated protein folding	0.174						2519.22
VIT_05S0020G02080	Zinc finger (C3HC4-type ring finger)	Regulation overview.Regulation of gene expression.Regulation of transcription.Transcription factor.Zinc finger C3HC4 family transcription factor	0.379						2513.1
VIT_01s0011g02260	metal-nicotianamine transporter YSL7	Transport overview.Electrochemical Potential-driven Transporters.Porters.Oligopeptide Transporter	0.267		0.74056	0.420928	2.41318		2512.01
VIT_15S0021G01810	Armadillo/beta-catenin repeat family protein	Unknown	0.666						2510.28
VIT_09S0070G00870	Unknown	Unknown	0.167						2505.67
VIT_02s0087g00320	glycosyl transferase family 1 protein	Metabolism.Primary metabolism.Carbohydrate metabolism.Glycosyl transference	0.695			0.125874	0.337278		2505.47
VIT_00s0313g00070	MIKC-Type MADS Box Genes Family (VvSVP1)	Development.Reproductive development.Flower development	0.217			0.301172	0.212252	0.324188	2505.23
VIT_06s0004g01250	Omega-6 fatty acid desaturase, endoplasmic reticulum (FAD2)	Metabolism.Primary metabolism.Lipid metabolism.Fatty acid metabolism.Fatty acid biosynthesis.Unsaturated fatty acid biosynthesis	0.215		0.66663	0.210909	0.0173283	0.0603291	2504.83
VIT_15S0021G02520	Unknown protein	Unknown	0.3						2501.99
VIT_07S0129G01020	MRG	Cellular process.Cellular component organization and biogenesis.Nucleus.Chromosome organization and biogenesis.Chromatin assembly	0.384						2498.53
VIT_01S0011G01540	Unknown protein	Unknown	0.104						2495.29
VIT_06S0009G00970	Thylakoid lumenal P17.1 protein	Unknown	0.278						2490.39
VIT_18S0166G00130	Substrate carrier, Mitochondrial	Transport overview.Electrochemical Potential-driven Transporters.Porters.Mitochondrial Carrier	0.3						2490.22
VIT_18S0001G02440	Aldehyde Dehydrogenase (VvALDH3H1)	Metabolism.Primary metabolism.Carbohydrate metabolism.Glycolysis Gluconeogenesis	0.223						2488.36
VIT_01S0011G00470	Metallophosphatase	Unclear	0.12						2480.83
VIT_00S0187G00240	SWIB complex BAF60b domain-containing protein	Regulation overview.Regulation of gene expression.Regulation of transcription.Transcription factor.SWIB	0.058						2478.82
VIT_11S0016G03120	TRNA/rRNA methyltransferase (SpoU)	Metabolism.Primary metabolism.Nucleobase, nucleoside, nucleotide, nucleic acid metabolism.Nucleic acid metabolism.RNA metabolism	0.458						2478.44
VIT_17s0000g07330	GR-RBP3 (glycine-rich RNA-binding protein 3)	Response to stimulus.Stress response.Abiotic stress response.Temperature stress response.Cold stress response	0.376						2474
VIT_00S0198G00040	CTV.22	Unknown	0.181						2472.78
VIT_08S0040G01030	Unknown protein	Unknown	0.338						2466.95
VIT_13s0019g01470	Geranylgeranyltransferase type I beta subunit	Metabolism.Primary metabolism.Lipid metabolism.Steroid metabolism.Steroid biosynthesis	0.251						2464.39
VIT_17s0000g10420	DNA-binding protein GT-1-related	Regulation overview.Regulation of gene expression.Regulation of transcription.Transcription factor.Trihelix family transcription factor	0.425	0.465			0.211634	0.296296	2464.23
VIT_12S0028G02380	Unknown protein	Unknown	0.439						2461.97
VIT_14s0066g00480	Heterogeneous nuclear ribonucleoprotein A1/A3	Metabolism.Primary metabolism.Nucleobase, nucleoside, nucleotide, nucleic acid metabolism.Nucleic acid metabolism.RNA metabolism.RNA processing.mRNA processing.mRNA splicing	0.391						2454.89
VIT_01S0011G01050	Vacuolar sorting receptor 6	Transport overview.Macromolecule transport.Protein transport.Protein coat	0.098			0.173156	0.435992		2451.99
VIT_12S0028G03880	Pentatricopeptide (PPR) repeat-containing protein	Diverse functions.Gene family with diverse functions.Pentatricopeptide domain family	0.533						2448.92
VIT_04s0023g02540	peroxisomal biogenesis factor 11 (PEX11C)	Cellular process.Cellular component organization and biogenesis.Organelle organization and biogenesis.Peroxisome organization and biogenesis	0.293						2447.49
VIT_06s0004g06500	villin	Cellular process.Cellular component organization and biogenesis.Cytoskeleton organization and biogenesis.Actin organization and biogenesis	0.49						2447.12
VIT_16s0013g01720	N4-(beta-N-acetylglucosaminyl)-L-asparaginase	Metabolism.Primary metabolism.Carbohydrate metabolism.Oligosaccharide metabolism.N-Glycan metabolism.N-Glycan catabolism	0.416						2446.65
VIT_08S0058G01430	PRC-barrel	Unclear	0.337						2445.07
VIT_07S0031G00470	DNA polymerase alpha	Metabolism.Primary metabolism.Nucleobase, nucleoside, nucleotide, nucleic acid metabolism.Nucleic acid metabolism.DNA metabolism.DNA replication	0.215				0.439064		2442.14
VIT_03S0091G00600	Amino acid permease	Transport overview.Electrochemical Potential-driven Transporters.Porters.Amino Acid/Auxin Permease	0.208			0.446463			2436.74
VIT_13s0019g02090	Thylakoid lumenal 15 kDa protein 1	Unknown	0.457						2433.58
VIT_02S0087G00100	Ankyrin repeat family	Transport overview.Accessory factors involved in transport.Auxiliary transport proteins.Ankyrin	0.297						2432.44
VIT_18S0001G13320	ERF/AP2 Gene Family (VvERF039),Dehydration Responsive Element-Binding Transcription Factor (VvDREB29)	Signaling.Hormone Signaling.Ethylene Signaling.Ethylene-mediated Signaling pathway	0.053	0.453				0.0180723	2432.35
VIT_10S0116G00100	Strubbelig receptor family 8	Signaling.Signaling pathway.Protein kinase	0.166						2421.9
VIT_01s0137g00070	b-keto acyl reductase	Unclear	0.598				0.216146	0.198381	2421.15
VIT_18S0001G05270	ERGIC and golgi 3	Transport overview.Incompletely characterized transport systems.Putative transport protein.Transporter unknown	0.2						2420.42
VIT_05S0020G02640	Unknown protein	Unknown	0.244						2418.17
VIT_01S0026G01610	Unknown protein	Unknown	0.415						2417.29
VIT_02s0012g00090	Phosphatidylinositol-4-phosphate 5-kinase	Metabolism.Primary metabolism.Carbohydrate metabolism.Monosaccharide metabolism.Inositol phosphate metabolism	0.425						2415.48
VIT_01s0127g00120	Polygalacturonase GH28	Cellular process.Cellular component organization and biogenesis.Cell wall organization and biogenesis.Cell wall metabolism.Cell wall modification.Pectin modification	0.54	0.525			12.3636		2414.68
VIT_06S0009G03330	Cig3	Signaling.Hormone Signaling.Cytokinin Signaling.Cytokinin-mediated Signaling pathway	0.098						2409.99
VIT_16s0050g02530	myb TRIPTYCHON	Cellular process.Cell growth and death	0.476						2406.14
VIT_12S0034G00950	Kinetochore protein	Cellular process.Cell growth and death.Cell division.Mitosis	0.143						2404.1
VIT_12s0059g02460	Histone-lysine N-methyltransferase ATXR2	Metabolism.Primary metabolism.Amino acid metabolism.Lysine metabolism	0.525						2401.92
VIT_12S0034G00780	Kinetochore protein	Cellular process.Cell growth and death.Cell division.Mitosis	0.137						2400.18
VIT_07s0005g04460	ABC transporter C member 1	Transport overview.Macromolecule transport.Multidrug transport.Multidrug ABC transport	0.42					0.355314	2393.13
VIT_01S0011G06550	Na+/H+ antiporter SOS1	Signaling.Hormone Signaling.ABA Signaling.ABA-mediated Signaling pathway	0.216						2391.17
VIT_19S0027G00590	RNA-binding protein with serine-rich domain 1 RNPS1	Metabolism.Primary metabolism.Nucleobase, nucleoside, nucleotide, nucleic acid metabolism.Nucleic acid metabolism.RNA metabolism.RNA processing.mRNA processing.mRNA splicing	0.234						2390.59
VIT_01S0010G03310	Unknown protein	Unknown	0.175						2388.43
VIT_16S0013G00940	Kinetochore protein NDC80	Cellular process.Cell growth and death	0.156						2385.98
VIT_15S0046G01040	Lipase class 3	Unclear	0.025	0.456			0.00220212	0.182447	2385.14
VIT_05S0020G02510	Guanylate kinase	Metabolism.Primary metabolism.Nucleobase, nucleoside, nucleotide, nucleic acid metabolism.Nucleotide metabolism.Purine metabolism	0.28						2384.41
VIT_13s0073g00340	VPS60.2 SNF7	Transport overview.Macromolecule transport.Protein transport.Tethering factors	0.681						2383.44
VIT_06S0004G02270	Nuclear transcription factor Y subunit A-1	Regulation overview.Regulation of gene expression.Regulation of transcription.Transcription factor.CCAAT family transcription factor.HAP2-type	0.494	0.402		2.92444			2377.43
VIT_18S0001G09200	Ubiquitin system component Cue domain-containing protein	Unclear	0.422						2375.56
VIT_19S0093G00590	Myosin heavy chain-like protein	Cellular process.Cellular component organization and biogenesis.Cytoskeleton organization and biogenesis.Myosin-driven movement	0.139			3.23577	0.473684		2370.5
VIT_09S0070G00950	CTV.22	Unknown	0.162						2367.03
VIT_17S0119G00070	Unknown protein	Unknown	0.435						2366.03
VIT_03s0091g00240	haloacid dehalogenase hydrolase	Metabolism.Primary metabolism.Generation of metabolite precursors and energy.Glyoxylate and dicarboxylate metabolism	0.372						2365.99
VIT_07s0005g03110	tetratricopeptide repeat (TPR)-containing protein	Unknown	0.643	0.45					2363.91
VIT_02s0025g03110	Cinnamyl alcohol dehydrogenase	Metabolism.Secondary metabolism.Phenylpropanoid metabolism.Phenylpropanoid biosynthesis	0.565						2361.8
VIT_18S0001G04860	Aspartate transaminase.	Metabolism.Primary metabolism.Amino acid metabolism.Alanine and aspartate metabolism	0.576						2359.39
VIT_15s0048g02830	Rac GTPase activating protein	Transport overview.Incompletely characterized transport systems.Recognized transporters of unknown biochemical mechanism.Non ABC Multidrug Exporter	0.065		0.81335				2355.75
VIT_18S0089G00900	Whirly 2	Regulation overview.Regulation of gene expression.Regulation of transcription.Transcription factor.PBF-2-like	0.354						2355.53
VIT_09s0054g01680	no hit	No hit	0.412	0.415					2354.63
VIT_08s0040g00930	Cyclin B-type	Cellular process.Cell growth and death	0.394				0.392788	3.17417	2351.27
VIT_11S0016G04040	Unknown protein	Unknown	0.184						2348.17
VIT_02S0025G02830	Beta-1,3-galactosyltransferase sqv-2	Metabolism.Primary metabolism.Lipid metabolism.Sphingolipid metabolism.Glycosphingolipid metabolism.Glycosphingolipid biosynthesis	0.217						2346.32
VIT_18S0001G11820	LIM domain containing protein	Regulation overview.Regulation of gene expression.Regulation of transcription.Transcription factor.LIM family transcription factor	0.593						2345.3
VIT_02s0012g01140	Protein kinase	Signaling.Signaling pathway.Protein kinase	0.383						2342.68
VIT_04S0008G00530	Serine/threonine-protein kinase Aurora-1	Cellular process.Cell growth and death	0.357						2340.91
VIT_12S0035G01840	CAND1 (Cullin-associated and neddylation dissociated, hemivenata)	Signaling.Hormone Signaling.Auxin Signaling.Auxin-mediated Signaling pathway	0.266						2334.5
VIT_02s0109g00350	carboxyl-terminal proteinase	Metabolism.Primary metabolism.Protein metabolism and modification.Proteolysis.Peptidase-mediated proteolysis	0.327					0	2331.51
VIT_06S0004G05040	Protein-S-isoprenylcysteine O-methyltransferase	Metabolism.Primary metabolism.Amino acid metabolism.Methionine metabolism	0.394						2326.04
VIT_07S0031G00320	Curly leaf PHCLF1	Development.Reproductive development.Flower development	0.219						2323.7
VIT_16s0098g01740	Unknown protein	Unknown	0.439					0.259615	2323.47
VIT_17S0000G10010	Callose synthase catalytic subunit	Metabolism.Primary metabolism.Carbohydrate metabolism.Polysaccharide metabolism.Starch and sucrose metabolism	0.396						2319.24
VIT_14S0068G01650	GYF domain-containing protein	Unclassified	0.343						2317.76
VIT_16S0098G01570	Acyl-CoA binding protein 2 (ACBP2)	Unknown	0.227						2315.91
VIT_14S0006G03040	DNA repair protein RAD23	Metabolism.Primary metabolism.Nucleobase, nucleoside, nucleotide, nucleic acid metabolism.Nucleic acid metabolism.DNA metabolism.DNA recombination and repair.repair.Nucleotide excision repair	0.394						2307.76
VIT_08S0058G01400	Phospholipid-translocating ATPase ALA1	Transport overview.Primary Active Transporters.P-P-bond hydrolysis-driven transporters.P-type ATPase (P-ATPase).phospholipid transporting	0.407						2301.5
VIT_04s0008g07110	aspartic proteinase nepenthesin-2 precursor	Metabolism.Primary metabolism.Protein metabolism and modification.Proteolysis.Peptidase-mediated proteolysis	-0.366			0.157812	0.235591		2301.14
VIT_07S0005G04950	Unknown protein	Unknown	0.223						2300.98
VIT_11S0078G00440	U4/U6.U5 tri-snRNP-associated protein 1 SART-1	Metabolism.Primary metabolism.Nucleobase, nucleoside, nucleotide, nucleic acid metabolism.Nucleic acid metabolism.RNA metabolism.RNA processing.mRNA processing.mRNA splicing	0.194						2292.52
VIT_05s0062g00120	Ribosomal protein S8 (RPS8B) 40S	Metabolism.Primary metabolism.Protein metabolism and modification.Protein synthesis.Ribosome	0.366						2292.1
VIT_15S0021G01530	VAD1 (vascular associated death1)	Unclear	0.486						2291.86
VIT_03s0038g02200	Peptidyl-prolyl cis-trans isomerase A (cyclophilin A)	Metabolism.Primary metabolism.Protein metabolism and modification.Protein folding.Peptidyl prolyl isomerase-mediated protein folding	0.398						2288.78
VIT_08S0056G00230	Unknown protein	Unknown	0.131						2285
VIT_16s0100g00160	HMG-CoA synthase 2	Metabolism.Primary metabolism.Lipid metabolism.Synthesis and degradation of ketone bodies	0.282						2281.01
VIT_13S0019G01840	Cell division cycle 20-like protein 1	Metabolism.Primary metabolism.Protein metabolism and modification.Proteolysis.cytoplasmic and nuclear protein degradation.Ubiquitin-mediated proteolysis	0.231				0.399527	6.94839	2276
VIT_17s0000g08590	Unknown protein	Unknown	0.345						2274.16
VIT_01S0011G01710	Exocyst complex component EXO84 C	Transport overview.Macromolecule transport.Protein transport.Tethering factors	0.294						2272.6
VIT_14S0171G00280	Unknown protein	Unknown	0.556						2268.39
VIT_17s0000g09980	REF6 (RELATIVE OF EARLY FLOWERING 6)	Development.Reproductive development.Flower development	0.319						2267.86
VIT_01S0026G01510	Protein kinase 5'-AMP-activated	Signaling.Signaling pathway.Protein kinase	0.365						2265.31
VIT_08s0007g04500	no hit	No hit	0.394						2263.87
VIT_14s0128g00900	MORC family CW-type zinc finger 4	Unknown	0.439	0.424			0.251542	0.320456	2259.89
VIT_00s0186g00010	Hexaprenyldihydroxybenzoate methyltransferase	Metabolism.Primary metabolism.Coenzyme and prosthetic group metabolism.Biosynthesis of derivatives of dehydroquinic acid, shikimic acid and chorismic acid.Ubiquinone biosynthesis	0.289	0.505					2257.68
VIT_07S0129G00640	Unknown protein	Unknown	0.556						2254.85
VIT_05s0094g01140	allyl alcohol dehydrogenase	Unclear	0.261			0.246667			2254.69
VIT_10S0003G04300	F-box/LRR-repeat protein 20	Metabolism.Primary metabolism.Protein metabolism and modification.Proteolysis.cytoplasmic and nuclear protein degradation.Ubiquitin-mediated proteolysis	0.444						2253.29
VIT_11S0016G04520	Transmembrane protein 19	Unknown	0.388						2251.82
VIT_14S0006G01650	Calcium-binding EF-hand	Unknown	0.305						2248.51
VIT_06s0061g00470	myb domain protein 36	Regulation overview.Regulation of gene expression.Regulation of transcription.Transcription factor.MYB family transcription factor	0.536				0.0734523	0.0936679	2241.76
VIT_17s0053g00980	DnaJ homolog, subfamily C, member 15	Transport overview.Primary Active Transporters.P-P-bond hydrolysis-driven transporters.General Secretory Pathway (Sec)	0.301						2241.33
VIT_08S0007G00210	Unknown protein	Unknown	0.164						2238.51
VIT_05S0020G01440	Unknown protein	Unknown	0.312						2236.01
VIT_00S0204G00070	Unknown protein	Unknown	0.063						2234.23
VIT_07s0129g00130	unknown	Unknown	0.398						2231.29
VIT_16s0039g00490	Unknown protein	Unknown	0.444	0.539					2229.86
VIT_19S0014G05200	Unknown protein	Unknown	0.239						2225.84
VIT_14s0060g00440	glucan endo-1,3-beta-glucosidase-related	Metabolism.Primary metabolism.Carbohydrate metabolism.Polysaccharide metabolism.Starch and sucrose metabolism	0.357						2223.1
VIT_18s0001g13220	pentatricopeptide (PPR) repeat-containing protein	Diverse functions.Gene family with diverse functions.Pentatricopeptide domain family	0.373						2219.49
VIT_09s0002g06430	Lactoylglutathione lyase	Metabolism.Primary metabolism.Carbohydrate metabolism.Monosaccharide metabolism.Pyruvate metabolism	0.193		0.57675			0.0535906	2218.69
VIT_09S0054G01830	FAR1-related sequence 4	Regulation overview.Regulation of gene expression.Regulation of transcription.Transcription factor.FAR1-like family transcription factor	0.174						2215.99
VIT_18s0001g00990	CALMODULIN-DOMAIN PROTEIN KINASE 9 CPK9	Response to stimulus.Stress response.Biotic stress response.Plant-pathogen interaction	0.461						2215.16
VIT_08S0007G08210	Zinc finger (CCCH-type) family protein	Regulation overview.Regulation of gene expression.Regulation of transcription.Transcription factor.C3H family transcription factor	0.416						2208.11
VIT_01S0146G00120	Amidohydrolase	Unclear	0.367						2201.39
VIT_06S0004G02480	Cysteine peptidase	Metabolism.Primary metabolism.Protein metabolism and modification.Proteolysis.Peptidase-mediated proteolysis	0.319				0.381933		2200.68
VIT_08S0007G00700	Aspartic Protease (VvAP21)	Cellular process.Cell growth and death.Cell death	0.192			0.21675			2198.57
VIT_12s0035g00910	bile acid sodium symporter	Transport overview.Electrochemical Potential-driven Transporters.Porters.Bile Acid:Na+ Symporter	0.431				0.411805		2196.47
VIT_16s0050g00760	short-chain dehydrogenase/reductase (SDR)	Unclear	0.312						2195.73
VIT_06S0004G05530	Serine/threonine protein phosphatase PP1	Metabolism.Primary metabolism.Carbohydrate metabolism.Polysaccharide metabolism.Starch and sucrose metabolism	0.133						2193.92
VIT_12S0028G00440	Protein phosphatase 2C	Signaling.Signaling pathway.Protein phosphatase.PP2C	0.148						2193.88
VIT_13S0067G03360	Adenylate kinase	Metabolism.Primary metabolism.Nucleobase, nucleoside, nucleotide, nucleic acid metabolism.Nucleotide metabolism.Purine metabolism	0.316						2193.11
VIT_13S0156G00020	SC35 splicing factor SCL30a, 30a kD	Metabolism.Primary metabolism.Nucleobase, nucleoside, nucleotide, nucleic acid metabolism.Nucleic acid metabolism.RNA metabolism.RNA processing.mRNA processing.mRNA splicing	0.194						2192.17
VIT_06s0004g00430	Unknown protein	Unknown	0.149						2190.03
VIT_18s0001g02060	Cyclin A1	Cellular process.Cell growth and death	0.404			3.21212	0.454918		2189.62
VIT_08s0007g01640	Fructokinase	Metabolism.Primary metabolism.Carbohydrate metabolism.Monosaccharide metabolism.Fructose and mannose metabolism	0.5						2186.78
VIT_12S0028G01550	Peroxisomal membrane 22 kDa	Unknown	0.232						2185.63
VIT_19S0014G00950	DNA polymerase I	Metabolism.Primary metabolism.Nucleobase, nucleoside, nucleotide, nucleic acid metabolism.Nucleic acid metabolism.DNA metabolism.DNA replication	0.289						2182
[truncated: 4,970 more rows]
