# Supplementary material for: VviAGL11 self-regulates and targets hormone- and secondary metabolism-related genes during seed development
Source: Hortic Res. 2022 Jun 10;9:uhac133. doi: 10.1093/hr/uhac133 (PMC9433981; doi:10.1093/hr/uhac133)
Supplement: Web_Material_uhac133 [file web_material_uhac133.zip › Web_Material_uhac133/Table S1.xlsx]

## Sheet: Variant caller_R_2017_11_07_17_
Table S1. Variant caller output for the Ion PGM™ sequencing of VviAGL11 whole gene in nine table grape varieties
Chrom	Position	Ref	Variant	Sample Name	Barcode	Allele Call	Filter	Frequency	Quality	Filter	Type	Allele Source	Allele Name	Gene ID	Region Name	VCF Position	VCF Ref	VCF Variant	Original Coverage	Coverage	Filter	Coverage+	Filter	Coverage-	Filter	Allele Cov	Allele Cov+	Allele Cov-	Strand Bias	Filter	Common Signal Shift	Filter	Reference Signal Shift	Filter	Variant Signal Shift	Filter	Relative Read Quality	Filter	HP Length	Filter	Context Error+	Filter	Context Error-	Filter	Context Strand Bias	Filter	Run Name
chr18	30305666	T	C	Red Globe	IonXpress_008	Heterozygous	-	87.5	563017	-	SNP	Novel	---	N/A	N/A	30305666	T	C	8	8	-	4	-	4	-	7	4	3	0.5712	-	0.0370	-	0.0109	-	-0.0016	-	774165	-	2	-	0.0000	-	0.0000	-	0.1244	-	R_2017_11_07_17_35_45_user_SN2-2-VvAGL11
chr18	30305697	G	T	Red Globe	IonXpress_008	Heterozygous	-	63.3	114733	-	SNP	Novel	---	N/A	N/A	30305697	G	T	30	30	-	21	-	9	-	19	14	5	0.5454	-	0.0127	-	0.0077	-	-0.0046	-	2678350	-	1	-	0.0000	-	0.0000	-	0.0814	-	R_2017_11_07_17_35_45_user_SN2-2-VvAGL11
chr18	30305715	-	T	Red Globe	IonXpress_008	Heterozygous	-	59.0	126004	-	INS	Novel	---	N/A	N/A	30305714	A	AT	39	39	-	25	-	14	-	23	15	8	0.5122	-	0.1182	-	0.0522	-	-0.0260	-	385015	-	1	-	0.0000	-	0.0000	-	0.0219	-	R_2017_11_07_17_35_45_user_SN2-2-VvAGL11
chr18	30305715	-	T	Conegliano precoce 218	IonXpress_004	Heterozygous	-	25.0	16112	-	INS	Novel	---	N/A	N/A	30305714	A	AT	21	20	-	10	-	10	-	5	3	2	0.5996	-	0.1615	-	0.0026	-	0.0488	-	322004	-	1	-	0.0000	-	0.0000	-	0.1143	-	R_2017_11_07_17_35_45_user_SN2-2-VvAGL11
chr18	30305726	A	G	Red Globe	IonXpress_008	Heterozygous	-	55.8	122775	-	SNP	Novel	---	N/A	N/A	30305726	A	G	43	43	-	28	-	15	-	24	15	9	0.5283	-	0.0074	-	-0.0178	-	0.0204	-	1936290	-	1	-	0.0000	-	0.0000	-	-0.0509	-	R_2017_11_07_17_35_45_user_SN2-2-VvAGL11
chr18	30305726	A	G	Conegliano precoce 218	IonXpress_004	Heterozygous	-	20.0	121974	-	SNP	Novel	---	N/A	N/A	30305726	A	G	25	25	-	13	-	12	-	5	3	2	0.5803	-	0.0328	-	-0.0018	-	0.0256	-	1618240	-	1	-	0.0000	-	0.0000	-	0.1166	-	R_2017_11_07_17_35_45_user_SN2-2-VvAGL11
chr18	30305727	-	TAC	Red Globe	IonXpress_008	Heterozygous	-	46.2	102004	-	INS	Novel	---	N/A	N/A	30305726	A	ATAC	51	52	-	33	-	19	-	24	15	9	0.5103	-	0.0152	-	-0.0140	-	0.0156	-	2703820	-	0	-	0.0000	-	0.0000	-	0.0099	-	R_2017_11_07_17_35_45_user_SN2-2-VvAGL11
chr18	30305727	-	TAC	Conegliano precoce 218	IonXpress_004	Heterozygous	-	17.9	103677	-	INS	Novel	---	N/A	N/A	30305726	A	ATAC	28	28	-	14	-	14	-	5	3	2	0.5996	-	0.0110	-	-0.0040	-	0.0158	-	2633920	-	0	-	0.0000	-	0.0000	-	0.1419	-	R_2017_11_07_17_35_45_user_SN2-2-VvAGL11
chr18	30305752	T	A	Conegliano precoce 218	IonXpress_004	Heterozygous	-	32.6	430856	-	SNP	Novel	---	N/A	N/A	30305752	T	A	43	43	-	20	-	23	-	14	7	7	0.5348	-	0.0288	-	-0.0102	-	0.0174	-	2651210	-	2	-	0.0000	-	0.0000	-	0.0584	-	R_2017_11_07_17_35_45_user_SN2-2-VvAGL11
chr18	30305759	G	T	Red Globe	IonXpress_008	Heterozygous	-	63.5	303.38	-	SNP	Novel	---	N/A	N/A	30305759	G	T	85	85	-	45	-	40	-	54	29	25	0.5077	-	0.0281	-	0.0092	-	-0.0050	-	2345850	-	2	-	0.0000	-	0.0000	-	0.0141	-	R_2017_11_07_17_35_45_user_SN2-2-VvAGL11
chr18	30305759	G	T	Conegliano precoce 218	IonXpress_004	Heterozygous	-	31.9	440395	-	SNP	Novel	---	N/A	N/A	30305759	G	T	47	47	-	21	-	26	-	15	8	7	0.5858	-	0.0247	-	-0.0026	-	0.0057	-	2513450	-	2	-	0.0000	-	0.0000	-	0.1442	-	R_2017_11_07_17_35_45_user_SN2-2-VvAGL11
chr18	30305859	A	G	Conegliano precoce 218	IonXpress_004	Heterozygous	-	35.1	133788	-	SNP	Novel	---	N/A	N/A	30305859	A	G	134	134	-	63	-	71	-	47	27	20	0.6034	-	0.0266	-	-0.0043	-	0.0106	-	2420440	-	1	-	0.0000	-	0.0000	-	0.1806	-	R_2017_11_07_17_35_45_user_SN2-2-VvAGL11
chr18	30305911	C	T	Red Globe	IonXpress_008	Heterozygous	-	72.2	1105.3	-	SNP	Novel	---	N/A	N/A	30305911	C	T	235	241	-	118	-	123	-	174	93	81	0.5448	-	0.0182	-	0.0154	-	-0.0051	-	2521980	-	1	-	0.0000	-	0.0000	-	0.0687	-	R_2017_11_07_17_35_45_user_SN2-2-VvAGL11
chr18	30305911	C	T	Conegliano precoce 218	IonXpress_004	Heterozygous	-	36.7	162051	-	SNP	Novel	---	N/A	N/A	30305911	C	T	137	147	-	71	-	76	-	54	31	23	0.5906	-	0.0167	-	0.0106	-	-0.0113	-	2848570	-	1	-	0.0000	-	0.0000	-	0.1500	-	R_2017_11_07_17_35_45_user_SN2-2-VvAGL11
chr18	30305919	-	A	Red Globe	IonXpress_008	Heterozygous	-	71.6	728792	-	INS	Novel	---	N/A	N/A	30305918	C	CA	235	232	-	107	-	125	-	166	78	88	0.5087	-	0.0817	-	-0.0626	-	0.0307	-	123813	-	6	-	0.0000	-	0.0000	-	-0.0307	-	R_2017_11_07_17_35_45_user_SN2-2-VvAGL11
chr18	30306068	C	T	Red Globe	IonXpress_008	Heterozygous	-	70.0	894458	-	SNP	Novel	---	N/A	N/A	30306068	C	T	207	207	-	100	-	107	-	145	74	71	0.5272	-	0.0419	-	-0.0301	-	0.0136	-	850667	-	1	-	0.0000	-	0.0000	-	0.0509	-	R_2017_11_07_17_35_45_user_SN2-2-VvAGL11
chr18	30306159	G	T	Red Globe	IonXpress_008	Heterozygous	-	56.8	516451	-	SNP	Novel	---	N/A	N/A	30306159	G	T	184	185	-	86	-	99	-	105	47	58	0.5174	-	0.0528	-	-0.0389	-	0.0318	-	1283010	-	1	-	0.0000	-	0.0000	-	-0.0364	-	R_2017_11_07_17_35_45_user_SN2-2-VvAGL11
chr18	30306176	A	G	Red Globe	IonXpress_008	Heterozygous	-	57.2	515644	-	SNP	Novel	---	N/A	N/A	30306176	A	G	177	180	-	86	-	94	-	103	48	55	0.5118	-	0.0227	-	-0.0164	-	0.0164	-	1001960	-	1	-	0.0000	-	0.0000	-	-0.0262	-	R_2017_11_07_17_35_45_user_SN2-2-VvAGL11
chr18	30306176	A	G	Conegliano precoce 218	IonXpress_004	Heterozygous	-	26.0	495053	-	SNP	Novel	---	N/A	N/A	30306176	A	G	95	96	-	41	-	55	-	25	12	13	0.5532	-	0.0210	-	-0.0072	-	0.0210	-	972424	-	1	-	0.0000	-	0.0000	-	0.0810	-	R_2017_11_07_17_35_45_user_SN2-2-VvAGL11
chr18	30306179	T	C	Red Globe	IonXpress_008	Heterozygous	-	56.4	499224	-	SNP	Novel	---	N/A	N/A	30306179	T	C	181	181	-	86	-	95	-	102	47	55	0.5144	-	0.0195	-	0.0008	-	-0.0006	-	3437050	-	4	-	0.0000	-	0.0000	-	-0.0246	-	R_2017_11_07_17_35_45_user_SN2-2-VvAGL11
chr18	30306179	T	C	Conegliano precoce 218	IonXpress_004	Heterozygous	-	24.2	42524	-	SNP	Novel	---	N/A	N/A	30306179	T	C	99	99	-	43	-	56	-	24	12	12	0.5656	-	0.0281	-	0.0000	-	-0.0002	-	3324460	-	4	-	0.0000	-	0.0000	-	0.1079	-	R_2017_11_07_17_35_45_user_SN2-2-VvAGL11
chr18	30306187	CG	AA	Conegliano precoce 218	IonXpress_004	Heterozygous	-	24.8	45642	-	MNP	Novel	---	N/A	N/A	30306187	CG	AA	102	101	-	45	-	56	-	25	13	12	0.5741	-	0.0107	-	0.0028	-	-0.0100	-	3750050	-	1	-	0.0000	-	0.0000	-	0.1293	-	R_2017_11_07_17_35_45_user_SN2-2-VvAGL11
chr18	30306188	G	A	Red Globe	IonXpress_008	Heterozygous	-	59.9	615392	-	SNP	Novel	---	N/A	N/A	30306188	G	A	196	197	-	93	-	104	-	118	54	64	0.5145	-	0.0142	-	-0.0002	-	0.0001	-	2466020	-	1	-	0.0000	-	0.0000	-	-0.0304	-	R_2017_11_07_17_35_45_user_SN2-2-VvAGL11
chr18	30306193	A	T	Red Globe	IonXpress_008	Heterozygous	-	56.8	536056	-	SNP	Novel	---	N/A	N/A	30306193	A	T	188	190	-	88	-	102	-	108	47	61	0.5282	-	0.0098	-	0.0060	-	-0.0087	-	3487490	-	3	-	0.0000	-	0.0000	-	-0.0414	-	R_2017_11_07_17_35_45_user_SN2-2-VvAGL11
chr18	30306201	A	T	Red Globe	IonXpress_008	Heterozygous	-	58.1	595108	-	SNP	Novel	---	N/A	N/A	30306201	A	T	203	203	-	97	-	106	-	118	55	63	0.5118	-	0.0037	-	0.0133	-	-0.0088	-	1507980	-	2	-	0.0000	-	0.0000	-	-0.0217	-	R_2017_11_07_17_35_45_user_SN2-2-VvAGL11
chr18	30306201	A	T	Conegliano precoce 218	IonXpress_004	Heterozygous	-	28.4	64607	-	SNP	Novel	---	N/A	N/A	30306201	A	T	102	102	-	45	-	57	-	29	15	14	0.5757	-	0.0454	-	0.0066	-	-0.0217	-	1397710	-	2	-	0.0000	-	0.0000	-	0.1279	-	R_2017_11_07_17_35_45_user_SN2-2-VvAGL11
chr18	30306221	A	G	Conegliano precoce 218	IonXpress_004	Heterozygous	-	27.8	638313	-	SNP	Novel	---	N/A	N/A	30306221	A	G	108	108	-	46	-	62	-	30	17	13	0.6379	-	0.0300	-	-0.0055	-	0.0147	-	1303590	-	1	-	0.0000	-	0.0000	-	0.2333	-	R_2017_11_07_17_35_45_user_SN2-2-VvAGL11
chr18	30306246	G	A	Red Globe	IonXpress_008	Heterozygous	-	57.1	632093	-	SNP	Novel	---	N/A	N/A	30306246	G	A	224	224	-	114	-	110	-	128	68	60	0.5223	-	0.0475	-	-0.0219	-	0.0275	-	1364170	-	1	-	0.0000	-	0.0000	-	0.0412	-	R_2017_11_07_17_35_45_user_SN2-2-VvAGL11
chr18	30306246	G	A	Conegliano precoce 218	IonXpress_004	Heterozygous	-	32.4	91824	-	SNP	Novel	---	N/A	N/A	30306246	G	A	108	108	-	49	-	59	-	35	20	15	0.6161	-	0.0543	-	-0.0102	-	0.0406	-	1529460	-	1	-	0.0000	-	0.0000	-	0.2003	-	R_2017_11_07_17_35_45_user_SN2-2-VvAGL11
chr18	30306255	T	A	Red Globe	IonXpress_008	Heterozygous	-	57.9	698428	-	SNP	Novel	---	N/A	N/A	30306255	T	A	240	240	-	121	-	119	-	139	72	67	0.5138	-	0.0194	-	-0.0194	-	0.0130	-	3482950	-	1	-	0.0000	-	0.0000	-	0.0190	-	R_2017_11_07_17_35_45_user_SN2-2-VvAGL11
chr18	30306255	T	A	Conegliano precoce 218	IonXpress_004	Heterozygous	-	34.9	109704	-	SNP	Novel	---	N/A	N/A	30306255	T	A	108	109	-	49	-	60	-	38	20	18	0.5763	-	0.0114	-	-0.0145	-	0.0209	-	3271820	-	1	-	0.0000	-	0.0000	-	0.1418	-	R_2017_11_07_17_35_45_user_SN2-2-VvAGL11
chr18	30306285	C	A	Conegliano precoce 218	IonXpress_004	Heterozygous	-	30.5	776933	-	SNP	Novel	---	N/A	N/A	30306285	C	A	105	105	-	47	-	58	-	32	16	16	0.5523	-	0.0306	-	0.0266	-	-0.0612	-	736133	-	2	-	0.0000	-	0.0000	-	0.0893	-	R_2017_11_07_17_35_45_user_SN2-2-VvAGL11
chr18	30306291	G	A	Conegliano precoce 218	IonXpress_004	Heterozygous	-	29.1	727207	-	SNP	Novel	---	N/A	N/A	30306291	G	A	107	110	-	51	-	59	-	32	18	14	0.5979	-	0.0269	-	-0.0086	-	0.0151	-	1639690	-	2	-	0.0000	-	0.0000	-	0.1452	-	R_2017_11_07_17_35_45_user_SN2-2-VvAGL11
chr18	30306315	T	A	Red Globe	IonXpress_008	Heterozygous	-	58.9	777156	-	SNP	Novel	---	N/A	N/A	30306315	T	A	258	258	-	121	-	137	-	152	74	78	0.5179	-	0.0281	-	-0.0153	-	0.0100	-	2789990	-	4	-	0.0000	-	0.0000	-	0.0330	-	R_2017_11_07_17_35_45_user_SN2-2-VvAGL11
chr18	30306315	T	A	Conegliano precoce 218	IonXpress_004	Heterozygous	-	37.6	138079	-	SNP	Novel	---	N/A	N/A	30306315	T	A	117	117	-	57	-	60	-	44	21	23	0.5099	-	0.0373	-	-0.0015	-	0.0026	-	2855950	-	4	-	0.0000	-	0.0000	-	-0.0174	-	R_2017_11_07_17_35_45_user_SN2-2-VvAGL11
chr18	30306364	C	G	Red Globe	IonXpress_008	Heterozygous	-	63.6	983128	-	SNP	Novel	---	N/A	N/A	30306364	C	G	276	280	-	125	-	155	-	178	82	96	0.5144	-	0.0116	-	0.0054	-	-0.0032	-	3450100	-	1	-	0.0000	-	0.0000	-	0.0314	-	R_2017_11_07_17_35_45_user_SN2-2-VvAGL11
chr18	30306371	T	C	Conegliano precoce 218	IonXpress_004	Heterozygous	-	41.4	169445	-	SNP	Novel	---	N/A	N/A	30306371	T	C	112	116	-	58	-	58	-	48	24	24	0.5000	-	0.0175	-	-0.0201	-	0.0264	-	2862770	-	1	-	0.0000	-	0.0000	-	0.0432	-	R_2017_11_07_17_35_45_user_SN2-2-VvAGL11
chr18	30306420	T	C	Supernova seedless	IonXpress_002	Homozygous	-	93.4	728022	-	SNP	Novel	---	N/A	N/A	30306420	T	C	91	91	-	52	-	39	-	85	49	36	0.5052	-	0.0201	-	-0.0384	-	0.0027	-	915112	-	1	-	0.0000	-	0.0000	-	0.0097	-	R_2017_11_07_17_35_45_user_SN2-2-VvAGL11
chr18	30306420	T	C	Regal	IonXpress_009	Homozygous	-	98.2	1010	-	SNP	Novel	---	N/A	N/A	30306420	T	C	110	110	-	54	-	56	-	108	54	54	0.5091	-	0.0169	-	-0.0250	-	0.0006	-	1000070	-	1	-	0.0000	-	0.0000	-	0.0173	-	R_2017_11_07_17_35_45_user_SN2-2-VvAGL11
chr18	30306420	T	C	Incrocio Prosperi	IonXpress_007	Heterozygous	-	47.5	200573	-	SNP	Novel	---	N/A	N/A	30306420	T	C	98	101	-	48	-	53	-	48	23	25	0.5039	-	0.0528	-	-0.0219	-	0.0244	-	873108	-	1	-	0.0000	-	0.0000	-	-0.0008	-	R_2017_11_07_17_35_45_user_SN2-2-VvAGL11
chr18	30306420	T	C	Incrocio Pirovano 77	IonXpress_006	Heterozygous	-	85.6	731.42	-	SNP	Novel	---	N/A	N/A	30306420	T	C	111	111	-	58	-	53	-	95	51	44	0.5144	-	0.0175	-	-0.0377	-	0.0061	-	866459	-	1	-	0.0000	-	0.0000	-	0.0271	-	R_2017_11_07_17_35_45_user_SN2-2-VvAGL11
chr18	30306420	T	C	Duca di Magenta	IonXpress_005	Heterozygous	-	78.6	393679	-	SNP	Novel	---	N/A	N/A	30306420	T	C	69	70	-	34	-	36	-	55	27	28	0.5052	-	0.0482	-	-0.0287	-	0.0063	-	924824	-	1	-	0.0000	-	0.0000	-	0.0060	-	R_2017_11_07_17_35_45_user_SN2-2-VvAGL11
chr18	30306420	T	C	Afrodita	IonXpress_003	Homozygous	-	97.9	1297.35	-	SNP	Novel	---	N/A	N/A	30306420	T	C	143	144	-	77	-	67	-	141	74	67	0.5099	-	0.0166	-	-0.0914	-	0.0021	-	908466	-	1	-	0.0000	-	0.0000	-	-0.0127	-	R_2017_11_07_17_35_45_user_SN2-2-VvAGL11
chr18	30306430	C	T	Supernova seedless	IonXpress_002	Homozygous	-	93.2	934887	-	SNP	Novel	---	N/A	N/A	30306430	C	T	117	117	-	71	-	46	-	109	66	43	0.5014	-	0.0415	-	-0.0047	-	0.0005	-	756107	-	3	-	0.0000	-	0.0000	-	-0.0026	-	R_2017_11_07_17_35_45_user_SN2-2-VvAGL11
chr18	30306430	C	T	Regal	IonXpress_009	Homozygous	-	98.4	1133.83	-	SNP	Novel	---	N/A	N/A	30306430	C	T	125	125	-	64	-	61	-	123	64	59	0.5083	-	0.0524	-	0.0015	-	0.0004	-	764483	-	3	-	0.0000	-	0.0000	-	0.0083	-	R_2017_11_07_17_35_45_user_SN2-2-VvAGL11
chr18	30306430	C	T	Incrocio Prosperi	IonXpress_007	Heterozygous	-	43.4	196666	-	SNP	Novel	---	N/A	N/A	30306430	C	T	123	122	-	60	-	62	-	53	25	28	0.5201	-	0.0108	-	-0.0148	-	0.0272	-	679978	-	3	-	0.0000	-	0.0000	-	-0.0143	-	R_2017_11_07_17_35_45_user_SN2-2-VvAGL11
chr18	30306430	C	T	Incrocio Pirovano 77	IonXpress_006	Heterozygous	-	84.4	900809	-	SNP	Novel	---	N/A	N/A	30306430	C	T	140	141	-	75	-	66	-	119	65	54	0.5144	-	0.0439	-	-0.0416	-	0.0077	-	620684	-	3	-	0.0000	-	0.0000	-	0.0335	-	R_2017_11_07_17_35_45_user_SN2-2-VvAGL11
chr18	30306430	C	T	Duca di Magenta	IonXpress_005	Heterozygous	-	72.4	406073	-	SNP	Novel	---	N/A	N/A	30306430	C	T	87	87	-	42	-	45	-	63	31	32	0.5093	-	0.0370	-	-0.0372	-	0.0143	-	648565	-	3	-	0.0000	-	0.0000	-	0.0173	-	R_2017_11_07_17_35_45_user_SN2-2-VvAGL11
chr18	30306430	C	T	Afrodita	IonXpress_003	Homozygous	-	100.0	1526.78	-	SNP	Novel	---	N/A	N/A	30306430	C	T	164	163	-	90	-	73	-	163	90	73	0.5000	-	0.0552	-	-0.1133	-	0.0014	-	709385	-	3	-	0.0000	-	0.0000	-	-0.0053	-	R_2017_11_07_17_35_45_user_SN2-2-VvAGL11
chr18	30306458	C	A	Supernova seedless	IonXpress_002	Homozygous	-	94.7	1407.77	-	SNP	Novel	---	N/A	N/A	30306458	C	A	169	169	-	98	-	71	-	160	92	68	0.5050	-	0.1169	-	-0.0013	-	0.0002	-	1900090	-	1	-	0.0000	-	0.0000	-	-0.0095	-	R_2017_11_07_17_35_45_user_SN2-2-VvAGL11
chr18	30306458	C	A	Regal	IonXpress_009	Homozygous	-	97.6	1524.98	-	SNP	Novel	---	N/A	N/A	30306458	C	A	169	169	-	84	-	85	-	165	83	82	0.5060	-	0.1290	-	-0.1354	-	0.0008	-	1989240	-	1	-	0.0000	-	0.0000	-	0.0114	-	R_2017_11_07_17_35_45_user_SN2-2-VvAGL11
chr18	30306458	C	A	Afrodita	IonXpress_003	Heterozygous	-	44.0	393797	-	SNP	Novel	---	N/A	N/A	30306458	C	A	243	243	-	137	-	106	-	107	58	49	0.5220	-	0.0861	-	0.0033	-	-0.0043	-	1876480	-	1	-	0.0000	-	0.0000	-	-0.0396	-	R_2017_11_07_17_35_45_user_SN2-2-VvAGL11
chr18	30306478	G	A	Red Globe	IonXpress_008	Heterozygous	-	55.5	1332.75	-	SNP	Novel	---	N/A	N/A	30306478	G	A	506	506	-	245	-	261	-	281	132	149	0.5145	-	0.0115	-	-0.0198	-	0.0153	-	2945700	-	2	-	0.0000	-	0.0000	-	-0.0267	-	R_2017_11_07_17_35_45_user_SN2-2-VvAGL11
chr18	30306484	G	A	Supernova seedless	IonXpress_002	Homozygous	-	94.5	1795.96	-	SNP	Novel	---	N/A	N/A	30306484	G	A	212	218	-	121	-	97	-	206	113	93	0.5066	-	0.1098	-	-0.0368	-	0.0032	-	790746	-	1	-	0.0000	-	0.0000	-	-0.0117	-	R_2017_11_07_17_35_45_user_SN2-2-VvAGL11
chr18	30306484	G	A	Regal	IonXpress_009	Homozygous	-	98.1	1896.84	-	SNP	Novel	---	N/A	N/A	30306484	G	A	205	210	-	104	-	106	-	206	103	103	0.5048	-	0.1064	-	-0.0336	-	0.0013	-	829358	-	1	-	0.0000	-	0.0000	-	0.0098	-	R_2017_11_07_17_35_45_user_SN2-2-VvAGL11
chr18	30306484	G	A	Incrocio Prosperi	IonXpress_007	Heterozygous	-	46.5	393744	-	SNP	Novel	---	N/A	N/A	30306484	G	A	215	215	-	111	-	104	-	100	48	52	0.5362	-	0.0622	-	-0.0174	-	0.0207	-	820014	-	1	-	0.0000	-	0.0000	-	-0.0386	-	R_2017_11_07_17_35_45_user_SN2-2-VvAGL11
chr18	30306484	G	A	Incrocio Pirovano 77	IonXpress_006	Heterozygous	-	84.5	1598.57	-	SNP	Novel	---	N/A	N/A	30306484	G	A	245	251	-	139	-	112	-	212	121	91	0.5172	-	0.0856	-	-0.0698	-	0.0104	-	738112	-	1	-	0.0000	-	0.0000	-	0.0372	-	R_2017_11_07_17_35_45_user_SN2-2-VvAGL11
chr18	30306484	G	A	Duca di Magenta	IonXpress_005	Heterozygous	-	75.9	800917	-	SNP	Novel	---	N/A	N/A	30306484	G	A	154	158	-	75	-	83	-	120	56	64	0.5080	-	0.0658	-	-0.0506	-	0.0171	-	743635	-	1	-	0.0000	-	0.0000	-	-0.0080	-	R_2017_11_07_17_35_45_user_SN2-2-VvAGL11
chr18	30306484	G	A	Afrodita	IonXpress_003	Homozygous	-	100.0	2827.96	-	SNP	Novel	---	N/A	N/A	30306484	G	A	293	297	-	164	-	133	-	297	164	133	0.5000	-	0.1086	-	-0.0029	-	0.0002	-	889955	-	1	-	0.0000	-	0.0000	-	-0.0029	-	R_2017_11_07_17_35_45_user_SN2-2-VvAGL11
chr18	30306499	T	C	Supernova seedless	IonXpress_002	Homozygous	-	93.5	1977.61	-	SNP	Novel	---	N/A	N/A	30306499	T	C	245	246	-	134	-	112	-	230	125	105	0.5012	-	0.0249	-	-0.0291	-	0.0014	-	3067390	-	1	-	0.0000	-	0.0000	-	0.0012	-	R_2017_11_07_17_35_45_user_SN2-2-VvAGL11
chr18	30306499	T	C	Regal	IonXpress_009	Homozygous	-	98.3	2121.79	-	SNP	Novel	---	N/A	N/A	30306499	T	C	233	233	-	115	-	118	-	229	114	115	0.5043	-	0.0290	-	-0.0233	-	0.0002	-	3039800	-	1	-	0.0000	-	0.0000	-	0.0081	-	R_2017_11_07_17_35_45_user_SN2-2-VvAGL11
chr18	30306499	T	C	Incrocio Prosperi	IonXpress_007	Heterozygous	-	45.1	429.14	-	SNP	Novel	---	N/A	N/A	30306499	T	C	251	253	-	133	-	120	-	114	56	58	0.5344	-	0.0232	-	-0.0033	-	0.0035	-	2957380	-	1	-	0.0000	-	0.0000	-	-0.0698	-	R_2017_11_07_17_35_45_user_SN2-2-VvAGL11
chr18	30306499	T	C	Incrocio Pirovano 77	IonXpress_006	Heterozygous	-	83.2	1729.85	-	SNP	Novel	---	N/A	N/A	30306499	T	C	279	279	-	155	-	124	-	232	133	99	0.5180	-	0.0382	-	-0.0019	-	0.0003	-	3138640	-	1	-	0.0000	-	0.0000	-	0.0340	-	R_2017_11_07_17_35_45_user_SN2-2-VvAGL11
chr18	30306499	T	C	Duca di Magenta	IonXpress_005	Heterozygous	-	76.9	904342	-	SNP	Novel	---	N/A	N/A	30306499	T	C	173	173	-	82	-	91	-	133	62	71	0.5078	-	0.0291	-	-0.0032	-	0.0009	-	3064010	-	1	-	0.0000	-	0.0000	-	-0.0147	-	R_2017_11_07_17_35_45_user_SN2-2-VvAGL11
chr18	30306499	T	C	Afrodita	IonXpress_003	Homozygous	-	100.0	3153.8	-	SNP	Novel	---	N/A	N/A	30306499	T	C	332	331	-	178	-	153	-	331	178	153	0.5000	-	0.0352	-	-0.0191	-	0.0000	-	3265880	-	1	-	0.0000	-	0.0000	-	-0.0027	-	R_2017_11_07_17_35_45_user_SN2-2-VvAGL11
chr18	30306549	G	A	Supernova seedless	IonXpress_002	Homozygous	-	94.1	3078.18	-	SNP	Novel	---	N/A	N/A	30306549	G	A	375	376	-	194	-	182	-	354	184	170	0.5038	-	0.0260	-	-0.0123	-	0.0008	-	2739750	-	1	-	0.0000	-	0.0000	-	0.0071	-	R_2017_11_07_17_35_45_user_SN2-2-VvAGL11
chr18	30306549	G	A	Regal	IonXpress_009	Homozygous	-	97.9	3394.78	-	SNP	Novel	---	N/A	N/A	30306549	G	A	375	375	-	183	-	192	-	367	179	188	0.5003	-	0.0278	-	-0.0082	-	0.0003	-	2841840	-	1	-	0.0000	-	0.0000	-	-0.0005	-	R_2017_11_07_17_35_45_user_SN2-2-VvAGL11
chr18	30306549	G	A	Incrocio Prosperi	IonXpress_007	Heterozygous	-	44.1	599699	-	SNP	Novel	---	N/A	N/A	30306549	G	A	371	376	-	197	-	179	-	166	84	82	0.5179	-	0.0463	-	-0.0060	-	0.0085	-	2600600	-	1	-	0.0000	-	0.0000	-	-0.0359	-	R_2017_11_07_17_35_45_user_SN2-2-VvAGL11
chr18	30306549	G	A	Incrocio Pirovano 77	IonXpress_006	Heterozygous	-	82.9	2807.92	-	SNP	Novel	---	N/A	N/A	30306549	G	A	454	457	-	240	-	217	-	379	204	175	0.5131	-	0.0303	-	-0.0119	-	0.0032	-	2613840	-	1	-	0.0000	-	0.0000	-	0.0238	-	R_2017_11_07_17_35_45_user_SN2-2-VvAGL11
chr18	30306549	G	A	Duca di Magenta	IonXpress_005	Heterozygous	-	76.9	1381.68	-	SNP	Novel	---	N/A	N/A	30306549	G	A	264	264	-	127	-	137	-	203	92	111	0.5280	-	0.0362	-	-0.0086	-	0.0026	-	2809560	-	1	-	0.0000	-	0.0000	-	-0.0526	-	R_2017_11_07_17_35_45_user_SN2-2-VvAGL11
chr18	30306549	G	A	Afrodita	IonXpress_003	Homozygous	-	100.0	4927.92	-	SNP	Novel	---	N/A	N/A	30306549	G	A	514	515	-	256	-	259	-	515	256	259	0.5000	-	0.0299	-	0.0040	-	0.0000	-	2813540	-	1	-	0.0000	-	0.0000	-	-0.0019	-	R_2017_11_07_17_35_45_user_SN2-2-VvAGL11
chr18	30306596	T	C	Incrocio Prosperi	IonXpress_007	Heterozygous	-	53.6	968117	-	SNP	Novel	---	N/A	N/A	30306596	T	C	397	401	-	207	-	194	-	215	112	103	0.5047	-	0.0501	-	-0.0076	-	0.0058	-	542490	-	4	-	0.0000	-	0.0000	-	0.0082	-	R_2017_11_07_17_35_45_user_SN2-2-VvAGL11
chr18	30306596	T	C	Incrocio Pirovano 77	IonXpress_006	Heterozygous	-	15.1	289342	-	SNP	Novel	---	N/A	N/A	30306596	T	C	530	538	-	277	-	261	-	81	38	43	0.5456	-	0.0359	-	0.0028	-	-0.0180	-	550747	-	4	-	0.0000	-	0.0000	-	-0.0788	-	R_2017_11_07_17_35_45_user_SN2-2-VvAGL11
chr18	30306596	T	C	Duca di Magenta	IonXpress_005	Heterozygous	-	20.1	589697	-	SNP	Novel	---	N/A	N/A	30306596	T	C	293	294	-	143	-	151	-	59	36	23	0.6230	-	0.0261	-	0.0050	-	-0.0211	-	537588	-	4	-	0.0000	-	0.0000	-	0.2015	-	R_2017_11_07_17_35_45_user_SN2-2-VvAGL11
chr18	30306596	T	C	Conegliano precoce 218	IonXpress_004	Heterozygous	-	28.6	165934	-	SNP	Novel	---	N/A	N/A	30306596	T	C	288	290	-	142	-	148	-	83	45	38	0.5524	-	0.0212	-	0.0027	-	-0.0055	-	578113	-	4	-	0.0000	-	0.0000	-	0.0958	-	R_2017_11_07_17_35_45_user_SN2-2-VvAGL11
chr18	30306604	C	G	Incrocio Prosperi	IonXpress_007	Heterozygous	-	52.4	917106	-	SNP	Novel	---	N/A	N/A	30306604	C	G	388	393	-	207	-	186	-	206	105	101	0.5170	-	0.0302	-	-0.0066	-	0.0113	-	989069	-	1	-	0.0000	-	0.0000	-	-0.0295	-	R_2017_11_07_17_35_45_user_SN2-2-VvAGL11
chr18	30306604	C	G	Incrocio Pirovano 77	IonXpress_006	Heterozygous	-	14.7	27.04	-	SNP	Novel	---	N/A	N/A	30306604	C	G	528	543	-	279	-	264	-	80	38	42	0.5387	-	0.0212	-	-0.0032	-	0.0289	-	954263	-	1	-	0.0000	-	0.0000	-	-0.0612	-	R_2017_11_07_17_35_45_user_SN2-2-VvAGL11
chr18	30306604	C	G	Duca di Magenta	IonXpress_005	Heterozygous	-	18.8	48056	-	SNP	Novel	---	N/A	N/A	30306604	C	G	300	304	-	150	-	154	-	57	34	23	0.6028	-	0.0173	-	-0.0014	-	0.0127	-	1003810	-	1	-	0.0000	-	0.0000	-	0.1642	-	R_2017_11_07_17_35_45_user_SN2-2-VvAGL11
chr18	30306604	C	T	Conegliano precoce 218	IonXpress_004	Heterozygous	-	29.5	179967	-	SNP	Novel	---	N/A	N/A	30306604	C	T	277	292	-	148	-	144	-	86	49	37	0.5630	-	0.0268	-	-0.0113	-	0.0208	-	1825890	-	1	-	0.0000	-	0.0000	-	0.0868	-	R_2017_11_07_17_35_45_user_SN2-2-VvAGL11
chr18	30306609	T	A	Supernova seedless	IonXpress_002	Homozygous	-	93.8	3377.08	-	SNP	Novel	---	N/A	N/A	30306609	T	A	352	422	-	217	-	205	-	396	202	194	0.5041	-	0.0312	-	-0.0194	-	0.0014	-	2587080	-	1	-	0.0000	-	0.0000	-	-0.0097	-	R_2017_11_07_17_35_45_user_SN2-2-VvAGL11
chr18	30306609	T	A	Regal	IonXpress_009	Homozygous	-	100.0	4214.22	-	SNP	Novel	---	N/A	N/A	30306609	T	A	382	443	-	222	-	221	-	443	222	221	0.5000	-	0.0297	-	0.0000	-	0.0001	-	2564210	-	1	-	0.0000	-	0.0000	-	0.0000	-	R_2017_11_07_17_35_45_user_SN2-2-VvAGL11
chr18	30306609	T	A	Red Globe	IonXpress_008	Heterozygous	-	50.2	1646.24	-	SNP	Novel	---	N/A	N/A	30306609	T	A	748	821	-	442	-	379	-	412	224	188	0.5054	-	0.0186	-	-0.0213	-	0.0209	-	2964740	-	1	-	0.0000	-	0.0000	-	0.0355	-	R_2017_11_07_17_35_45_user_SN2-2-VvAGL11
chr18	30306609	T	A	Incrocio Prosperi	IonXpress_007	Homozygous	-	100.0	3638.17	-	SNP	Novel	---	N/A	N/A	30306609	T	A	313	383	-	202	-	181	-	383	202	181	0.5000	-	0.0532	-	0.0000	-	0.0002	-	2878210	-	1	-	0.0000	-	0.0000	-	0.0000	-	R_2017_11_07_17_35_45_user_SN2-2-VvAGL11
chr18	30306609	T	A	Incrocio Pirovano 77	IonXpress_006	Homozygous	-	100.0	5107.09	-	SNP	Novel	---	N/A	N/A	30306609	T	A	455	535	-	276	-	259	-	535	276	259	0.5000	-	0.0328	-	0.0000	-	-0.0001	-	2679270	-	1	-	0.0000	-	0.0000	-	0.0000	-	R_2017_11_07_17_35_45_user_SN2-2-VvAGL11
chr18	30306609	T	A	Duca di Magenta	IonXpress_005	Homozygous	-	100.0	2871.51	-	SNP	Novel	---	N/A	N/A	30306609	T	A	249	300	-	150	-	150	-	300	150	150	0.5000	-	0.0432	-	0.0000	-	-0.0001	-	2669170	-	1	-	0.0000	-	0.0000	-	0.0000	-	R_2017_11_07_17_35_45_user_SN2-2-VvAGL11
chr18	30306609	T	A	Conegliano precoce 218	IonXpress_004	Heterozygous	-	29.8	177493	-	SNP	Novel	---	N/A	N/A	30306609	T	A	284	292	-	150	-	142	-	87	51	36	0.5728	-	0.0072	-	-0.0122	-	0.0317	-	3007470	-	1	-	0.0000	-	0.0000	-	0.1829	-	R_2017_11_07_17_35_45_user_SN2-2-VvAGL11
chr18	30306609	T	A	Afrodita	IonXpress_003	Homozygous	-	100.0	5596.76	-	SNP	Novel	---	N/A	N/A	30306609	T	A	488	593	-	285	-	308	-	593	285	308	0.5000	-	0.0363	-	0.0000	-	0.0002	-	2642030	-	1	-	0.0000	-	0.0000	-	-0.0020	-	R_2017_11_07_17_35_45_user_SN2-2-VvAGL11
chr18	30306611	A	C	Incrocio Prosperi	IonXpress_007	Heterozygous	-	49.9	803253	-	SNP	Novel	---	N/A	N/A	30306611	A	C	378	383	-	202	-	181	-	191	94	97	0.5352	-	0.0147	-	-0.0018	-	0.0053	-	2182730	-	2	-	0.0000	-	0.0000	-	-0.0578	-	R_2017_11_07_17_35_45_user_SN2-2-VvAGL11
chr18	30306611	A	C	Incrocio Pirovano 77	IonXpress_006	Heterozygous	-	14.3	232129	-	SNP	Novel	---	N/A	N/A	30306611	A	C	533	537	-	277	-	260	-	77	34	43	0.5740	-	0.0218	-	-0.0002	-	0.0037	-	2516940	-	2	-	0.0000	-	0.0000	-	-0.1092	-	R_2017_11_07_17_35_45_user_SN2-2-VvAGL11
chr18	30306611	A	C	Duca di Magenta	IonXpress_005	Heterozygous	-	18.2	430976	-	SNP	Novel	---	N/A	N/A	30306611	A	C	301	302	-	150	-	152	-	55	34	21	0.6213	-	0.0191	-	-0.0004	-	0.0056	-	2372430	-	2	-	0.0000	-	0.0000	-	0.1946	-	R_2017_11_07_17_35_45_user_SN2-2-VvAGL11
chr18	30306625	G	A	Supernova seedless	IonXpress_002	Homozygous	-	94.5	3417.26	-	SNP	Novel	---	N/A	N/A	30306625	G	A	414	415	-	212	-	203	-	392	199	193	0.5032	-	0.0654	-	-0.0715	-	0.0043	-	2344940	-	1	-	0.0000	-	0.0000	-	-0.0060	-	R_2017_11_07_17_35_45_user_SN2-2-VvAGL11
chr18	30306625	G	A	Regal	IonXpress_009	Homozygous	-	100.0	3813.25	-	SNP	Novel	---	N/A	N/A	30306625	G	A	409	407	-	200	-	207	-	407	200	207	0.5000	-	0.0723	-	-0.0538	-	0.0004	-	2390550	-	1	-	0.0000	-	0.0000	-	-0.0024	-	R_2017_11_07_17_35_45_user_SN2-2-VvAGL11
chr18	30306625	G	A	Incrocio Prosperi	IonXpress_007	Heterozygous	-	45.8	680987	-	SNP	Novel	---	N/A	N/A	30306625	G	A	390	391	-	213	-	178	-	179	102	77	0.5254	-	0.0132	-	-0.0167	-	0.0365	-	2885230	-	1	-	0.0000	-	0.0000	-	0.0493	-	R_2017_11_07_17_35_45_user_SN2-2-VvAGL11
chr18	30306625	G	A	Incrocio Pirovano 77	IonXpress_006	Heterozygous	-	83.8	3133.26	-	SNP	Novel	---	N/A	N/A	30306625	G	A	497	500	-	263	-	237	-	419	222	197	0.5038	-	0.0452	-	-0.0442	-	0.0144	-	2435250	-	1	-	0.0000	-	0.0000	-	0.0085	-	R_2017_11_07_17_35_45_user_SN2-2-VvAGL11
chr18	30306625	G	A	Duca di Magenta	IonXpress_005	Heterozygous	-	80.4	1644.49	-	SNP	Novel	---	N/A	N/A	30306625	G	A	285	286	-	143	-	143	-	230	108	122	0.5304	-	0.0452	-	-0.0408	-	0.0162	-	2597270	-	1	-	0.0000	-	0.0000	-	-0.0541	-	R_2017_11_07_17_35_45_user_SN2-2-VvAGL11
chr18	30306625	G	A	Afrodita	IonXpress_003	Homozygous	-	100.0	5611.01	-	SNP	Novel	---	N/A	N/A	30306625	G	A	586	586	-	280	-	306	-	586	280	306	0.5000	-	0.0723	-	0.0000	-	0.0001	-	2332720	-	1	-	0.0000	-	0.0000	-	-0.0017	-	R_2017_11_07_17_35_45_user_SN2-2-VvAGL11
chr18	30306639	TA	GG	Supernova seedless	IonXpress_002	Homozygous	-	93.2	3033.2	-	MNP	Novel	---	N/A	N/A	30306639	TA	GG	379	381	-	190	-	191	-	355	174	181	0.5085	-	0.0144	-	-0.0305	-	0.0013	-	2533530	-	2	-	0.0000	-	0.0000	-	-0.0164	-	R_2017_11_07_17_35_45_user_SN2-2-VvAGL11
chr18	30306639	TA	GG	Regal	IonXpress_009	Homozygous	-	100.0	4075.09	-	MNP	Novel	---	N/A	N/A	30306639	TA	GG	421	425	-	213	-	212	-	425	213	212	0.5000	-	0.0136	-	0.0000	-	-0.0000	-	2628810	-	2	-	0.0000	-	0.0000	-	0.0000	-	R_2017_11_07_17_35_45_user_SN2-2-VvAGL11
chr18	30306639	TA	GG	Incrocio Prosperi	IonXpress_007	Homozygous	-	100.0	3561.96	-	MNP	Novel	---	N/A	N/A	30306639	TA	GG	369	371	-	204	-	167	-	371	204	167	0.5000	-	0.0245	-	0.0000	-	-0.0000	-	2283080	-	2	-	0.0000	-	0.0000	-	0.0000	-	R_2017_11_07_17_35_45_user_SN2-2-VvAGL11
chr18	30306639	TA	GG	Incrocio Pirovano 77	IonXpress_006	Homozygous	-	100.0	4857.78	-	MNP	Novel	---	N/A	N/A	30306639	TA	GG	503	506	-	272	-	234	-	506	272	234	0.5000	-	0.0159	-	0.0000	-	-0.0000	-	2506280	-	2	-	0.0000	-	0.0000	-	-0.0000	-	R_2017_11_07_17_35_45_user_SN2-2-VvAGL11
chr18	30306639	TA	GG	Duca di Magenta	IonXpress_005	Homozygous	-	100.0	2763.37	-	MNP	Novel	---	N/A	N/A	30306639	TA	GG	288	289	-	144	-	145	-	289	144	145	0.5000	-	0.0141	-	0.0000	-	-0.0000	-	2460450	-	2	-	0.0000	-	0.0000	-	0.0000	-	R_2017_11_07_17_35_45_user_SN2-2-VvAGL11
chr18	30306639	TA	GG	Conegliano precoce 218	IonXpress_004	Heterozygous	-	28.4	175023	-	MNP	Novel	---	N/A	N/A	30306639	TA	GG	310	313	-	173	-	140	-	89	56	33	0.5786	-	0.0166	-	0.0005	-	-0.0009	-	2281010	-	2	-	0.0000	-	0.0000	-	0.1308	-	R_2017_11_07_17_35_45_user_SN2-2-VvAGL11
chr18	30306639	TA	GG	Afrodita	IonXpress_003	Homozygous	-	100.0	5504.51	-	MNP	Novel	---	N/A	N/A	30306639	TA	GG	572	574	-	274	-	300	-	574	274	300	0.5000	-	0.0111	-	0.0000	-	-0.0000	-	2617240	-	2	-	0.0000	-	0.0000	-	0.0000	-	R_2017_11_07_17_35_45_user_SN2-2-VvAGL11
chr18	30306640	A	G	Red Globe	IonXpress_008	Heterozygous	-	47.0	1568.98	-	SNP	Novel	---	N/A	N/A	30306640	A	G	858	862	-	473	-	389	-	405	222	183	0.5006	-	0.0092	-	-0.0172	-	0.0130	-	1931360	-	3	-	0.0000	-	0.0000	-	-0.0057	-	R_2017_11_07_17_35_45_user_SN2-2-VvAGL11
chr18	30306655	C	A	Red Globe	IonXpress_008	Heterozygous	-	48.0	1663.51	-	SNP	Novel	---	N/A	N/A	30306655	C	A	868	883	-	473	-	410	-	424	225	199	0.5050	-	0.0256	-	-0.0060	-	0.0062	-	2874190	-	1	-	0.0000	-	0.0000	-	-0.0049	-	R_2017_11_07_17_35_45_user_SN2-2-VvAGL11
chr18	30306655	C	A	Incrocio Prosperi	IonXpress_007	Heterozygous	-	53.1	964904	-	SNP	Novel	---	N/A	N/A	30306655	C	A	395	405	-	231	-	174	-	215	120	95	0.5124	-	0.0129	-	0.0028	-	-0.0025	-	2952040	-	1	-	0.0000	-	0.0000	-	-0.0231	-	R_2017_11_07_17_35_45_user_SN2-2-VvAGL11
chr18	30306655	C	A	Incrocio Pirovano 77	IonXpress_006	Heterozygous	-	15.9	40942	-	SNP	Novel	---	N/A	N/A	30306655	C	A	553	558	-	301	-	257	-	89	45	44	0.5338	-	0.0120	-	0.0018	-	-0.0105	-	3039090	-	1	-	0.0000	-	0.0000	-	-0.0657	-	R_2017_11_07_17_35_45_user_SN2-2-VvAGL11
chr18	30306655	C	A	Duca di Magenta	IonXpress_005	Heterozygous	-	18.0	427392	-	SNP	Novel	---	N/A	N/A	30306655	C	A	313	316	-	157	-	159	-	57	34	23	0.5995	-	0.0135	-	0.0005	-	-0.0019	-	3016710	-	1	-	0.0000	-	0.0000	-	0.1432	-	R_2017_11_07_17_35_45_user_SN2-2-VvAGL11
chr18	30306655	C	A	Conegliano precoce 218	IonXpress_004	Heterozygous	-	27.9	162846	-	SNP	Novel	---	N/A	N/A	30306655	C	A	305	308	-	169	-	139	-	86	53	33	0.5691	-	0.0207	-	-0.0002	-	0.0008	-	2940810	-	1	-	0.0000	-	0.0000	-	0.0852	-	R_2017_11_07_17_35_45_user_SN2-2-VvAGL11
chr18	30306796	A	C	Supernova seedless	IonXpress_002	Homozygous	-	93.8	3765.85	-	SNP	Novel	---	N/A	N/A	30306796	A	C	466	465	-	216	-	249	-	436	200	236	0.5058	-	0.0198	-	0.0114	-	-0.0006	-	3364620	-	4	-	0.0000	-	0.0000	-	-0.0086	-	R_2017_11_07_17_35_45_user_SN2-2-VvAGL11
chr18	30306796	A	C	Regal	IonXpress_009	Homozygous	-	100.0	5163.08	-	SNP	Novel	---	N/A	N/A	30306796	A	C	544	540	-	280	-	260	-	540	280	260	0.5000	-	0.0198	-	-0.0284	-	-0.0000	-	3074110	-	4	-	0.0000	-	0.0000	-	0.0001	-	R_2017_11_07_17_35_45_user_SN2-2-VvAGL11
chr18	30306796	A	C	Red Globe	IonXpress_008	Heterozygous	-	40.3	1450.03	-	SNP	Novel	---	N/A	N/A	30306796	A	C	1139	1135	-	540	-	595	-	457	204	253	0.5295	-	0.0097	-	0.0070	-	-0.0101	-	3689380	-	4	-	0.0000	-	0.0000	-	-0.0455	-	R_2017_11_07_17_35_45_user_SN2-2-VvAGL11
chr18	30306796	A	C	Incrocio Prosperi	IonXpress_007	Homozygous	-	100.0	3954.5	-	SNP	Novel	---	N/A	N/A	30306796	A	C	422	419	-	212	-	207	-	419	212	207	0.5000	-	0.0214	-	-0.0401	-	0.0000	-	3069330	-	4	-	0.0000	-	0.0000	-	-0.0067	-	R_2017_11_07_17_35_45_user_SN2-2-VvAGL11
chr18	30306796	A	C	Incrocio Pirovano 77	IonXpress_006	Homozygous	-	99.8	6007.78	-	SNP	Novel	---	N/A	N/A	30306796	A	C	639	638	-	313	-	325	-	637	312	325	0.5008	-	0.0218	-	-0.1552	-	0.0001	-	3097350	-	4	-	0.0000	-	0.0000	-	-0.0001	-	R_2017_11_07_17_35_45_user_SN2-2-VvAGL11
chr18	30306796	A	C	Duca di Magenta	IonXpress_005	Homozygous	-	100.0	3956.96	-	SNP	Novel	---	N/A	N/A	30306796	A	C	426	422	-	197	-	225	-	422	197	225	0.5000	-	0.0225	-	-0.0282	-	0.0000	-	3256890	-	4	-	0.0000	-	0.0000	-	-0.0006	-	R_2017_11_07_17_35_45_user_SN2-2-VvAGL11
chr18	30306796	A	C	Conegliano precoce 218	IonXpress_004	Heterozygous	-	22.9	135272	-	SNP	Novel	---	N/A	N/A	30306796	A	C	462	462	-	223	-	239	-	106	55	51	0.5361	-	0.0040	-	0.0035	-	-0.0131	-	3802820	-	4	-	0.0000	-	0.0000	-	0.0600	-	R_2017_11_07_17_35_45_user_SN2-2-VvAGL11
chr18	30306796	A	C	Afrodita	IonXpress_003	Homozygous	-	100.0	5975.75	-	SNP	Novel	---	N/A	N/A	30306796	A	C	624	624	-	326	-	298	-	624	326	298	0.5000	-	0.0234	-	0.0000	-	-0.0000	-	3014590	-	4	-	0.0000	-	0.0000	-	0.0000	-	R_2017_11_07_17_35_45_user_SN2-2-VvAGL11
chr18	30306798	GG	CA	Supernova seedless	IonXpress_002	Homozygous	-	93.9	3734.24	-	MNP	Novel	---	N/A	N/A	30306798	GG	CA	457	460	-	217	-	243	-	432	202	230	0.5042	-	0.0250	-	-0.0122	-	0.0004	-	3001160	-	2	-	0.0000	-	0.0000	-	-0.0084	-	R_2017_11_07_17_35_45_user_SN2-2-VvAGL11
chr18	30306798	GG	CA	Regal	IonXpress_009	Homozygous	-	100.0	5210.08	-	MNP	Novel	---	N/A	N/A	30306798	GG	CA	541	543	-	286	-	257	-	543	286	257	0.5000	-	0.0273	-	0.0000	-	0.0000	-	2850910	-	2	-	0.0000	-	0.0000	-	0.0000	-	R_2017_11_07_17_35_45_user_SN2-2-VvAGL11
chr18	30306798	GG	CA	Red Globe	IonXpress_008	Heterozygous	-	40.9	1472.66	-	MNP	Novel	---	N/A	N/A	30306798	GG	CA	1105	1109	-	534	-	575	-	454	211	243	0.5168	-	0.0135	-	0.0013	-	-0.0014	-	2655270	-	2	-	0.0000	-	0.0000	-	-0.0322	-	R_2017_11_07_17_35_45_user_SN2-2-VvAGL11
chr18	30306798	GG	CA	Incrocio Prosperi	IonXpress_007	Homozygous	-	100.0	4038.03	-	MNP	Novel	---	N/A	N/A	30306798	GG	CA	418	421	-	217	-	204	-	421	217	204	0.5000	-	0.0298	-	0.0000	-	-0.0000	-	2878520	-	2	-	0.0000	-	0.0000	-	0.0000	-	R_2017_11_07_17_35_45_user_SN2-2-VvAGL11
chr18	30306798	GG	CA	Incrocio Pirovano 77	IonXpress_006	Homozygous	-	100.0	6158.14	-	MNP	Novel	---	N/A	N/A	30306798	GG	CA	639	641	-	320	-	321	-	641	320	321	0.5000	-	0.0283	-	0.0000	-	-0.0000	-	2874220	-	2	-	0.0000	-	0.0000	-	0.0000	-	R_2017_11_07_17_35_45_user_SN2-2-VvAGL11
chr18	30306798	GG	CA	Duca di Magenta	IonXpress_005	Homozygous	-	100.0	4108.35	-	MNP	Novel	---	N/A	N/A	30306798	GG	CA	430	430	-	206	-	224	-	430	206	224	0.5000	-	0.0287	-	0.0241	-	-0.0000	-	3002690	-	2	-	0.0000	-	0.0000	-	0.0021	-	R_2017_11_07_17_35_45_user_SN2-2-VvAGL11
chr18	30306798	GG	CA	Conegliano precoce 218	IonXpress_004	Heterozygous	-	23.5	143012	-	MNP	Novel	---	N/A	N/A	30306798	GG	CA	458	460	-	222	-	238	-	108	57	51	0.5451	-	0.0116	-	0.0010	-	-0.0024	-	2530750	-	2	-	0.0000	-	0.0000	-	0.0678	-	R_2017_11_07_17_35_45_user_SN2-2-VvAGL11
chr18	30306798	GG	CA	Afrodita	IonXpress_003	Homozygous	-	100.0	6054.34	-	MNP	Novel	---	N/A	N/A	30306798	GG	CA	625	631	-	339	-	292	-	631	339	292	0.5000	-	0.0316	-	0.0000	-	-0.0000	-	2779340	-	2	-	0.0000	-	0.0000	-	-0.0000	-	R_2017_11_07_17_35_45_user_SN2-2-VvAGL11
chr18	30306820	A	T	Supernova seedless	IonXpress_002	Homozygous	-	94.1	3840.21	-	SNP	Novel	---	N/A	N/A	30306820	A	T	467	471	-	228	-	243	-	443	216	227	0.5035	-	0.0075	-	-0.0083	-	0.0002	-	3515430	-	5	-	0.0000	-	0.0000	-	0.0030	-	R_2017_11_07_17_35_45_user_SN2-2-VvAGL11
chr18	30306820	A	T	Regal	IonXpress_009	Homozygous	-	100.0	5125.29	-	SNP	Novel	---	N/A	N/A	30306820	A	T	538	537	-	276	-	261	-	537	276	261	0.5000	-	0.0071	-	-0.0288	-	-0.0000	-	3471550	-	5	-	0.0000	-	0.0000	-	0.0001	-	R_2017_11_07_17_35_45_user_SN2-2-VvAGL11
chr18	30306820	A	T	Red Globe	IonXpress_008	Heterozygous	-	41.9	1513.4	-	SNP	Novel	---	N/A	N/A	30306820	A	T	1056	1082	-	524	-	558	-	453	214	239	0.5119	-	0.0150	-	-0.0075	-	0.0054	-	2996680	-	5	-	0.0000	-	0.0000	-	-0.0107	-	R_2017_11_07_17_35_45_user_SN2-2-VvAGL11
chr18	30306820	A	T	Incrocio Prosperi	IonXpress_007	Homozygous	-	100.0	4213.73	-	SNP	Novel	---	N/A	N/A	30306820	A	T	445	443	-	232	-	211	-	443	232	211	0.5000	-	0.0086	-	-0.0298	-	-0.0000	-	3557650	-	5	-	0.0000	-	0.0000	-	0.0002	-	R_2017_11_07_17_35_45_user_SN2-2-VvAGL11
chr18	30306820	A	T	Incrocio Pirovano 77	IonXpress_006	Homozygous	-	99.5	6085.01	-	SNP	Novel	---	N/A	N/A	30306820	A	T	658	656	-	329	-	327	-	653	329	324	0.5023	-	0.0083	-	-0.1157	-	0.0000	-	3534420	-	5	-	0.0000	-	0.0000	-	-0.0028	-	R_2017_11_07_17_35_45_user_SN2-2-VvAGL11
chr18	30306820	A	T	Duca di Magenta	IonXpress_005	Homozygous	-	100.0	4154.96	-	SNP	Novel	---	N/A	N/A	30306820	A	T	450	445	-	217	-	228	-	445	217	228	0.5000	-	0.0074	-	-0.0545	-	0.0000	-	3543610	-	5	-	0.0000	-	0.0000	-	0.0104	-	R_2017_11_07_17_35_45_user_SN2-2-VvAGL11
chr18	30306820	A	T	Conegliano precoce 218	IonXpress_004	Heterozygous	-	26.1	203102	-	SNP	Novel	---	N/A	N/A	30306820	A	T	456	471	-	233	-	238	-	123	69	54	0.5662	-	0.0244	-	-0.0043	-	0.0061	-	2967460	-	5	-	0.0000	-	0.0000	-	0.1148	-	R_2017_11_07_17_35_45_user_SN2-2-VvAGL11
chr18	30306820	A	T	Afrodita	IonXpress_003	Homozygous	-	99.8	5896.79	-	SNP	Novel	---	N/A	N/A	30306820	A	T	631	629	-	347	-	282	-	628	347	281	0.5009	-	0.0087	-	-0.1035	-	0.0000	-	3630500	-	5	-	0.0000	-	0.0000	-	-0.0041	-	R_2017_11_07_17_35_45_user_SN2-2-VvAGL11
chr18	30306843	C	A	Supernova seedless	IonXpress_002	Homozygous	-	95.1	3930.13	-	SNP	Novel	---	N/A	N/A	30306843	C	A	469	470	-	231	-	239	-	447	222	225	0.5052	-	0.0403	-	0.0197	-	-0.0008	-	695271	-	3	-	0.0000	-	0.0000	-	0.0078	-	R_2017_11_07_17_35_45_user_SN2-2-VvAGL11
chr18	30306843	C	A	Regal	IonXpress_009	Homozygous	-	97.1	4622.22	-	SNP	Novel	---	N/A	N/A	30306843	C	A	523	525	-	272	-	253	-	510	265	245	0.5015	-	0.0267	-	-0.0362	-	0.0013	-	630358	-	3	-	0.0000	-	0.0000	-	0.0011	-	R_2017_11_07_17_35_45_user_SN2-2-VvAGL11
chr18	30306843	C	A	Incrocio Prosperi	IonXpress_007	Heterozygous	-	47.9	881633	-	SNP	Novel	---	N/A	N/A	30306843	C	A	456	459	-	241	-	218	-	220	107	113	0.5386	-	0.0535	-	0.0066	-	-0.0069	-	635798	-	3	-	0.0000	-	0.0000	-	-0.0687	-	R_2017_11_07_17_35_45_user_SN2-2-VvAGL11
chr18	30306843	C	A	Incrocio Pirovano 77	IonXpress_006	Heterozygous	-	81.6	3951.05	-	SNP	Novel	---	N/A	N/A	30306843	C	A	664	668	-	330	-	338	-	545	260	285	0.5170	-	0.0372	-	0.0107	-	-0.0031	-	648797	-	3	-	0.0000	-	0.0000	-	-0.0320	-	R_2017_11_07_17_35_45_user_SN2-2-VvAGL11
chr18	30306843	C	A	Duca di Magenta	IonXpress_005	Heterozygous	-	76.5	2306.51	-	SNP	Novel	---	N/A	N/A	30306843	C	A	446	447	-	218	-	229	-	342	167	175	0.5006	-	0.0478	-	0.0117	-	-0.0034	-	658390	-	3	-	0.0000	-	0.0000	-	-0.0009	-	R_2017_11_07_17_35_45_user_SN2-2-VvAGL11
chr18	30306843	C	A	Afrodita	IonXpress_003	Homozygous	-	100.0	5847.33	-	SNP	Novel	---	N/A	N/A	30306843	C	A	609	609	-	342	-	267	-	609	342	267	0.5000	-	0.0441	-	0.0000	-	-0.0001	-	661393	-	3	-	0.0000	-	0.0000	-	0.0000	-	R_2017_11_07_17_35_45_user_SN2-2-VvAGL11
chr18	30306892	C	T	Supernova seedless	IonXpress_002	Homozygous	-	95.5	3773.56	-	SNP	Novel	---	N/A	N/A	30306892	C	T	445	446	-	217	-	229	-	426	209	217	0.5041	-	0.0467	-	-0.0432	-	0.0026	-	2299450	-	1	-	0.0000	-	0.0000	-	0.0077	-	R_2017_11_07_17_35_45_user_SN2-2-VvAGL11
chr18	30306892	C	T	Regal	IonXpress_009	Homozygous	-	100.0	4727.2	-	SNP	Novel	---	N/A	N/A	30306892	C	T	488	492	-	248	-	244	-	492	248	244	0.5000	-	0.0562	-	0.0000	-	0.0000	-	2240110	-	1	-	0.0000	-	0.0000	-	-0.0000	-	R_2017_11_07_17_35_45_user_SN2-2-VvAGL11
chr18	30306892	C	T	Red Globe	IonXpress_008	Heterozygous	-	42.8	1361.78	-	SNP	Novel	---	N/A	N/A	30306892	C	T	926	925	-	459	-	466	-	396	191	205	0.5139	-	0.0210	-	-0.0159	-	0.0305	-	2450570	-	1	-	0.0000	-	0.0000	-	-0.0206	-	R_2017_11_07_17_35_45_user_SN2-2-VvAGL11
chr18	30306892	C	T	Incrocio Prosperi	IonXpress_007	Homozygous	-	100.0	4188.25	-	SNP	Novel	---	N/A	N/A	30306892	C	T	436	437	-	233	-	204	-	437	233	204	0.5000	-	0.0618	-	-0.0259	-	0.0001	-	2302000	-	1	-	0.0000	-	0.0000	-	0.0023	-	R_2017_11_07_17_35_45_user_SN2-2-VvAGL11
chr18	30306892	C	T	Incrocio Pirovano 77	IonXpress_006	Homozygous	-	100.0	6282.16	-	SNP	Novel	---	N/A	N/A	30306892	C	T	653	655	-	318	-	337	-	655	318	337	0.5000	-	0.0543	-	0.0000	-	0.0000	-	2301340	-	1	-	0.0000	-	0.0000	-	-0.0015	-	R_2017_11_07_17_35_45_user_SN2-2-VvAGL11
chr18	30306892	C	T	Duca di Magenta	IonXpress_005	Homozygous	-	100.0	3923.6	-	SNP	Novel	---	N/A	N/A	30306892	C	T	411	411	-	209	-	202	-	411	209	202	0.5000	-	0.0537	-	0.0003	-	0.0000	-	2288440	-	1	-	0.0000	-	0.0000	-	0.0024	-	R_2017_11_07_17_35_45_user_SN2-2-VvAGL11
chr18	30306892	C	T	Conegliano precoce 218	IonXpress_004	Heterozygous	-	29.0	247316	-	SNP	Novel	---	N/A	N/A	30306892	C	T	432	427	-	213	-	214	-	124	65	59	0.5254	-	0.0155	-	-0.0106	-	0.0406	-	2499910	-	1	-	0.0000	-	0.0000	-	0.0574	-	R_2017_11_07_17_35_45_user_SN2-2-VvAGL11
chr18	30306892	C	T	Afrodita	IonXpress_003	Homozygous	-	100.0	5777.43	-	SNP	Novel	---	N/A	N/A	30306892	C	T	595	600	-	341	-	259	-	600	341	259	0.5000	-	0.0594	-	0.0000	-	0.0000	-	2298960	-	1	-	0.0000	-	0.0000	-	-0.0000	-	R_2017_11_07_17_35_45_user_SN2-2-VvAGL11
chr18	30306928	A	T	Supernova seedless	IonXpress_002	Homozygous	-	94.5	3602.89	-	SNP	Novel	---	N/A	N/A	30306928	A	T	435	437	-	227	-	210	-	413	215	198	0.5011	-	0.0847	-	-0.0100	-	0.0006	-	631538	-	2	-	0.0000	-	0.0000	-	0.0024	-	R_2017_11_07_17_35_45_user_SN2-2-VvAGL11
chr18	30306928	A	T	Regal	IonXpress_009	Homozygous	-	97.2	4072	-	SNP	Novel	---	N/A	N/A	30306928	A	T	458	459	-	232	-	227	-	446	225	221	0.5010	-	0.0824	-	-0.0065	-	-0.0000	-	666223	-	2	-	0.0000	-	0.0000	-	-0.0018	-	R_2017_11_07_17_35_45_user_SN2-2-VvAGL11
chr18	30306928	A	T	Incrocio Prosperi	IonXpress_007	Heterozygous	-	50.5	863507	-	SNP	Novel	---	N/A	N/A	30306928	A	T	401	400	-	210	-	190	-	202	101	101	0.5250	-	0.1063	-	0.0037	-	-0.0034	-	645330	-	2	-	0.0000	-	0.0000	-	-0.0479	-	R_2017_11_07_17_35_45_user_SN2-2-VvAGL11
chr18	30306928	A	T	Incrocio Pirovano 77	IonXpress_006	Heterozygous	-	79.0	3540.93	-	SNP	Novel	---	N/A	N/A	30306928	A	T	631	639	-	323	-	316	-	505	249	256	0.5124	-	0.1000	-	0.0175	-	-0.0044	-	648008	-	2	-	0.0000	-	0.0000	-	-0.0195	-	R_2017_11_07_17_35_45_user_SN2-2-VvAGL11
chr18	30306928	A	T	Duca di Magenta	IonXpress_005	Heterozygous	-	79.5	2113.43	-	SNP	Novel	---	N/A	N/A	30306928	A	T	375	376	-	190	-	186	-	299	150	149	0.5036	-	0.0907	-	0.0054	-	-0.0015	-	666403	-	2	-	0.0000	-	0.0000	-	-0.0062	-	R_2017_11_07_17_35_45_user_SN2-2-VvAGL11
chr18	30306928	A	T	Afrodita	IonXpress_003	Homozygous	-	100.0	5273.61	-	SNP	Novel	---	N/A	N/A	30306928	A	T	557	557	-	315	-	242	-	557	315	242	0.5000	-	0.0852	-	-0.1015	-	0.0013	-	699640	-	2	-	0.0000	-	0.0000	-	0.0060	-	R_2017_11_07_17_35_45_user_SN2-2-VvAGL11
chr18	30306940	G	A	Supernova seedless	IonXpress_002	Homozygous	-	95.7	3536.71	-	SNP	Novel	---	N/A	N/A	30306940	G	A	416	416	-	210	-	206	-	398	201	197	0.5002	-	0.0344	-	0.0621	-	-0.0020	-	813218	-	1	-	0.0000	-	0.0000	-	0.0004	-	R_2017_11_07_17_35_45_user_SN2-2-VvAGL11
chr18	30306940	G	A	Regal	IonXpress_009	Homozygous	-	96.7	3954.54	-	SNP	Novel	---	N/A	N/A	30306940	G	A	451	453	-	231	-	222	-	438	223	215	0.5008	-	0.0462	-	-0.0027	-	0.0001	-	846280	-	1	-	0.0000	-	0.0000	-	0.0005	-	R_2017_11_07_17_35_45_user_SN2-2-VvAGL11
chr18	30306940	G	A	Incrocio Prosperi	IonXpress_007	Heterozygous	-	51.6	833476	-	SNP	Novel	---	N/A	N/A	30306940	G	A	367	368	-	192	-	176	-	190	92	98	0.5375	-	0.0092	-	0.0176	-	-0.0172	-	829255	-	1	-	0.0000	-	0.0000	-	-0.0663	-	R_2017_11_07_17_35_45_user_SN2-2-VvAGL11
chr18	30306940	G	A	Incrocio Pirovano 77	IonXpress_006	Heterozygous	-	80.6	3521.93	-	SNP	Novel	---	N/A	N/A	30306940	G	A	609	609	-	311	-	298	-	491	240	251	0.5219	-	0.0304	-	0.0132	-	-0.0035	-	857657	-	1	-	0.0000	-	0.0000	-	-0.0413	-	R_2017_11_07_17_35_45_user_SN2-2-VvAGL11
chr18	30306940	G	A	Duca di Magenta	IonXpress_005	Heterozygous	-	79.6	2038.97	-	SNP	Novel	---	N/A	N/A	30306940	G	A	363	363	-	188	-	175	-	289	148	141	0.5058	-	0.0239	-	0.0365	-	-0.0085	-	833278	-	1	-	0.0000	-	0.0000	-	-0.0109	-	R_2017_11_07_17_35_45_user_SN2-2-VvAGL11
chr18	30306940	G	A	Afrodita	IonXpress_003	Homozygous	-	100.0	5201.22	-	SNP	Novel	---	N/A	N/A	30306940	G	A	540	540	-	300	-	240	-	540	300	240	0.5000	-	0.0333	-	0.0000	-	-0.0000	-	889416	-	1	-	0.0000	-	0.0000	-	0.0000	-	R_2017_11_07_17_35_45_user_SN2-2-VvAGL11
chr18	30307060	T	C	Incrocio Prosperi	IonXpress_007	Heterozygous	-	46.6	480738	-	SNP	Novel	---	N/A	N/A	30307060	T	C	262	264	-	143	-	121	-	123	70	53	0.5278	-	0.0860	-	-0.0130	-	0.0127	-	651691	-	2	-	0.0000	-	0.0000	-	0.0566	-	R_2017_11_07_17_35_45_user_SN2-2-VvAGL11
chr18	30307060	T	C	Duca di Magenta	IonXpress_005	Heterozygous	-	15.6	178445	-	SNP	Novel	---	N/A	N/A	30307060	T	C	191	192	-	102	-	90	-	30	17	13	0.5357	-	0.1239	-	-0.0082	-	0.0318	-	653820	-	2	-	0.0000	-	0.0000	-	0.0579	-	R_2017_11_07_17_35_45_user_SN2-2-VvAGL11
chr18	30307088	G	A	Incrocio Prosperi	IonXpress_007	Heterozygous	-	46.2	382886	-	SNP	Novel	---	N/A	N/A	30307088	G	A	211	212	-	110	-	102	-	98	55	43	0.5425	-	0.0123	-	-0.0112	-	0.0175	-	1013660	-	1	-	0.0000	-	0.0000	-	0.0810	-	R_2017_11_07_17_35_45_user_SN2-2-VvAGL11
chr18	30307088	G	A	Duca di Magenta	IonXpress_005	Heterozygous	-	15.6	160703	-	SNP	Novel	---	N/A	N/A	30307088	G	A	159	160	-	88	-	72	-	25	16	9	0.5925	-	0.0518	-	-0.0042	-	0.0183	-	855744	-	1	-	0.0000	-	0.0000	-	0.1344	-	R_2017_11_07_17_35_45_user_SN2-2-VvAGL11
chr18	30307094	G	A	Supernova seedless	IonXpress_002	Heterozygous	-	88.5	1849	-	SNP	Novel	---	N/A	N/A	30307094	G	A	260	260	-	156	-	104	-	230	136	94	0.5090	-	0.0575	-	-0.0330	-	0.0028	-	1991520	-	2	-	0.0000	-	0.0000	-	-0.0171	-	R_2017_11_07_17_35_45_user_SN2-2-VvAGL11
chr18	30307094	G	A	Regal	IonXpress_009	Homozygous	-	100.0	2024.68	-	SNP	Novel	---	N/A	N/A	30307094	G	A	210	210	-	109	-	101	-	210	109	101	0.5000	-	0.0709	-	0.0000	-	0.0000	-	2527930	-	2	-	0.0000	-	0.0000	-	0.0000	-	R_2017_11_07_17_35_45_user_SN2-2-VvAGL11
chr18	30307094	G	A	Red Globe	IonXpress_008	Heterozygous	-	17.3	619856	-	SNP	Novel	---	N/A	N/A	30307094	G	A	597	600	-	303	-	297	-	104	54	50	0.5142	-	0.0415	-	-0.0048	-	0.0196	-	2158310	-	2	-	0.0000	-	0.0000	-	0.0184	-	R_2017_11_07_17_35_45_user_SN2-2-VvAGL11
chr18	30307094	G	A	Incrocio Prosperi	IonXpress_007	Homozygous	-	100.0	1824.38	-	SNP	Novel	---	N/A	N/A	30307094	G	A	196	194	-	102	-	92	-	194	102	92	0.5000	-	0.0628	-	-0.0452	-	0.0002	-	2223640	-	2	-	0.0000	-	0.0000	-	-0.0092	-	R_2017_11_07_17_35_45_user_SN2-2-VvAGL11
chr18	30307094	G	A	Incrocio Pirovano 77	IonXpress_006	Homozygous	-	100.0	2552.55	-	SNP	Novel	---	N/A	N/A	30307094	G	A	266	266	-	160	-	106	-	266	160	106	0.5000	-	0.0728	-	0.0000	-	0.0000	-	2160770	-	2	-	0.0000	-	0.0000	-	0.0000	-	R_2017_11_07_17_35_45_user_SN2-2-VvAGL11
chr18	30307094	G	A	Duca di Magenta	IonXpress_005	Homozygous	-	100.0	1382.61	-	SNP	Novel	---	N/A	N/A	30307094	G	A	147	146	-	78	-	68	-	146	78	68	0.5000	-	0.0729	-	-0.0223	-	0.0002	-	2351110	-	2	-	0.0000	-	0.0000	-	0.0069	-	R_2017_11_07_17_35_45_user_SN2-2-VvAGL11
chr18	30307094	G	A	Afrodita	IonXpress_003	Homozygous	-	100.0	2676.53	-	SNP	Novel	---	N/A	N/A	30307094	G	A	278	278	-	140	-	138	-	278	140	138	0.5000	-	0.0697	-	0.0000	-	0.0000	-	2461590	-	2	-	0.0000	-	0.0000	-	0.0000	-	R_2017_11_07_17_35_45_user_SN2-2-VvAGL11
chr18	30307100	T	G	Supernova seedless	IonXpress_002	Heterozygous	-	86.3	1562.2	-	SNP	Novel	---	N/A	N/A	30307100	T	G	233	234	-	140	-	94	-	202	122	80	0.5059	-	0.0525	-	-0.0451	-	0.0063	-	1260310	-	2	-	0.0000	-	0.0000	-	0.0121	-	R_2017_11_07_17_35_45_user_SN2-2-VvAGL11
chr18	30307100	T	G	Regal	IonXpress_009	Homozygous	-	100.0	1855.37	-	SNP	Novel	---	N/A	N/A	30307100	T	G	193	194	-	102	-	92	-	194	102	92	0.5000	-	0.0547	-	0.0000	-	0.0001	-	1509610	-	2	-	0.0000	-	0.0000	-	0.0000	-	R_2017_11_07_17_35_45_user_SN2-2-VvAGL11
chr18	30307100	T	G	Red Globe	IonXpress_008	Heterozygous	-	17.0	57104	-	SNP	Novel	---	N/A	N/A	30307100	T	G	600	600	-	303	-	297	-	102	52	50	0.5048	-	0.0300	-	-0.0022	-	0.0150	-	1331520	-	2	-	0.0000	-	0.0000	-	0.0075	-	R_2017_11_07_17_35_45_user_SN2-2-VvAGL11
chr18	30307100	T	G	Incrocio Prosperi	IonXpress_007	Homozygous	-	100.0	1671.1	-	SNP	Novel	---	N/A	N/A	30307100	T	G	177	176	-	97	-	79	-	176	97	79	0.5000	-	0.0475	-	-0.0491	-	0.0003	-	1243440	-	2	-	0.0000	-	0.0000	-	-0.0049	-	R_2017_11_07_17_35_45_user_SN2-2-VvAGL11
chr18	30307100	T	G	Incrocio Pirovano 77	IonXpress_006	Homozygous	-	100.0	2369.29	-	SNP	Novel	---	N/A	N/A	30307100	T	G	249	248	-	150	-	98	-	248	150	98	0.5000	-	0.0837	-	0.0150	-	0.0001	-	1305510	-	2	-	0.0000	-	0.0000	-	-0.0032	-	R_2017_11_07_17_35_45_user_SN2-2-VvAGL11
chr18	30307100	T	G	Duca di Magenta	IonXpress_005	Homozygous	-	100.0	1338.32	-	SNP	Novel	---	N/A	N/A	30307100	T	G	139	139	-	75	-	64	-	139	75	64	0.5000	-	0.0695	-	0.0000	-	0.0002	-	1334020	-	2	-	0.0000	-	0.0000	-	0.0000	-	R_2017_11_07_17_35_45_user_SN2-2-VvAGL11
chr18	30307100	T	G	Afrodita	IonXpress_003	Homozygous	-	100.0	2549.21	-	SNP	Novel	---	N/A	N/A	30307100	T	G	268	267	-	133	-	134	-	267	133	134	0.5000	-	0.0667	-	-0.0045	-	0.0001	-	1409160	-	2	-	0.0000	-	0.0000	-	-0.0036	-	R_2017_11_07_17_35_45_user_SN2-2-VvAGL11
chr18	30307114	C	T	Supernova seedless	IonXpress_002	Heterozygous	-	85.6	1321.17	-	SNP	Novel	---	N/A	N/A	30307114	C	T	201	201	-	118	-	83	-	172	103	69	0.5122	-	0.0351	-	-0.0332	-	0.0051	-	2676100	-	2	-	0.0000	-	0.0000	-	0.0230	-	R_2017_11_07_17_35_45_user_SN2-2-VvAGL11
chr18	30307114	C	T	Regal	IonXpress_009	Homozygous	-	100.0	1674.41	-	SNP	Novel	---	N/A	N/A	30307114	C	T	175	175	-	91	-	84	-	175	91	84	0.5000	-	0.0501	-	0.0000	-	0.0000	-	2795710	-	2	-	0.0000	-	0.0000	-	0.0000	-	R_2017_11_07_17_35_45_user_SN2-2-VvAGL11
chr18	30307114	C	T	Red Globe	IonXpress_008	Heterozygous	-	14.8	286172	-	SNP	Novel	---	N/A	N/A	30307114	C	T	583	583	-	295	-	288	-	86	39	47	0.5524	-	0.0130	-	-0.0031	-	0.0248	-	2853130	-	2	-	0.0000	-	0.0000	-	-0.0796	-	R_2017_11_07_17_35_45_user_SN2-2-VvAGL11
chr18	30307114	C	T	Incrocio Prosperi	IonXpress_007	Homozygous	-	100.0	1415.23	-	SNP	Novel	---	N/A	N/A	30307114	C	T	151	150	-	83	-	67	-	150	83	67	0.5000	-	0.0551	-	-0.0323	-	0.0003	-	2641010	-	2	-	0.0000	-	0.0000	-	-0.0057	-	R_2017_11_07_17_35_45_user_SN2-2-VvAGL11
chr18	30307114	C	T	Incrocio Pirovano 77	IonXpress_006	Homozygous	-	100.0	2115.36	-	SNP	Novel	---	N/A	N/A	30307114	C	T	219	220	-	132	-	88	-	220	132	88	0.5000	-	0.0587	-	0.0000	-	0.0000	-	2628400	-	2	-	0.0000	-	0.0000	-	0.0000	-	R_2017_11_07_17_35_45_user_SN2-2-VvAGL11
chr18	30307114	C	T	Duca di Magenta	IonXpress_005	Homozygous	-	100.0	1153.63	-	SNP	Novel	---	N/A	N/A	30307114	C	T	121	121	-	65	-	56	-	121	65	56	0.5000	-	0.0595	-	0.0000	-	0.0001	-	2709900	-	2	-	0.0000	-	0.0000	-	0.0000	-	R_2017_11_07_17_35_45_user_SN2-2-VvAGL11
chr18	30307114	C	T	Afrodita	IonXpress_003	Homozygous	-	100.0	2291.28	-	SNP	Novel	---	N/A	N/A	30307114	C	T	238	238	-	118	-	120	-	238	118	120	0.5000	-	0.0542	-	0.0000	-	0.0000	-	2622980	-	2	-	0.0000	-	0.0000	-	0.0000	-	R_2017_11_07_17_35_45_user_SN2-2-VvAGL11
chr18	30307120	A	T	Supernova seedless	IonXpress_002	Heterozygous	-	84.1	1149.61	-	SNP	Novel	---	N/A	N/A	30307120	A	T	182	182	-	110	-	72	-	153	96	57	0.5243	-	0.0245	-	-0.0228	-	0.0136	-	1225600	-	2	-	0.0000	-	0.0000	-	0.0459	-	R_2017_11_07_17_35_45_user_SN2-2-VvAGL11
chr18	30307120	A	T	Regal	IonXpress_009	Homozygous	-	100.0	1546.27	-	SNP	Novel	---	N/A	N/A	30307120	A	T	162	162	-	86	-	76	-	162	86	76	0.5000	-	0.0191	-	0.0000	-	0.0001	-	1112550	-	2	-	0.0000	-	0.0000	-	0.0000	-	R_2017_11_07_17_35_45_user_SN2-2-VvAGL11
chr18	30307120	A	T	Red Globe	IonXpress_008	Heterozygous	-	14.5	260937	-	SNP	Novel	---	N/A	N/A	30307120	A	T	578	579	-	294	-	285	-	84	38	46	0.5553	-	0.0109	-	-0.0017	-	0.0236	-	1942890	-	2	-	0.0000	-	0.0000	-	-0.0850	-	R_2017_11_07_17_35_45_user_SN2-2-VvAGL11
chr18	30307120	A	T	Incrocio Prosperi	IonXpress_007	Homozygous	-	100.0	1286.51	-	SNP	Novel	---	N/A	N/A	30307120	A	T	137	136	-	77	-	59	-	136	77	59	0.5000	-	0.0277	-	0.0207	-	0.0000	-	1003070	-	2	-	0.0000	-	0.0000	-	-0.0061	-	R_2017_11_07_17_35_45_user_SN2-2-VvAGL11
chr18	30307120	A	T	Incrocio Pirovano 77	IonXpress_006	Homozygous	-	100.0	1900.92	-	SNP	Novel	---	N/A	N/A	30307120	A	T	200	199	-	118	-	81	-	199	118	81	0.5000	-	0.0328	-	-0.0343	-	0.0003	-	974665	-	2	-	0.0000	-	0.0000	-	-0.0040	-	R_2017_11_07_17_35_45_user_SN2-2-VvAGL11
chr18	30307120	A	T	Duca di Magenta	IonXpress_005	Homozygous	-	100.0	1097.06	-	SNP	Novel	---	N/A	N/A	30307120	A	T	117	116	-	63	-	53	-	116	63	53	0.5000	-	0.0348	-	-0.1023	-	0.0042	-	1020580	-	2	-	0.0000	-	0.0000	-	0.0089	-	R_2017_11_07_17_35_45_user_SN2-2-VvAGL11
chr18	30307120	A	T	Afrodita	IonXpress_003	Homozygous	-	100.0	2070.9	-	SNP	Novel	---	N/A	N/A	30307120	A	T	218	217	-	108	-	109	-	217	108	109	0.5000	-	0.0333	-	-0.0686	-	0.0003	-	1097530	-	2	-	0.0000	-	0.0000	-	0.0044	-	R_2017_11_07_17_35_45_user_SN2-2-VvAGL11
chr18	30307125	T	C	Supernova seedless	IonXpress_002	Heterozygous	-	76.8	1001.64	-	SNP	Novel	---	N/A	N/A	30307125	T	C	190	190	-	120	-	70	-	146	92	54	0.5015	-	0.0215	-	-0.0414	-	0.0083	-	2766570	-	2	-	0.0000	-	0.0000	-	-0.0029	-	R_2017_11_07_17_35_45_user_SN2-2-VvAGL11
chr18	30307125	T	C	Regal	IonXpress_009	Heterozygous	-	85.7	1198.82	-	SNP	Novel	---	N/A	N/A	30307125	T	C	181	182	-	107	-	75	-	156	83	73	0.5565	-	0.0141	-	-0.0447	-	0.0043	-	2549210	-	2	-	0.0000	-	0.0000	-	-0.1082	-	R_2017_11_07_17_35_45_user_SN2-2-VvAGL11
chr18	30307125	T	C	Red Globe	IonXpress_008	Heterozygous	-	12.9	13313	-	SNP	Novel	---	N/A	N/A	30307125	T	C	578	580	-	300	-	280	-	75	35	40	0.5504	-	0.0409	-	-0.0033	-	0.0242	-	2732740	-	2	-	0.0000	-	0.0000	-	-0.0768	-	R_2017_11_07_17_35_45_user_SN2-2-VvAGL11
chr18	30307125	T	C	Incrocio Prosperi	IonXpress_007	Heterozygous	-	84.1	957552	-	SNP	Novel	---	N/A	N/A	30307125	T	C	151	151	-	94	-	57	-	127	72	55	0.5575	-	0.0152	-	-0.0609	-	0.0063	-	2407190	-	2	-	0.0000	-	0.0000	-	-0.1086	-	R_2017_11_07_17_35_45_user_SN2-2-VvAGL11
chr18	30307125	T	C	Incrocio Pirovano 77	IonXpress_006	Homozygous	-	92.2	1594.62	-	SNP	Novel	---	N/A	N/A	30307125	T	C	204	205	-	126	-	79	-	189	111	78	0.5285	-	0.0218	-	-0.0633	-	0.0028	-	2458660	-	2	-	0.0000	-	0.0000	-	-0.0546	-	R_2017_11_07_17_35_45_user_SN2-2-VvAGL11
chr18	30307125	T	C	Duca di Magenta	IonXpress_005	Homozygous	-	92.4	929129	-	SNP	Novel	---	N/A	N/A	30307125	T	C	116	118	-	69	-	49	-	109	60	49	0.5349	-	0.0263	-	-0.0705	-	0.0029	-	2522850	-	2	-	0.0000	-	0.0000	-	-0.0671	-	R_2017_11_07_17_35_45_user_SN2-2-VvAGL11
chr18	30307125	T	C	Afrodita	IonXpress_003	Heterozygous	-	85.9	1550.36	-	SNP	Novel	---	N/A	N/A	30307125	T	C	234	234	-	128	-	106	-	201	98	103	0.5593	-	0.0199	-	-0.0460	-	0.0051	-	2485740	-	2	-	0.0000	-	0.0000	-	-0.1123	-	R_2017_11_07_17_35_45_user_SN2-2-VvAGL11
chr18	30307141	A	C	Red Globe	IonXpress_008	Heterozygous	-	16.6	514537	-	SNP	Novel	---	N/A	N/A	30307141	A	C	601	603	-	304	-	299	-	100	42	58	0.5840	-	0.0254	-	-0.0019	-	0.0092	-	2104210	-	2	-	0.0000	-	0.0000	-	-0.1338	-	R_2017_11_07_17_35_45_user_SN2-2-VvAGL11
chr18	30307143	T	G	Red Globe	IonXpress_008	Heterozygous	-	16.7	528236	-	SNP	Novel	---	N/A	N/A	30307143	T	G	606	606	-	306	-	300	-	101	43	58	0.5791	-	0.0148	-	-0.0005	-	0.0068	-	2409110	-	1	-	0.0000	-	0.0000	-	-0.1235	-	R_2017_11_07_17_35_45_user_SN2-2-VvAGL11
chr18	30307161	C	A	Supernova seedless	IonXpress_002	Heterozygous	-	84.4	1344.78	-	SNP	Novel	---	N/A	N/A	30307161	C	A	210	211	-	107	-	104	-	178	92	86	0.5097	-	0.0462	-	0.0278	-	-0.0094	-	647113	-	2	-	0.0000	-	0.0000	-	0.0139	-	R_2017_11_07_17_35_45_user_SN2-2-VvAGL11
chr18	30307161	C	A	Regal	IonXpress_009	Homozygous	-	96.1	1545.84	-	SNP	Novel	---	N/A	N/A	30307161	C	A	178	179	-	93	-	86	-	172	91	81	0.5095	-	0.0275	-	0.0037	-	-0.0024	-	708127	-	2	-	0.0000	-	0.0000	-	0.0233	-	R_2017_11_07_17_35_45_user_SN2-2-VvAGL11
chr18	30307161	C	A	Incrocio Prosperi	IonXpress_007	Heterozygous	-	44.4	296418	-	SNP	Novel	---	N/A	N/A	30307161	C	A	179	178	-	97	-	81	-	79	40	39	0.5386	-	0.0192	-	0.0145	-	-0.0181	-	609805	-	2	-	0.0000	-	0.0000	-	-0.0640	-	R_2017_11_07_17_35_45_user_SN2-2-VvAGL11
chr18	30307161	C	A	Incrocio Pirovano 77	IonXpress_006	Heterozygous	-	74.6	1034.37	-	SNP	Novel	---	N/A	N/A	30307161	C	A	208	209	-	104	-	105	-	156	76	80	0.5104	-	0.0431	-	-0.0211	-	0.0049	-	675736	-	2	-	0.0000	-	0.0000	-	-0.0150	-	R_2017_11_07_17_35_45_user_SN2-2-VvAGL11
chr18	30307161	C	A	Duca di Magenta	IonXpress_005	Heterozygous	-	79.3	652.22	-	SNP	Novel	---	N/A	N/A	30307161	C	A	116	116	-	45	-	71	-	92	36	56	0.5035	-	0.0358	-	-0.0100	-	0.0015	-	639873	-	2	-	0.0000	-	0.0000	-	0.0067	-	R_2017_11_07_17_35_45_user_SN2-2-VvAGL11
chr18	30307161	C	A	Afrodita	IonXpress_003	Homozygous	-	97.1	2154.38	-	SNP	Novel	---	N/A	N/A	30307161	C	A	244	244	-	121	-	123	-	237	120	117	0.5104	-	0.0309	-	0.0095	-	-0.0042	-	676361	-	2	-	0.0000	-	0.0000	-	0.0199	-	R_2017_11_07_17_35_45_user_SN2-2-VvAGL11
chr18	30307170	T	C	Red Globe	IonXpress_008	Heterozygous	-	15.7	419864	-	SNP	Novel	---	N/A	N/A	30307170	T	C	628	636	-	325	-	311	-	100	52	48	0.5090	-	0.0103	-	-0.0021	-	0.0158	-	1507510	-	3	-	0.0000	-	0.0000	-	0.0062	-	R_2017_11_07_17_35_45_user_SN2-2-VvAGL11
chr18	30307176	T	A	Supernova seedless	IonXpress_002	Heterozygous	-	88.1	1413.78	-	SNP	Novel	---	N/A	N/A	30307176	T	A	202	202	-	92	-	110	-	178	83	95	0.5109	-	0.0184	-	-0.0122	-	0.0031	-	1367060	-	1	-	0.0000	-	0.0000	-	0.0207	-	R_2017_11_07_17_35_45_user_SN2-2-VvAGL11
chr18	30307176	T	A	Regal	IonXpress_009	Homozygous	-	100.0	1777.75	-	SNP	Novel	---	N/A	N/A	30307176	T	A	190	188	-	96	-	92	-	188	96	92	0.5000	-	0.0091	-	-0.0093	-	0.0000	-	1533460	-	1	-	0.0000	-	0.0000	-	-0.0098	-	R_2017_11_07_17_35_45_user_SN2-2-VvAGL11
chr18	30307176	T	A	Red Globe	IonXpress_008	Heterozygous	-	17.8	74937	-	SNP	Novel	---	N/A	N/A	30307176	T	A	661	664	-	342	-	322	-	118	56	62	0.5404	-	0.0027	-	-0.0001	-	0.0003	-	2311550	-	1	-	0.0000	-	0.0000	-	-0.0700	-	R_2017_11_07_17_35_45_user_SN2-2-VvAGL11
chr18	30307176	T	A	Incrocio Prosperi	IonXpress_007	Homozygous	-	100.0	1615.12	-	SNP	Novel	---	N/A	N/A	30307176	T	A	172	171	-	85	-	86	-	171	85	86	0.5000	-	0.0186	-	0.0130	-	0.0000	-	1604450	-	1	-	0.0000	-	0.0000	-	-0.0056	-	R_2017_11_07_17_35_45_user_SN2-2-VvAGL11
chr18	30307176	T	A	Incrocio Pirovano 77	IonXpress_006	Homozygous	-	100.0	1876.18	-	SNP	Novel	---	N/A	N/A	30307176	T	A	198	199	-	102	-	97	-	199	102	97	0.5000	-	0.0127	-	-0.0365	-	0.0005	-	1458350	-	1	-	0.0000	-	0.0000	-	0.0000	-	R_2017_11_07_17_35_45_user_SN2-2-VvAGL11
chr18	30307176	T	A	Duca di Magenta	IonXpress_005	Homozygous	-	100.0	1170.79	-	SNP	Novel	---	N/A	N/A	30307176	T	A	123	123	-	50	-	73	-	123	50	73	0.5000	-	0.0140	-	0.0000	-	0.0000	-	1430090	-	1	-	0.0000	-	0.0000	-	0.0000	-	R_2017_11_07_17_35_45_user_SN2-2-VvAGL11
chr18	30307176	T	A	Afrodita	IonXpress_003	Homozygous	-	100.0	2217.24	-	SNP	Novel	---	N/A	N/A	30307176	T	A	230	230	-	115	-	115	-	230	115	115	0.5000	-	0.0136	-	0.0000	-	0.0000	-	1476130	-	1	-	0.0000	-	0.0000	-	0.0000	-	R_2017_11_07_17_35_45_user_SN2-2-VvAGL11
chr18	30307181	A	G	Supernova seedless	IonXpress_002	Heterozygous	-	85.5	1221.56	-	SNP	Novel	---	N/A	N/A	30307181	A	G	183	186	-	80	-	106	-	159	68	91	0.5025	-	0.1169	-	-0.0170	-	0.0018	-	2098160	-	4	-	0.0000	-	0.0000	-	0.0080	-	R_2017_11_07_17_35_45_user_SN2-2-VvAGL11
chr18	30307181	A	G	Regal	IonXpress_009	Homozygous	-	97.2	1572.93	-	SNP	Novel	---	N/A	N/A	30307181	A	G	176	179	-	86	-	93	-	174	83	91	0.5034	-	0.0885	-	-0.0151	-	0.0002	-	1874290	-	4	-	0.0000	-	0.0000	-	-0.0013	-	R_2017_11_07_17_35_45_user_SN2-2-VvAGL11
chr18	30307181	A	G	Incrocio Prosperi	IonXpress_007	Homozygous	-	100.0	1467.07	-	SNP	Novel	---	N/A	N/A	30307181	A	G	157	158	-	76	-	82	-	158	76	82	0.5000	-	0.0883	-	0.0075	-	0.0001	-	2183230	-	4	-	0.0000	-	0.0000	-	-0.0127	-	R_2017_11_07_17_35_45_user_SN2-2-VvAGL11
chr18	30307181	A	G	Incrocio Pirovano 77	IonXpress_006	Homozygous	-	100.0	1801.09	-	SNP	Novel	---	N/A	N/A	30307181	A	G	192	192	-	93	-	99	-	192	93	99	0.5000	-	0.0942	-	-0.0252	-	0.0001	-	1965260	-	4	-	0.0000	-	0.0000	-	0.0000	-	R_2017_11_07_17_35_45_user_SN2-2-VvAGL11
chr18	30307181	A	G	Duca di Magenta	IonXpress_005	Homozygous	-	100.0	1145.79	-	SNP	Novel	---	N/A	N/A	30307181	A	G	119	119	-	42	-	77	-	119	42	77	0.5000	-	0.0670	-	0.0000	-	0.0001	-	2240550	-	4	-	0.0000	-	0.0000	-	0.0000	-	R_2017_11_07_17_35_45_user_SN2-2-VvAGL11
chr18	30307181	A	G	Afrodita	IonXpress_003	Homozygous	-	100.0	2030.6	-	SNP	Novel	---	N/A	N/A	30307181	A	G	215	215	-	102	-	113	-	215	102	113	0.5000	-	0.1003	-	0.0000	-	0.0001	-	2055430	-	4	-	0.0000	-	0.0000	-	-0.0094	-	R_2017_11_07_17_35_45_user_SN2-2-VvAGL11
chr18	30307190	T	C	Supernova seedless	IonXpress_002	Heterozygous	-	89.2	1330.97	-	SNP	Novel	---	N/A	N/A	30307190	T	C	183	185	-	82	-	103	-	165	74	91	0.5053	-	0.0360	-	-0.0078	-	0.0013	-	2700390	-	1	-	0.0000	-	0.0000	-	0.0113	-	R_2017_11_07_17_35_45_user_SN2-2-VvAGL11
chr18	30307190	T	C	Regal	IonXpress_009	Homozygous	-	100.0	1896.15	-	SNP	Novel	---	N/A	N/A	30307190	T	C	200	202	-	102	-	100	-	202	102	100	0.5000	-	0.0536	-	-0.0390	-	0.0004	-	2597060	-	1	-	0.0000	-	0.0000	-	0.0097	-	R_2017_11_07_17_35_45_user_SN2-2-VvAGL11
chr18	30307190	T	C	Incrocio Prosperi	IonXpress_007	Homozygous	-	100.0	1694.96	-	SNP	Novel	---	N/A	N/A	30307190	T	C	178	179	-	88	-	91	-	179	88	91	0.5000	-	0.0352	-	0.0436	-	-0.0001	-	2631890	-	1	-	0.0000	-	0.0000	-	-0.0054	-	R_2017_11_07_17_35_45_user_SN2-2-VvAGL11
chr18	30307190	T	C	Incrocio Pirovano 77	IonXpress_006	Homozygous	-	100.0	2047.75	-	SNP	Novel	---	N/A	N/A	30307190	T	C	208	214	-	103	-	111	-	214	103	111	0.5000	-	0.0518	-	0.0000	-	0.0000	-	2557360	-	1	-	0.0000	-	0.0000	-	-0.0000	-	R_2017_11_07_17_35_45_user_SN2-2-VvAGL11
chr18	30307190	T	C	Duca di Magenta	IonXpress_005	Homozygous	-	100.0	1229.56	-	SNP	Novel	---	N/A	N/A	30307190	T	C	128	128	-	48	-	80	-	128	48	80	0.5000	-	0.0432	-	0.0000	-	0.0001	-	2403440	-	1	-	0.0000	-	0.0000	-	-0.0000	-	R_2017_11_07_17_35_45_user_SN2-2-VvAGL11
chr18	30307190	T	C	Afrodita	IonXpress_003	Homozygous	-	100.0	2211.6	-	SNP	Novel	---	N/A	N/A	30307190	T	C	228	230	-	111	-	119	-	230	111	119	0.5000	-	0.0370	-	0.0000	-	0.0000	-	2637570	-	1	-	0.0000	-	0.0000	-	0.0000	-	R_2017_11_07_17_35_45_user_SN2-2-VvAGL11
chr18	30307204	T	A	Supernova seedless	IonXpress_002	Homozygous	-	89.6	1468.3	-	SNP	Novel	---	N/A	N/A	30307204	T	A	202	202	-	91	-	111	-	181	83	98	0.5081	-	0.0240	-	-0.0193	-	0.0020	-	715913	-	3	-	0.0000	-	0.0000	-	0.0154	-	R_2017_11_07_17_35_45_user_SN2-2-VvAGL11
chr18	30307204	T	A	Regal	IonXpress_009	Homozygous	-	100.0	2112.63	-	SNP	Novel	---	N/A	N/A	30307204	T	A	226	224	-	113	-	111	-	224	113	111	0.5000	-	0.0300	-	-0.0642	-	0.0004	-	691006	-	3	-	0.0000	-	0.0000	-	0.0001	-	R_2017_11_07_17_35_45_user_SN2-2-VvAGL11
chr18	30307204	T	A	Red Globe	IonXpress_008	Heterozygous	-	23.1	194669	-	SNP	Novel	---	N/A	N/A	30307204	T	A	668	670	-	348	-	322	-	155	74	81	0.5419	-	0.0193	-	-0.0103	-	0.0429	-	678664	-	3	-	0.0000	-	0.0000	-	-0.0722	-	R_2017_11_07_17_35_45_user_SN2-2-VvAGL11
chr18	30307204	T	A	Incrocio Prosperi	IonXpress_007	Homozygous	-	100.0	1774.72	-	SNP	Novel	---	N/A	N/A	30307204	T	A	191	189	-	94	-	95	-	189	94	95	0.5000	-	0.0341	-	0.0312	-	0.0006	-	785576	-	3	-	0.0000	-	0.0000	-	-0.0001	-	R_2017_11_07_17_35_45_user_SN2-2-VvAGL11
chr18	30307204	T	A	Incrocio Pirovano 77	IonXpress_006	Homozygous	-	100.0	2167.46	-	SNP	Novel	---	N/A	N/A	30307204	T	A	226	226	-	109	-	117	-	226	109	117	0.5000	-	0.0219	-	0.0000	-	-0.0000	-	688756	-	3	-	0.0000	-	0.0000	-	0.0000	-	R_2017_11_07_17_35_45_user_SN2-2-VvAGL11
chr18	30307204	T	A	Duca di Magenta	IonXpress_005	Homozygous	-	96.4	1226.96	-	SNP	Novel	---	N/A	N/A	30307204	T	A	140	140	-	55	-	85	-	135	54	81	0.5075	-	0.0352	-	-0.1207	-	0.0031	-	641762	-	3	-	0.0000	-	0.0000	-	0.0142	-	R_2017_11_07_17_35_45_user_SN2-2-VvAGL11
chr18	30307204	T	A	Afrodita	IonXpress_003	Homozygous	-	100.0	2411.91	-	SNP	Novel	---	N/A	N/A	30307204	T	A	252	252	-	125	-	127	-	252	125	127	0.5000	-	0.0242	-	0.0000	-	-0.0000	-	766909	-	3	-	0.0000	-	0.0000	-	0.0000	-	R_2017_11_07_17_35_45_user_SN2-2-VvAGL11
chr18	30307212	C	A	Supernova seedless	IonXpress_002	Homozygous	-	89.7	1416.89	-	SNP	Novel	---	N/A	N/A	30307212	C	A	194	194	-	86	-	108	-	174	79	95	0.5108	-	0.0139	-	-0.0054	-	0.0012	-	2436650	-	1	-	0.0000	-	0.0000	-	0.0205	-	R_2017_11_07_17_35_45_user_SN2-2-VvAGL11
chr18	30307212	C	A	Regal	IonXpress_009	Homozygous	-	100.0	2062.78	-	SNP	Novel	---	N/A	N/A	30307212	C	A	221	219	-	112	-	107	-	219	112	107	0.5000	-	0.0129	-	0.0276	-	-0.0001	-	2257450	-	1	-	0.0000	-	0.0000	-	0.0088	-	R_2017_11_07_17_35_45_user_SN2-2-VvAGL11
chr18	30307212	C	A	Incrocio Prosperi	IonXpress_007	Homozygous	-	100.0	1790.25	-	SNP	Novel	---	N/A	N/A	30307212	C	A	190	189	-	93	-	96	-	189	93	96	0.5000	-	0.0166	-	-0.0166	-	0.0000	-	2347010	-	1	-	0.0000	-	0.0000	-	-0.0051	-	R_2017_11_07_17_35_45_user_SN2-2-VvAGL11
chr18	30307212	C	A	Incrocio Pirovano 77	IonXpress_006	Homozygous	-	100.0	2119.83	-	SNP	Novel	---	N/A	N/A	30307212	C	A	221	221	-	105	-	116	-	221	105	116	0.5000	-	0.0183	-	0.0000	-	-0.0000	-	2430480	-	1	-	0.0000	-	0.0000	-	0.0000	-	R_2017_11_07_17_35_45_user_SN2-2-VvAGL11
chr18	30307212	C	A	Duca di Magenta	IonXpress_005	Homozygous	-	100.0	1302.03	-	SNP	Novel	---	N/A	N/A	30307212	C	A	135	137	-	55	-	82	-	137	55	82	0.5000	-	0.0214	-	0.0000	-	0.0001	-	2256000	-	1	-	0.0000	-	0.0000	-	0.0000	-	R_2017_11_07_17_35_45_user_SN2-2-VvAGL11
chr18	30307212	C	A	Afrodita	IonXpress_003	Homozygous	-	100.0	2372.77	-	SNP	Novel	---	N/A	N/A	30307212	C	A	247	248	-	124	-	124	-	248	124	124	0.5000	-	0.0207	-	0.0000	-	0.0004	-	2262580	-	1	-	0.0000	-	0.0000	-	-0.0000	-	R_2017_11_07_17_35_45_user_SN2-2-VvAGL11
chr18	30307214	AG	-	Supernova seedless	IonXpress_002	Homozygous	-	90.6	1432.31	-	DEL	Novel	---	N/A	N/A	30307213	TAG	T	193	192	-	84	-	108	-	174	79	95	0.5167	-	0.0297	-	0.0099	-	-0.0013	-	1593990	-	1	-	0.0000	-	0.0000	-	0.0211	-	R_2017_11_07_17_35_45_user_SN2-2-VvAGL11
chr18	30307214	AG	-	Regal	IonXpress_009	Homozygous	-	100.0	2054.49	-	DEL	Novel	---	N/A	N/A	30307213	TAG	T	220	218	-	111	-	107	-	218	111	107	0.5000	-	0.0239	-	0.0108	-	-0.0001	-	1540190	-	1	-	0.0000	-	0.0000	-	0.0088	-	R_2017_11_07_17_35_45_user_SN2-2-VvAGL11
chr18	30307214	AG	-	Incrocio Prosperi	IonXpress_007	Homozygous	-	100.0	1790.02	-	DEL	Novel	---	N/A	N/A	30307213	TAG	T	190	189	-	93	-	96	-	189	93	96	0.5000	-	0.0202	-	0.0119	-	-0.0001	-	1693740	-	1	-	0.0000	-	0.0000	-	-0.0051	-	R_2017_11_07_17_35_45_user_SN2-2-VvAGL11
chr18	30307214	AG	-	Incrocio Pirovano 77	IonXpress_006	Homozygous	-	100.0	2134.46	-	DEL	Novel	---	N/A	N/A	30307213	TAG	T	220	222	-	105	-	117	-	222	105	117	0.5000	-	0.0399	-	0.0000	-	-0.0001	-	1462840	-	1	-	0.0000	-	0.0000	-	0.0000	-	R_2017_11_07_17_35_45_user_SN2-2-VvAGL11
chr18	30307214	AG	-	Duca di Magenta	IonXpress_005	Homozygous	-	100.0	1265.06	-	DEL	Novel	---	N/A	N/A	30307213	TAG	T	131	133	-	52	-	81	-	133	52	81	0.5000	-	0.0275	-	0.0000	-	-0.0001	-	1467410	-	1	-	0.0000	-	0.0000	-	0.0000	-	R_2017_11_07_17_35_45_user_SN2-2-VvAGL11
chr18	30307214	AG	-	Afrodita	IonXpress_003	Homozygous	-	100.0	2356.49	-	DEL	Novel	---	N/A	N/A	30307213	TAG	T	246	246	-	123	-	123	-	246	123	123	0.5000	-	0.0229	-	0.0000	-	-0.0000	-	1687710	-	1	-	0.0000	-	0.0000	-	0.0000	-	R_2017_11_07_17_35_45_user_SN2-2-VvAGL11
chr18	30307220	C	-	Red Globe	IonXpress_008	Heterozygous	-	28.1	329576	-	DEL	Novel	---	N/A	N/A	30307219	TC	T	640	640	-	337	-	303	-	180	91	89	0.5210	-	0.0387	-	-0.0015	-	0.0044	-	1798360	-	1	-	0.0000	-	0.0000	-	-0.0332	-	R_2017_11_07_17_35_45_user_SN2-2-VvAGL11
chr18	30307354	C	T	Supernova seedless	IonXpress_002	Homozygous	-	94.9	4563.76	-	SNP	Novel	---	N/A	N/A	30307354	C	T	546	547	-	260	-	287	-	519	249	270	0.5045	-	0.0524	-	-0.0642	-	0.0024	-	1407620	-	1	-	0.0000	-	0.0000	-	0.0103	-	R_2017_11_07_17_35_45_user_SN2-2-VvAGL11
chr18	30307354	C	T	Regal	IonXpress_009	Homozygous	-	100.0	6127.96	-	SNP	Novel	---	N/A	N/A	30307354	C	T	641	640	-	307	-	333	-	640	307	333	0.5000	-	0.0652	-	0.0000	-	0.0001	-	1341620	-	1	-	0.0000	-	0.0000	-	-0.0016	-	R_2017_11_07_17_35_45_user_SN2-2-VvAGL11
chr18	30307354	C	T	Incrocio Prosperi	IonXpress_007	Homozygous	-	100.0	5176.09	-	SNP	Novel	---	N/A	N/A	30307354	C	T	538	538	-	252	-	286	-	538	252	286	0.5000	-	0.0664	-	0.0000	-	0.0001	-	1388540	-	1	-	0.0000	-	0.0000	-	0.0000	-	R_2017_11_07_17_35_45_user_SN2-2-VvAGL11
chr18	30307354	C	T	Incrocio Pirovano 77	IonXpress_006	Homozygous	-	100.0	6566.7	-	SNP	Novel	---	N/A	N/A	30307354	C	T	684	685	-	325	-	360	-	685	325	360	0.5000	-	0.0686	-	0.0000	-	0.0001	-	1292510	-	1	-	0.0000	-	0.0000	-	0.0000	-	R_2017_11_07_17_35_45_user_SN2-2-VvAGL11
chr18	30307354	C	T	Duca di Magenta	IonXpress_005	Homozygous	-	100.0	4012.32	-	SNP	Novel	---	N/A	N/A	30307354	C	T	421	420	-	191	-	229	-	420	191	229	0.5000	-	0.0642	-	-0.0294	-	0.0001	-	1406170	-	1	-	0.0000	-	0.0000	-	0.0021	-	R_2017_11_07_17_35_45_user_SN2-2-VvAGL11
chr18	30307354	C	T	Afrodita	IonXpress_003	Homozygous	-	100.0	7150.42	-	SNP	Novel	---	N/A	N/A	30307354	C	T	749	748	-	348	-	400	-	748	348	400	0.5000	-	0.0614	-	0.0000	-	0.0000	-	1391440	-	1	-	0.0000	-	0.0000	-	-0.0014	-	R_2017_11_07_17_35_45_user_SN2-2-VvAGL11
chr18	30307361	A	C	Supernova seedless	IonXpress_002	Homozygous	-	95.2	4669.93	-	SNP	Novel	---	N/A	N/A	30307361	A	C	556	557	-	266	-	291	-	530	256	274	0.5055	-	0.0255	-	-0.0246	-	0.0006	-	2151000	-	1	-	0.0000	-	0.0000	-	0.0050	-	R_2017_11_07_17_35_45_user_SN2-2-VvAGL11
chr18	30307361	A	C	Regal	IonXpress_009	Homozygous	-	100.0	6090.49	-	SNP	Novel	---	N/A	N/A	30307361	A	C	633	634	-	299	-	335	-	634	299	335	0.5000	-	0.0472	-	0.0000	-	0.0000	-	2299680	-	1	-	0.0000	-	0.0000	-	-0.0000	-	R_2017_11_07_17_35_45_user_SN2-2-VvAGL11
chr18	30307361	A	C	Red Globe	IonXpress_008	Heterozygous	-	37.0	865045	-	SNP	Novel	---	N/A	N/A	30307361	A	C	822	824	-	380	-	444	-	305	132	173	0.5287	-	0.0129	-	-0.0049	-	0.0074	-	1918640	-	1	-	0.0000	-	0.0000	-	-0.0486	-	R_2017_11_07_17_35_45_user_SN2-2-VvAGL11
chr18	30307361	A	C	Incrocio Prosperi	IonXpress_007	Homozygous	-	100.0	5147.58	-	SNP	Novel	---	N/A	N/A	30307361	A	C	537	537	-	246	-	291	-	537	246	291	0.5000	-	0.0310	-	-0.0143	-	0.0000	-	2313710	-	1	-	0.0000	-	0.0000	-	-0.0000	-	R_2017_11_07_17_35_45_user_SN2-2-VvAGL11
chr18	30307361	A	C	Incrocio Pirovano 77	IonXpress_006	Homozygous	-	100.0	6562.35	-	SNP	Novel	---	N/A	N/A	30307361	A	C	687	687	-	322	-	365	-	687	322	365	0.5000	-	0.0334	-	0.0000	-	0.0000	-	2180040	-	1	-	0.0000	-	0.0000	-	-0.0030	-	R_2017_11_07_17_35_45_user_SN2-2-VvAGL11
chr18	30307361	A	C	Duca di Magenta	IonXpress_005	Homozygous	-	100.0	3984.94	-	SNP	Novel	---	N/A	N/A	30307361	A	C	421	419	-	190	-	229	-	419	190	229	0.5000	-	0.0325	-	-0.0406	-	0.0000	-	2260680	-	1	-	0.0000	-	0.0000	-	-0.0050	-	R_2017_11_07_17_35_45_user_SN2-2-VvAGL11
chr18	30307361	A	C	Conegliano precoce 218	IonXpress_004	Heterozygous	-	25.1	133003	-	SNP	Novel	---	N/A	N/A	30307361	A	C	340	342	-	173	-	169	-	86	42	44	0.5175	-	0.0168	-	-0.0050	-	0.0160	-	2075220	-	1	-	0.0000	-	0.0000	-	-0.0294	-	R_2017_11_07_17_35_45_user_SN2-2-VvAGL11
chr18	30307361	A	C	Afrodita	IonXpress_003	Homozygous	-	100.0	7252.66	-	SNP	Novel	---	N/A	N/A	30307361	A	C	757	756	-	352	-	404	-	756	352	404	0.5000	-	0.0332	-	0.0000	-	0.0000	-	2210090	-	1	-	0.0000	-	0.0000	-	-0.0014	-	R_2017_11_07_17_35_45_user_SN2-2-VvAGL11
chr18	30307379	T	C	Supernova seedless	IonXpress_002	Homozygous	-	94.8	4672.27	-	SNP	Novel	---	N/A	N/A	30307379	T	C	562	562	-	268	-	294	-	533	258	275	0.5072	-	0.0340	-	0.0034	-	-0.0001	-	1766560	-	1	-	0.0000	-	0.0000	-	0.0137	-	R_2017_11_07_17_35_45_user_SN2-2-VvAGL11
chr18	30307379	T	C	Regal	IonXpress_009	Homozygous	-	100.0	6158.52	-	SNP	Novel	---	N/A	N/A	30307379	T	C	642	642	-	307	-	335	-	642	307	335	0.5000	-	0.0284	-	0.0000	-	-0.0000	-	1562240	-	1	-	0.0000	-	0.0000	-	0.0000	-	R_2017_11_07_17_35_45_user_SN2-2-VvAGL11
chr18	30307379	T	C	Red Globe	IonXpress_008	Heterozygous	-	34.2	708939	-	SNP	Novel	---	N/A	N/A	30307379	T	C	819	818	-	370	-	448	-	280	119	161	0.5277	-	0.0139	-	-0.0023	-	0.0049	-	1786030	-	1	-	0.0000	-	0.0000	-	-0.0478	-	R_2017_11_07_17_35_45_user_SN2-2-VvAGL11
chr18	30307379	T	C	Incrocio Prosperi	IonXpress_007	Homozygous	-	100.0	5328.61	-	SNP	Novel	---	N/A	N/A	30307379	T	C	557	556	-	261	-	295	-	556	261	295	0.5000	-	0.0247	-	0.0000	-	0.0000	-	1667750	-	1	-	0.0000	-	0.0000	-	-0.0018	-	R_2017_11_07_17_35_45_user_SN2-2-VvAGL11
chr18	30307379	T	C	Incrocio Pirovano 77	IonXpress_006	Homozygous	-	100.0	6764.54	-	SNP	Novel	---	N/A	N/A	30307379	T	C	703	704	-	340	-	364	-	704	340	364	0.5000	-	0.0301	-	0.0000	-	-0.0000	-	1598620	-	1	-	0.0000	-	0.0000	-	0.0000	-	R_2017_11_07_17_35_45_user_SN2-2-VvAGL11
chr18	30307379	T	C	Duca di Magenta	IonXpress_005	Homozygous	-	100.0	4048.11	-	SNP	Novel	---	N/A	N/A	30307379	T	C	422	422	-	197	-	225	-	422	197	225	0.5000	-	0.0325	-	0.0000	-	-0.0000	-	1664980	-	1	-	0.0000	-	0.0000	-	-0.0000	-	R_2017_11_07_17_35_45_user_SN2-2-VvAGL11
chr18	30307379	T	C	Conegliano precoce 218	IonXpress_004	Heterozygous	-	27.0	165374	-	SNP	Novel	---	N/A	N/A	30307379	T	C	344	345	-	179	-	166	-	93	50	43	0.5188	-	0.0124	-	-0.0044	-	0.0113	-	1798110	-	1	-	0.0000	-	0.0000	-	0.0344	-	R_2017_11_07_17_35_45_user_SN2-2-VvAGL11
chr18	30307379	T	C	Afrodita	IonXpress_003	Homozygous	-	100.0	7358.05	-	SNP	Novel	---	N/A	N/A	30307379	T	C	770	768	-	357	-	411	-	768	357	411	0.5000	-	0.0313	-	0.0000	-	0.0000	-	1675430	-	1	-	0.0000	-	0.0000	-	-0.0027	-	R_2017_11_07_17_35_45_user_SN2-2-VvAGL11
chr18	30307430	T	C	Supernova seedless	IonXpress_002	Homozygous	-	94.6	4715.85	-	SNP	Novel	---	N/A	N/A	30307430	T	C	570	571	-	268	-	303	-	540	259	281	0.5103	-	0.0341	-	-0.0123	-	0.0003	-	1993170	-	1	-	0.0000	-	0.0000	-	0.0181	-	R_2017_11_07_17_35_45_user_SN2-2-VvAGL11
chr18	30307430	T	C	Regal	IonXpress_009	Homozygous	-	100.0	6282.71	-	SNP	Novel	---	N/A	N/A	30307430	T	C	659	660	-	300	-	360	-	660	300	360	0.5000	-	0.0353	-	-0.0403	-	0.0000	-	2024670	-	1	-	0.0000	-	0.0000	-	-0.0016	-	R_2017_11_07_17_35_45_user_SN2-2-VvAGL11
chr18	30307430	T	C	Incrocio Prosperi	IonXpress_007	Heterozygous	-	45.3	977269	-	SNP	Novel	---	N/A	N/A	30307430	T	C	577	578	-	271	-	307	-	262	125	137	0.5083	-	0.0410	-	-0.0103	-	0.0116	-	2036540	-	1	-	0.0000	-	0.0000	-	0.0167	-	R_2017_11_07_17_35_45_user_SN2-2-VvAGL11
chr18	30307430	T	C	Incrocio Pirovano 77	IonXpress_006	Homozygous	-	89.4	5357.4	-	SNP	Novel	---	N/A	N/A	30307430	T	C	740	742	-	348	-	394	-	663	305	358	0.5090	-	0.0358	-	-0.0192	-	0.0020	-	2067190	-	1	-	0.0000	-	0.0000	-	-0.0172	-	R_2017_11_07_17_35_45_user_SN2-2-VvAGL11
chr18	30307430	T	C	Duca di Magenta	IonXpress_005	Heterozygous	-	86.1	2731.84	-	SNP	Novel	---	N/A	N/A	30307430	T	C	409	411	-	196	-	215	-	354	166	188	0.5080	-	0.0291	-	-0.0195	-	0.0031	-	2074330	-	1	-	0.0000	-	0.0000	-	-0.0160	-	R_2017_11_07_17_35_45_user_SN2-2-VvAGL11
chr18	30307430	T	C	Afrodita	IonXpress_003	Homozygous	-	100.0	7732.26	-	SNP	Novel	---	N/A	N/A	30307430	T	C	806	806	-	350	-	456	-	806	350	456	0.5000	-	0.0353	-	0.0000	-	-0.0000	-	2002120	-	1	-	0.0000	-	0.0000	-	0.0010	-	R_2017_11_07_17_35_45_user_SN2-2-VvAGL11
chr18	30307449	C	A	Red Globe	IonXpress_008	Heterozygous	-	17.2	632399	-	SNP	Novel	---	N/A	N/A	30307449	C	A	648	647	-	294	-	353	-	111	37	74	0.6248	-	0.0116	-	0.0015	-	-0.0068	-	3212450	-	1	-	0.0000	-	0.0000	-	-0.1942	-	R_2017_11_07_17_35_45_user_SN2-2-VvAGL11
chr18	30307449	C	A	Conegliano precoce 218	IonXpress_004	Heterozygous	-	26.6	148243	-	SNP	Novel	---	N/A	N/A	30307449	C	A	321	320	-	137	-	183	-	85	33	52	0.5412	-	0.0129	-	0.0002	-	-0.0005	-	3280840	-	1	-	0.0000	-	0.0000	-	-0.0674	-	R_2017_11_07_17_35_45_user_SN2-2-VvAGL11
chr18	30307495	C	T	Supernova seedless	IonXpress_002	Homozygous	-	95.6	4402.25	-	SNP	Novel	---	N/A	N/A	30307495	C	T	516	518	-	251	-	267	-	495	240	255	0.5003	-	0.0450	-	-0.0175	-	0.0006	-	2114110	-	1	-	0.0000	-	0.0000	-	0.0006	-	R_2017_11_07_17_35_45_user_SN2-2-VvAGL11
chr18	30307495	C	T	Regal	IonXpress_009	Homozygous	-	100.0	5833.08	-	SNP	Novel	---	N/A	N/A	30307495	C	T	602	610	-	274	-	336	-	610	274	336	0.5000	-	0.0424	-	0.0000	-	0.0000	-	2150280	-	1	-	0.0000	-	0.0000	-	-0.0018	-	R_2017_11_07_17_35_45_user_SN2-2-VvAGL11
chr18	30307495	C	T	Incrocio Prosperi	IonXpress_007	Homozygous	-	100.0	4551.1	-	SNP	Novel	---	N/A	N/A	30307495	C	T	469	475	-	232	-	243	-	475	232	243	0.5000	-	0.0631	-	0.0000	-	0.0000	-	1929700	-	1	-	0.0000	-	0.0000	-	0.0000	-	R_2017_11_07_17_35_45_user_SN2-2-VvAGL11
chr18	30307495	C	T	Incrocio Pirovano 77	IonXpress_006	Homozygous	-	100.0	6037.26	-	SNP	Novel	---	N/A	N/A	30307495	C	T	623	627	-	285	-	342	-	627	285	342	0.5000	-	0.0458	-	0.0000	-	0.0000	-	2220770	-	1	-	0.0000	-	0.0000	-	0.0000	-	R_2017_11_07_17_35_45_user_SN2-2-VvAGL11
chr18	30307495	C	T	Duca di Magenta	IonXpress_005	Homozygous	-	100.0	3308.19	-	SNP	Novel	---	N/A	N/A	30307495	C	T	345	346	-	158	-	188	-	346	158	188	0.5000	-	0.0520	-	-0.0278	-	0.0000	-	2206690	-	1	-	0.0000	-	0.0000	-	-0.0000	-	R_2017_11_07_17_35_45_user_SN2-2-VvAGL11
chr18	30307495	C	T	Conegliano precoce 218	IonXpress_004	Heterozygous	-	21.4	698206	-	SNP	Novel	---	N/A	N/A	30307495	C	T	276	280	-	125	-	155	-	60	27	33	0.5036	-	0.0244	-	-0.0092	-	0.0682	-	1798880	-	1	-	0.0000	-	0.0000	-	-0.0142	-	R_2017_11_07_17_35_45_user_SN2-2-VvAGL11
chr18	30307495	C	T	Afrodita	IonXpress_003	Homozygous	-	100.0	6727.92	-	SNP	Novel	---	N/A	N/A	30307495	C	T	697	699	-	319	-	380	-	699	319	380	0.5000	-	0.0490	-	0.0000	-	0.0000	-	2225290	-	1	-	0.0000	-	0.0000	-	-0.0000	-	R_2017_11_07_17_35_45_user_SN2-2-VvAGL11
chr18	30307497	G	A	Supernova seedless	IonXpress_002	Homozygous	-	95.3	4353.65	-	SNP	Novel	---	N/A	N/A	30307497	G	A	515	516	-	249	-	267	-	492	238	254	0.5012	-	0.0521	-	-0.0853	-	0.0039	-	876093	-	1	-	0.0000	-	0.0000	-	0.0023	-	R_2017_11_07_17_35_45_user_SN2-2-VvAGL11
chr18	30307497	G	A	Regal	IonXpress_009	Homozygous	-	100.0	5833.84	-	SNP	Novel	---	N/A	N/A	30307497	G	A	609	608	-	272	-	336	-	608	272	336	0.5000	-	0.0464	-	0.0000	-	0.0001	-	933749	-	1	-	0.0000	-	0.0000	-	-0.0018	-	R_2017_11_07_17_35_45_user_SN2-2-VvAGL11
chr18	30307497	G	A	Incrocio Prosperi	IonXpress_007	Homozygous	-	100.0	4525.92	-	SNP	Novel	---	N/A	N/A	30307497	G	A	472	472	-	230	-	242	-	472	230	242	0.5000	-	0.0557	-	0.0000	-	0.0001	-	943495	-	1	-	0.0000	-	0.0000	-	0.0000	-	R_2017_11_07_17_35_45_user_SN2-2-VvAGL11
chr18	30307497	G	A	Incrocio Pirovano 77	IonXpress_006	Homozygous	-	100.0	6020.78	-	SNP	Novel	---	N/A	N/A	30307497	G	A	624	626	-	283	-	343	-	626	283	343	0.5000	-	0.0502	-	0.0000	-	0.0001	-	922712	-	1	-	0.0000	-	0.0000	-	0.0000	-	R_2017_11_07_17_35_45_user_SN2-2-VvAGL11
chr18	30307497	G	A	Duca di Magenta	IonXpress_005	Homozygous	-	100.0	3318.92	-	SNP	Novel	---	N/A	N/A	30307497	G	A	346	346	-	159	-	187	-	346	159	187	0.5000	-	0.0491	-	0.0000	-	0.0001	-	963637	-	1	-	0.0000	-	0.0000	-	0.0000	-	R_2017_11_07_17_35_45_user_SN2-2-VvAGL11
chr18	30307497	G	A	Conegliano precoce 218	IonXpress_004	Heterozygous	-	21.2	683234	-	SNP	Novel	---	N/A	N/A	30307497	G	A	281	283	-	128	-	155	-	60	27	33	0.5023	-	0.0800	-	-0.0245	-	0.0361	-	998855	-	1	-	0.0000	-	0.0000	-	-0.0091	-	R_2017_11_07_17_35_45_user_SN2-2-VvAGL11
chr18	30307497	G	A	Afrodita	IonXpress_003	Homozygous	-	100.0	6696.99	-	SNP	Novel	---	N/A	N/A	30307497	G	A	696	696	-	318	-	378	-	696	318	378	0.5000	-	0.0491	-	0.0000	-	0.0000	-	948066	-	1	-	0.0000	-	0.0000	-	0.0000	-	R_2017_11_07_17_35_45_user_SN2-2-VvAGL11
chr18	30307500	T	C	Conegliano precoce 218	IonXpress_004	Heterozygous	-	21.1	663958	-	SNP	Novel	---	N/A	N/A	30307500	T	C	280	280	-	128	-	152	-	59	27	32	0.5005	-	0.0319	-	-0.0083	-	0.0336	-	2277840	-	1	-	0.0000	-	0.0000	-	0.0008	-	R_2017_11_07_17_35_45_user_SN2-2-VvAGL11
chr18	30307591	G	A	Supernova seedless	IonXpress_002	Homozygous	-	94.9	3737.29	-	SNP	Novel	---	N/A	N/A	30307591	G	A	445	449	-	219	-	230	-	426	205	221	0.5065	-	0.0605	-	-0.0627	-	0.0041	-	1089370	-	1	-	0.0000	-	0.0000	-	-0.0107	-	R_2017_11_07_17_35_45_user_SN2-2-VvAGL11
chr18	30307591	G	A	Regal	IonXpress_009	Homozygous	-	100.0	4982.14	-	SNP	Novel	---	N/A	N/A	30307591	G	A	519	521	-	264	-	257	-	521	264	257	0.5000	-	0.0633	-	-0.0161	-	0.0000	-	997704	-	1	-	0.0000	-	0.0000	-	-0.0018	-	R_2017_11_07_17_35_45_user_SN2-2-VvAGL11
chr18	30307591	G	A	Red Globe	IonXpress_008	Heterozygous	-	33.2	448074	-	SNP	Novel	---	N/A	N/A	30307591	G	A	554	555	-	284	-	271	-	184	107	77	0.5701	-	0.0142	-	-0.0146	-	0.0337	-	1463540	-	1	-	0.0000	-	0.0000	-	0.1226	-	R_2017_11_07_17_35_45_user_SN2-2-VvAGL11
chr18	30307591	G	A	Incrocio Prosperi	IonXpress_007	Homozygous	-	100.0	3705.21	-	SNP	Novel	---	N/A	N/A	30307591	G	A	383	386	-	203	-	183	-	386	203	183	0.5000	-	0.0564	-	0.0000	-	0.0001	-	1246820	-	1	-	0.0000	-	0.0000	-	0.0000	-	R_2017_11_07_17_35_45_user_SN2-2-VvAGL11
chr18	30307591	G	A	Incrocio Pirovano 77	IonXpress_006	Homozygous	-	100.0	5219.19	-	SNP	Novel	---	N/A	N/A	30307591	G	A	542	544	-	282	-	262	-	544	282	262	0.5000	-	0.0649	-	0.0000	-	0.0001	-	1026200	-	1	-	0.0000	-	0.0000	-	0.0018	-	R_2017_11_07_17_35_45_user_SN2-2-VvAGL11
chr18	30307591	G	A	Duca di Magenta	IonXpress_005	Homozygous	-	100.0	2817.71	-	SNP	Novel	---	N/A	N/A	30307591	G	A	293	294	-	166	-	128	-	294	166	128	0.5000	-	0.0684	-	0.0000	-	0.0002	-	1054870	-	1	-	0.0000	-	0.0000	-	-0.0000	-	R_2017_11_07_17_35_45_user_SN2-2-VvAGL11
chr18	30307591	G	A	Conegliano precoce 218	IonXpress_004	Heterozygous	-	27.7	144575	-	SNP	Novel	---	N/A	N/A	30307591	G	A	273	274	-	155	-	119	-	76	48	28	0.5682	-	0.0101	-	-0.0131	-	0.0365	-	1528240	-	1	-	0.0000	-	0.0000	-	0.1124	-	R_2017_11_07_17_35_45_user_SN2-2-VvAGL11
chr18	30307591	G	A	Afrodita	IonXpress_003	Homozygous	-	100.0	5239.12	-	SNP	Novel	---	N/A	N/A	30307591	G	A	546	547	-	269	-	278	-	547	269	278	0.5000	-	0.0659	-	0.0000	-	0.0001	-	1025240	-	1	-	0.0000	-	0.0000	-	0.0017	-	R_2017_11_07_17_35_45_user_SN2-2-VvAGL11
chr18	30307605	A	G	Supernova seedless	IonXpress_002	Homozygous	-	94.6	3538.02	-	SNP	Novel	---	N/A	N/A	30307605	A	G	426	427	-	210	-	217	-	404	197	207	0.5042	-	0.0184	-	-0.0134	-	0.0007	-	3112010	-	2	-	0.0000	-	0.0000	-	-0.0079	-	R_2017_11_07_17_35_45_user_SN2-2-VvAGL11
chr18	30307605	A	G	Regal	IonXpress_009	Homozygous	-	100.0	4668.39	-	SNP	Novel	---	N/A	N/A	30307605	A	G	510	503	-	257	-	246	-	503	257	246	0.5000	-	0.0168	-	0.0035	-	-0.0000	-	3109190	-	2	-	0.0000	-	0.0000	-	-0.0015	-	R_2017_11_07_17_35_45_user_SN2-2-VvAGL11
chr18	30307605	A	G	Incrocio Prosperi	IonXpress_007	Heterozygous	-	50.8	833112	-	SNP	Novel	---	N/A	N/A	30307605	A	G	382	382	-	209	-	173	-	194	105	89	0.5059	-	0.0303	-	-0.0109	-	0.0111	-	3130950	-	2	-	0.0000	-	0.0000	-	-0.0108	-	R_2017_11_07_17_35_45_user_SN2-2-VvAGL11
chr18	30307605	A	G	Incrocio Pirovano 77	IonXpress_006	Homozygous	-	89.7	3914.1	-	SNP	Novel	---	N/A	N/A	30307605	A	G	535	536	-	278	-	258	-	481	244	237	0.5114	-	0.0226	-	-0.0098	-	0.0009	-	3031490	-	2	-	0.0000	-	0.0000	-	-0.0199	-	R_2017_11_07_17_35_45_user_SN2-2-VvAGL11
chr18	30307605	A	G	Duca di Magenta	IonXpress_005	Heterozygous	-	86.7	1930.99	-	SNP	Novel	---	N/A	N/A	30307605	A	G	284	285	-	169	-	116	-	247	144	103	0.5103	-	0.0202	-	-0.0106	-	0.0013	-	2951040	-	2	-	0.0000	-	0.0000	-	-0.0200	-	R_2017_11_07_17_35_45_user_SN2-2-VvAGL11
chr18	30307605	A	G	Afrodita	IonXpress_003	Homozygous	-	100.0	5034.06	-	SNP	Novel	---	N/A	N/A	30307605	A	G	529	529	-	272	-	257	-	529	272	257	0.5000	-	0.0207	-	0.0062	-	-0.0000	-	3085820	-	2	-	0.0000	-	0.0000	-	0.0056	-	R_2017_11_07_17_35_45_user_SN2-2-VvAGL11
chr18	30307658	G	A	Supernova seedless	IonXpress_002	Homozygous	-	92.4	2875.88	-	SNP	Novel	---	N/A	N/A	30307658	G	A	366	368	-	192	-	176	-	340	179	161	0.5047	-	0.0496	-	0.0670	-	-0.0058	-	701506	-	2	-	0.0000	-	0.0000	-	0.0118	-	R_2017_11_07_17_35_45_user_SN2-2-VvAGL11
chr18	30307658	G	A	Regal	IonXpress_009	Homozygous	-	100.0	4277.97	-	SNP	Novel	---	N/A	N/A	30307658	G	A	450	448	-	242	-	206	-	448	242	206	0.5000	-	0.0375	-	0.0054	-	-0.0002	-	706555	-	2	-	0.0000	-	0.0000	-	0.0003	-	R_2017_11_07_17_35_45_user_SN2-2-VvAGL11
chr18	30307658	G	A	Red Globe	IonXpress_008	Heterozygous	-	41.5	917846	-	SNP	Novel	---	N/A	N/A	30307658	G	A	664	665	-	329	-	336	-	276	155	121	0.5668	-	0.0195	-	0.0370	-	-0.0458	-	602875	-	2	-	0.0000	-	0.0000	-	0.1188	-	R_2017_11_07_17_35_45_user_SN2-2-VvAGL11
chr18	30307658	G	A	Incrocio Prosperi	IonXpress_007	Homozygous	-	100.0	3182.49	-	SNP	Novel	---	N/A	N/A	30307658	G	A	336	335	-	174	-	161	-	335	174	161	0.5000	-	0.0445	-	-0.0053	-	-0.0001	-	670395	-	2	-	0.0000	-	0.0000	-	-0.0027	-	R_2017_11_07_17_35_45_user_SN2-2-VvAGL11
chr18	30307658	GAT	-	Incrocio Pirovano 77	IonXpress_006	Heterozygous	-	12.5	4423.15	-	DEL	Novel	---	N/A	N/A	30307657	GGAT	G	468	480	-	256	-	224	-	60	31	29	0.5000	-	0.0173	-	0.0000	-	0.0163	-	1987620	-	2	-	0.0000	-	0.0000	-	-0.0000	-	R_2017_11_07_17_35_45_user_SN2-2-VvAGL11
chr18	30307658	G	A	Incrocio Pirovano 77	IonXpress_006	Heterozygous	-	87.5	4423.15	-	SNP	Novel	---	N/A	N/A	30307657	GGAT	GAAT	468	480	-	256	-	224	-	420	225	195	0.5000	-	0.0890	-	0.0000	-	-0.0045	-	651974	-	2	-	0.0000	-	0.0000	-	0.0000	-	R_2017_11_07_17_35_45_user_SN2-2-VvAGL11
chr18	30307658	GAT	-	Duca di Magenta	IonXpress_005	Heterozygous	-	18.8	2563.9	-	DEL	Novel	---	N/A	N/A	30307657	GGAT	G	269	276	-	151	-	125	-	52	25	27	0.5000	-	0.0182	-	0.0000	-	0.0024	-	2000060	-	2	-	0.0000	-	0.0000	-	-0.0000	-	R_2017_11_07_17_35_45_user_SN2-2-VvAGL11
chr18	30307658	G	A	Duca di Magenta	IonXpress_005	Heterozygous	-	81.2	2563.9	-	SNP	Novel	---	N/A	N/A	30307657	GGAT	GAAT	269	276	-	151	-	125	-	224	126	98	0.5000	-	0.0652	-	0.0000	-	-0.0046	-	616943	-	2	-	0.0000	-	0.0000	-	-0.0000	-	R_2017_11_07_17_35_45_user_SN2-2-VvAGL11
chr18	30307658	G	A	Conegliano precoce 218	IonXpress_004	Heterozygous	-	31.5	189284	-	SNP	Novel	---	N/A	N/A	30307658	G	A	256	257	-	145	-	112	-	81	52	29	0.5807	-	0.0569	-	0.0266	-	-0.0508	-	612120	-	2	-	0.0000	-	0.0000	-	0.1357	-	R_2017_11_07_17_35_45_user_SN2-2-VvAGL11
chr18	30307658	G	A	Afrodita	IonXpress_003	Homozygous	-	100.0	4386.78	-	SNP	Novel	---	N/A	N/A	30307658	G	A	465	465	-	241	-	224	-	465	241	224	0.5000	-	0.0496	-	0.0172	-	-0.0007	-	713390	-	2	-	0.0000	-	0.0000	-	0.0000	-	R_2017_11_07_17_35_45_user_SN2-2-VvAGL11
chr18	30307669	T	G	Incrocio Pirovano 77	IonXpress_006	Heterozygous	-	12.7	116128	-	SNP	Novel	---	N/A	N/A	30307669	T	G	536	551	-	259	-	292	-	70	30	40	0.5418	-	0.0536	-	-0.0026	-	0.0172	-	933980	-	4	-	0.0000	-	0.0000	-	-0.0780	-	R_2017_11_07_17_35_45_user_SN2-2-VvAGL11
chr18	30307669	T	G	Duca di Magenta	IonXpress_005	Heterozygous	-	19.0	503102	-	SNP	Novel	---	N/A	N/A	30307669	T	G	300	305	-	153	-	152	-	58	27	31	0.5361	-	0.0630	-	-0.0015	-	0.0055	-	943082	-	4	-	0.0000	-	0.0000	-	-0.0658	-	R_2017_11_07_17_35_45_user_SN2-2-VvAGL11
chr18	30307674	T	A	Supernova seedless	IonXpress_002	Homozygous	-	93.7	3478.32	-	SNP	Novel	---	N/A	N/A	30307674	T	A	426	431	-	199	-	232	-	404	184	220	0.5063	-	0.0500	-	-0.0080	-	0.0004	-	3215040	-	1	-	0.0000	-	0.0000	-	-0.0121	-	R_2017_11_07_17_35_45_user_SN2-2-VvAGL11
chr18	30307674	T	A	Regal	IonXpress_009	Homozygous	-	100.0	4984.54	-	SNP	Novel	---	N/A	N/A	30307674	T	A	515	518	-	245	-	273	-	518	245	273	0.5000	-	0.0509	-	0.0000	-	0.0000	-	3204570	-	1	-	0.0000	-	0.0000	-	0.0000	-	R_2017_11_07_17_35_45_user_SN2-2-VvAGL11
chr18	30307674	T	A	Red Globe	IonXpress_008	Heterozygous	-	46.5	1343.15	-	SNP	Novel	---	N/A	N/A	30307674	T	A	745	753	-	337	-	416	-	350	162	188	0.5154	-	0.0439	-	-0.0073	-	0.0081	-	3336330	-	1	-	0.0000	-	0.0000	-	0.0304	-	R_2017_11_07_17_35_45_user_SN2-2-VvAGL11
chr18	30307674	T	A	Incrocio Prosperi	IonXpress_007	Homozygous	-	100.0	3769.06	-	SNP	Novel	---	N/A	N/A	30307674	T	A	385	394	-	180	-	214	-	394	180	214	0.5000	-	0.0522	-	0.0000	-	0.0000	-	3263180	-	1	-	0.0000	-	0.0000	-	0.0023	-	R_2017_11_07_17_35_45_user_SN2-2-VvAGL11
chr18	30307674	T	A	Incrocio Pirovano 77	IonXpress_006	Homozygous	-	100.0	5645.68	-	SNP	Novel	---	N/A	N/A	30307674	T	A	582	587	-	267	-	320	-	587	267	320	0.5000	-	0.0554	-	0.0000	-	0.0000	-	3298870	-	1	-	0.0000	-	0.0000	-	0.0000	-	R_2017_11_07_17_35_45_user_SN2-2-VvAGL11
chr18	30307674	T	A	Duca di Magenta	IonXpress_005	Homozygous	-	100.0	3045.8	-	SNP	Novel	---	N/A	N/A	30307674	T	A	315	317	-	150	-	167	-	317	150	167	0.5000	-	0.0460	-	0.0000	-	0.0000	-	3225150	-	1	-	0.0000	-	0.0000	-	0.0000	-	R_2017_11_07_17_35_45_user_SN2-2-VvAGL11
chr18	30307674	T	A	Conegliano precoce 218	IonXpress_004	Heterozygous	-	35.0	267927	-	SNP	Novel	---	N/A	N/A	30307674	T	A	281	283	-	155	-	128	-	99	55	44	0.5079	-	0.0399	-	-0.0078	-	0.0145	-	3487750	-	1	-	0.0000	-	0.0000	-	0.0234	-	R_2017_11_07_17_35_45_user_SN2-2-VvAGL11
chr18	30307674	T	A	Afrodita	IonXpress_003	Homozygous	-	100.0	5386.82	-	SNP	Novel	---	N/A	N/A	30307674	T	A	555	561	-	257	-	304	-	561	257	304	0.5000	-	0.0526	-	0.0000	-	0.0000	-	3184090	-	1	-	0.0000	-	0.0000	-	0.0000	-	R_2017_11_07_17_35_45_user_SN2-2-VvAGL11
chr18	30307737	A	T	Incrocio Pirovano 77	IonXpress_006	Heterozygous	-	12.7	114946	-	SNP	Novel	---	N/A	N/A	30307737	A	T	577	577	-	218	-	359	-	73	26	47	0.5233	-	0.0444	-	-0.0016	-	0.0154	-	1441450	-	1	-	0.0000	-	0.0000	-	-0.0339	-	R_2017_11_07_17_35_45_user_SN2-2-VvAGL11
chr18	30307737	A	T	Duca di Magenta	IonXpress_005	Heterozygous	-	19.9	624664	-	SNP	Novel	---	N/A	N/A	30307737	A	T	327	327	-	129	-	198	-	65	29	36	0.5528	-	0.0393	-	-0.0013	-	0.0068	-	1399960	-	1	-	0.0000	-	0.0000	-	0.0855	-	R_2017_11_07_17_35_45_user_SN2-2-VvAGL11
chr18	30307766	G	A	Conegliano precoce 218	IonXpress_004	Heterozygous	-	35.8	280187	-	SNP	Novel	---	N/A	N/A	30307766	G	A	278	279	-	126	-	153	-	100	44	56	0.5117	-	0.0176	-	-0.0151	-	0.0222	-	1445620	-	1	-	0.0000	-	0.0000	-	-0.0236	-	R_2017_11_07_17_35_45_user_SN2-2-VvAGL11
chr18	30307955	T	C	Conegliano precoce 218	IonXpress_004	Heterozygous	-	36.3	349831	-	SNP	Novel	---	N/A	N/A	30307955	T	C	341	342	-	177	-	165	-	124	63	61	0.5095	-	0.0050	-	0.0018	-	-0.0035	-	1840530	-	1	-	0.0000	-	0.0000	-	-0.0194	-	R_2017_11_07_17_35_45_user_SN2-2-VvAGL11
chr18	30307974	A	-	Duca di Magenta	IonXpress_005	Heterozygous	-	23.9	695416	-	DEL	Novel	---	N/A	N/A	30307973	TA	T	341	385	-	203	-	182	-	92	44	48	0.5489	-	0.1416	-	-0.0070	-	-0.0055	-	123725	-	7	-	0.0000	-	0.0000	-	-0.0345	-	R_2017_11_07_17_35_45_user_SN2-2-VvAGL11
chr18	30307979	A	T	Incrocio Prosperi	IonXpress_007	Heterozygous	-	49.7	789.35	-	SNP	Novel	---	N/A	N/A	30307979	A	T	367	378	-	204	-	174	-	188	110	78	0.5460	-	0.0097	-	0.0061	-	-0.0062	-	2843610	-	7	-	0.0000	-	0.0000	-	0.0646	-	R_2017_11_07_17_35_45_user_SN2-2-VvAGL11
chr18	30307997	T	A	Supernova seedless	IonXpress_002	Homozygous	-	97.0	2928.58	-	SNP	Novel	---	N/A	N/A	30307997	T	A	332	333	-	176	-	157	-	323	171	152	0.5009	-	0.0131	-	0.0242	-	-0.0007	-	2327570	-	2	-	0.0000	-	0.0000	-	-0.0041	-	R_2017_11_07_17_35_45_user_SN2-2-VvAGL11
chr18	30307997	T	A	Regal	IonXpress_009	Homozygous	-	100.0	4033.17	-	SNP	Novel	---	N/A	N/A	30307997	T	A	426	425	-	211	-	214	-	425	211	214	0.5000	-	0.0153	-	-0.0105	-	-0.0000	-	2341050	-	2	-	0.0000	-	0.0000	-	-0.0023	-	R_2017_11_07_17_35_45_user_SN2-2-VvAGL11
chr18	30307997	T	A	Red Globe	IonXpress_008	Heterozygous	-	49.4	1384.87	-	SNP	Novel	---	N/A	N/A	30307997	T	A	677	678	-	353	-	325	-	335	178	157	0.5107	-	0.0176	-	-0.0053	-	0.0062	-	2519820	-	2	-	0.0000	-	0.0000	-	0.0182	-	R_2017_11_07_17_35_45_user_SN2-2-VvAGL11
chr18	30307997	T	A	Incrocio Prosperi	IonXpress_007	Homozygous	-	100.0	3462.58	-	SNP	Novel	---	N/A	N/A	30307997	T	A	362	363	-	191	-	172	-	363	191	172	0.5000	-	0.0041	-	-0.0506	-	0.0000	-	2600190	-	2	-	0.0000	-	0.0000	-	0.0000	-	R_2017_11_07_17_35_45_user_SN2-2-VvAGL11
chr18	30307997	TG	AA	Incrocio Pirovano 77	IonXpress_006	Heterozygous	-	16.7	5184.82	-	MNP	Novel	---	N/A	N/A	30307997	TG	AA	562	562	-	257	-	305	-	94	40	54	0.5000	-	0.0571	-	0.0193	-	-0.0127	-	1380910	-	2	-	0.0000	-	0.0000	-	-0.0342	-	R_2017_11_07_17_35_45_user_SN2-2-VvAGL11
chr18	30307997	T	A	Incrocio Pirovano 77	IonXpress_006	Heterozygous	-	83.3	5184.82	-	SNP	Novel	---	N/A	N/A	30307997	TG	AG	562	562	-	257	-	305	-	468	217	251	0.5000	-	0.0208	-	0.0144	-	-0.0002	-	1773870	-	2	-	0.0000	-	0.0000	-	-0.0066	-	R_2017_11_07_17_35_45_user_SN2-2-VvAGL11
chr18	30307997	TG	AA	Duca di Magenta	IonXpress_005	Heterozygous	-	23.8	3414.64	-	MNP	Novel	---	N/A	N/A	30307997	TG	AA	371	370	-	192	-	178	-	88	45	43	0.5000	-	0.0491	-	-0.0329	-	-0.0155	-	1363910	-	2	-	0.0000	-	0.0000	-	-0.0104	-	R_2017_11_07_17_35_45_user_SN2-2-VvAGL11
chr18	30307997	T	A	Duca di Magenta	IonXpress_005	Heterozygous	-	76.2	3414.64	-	SNP	Novel	---	N/A	N/A	30307997	TG	AG	371	370	-	192	-	178	-	282	147	135	0.5000	-	0.0172	-	0.0002	-	-0.0011	-	1750170	-	2	-	0.0000	-	0.0000	-	-0.0032	-	R_2017_11_07_17_35_45_user_SN2-2-VvAGL11
chr18	30307997	T	A	Conegliano precoce 218	IonXpress_004	Heterozygous	-	35.7	315818	-	SNP	Novel	---	N/A	N/A	30307997	T	A	319	319	-	165	-	154	-	114	60	54	0.5091	-	0.0188	-	-0.0005	-	0.0011	-	2459290	-	2	-	0.0000	-	0.0000	-	0.0160	-	R_2017_11_07_17_35_45_user_SN2-2-VvAGL11
chr18	30307997	T	A	Afrodita	IonXpress_003	Homozygous	-	100.0	4682.25	-	SNP	Novel	---	N/A	N/A	30307997	T	A	495	495	-	257	-	238	-	495	257	238	0.5000	-	0.0157	-	0.0122	-	-0.0000	-	2336160	-	2	-	0.0000	-	0.0000	-	-0.0019	-	R_2017_11_07_17_35_45_user_SN2-2-VvAGL11
chr18	30308011	CC	TG	Supernova seedless	IonXpress_002	Homozygous	-	97.1	2784.1	-	MNP	Novel	---	N/A	N/A	30308011	CC	TG	314	314	-	165	-	149	-	305	160	145	0.5009	-	0.0113	-	-0.0114	-	0.0003	-	2780830	-	2	-	0.0000	-	0.0000	-	-0.0017	-	R_2017_11_07_17_35_45_user_SN2-2-VvAGL11
chr18	30308011	CC	TG	Regal	IonXpress_009	Homozygous	-	100.0	3927.68	-	MNP	Novel	---	N/A	N/A	30308011	CC	TG	406	408	-	197	-	211	-	408	197	211	0.5000	-	0.0117	-	0.0000	-	0.0000	-	2719860	-	2	-	0.0000	-	0.0000	-	0.0000	-	R_2017_11_07_17_35_45_user_SN2-2-VvAGL11
chr18	30308011	CC	TG	Red Globe	IonXpress_008	Heterozygous	-	48.8	1283.05	-	MNP	Novel	---	N/A	N/A	30308011	CC	TG	645	646	-	336	-	310	-	315	164	151	0.5005	-	0.0223	-	-0.0199	-	0.0247	-	2969480	-	2	-	0.0000	-	0.0000	-	0.0023	-	R_2017_11_07_17_35_45_user_SN2-2-VvAGL11
chr18	30308011	CC	TG	Incrocio Prosperi	IonXpress_007	Homozygous	-	100.0	3313.19	-	MNP	Novel	---	N/A	N/A	30308011	CC	TG	342	345	-	189	-	156	-	345	189	156	0.5000	-	0.0145	-	0.0000	-	0.0000	-	2562670	-	2	-	0.0000	-	0.0000	-	-0.0000	-	R_2017_11_07_17_35_45_user_SN2-2-VvAGL11
chr18	30308011	CC	TG	Incrocio Pirovano 77	IonXpress_006	Homozygous	-	100.0	5199.16	-	MNP	Novel	---	N/A	N/A	30308011	CC	TG	539	540	-	257	-	283	-	540	257	283	0.5000	-	0.0103	-	0.0000	-	0.0000	-	2719340	-	2	-	0.0000	-	0.0000	-	0.0000	-	R_2017_11_07_17_35_45_user_SN2-2-VvAGL11
chr18	30308011	CC	TG	Duca di Magenta	IonXpress_005	Homozygous	-	100.0	3451.98	-	MNP	Novel	---	N/A	N/A	30308011	CC	TG	360	360	-	187	-	173	-	360	187	173	0.5000	-	0.0096	-	0.0000	-	0.0000	-	2985880	-	2	-	0.0000	-	0.0000	-	-0.0000	-	R_2017_11_07_17_35_45_user_SN2-2-VvAGL11
chr18	30308011	CC	TG	Conegliano precoce 218	IonXpress_004	Heterozygous	-	33.3	250949	-	MNP	Novel	---	N/A	N/A	30308011	CC	TG	292	297	-	153	-	144	-	99	55	44	0.5405	-	0.0331	-	-0.0121	-	0.0269	-	2923610	-	2	-	0.0000	-	0.0000	-	0.0735	-	R_2017_11_07_17_35_45_user_SN2-2-VvAGL11
chr18	30308011	CC	TG	Afrodita	IonXpress_003	Homozygous	-	100.0	4553.69	-	MNP	Novel	---	N/A	N/A	30308011	CC	TG	473	474	-	246	-	228	-	474	246	228	0.5000	-	0.0111	-	0.0000	-	0.0000	-	2825600	-	2	-	0.0000	-	0.0000	-	0.0000	-	R_2017_11_07_17_35_45_user_SN2-2-VvAGL11
chr18	30308159	C	T	Almeria	IonXpress_010	Homozygous	-	100.0	8976.29	-	SNP	Novel	---	N/A	N/A	30308159	C	T	944	941	-	442	-	499	-	941	442	499	0.5000	-	0.0423	-	0.0000	-	0.0000	-	1653480	-	1	-	0.0000	-	0.0000	-	-0.0002	-	R_2017_11_07_17_35_45_user_SN2-2-VvAGL11
chr18	30308217	A	G	Supernova seedless	IonXpress_002	Homozygous	-	94.0	5019.29	-	SNP	Novel	---	N/A	N/A	30308217	A	G	616	616	-	319	-	297	-	579	301	278	0.5020	-	0.0183	-	-0.0580	-	0.0031	-	1237610	-	1	-	0.0000	-	0.0000	-	0.0038	-	R_2017_11_07_17_35_45_user_SN2-2-VvAGL11
chr18	30308217	A	G	Regal	IonXpress_009	Homozygous	-	100.0	7191.72	-	SNP	Novel	---	N/A	N/A	30308217	A	G	779	768	-	376	-	392	-	768	376	392	0.5000	-	0.0173	-	-0.0700	-	0.0005	-	1245650	-	1	-	0.0000	-	0.0000	-	0.0059	-	R_2017_11_07_17_35_45_user_SN2-2-VvAGL11
chr18	30308217	A	G	Incrocio Prosperi	IonXpress_007	Heterozygous	-	43.9	872238	-	SNP	Novel	---	N/A	N/A	30308217	A	G	548	553	-	286	-	267	-	243	133	110	0.5302	-	0.0438	-	-0.0269	-	0.0327	-	1219400	-	1	-	0.0000	-	0.0000	-	0.0462	-	R_2017_11_07_17_35_45_user_SN2-2-VvAGL11
chr18	30308217	A	G	Incrocio Pirovano 77	IonXpress_006	Heterozygous	-	83.8	5153.1	-	SNP	Novel	---	N/A	N/A	30308217	A	G	822	822	-	439	-	383	-	689	372	317	0.5059	-	0.0112	-	-0.0470	-	0.0089	-	1231650	-	1	-	0.0000	-	0.0000	-	0.0111	-	R_2017_11_07_17_35_45_user_SN2-2-VvAGL11
chr18	30308217	A	G	Duca di Magenta	IonXpress_005	Heterozygous	-	75.3	2626.06	-	SNP	Novel	---	N/A	N/A	30308217	A	G	526	526	-	278	-	248	-	396	209	187	0.5007	-	0.0214	-	-0.0447	-	0.0143	-	1215430	-	1	-	0.0000	-	0.0000	-	-0.0014	-	R_2017_11_07_17_35_45_user_SN2-2-VvAGL11
chr18	30308217	A	G	Afrodita	IonXpress_003	Homozygous	-	100.0	7675.99	-	SNP	Novel	---	N/A	N/A	30308217	A	G	801	801	-	443	-	358	-	801	443	358	0.5000	-	0.0228	-	0.0000	-	0.0001	-	1289140	-	1	-	0.0000	-	0.0000	-	0.0000	-	R_2017_11_07_17_35_45_user_SN2-2-VvAGL11
chr18	30308274	G	A	Almeria	IonXpress_010	Homozygous	-	100.0	12298.3	-	SNP	Novel	---	N/A	N/A	30308274	G	A	1293	1295	-	701	-	594	-	1295	701	594	0.5000	-	0.0379	-	0.0000	-	-0.0000	-	2989440	-	1	-	0.0000	-	0.0000	-	-0.0055	-	R_2017_11_07_17_35_45_user_SN2-2-VvAGL11
chr18	30308293	C	T	Supernova seedless	IonXpress_002	Homozygous	-	94.2	6053.85	-	SNP	Novel	---	N/A	N/A	30308293	C	T	739	739	-	429	-	310	-	696	403	293	0.5015	-	0.0402	-	0.0377	-	-0.0028	-	800230	-	2	-	0.0000	-	0.0000	-	-0.0003	-	R_2017_11_07_17_35_45_user_SN2-2-VvAGL11
chr18	30308293	C	T	Regal	IonXpress_009	Homozygous	-	97.9	8594.21	-	SNP	Novel	---	N/A	N/A	30308293	C	T	947	950	-	511	-	439	-	930	501	429	0.5008	-	0.0358	-	0.0181	-	-0.0002	-	794019	-	2	-	0.0000	-	0.0000	-	0.0035	-	R_2017_11_07_17_35_45_user_SN2-2-VvAGL11
chr18	30308293	C	T	Incrocio Prosperi	IonXpress_007	Homozygous	-	100.0	6236.19	-	SNP	Novel	---	N/A	N/A	30308293	C	T	647	648	-	371	-	277	-	648	371	277	0.5000	-	0.0391	-	0.0000	-	0.0001	-	745677	-	2	-	0.0000	-	0.0000	-	0.0000	-	R_2017_11_07_17_35_45_user_SN2-2-VvAGL11
chr18	30308293	C	T	Incrocio Pirovano 77	IonXpress_006	Homozygous	-	100.0	9188.98	-	SNP	Novel	---	N/A	N/A	30308293	C	T	991	982	-	549	-	433	-	982	549	433	0.5000	-	0.0405	-	-0.0427	-	0.0016	-	800841	-	2	-	0.0000	-	0.0000	-	0.0020	-	R_2017_11_07_17_35_45_user_SN2-2-VvAGL11
chr18	30308293	C	T	Duca di Magenta	IonXpress_005	Homozygous	-	100.0	6015.94	-	SNP	Novel	---	N/A	N/A	30308293	C	T	633	632	-	357	-	275	-	632	357	275	0.5000	-	0.0429	-	-0.0677	-	0.0003	-	790522	-	2	-	0.0000	-	0.0000	-	0.0035	-	R_2017_11_07_17_35_45_user_SN2-2-VvAGL11
chr18	30308293	C	T	Afrodita	IonXpress_003	Homozygous	-	100.0	8609.14	-	SNP	Novel	---	N/A	N/A	30308293	C	T	902	902	-	513	-	389	-	902	513	389	0.5000	-	0.0347	-	0.0000	-	0.0000	-	789712	-	2	-	0.0000	-	0.0000	-	0.0012	-	R_2017_11_07_17_35_45_user_SN2-2-VvAGL11
chr18	30308302	C	A	Supernova seedless	IonXpress_002	Homozygous	-	94.0	6184.97	-	SNP	Novel	---	N/A	N/A	30308302	C	A	761	761	-	442	-	319	-	715	416	299	0.5010	-	0.0265	-	-0.0169	-	0.0009	-	2338250	-	2	-	0.0000	-	0.0000	-	0.0020	-	R_2017_11_07_17_35_45_user_SN2-2-VvAGL11
chr18	30308302	C	A	Regal	IonXpress_009	Homozygous	-	98.1	8936.61	-	SNP	Novel	---	N/A	N/A	30308302	C	A	982	983	-	525	-	458	-	964	514	450	0.5009	-	0.0311	-	-0.0122	-	0.0001	-	2359110	-	2	-	0.0000	-	0.0000	-	-0.0017	-	R_2017_11_07_17_35_45_user_SN2-2-VvAGL11
chr18	30308302	C	A	Incrocio Prosperi	IonXpress_007	Homozygous	-	100.0	6259.28	-	SNP	Novel	---	N/A	N/A	30308302	C	A	656	654	-	368	-	286	-	654	368	286	0.5000	-	0.0282	-	0.0000	-	-0.0000	-	2358950	-	2	-	0.0000	-	0.0000	-	-0.0026	-	R_2017_11_07_17_35_45_user_SN2-2-VvAGL11
chr18	30308302	C	A	Incrocio Pirovano 77	IonXpress_006	Homozygous	-	100.0	9816.06	-	SNP	Novel	---	N/A	N/A	30308302	C	A	1028	1027	-	567	-	460	-	1027	567	460	0.5000	-	0.0419	-	0.0000	-	-0.0000	-	2295940	-	2	-	0.0000	-	0.0000	-	-0.0017	-	R_2017_11_07_17_35_45_user_SN2-2-VvAGL11
chr18	30308302	C	A	Duca di Magenta	IonXpress_005	Homozygous	-	100.0	6122.13	-	SNP	Novel	---	N/A	N/A	30308302	C	A	642	641	-	357	-	284	-	641	357	284	0.5000	-	0.0306	-	0.0000	-	-0.0000	-	2368280	-	2	-	0.0000	-	0.0000	-	-0.0013	-	R_2017_11_07_17_35_45_user_SN2-2-VvAGL11
chr18	30308302	C	A	Conegliano precoce 218	IonXpress_004	Heterozygous	-	37.3	523503	-	SNP	Novel	---	N/A	N/A	30308302	C	A	482	482	-	260	-	222	-	180	93	87	0.5228	-	0.0388	-	-0.0085	-	0.0140	-	2527230	-	2	-	0.0000	-	0.0000	-	-0.0405	-	R_2017_11_07_17_35_45_user_SN2-2-VvAGL11
chr18	30308302	C	A	Afrodita	IonXpress_003	Homozygous	-	100.0	8916.56	-	SNP	Novel	---	N/A	N/A	30308302	C	A	926	927	-	511	-	416	-	927	511	416	0.5000	-	0.0249	-	0.0000	-	-0.0000	-	2444020	-	2	-	0.0000	-	0.0000	-	-0.0000	-	R_2017_11_07_17_35_45_user_SN2-2-VvAGL11
chr18	30308364	G	C	Incrocio Pirovano 77	IonXpress_006	Heterozygous	-	16.5	893909	-	SNP	Novel	---	N/A	N/A	30308364	G	C	1178	1179	-	647	-	532	-	195	110	85	0.5155	-	0.0395	-	-0.0020	-	0.0162	-	1028350	-	1	-	0.0000	-	0.0000	-	0.0249	-	R_2017_11_07_17_35_45_user_SN2-2-VvAGL11
chr18	30308364	G	C	Duca di Magenta	IonXpress_005	Heterozygous	-	22.7	180.6	-	SNP	Novel	---	N/A	N/A	30308364	G	C	661	662	-	359	-	303	-	150	80	70	0.5090	-	0.0379	-	-0.0003	-	0.0012	-	1066920	-	1	-	0.0000	-	0.0000	-	-0.0163	-	R_2017_11_07_17_35_45_user_SN2-2-VvAGL11
chr18	30308489	T	A	Supernova seedless	IonXpress_002	Homozygous	-	94.3	4902.82	-	SNP	Novel	---	N/A	N/A	30308489	T	A	598	598	-	291	-	307	-	564	278	286	0.5063	-	0.0057	-	-0.0196	-	0.0011	-	1440590	-	1	-	0.0000	-	0.0000	-	0.0120	-	R_2017_11_07_17_35_45_user_SN2-2-VvAGL11
chr18	30308489	T	A	Regal	IonXpress_009	Homozygous	-	97.6	6761.08	-	SNP	Novel	---	N/A	N/A	30308489	T	A	753	754	-	368	-	386	-	736	358	378	0.5017	-	0.0098	-	-0.0168	-	0.0002	-	1413270	-	1	-	0.0000	-	0.0000	-	-0.0032	-	R_2017_11_07_17_35_45_user_SN2-2-VvAGL11
chr18	30308489	T	A	Incrocio Prosperi	IonXpress_007	Heterozygous	-	45.9	946428	-	SNP	Novel	---	N/A	N/A	30308489	T	A	544	545	-	262	-	283	-	250	120	130	0.5007	-	0.0223	-	-0.0052	-	0.0049	-	1381200	-	1	-	0.0000	-	0.0000	-	0.0004	-	R_2017_11_07_17_35_45_user_SN2-2-VvAGL11
chr18	30308489	T	A	Incrocio Pirovano 77	IonXpress_006	Heterozygous	-	82.3	5675.57	-	SNP	Novel	---	N/A	N/A	30308489	T	A	940	942	-	489	-	453	-	775	398	377	0.5056	-	0.0202	-	-0.0117	-	0.0019	-	1435400	-	1	-	0.0000	-	0.0000	-	-0.0086	-	R_2017_11_07_17_35_45_user_SN2-2-VvAGL11
chr18	30308489	T	A	Duca di Magenta	IonXpress_005	Heterozygous	-	76.7	2806.82	-	SNP	Novel	---	N/A	N/A	30308489	T	A	541	541	-	274	-	267	-	415	217	198	0.5164	-	0.0098	-	-0.0092	-	0.0023	-	1564000	-	1	-	0.0000	-	0.0000	-	0.0310	-	R_2017_11_07_17_35_45_user_SN2-2-VvAGL11
chr18	30308489	T	A	Afrodita	IonXpress_003	Homozygous	-	100.0	7181.97	-	SNP	Novel	---	N/A	N/A	30308489	T	A	749	749	-	376	-	373	-	749	376	373	0.5000	-	0.0054	-	0.0000	-	-0.0000	-	1433490	-	1	-	0.0000	-	0.0000	-	-0.0013	-	R_2017_11_07_17_35_45_user_SN2-2-VvAGL11
chr18	30308512	T	G	Supernova seedless	IonXpress_002	Homozygous	-	94.4	4851.21	-	SNP	Novel	---	N/A	N/A	30308512	T	G	585	591	-	294	-	297	-	558	280	278	0.5043	-	0.0533	-	-0.0233	-	0.0008	-	1787340	-	1	-	0.0000	-	0.0000	-	0.0102	-	R_2017_11_07_17_35_45_user_SN2-2-VvAGL11
chr18	30308512	T	G	Regal	IonXpress_009	Homozygous	-	97.7	6588.99	-	SNP	Novel	---	N/A	N/A	30308512	T	G	729	735	-	359	-	376	-	718	349	369	0.5024	-	0.0579	-	-0.0204	-	0.0003	-	1761960	-	1	-	0.0000	-	0.0000	-	-0.0031	-	R_2017_11_07_17_35_45_user_SN2-2-VvAGL11
chr18	30308512	T	G	Incrocio Prosperi	IonXpress_007	Heterozygous	-	47.9	1029.63	-	SNP	Novel	---	N/A	N/A	30308512	T	G	535	539	-	266	-	273	-	258	131	127	0.5142	-	0.0100	-	-0.0110	-	0.0117	-	1805140	-	1	-	0.0000	-	0.0000	-	0.0261	-	R_2017_11_07_17_35_45_user_SN2-2-VvAGL11
chr18	30308512	T	G	Incrocio Pirovano 77	IonXpress_006	Heterozygous	-	82.9	5610.23	-	SNP	Novel	---	N/A	N/A	30308512	T	G	912	919	-	482	-	437	-	762	398	364	0.5022	-	0.0307	-	-0.0121	-	0.0023	-	1821050	-	1	-	0.0000	-	0.0000	-	-0.0028	-	R_2017_11_07_17_35_45_user_SN2-2-VvAGL11
chr18	30308512	T	G	Duca di Magenta	IonXpress_005	Heterozygous	-	78.6	2865.6	-	SNP	Novel	---	N/A	N/A	30308512	T	G	524	524	-	269	-	255	-	412	215	197	0.5085	-	0.0336	-	-0.0134	-	0.0033	-	1889850	-	1	-	0.0000	-	0.0000	-	0.0160	-	R_2017_11_07_17_35_45_user_SN2-2-VvAGL11
chr18	30308512	T	G	Conegliano precoce 218	IonXpress_004	Heterozygous	-	32.1	342636	-	SNP	Novel	---	N/A	N/A	30308512	T	G	460	461	-	218	-	243	-	148	73	75	0.5204	-	0.0323	-	-0.0029	-	0.0056	-	1823590	-	1	-	0.0000	-	0.0000	-	0.0396	-	R_2017_11_07_17_35_45_user_SN2-2-VvAGL11
chr18	30308512	T	G	Afrodita	IonXpress_003	Homozygous	-	100.0	7106.81	-	SNP	Novel	---	N/A	N/A	30308512	T	G	736	741	-	394	-	347	-	741	394	347	0.5000	-	0.0607	-	0.0000	-	0.0000	-	1807560	-	1	-	0.0000	-	0.0000	-	0.0000	-	R_2017_11_07_17_35_45_user_SN2-2-VvAGL11
chr18	30308533	A	G	Supernova seedless	IonXpress_002	Homozygous	-	94.8	4803.96	-	SNP	Novel	---	N/A	N/A	30308533	A	G	578	579	-	290	-	289	-	549	278	271	0.5055	-	0.0283	-	-0.0511	-	0.0024	-	2326580	-	1	-	0.0000	-	0.0000	-	0.0087	-	R_2017_11_07_17_35_45_user_SN2-2-VvAGL11
chr18	30308533	A	G	Regal	IonXpress_009	Homozygous	-	100.0	6413.65	-	SNP	Novel	---	N/A	N/A	30308533	A	G	696	687	-	331	-	356	-	687	331	356	0.5000	-	0.0282	-	-0.0471	-	0.0003	-	2338900	-	1	-	0.0000	-	0.0000	-	-0.0032	-	R_2017_11_07_17_35_45_user_SN2-2-VvAGL11
chr18	30308533	A	G	Incrocio Prosperi	IonXpress_007	Heterozygous	-	47.9	981061	-	SNP	Novel	---	N/A	N/A	30308533	A	G	510	514	-	252	-	262	-	246	124	122	0.5138	-	0.0186	-	-0.0221	-	0.0225	-	2112050	-	1	-	0.0000	-	0.0000	-	0.0180	-	R_2017_11_07_17_35_45_user_SN2-2-VvAGL11
chr18	30308533	A	G	Incrocio Pirovano 77	IonXpress_006	Heterozygous	-	83.0	5459.96	-	SNP	Novel	---	N/A	N/A	30308533	A	G	887	888	-	464	-	424	-	737	384	353	0.5015	-	0.0257	-	-0.0311	-	0.0057	-	2298220	-	1	-	0.0000	-	0.0000	-	-0.0039	-	R_2017_11_07_17_35_45_user_SN2-2-VvAGL11
chr18	30308533	A	G	Duca di Magenta	IonXpress_005	Heterozygous	-	78.1	2856.93	-	SNP	Novel	---	N/A	N/A	30308533	A	G	529	529	-	279	-	250	-	413	226	187	0.5199	-	0.0245	-	-0.0317	-	0.0083	-	2303710	-	1	-	0.0000	-	0.0000	-	0.0376	-	R_2017_11_07_17_35_45_user_SN2-2-VvAGL11
chr18	30308533	A	G	Afrodita	IonXpress_003	Homozygous	-	100.0	7257.16	-	SNP	Novel	---	N/A	N/A	30308533	A	G	755	755	-	401	-	354	-	755	401	354	0.5000	-	0.0313	-	0.0000	-	0.0000	-	2308470	-	1	-	0.0000	-	0.0000	-	-0.0000	-	R_2017_11_07_17_35_45_user_SN2-2-VvAGL11
chr18	30308564	A	G	Supernova seedless	IonXpress_002	Homozygous	-	93.8	4409.32	-	SNP	Novel	---	N/A	N/A	30308564	A	G	544	545	-	268	-	277	-	511	254	257	0.5053	-	0.0801	-	0.0143	-	-0.0009	-	765395	-	2	-	0.0000	-	0.0000	-	0.0119	-	R_2017_11_07_17_35_45_user_SN2-2-VvAGL11
chr18	30308564	A	G	Regal	IonXpress_009	Homozygous	-	100.0	6502.73	-	SNP	Novel	---	N/A	N/A	30308564	A	G	709	698	-	332	-	366	-	698	332	366	0.5000	-	0.0827	-	-0.0187	-	0.0001	-	731672	-	2	-	0.0000	-	0.0000	-	-0.0062	-	R_2017_11_07_17_35_45_user_SN2-2-VvAGL11
chr18	30308564	A	G	Incrocio Prosperi	IonXpress_007	Heterozygous	-	49.3	1009.03	-	SNP	Novel	---	N/A	N/A	30308564	A	G	495	495	-	256	-	239	-	244	127	117	0.5033	-	0.0436	-	0.0044	-	-0.0045	-	731933	-	2	-	0.0000	-	0.0000	-	0.0061	-	R_2017_11_07_17_35_45_user_SN2-2-VvAGL11
chr18	30308564	A	G	Incrocio Pirovano 77	IonXpress_006	Heterozygous	-	83.3	5067.54	-	SNP	Novel	---	N/A	N/A	30308564	A	G	820	821	-	434	-	387	-	684	358	326	0.5052	-	0.0733	-	0.0207	-	-0.0044	-	750710	-	2	-	0.0000	-	0.0000	-	-0.0102	-	R_2017_11_07_17_35_45_user_SN2-2-VvAGL11
chr18	30308564	A	G	Duca di Magenta	IonXpress_005	Heterozygous	-	76.9	2717.36	-	SNP	Novel	---	N/A	N/A	30308564	A	G	520	520	-	277	-	243	-	400	224	176	0.5275	-	0.0695	-	0.0187	-	-0.0056	-	756817	-	2	-	0.0000	-	0.0000	-	0.0482	-	R_2017_11_07_17_35_45_user_SN2-2-VvAGL11
chr18	30308564	A	G	Afrodita	IonXpress_003	Homozygous	-	100.0	7393.99	-	SNP	Novel	---	N/A	N/A	30308564	A	G	773	773	-	406	-	367	-	773	406	367	0.5000	-	0.0867	-	0.0000	-	-0.0000	-	766363	-	2	-	0.0000	-	0.0000	-	-0.0024	-	R_2017_11_07_17_35_45_user_SN2-2-VvAGL11
chr18	30308711	T	A	Incrocio Prosperi	IonXpress_007	Heterozygous	-	59.3	1531.83	-	SNP	Novel	---	N/A	N/A	30308711	T	A	503	506	-	239	-	267	-	300	148	152	0.5210	-	0.0255	-	-0.0056	-	0.0100	-	1242490	-	1	-	0.0000	-	0.0000	-	0.0374	-	R_2017_11_07_17_35_45_user_SN2-2-VvAGL11
chr18	30308712	G	A	Supernova seedless	IonXpress_002	Homozygous	-	92.2	3602.28	-	SNP	Novel	---	N/A	N/A	30308712	G	A	462	463	-	209	-	254	-	427	192	235	0.5018	-	0.0168	-	-0.0118	-	0.0011	-	2071630	-	1	-	0.0000	-	0.0000	-	-0.0011	-	R_2017_11_07_17_35_45_user_SN2-2-VvAGL11
chr18	30308712	G	A	Regal	IonXpress_009	Homozygous	-	100.0	5024.39	-	SNP	Novel	---	N/A	N/A	30308712	G	A	543	537	-	243	-	294	-	537	243	294	0.5000	-	0.0130	-	-0.0470	-	0.0003	-	2123320	-	1	-	0.0000	-	0.0000	-	0.0041	-	R_2017_11_07_17_35_45_user_SN2-2-VvAGL11
chr18	30308712	G	A	Incrocio Prosperi	IonXpress_007	Heterozygous	-	40.0	646231	-	SNP	Novel	---	N/A	N/A	30308712	G	A	509	508	-	239	-	269	-	203	90	113	0.5273	-	0.0180	-	0.0001	-	-0.0001	-	1849860	-	1	-	0.0000	-	0.0000	-	-0.0507	-	R_2017_11_07_17_35_45_user_SN2-2-VvAGL11
chr18	30308712	G	A	Incrocio Pirovano 77	IonXpress_006	Heterozygous	-	80.4	3790.81	-	SNP	Novel	---	N/A	N/A	30308712	G	A	662	662	-	324	-	338	-	532	256	276	0.5082	-	0.0232	-	-0.0112	-	0.0028	-	2291050	-	1	-	0.0000	-	0.0000	-	-0.0156	-	R_2017_11_07_17_35_45_user_SN2-2-VvAGL11
chr18	30308712	G	A	Duca di Magenta	IonXpress_005	Heterozygous	-	75.6	2063.84	-	SNP	Novel	---	N/A	N/A	30308712	G	A	409	409	-	211	-	198	-	309	160	149	0.5019	-	0.0187	-	-0.0128	-	0.0047	-	2158380	-	1	-	0.0000	-	0.0000	-	0.0036	-	R_2017_11_07_17_35_45_user_SN2-2-VvAGL11
chr18	30308712	G	A	Afrodita	IonXpress_003	Homozygous	-	100.0	5753.07	-	SNP	Novel	---	N/A	N/A	30308712	G	A	597	598	-	297	-	301	-	598	297	301	0.5000	-	0.0153	-	0.0000	-	-0.0000	-	2203300	-	1	-	0.0000	-	0.0000	-	-0.0000	-	R_2017_11_07_17_35_45_user_SN2-2-VvAGL11
chr18	30308733	C	T	Supernova seedless	IonXpress_002	Homozygous	-	91.4	3264.09	-	SNP	Novel	---	N/A	N/A	30308733	C	T	427	428	-	196	-	232	-	391	178	213	0.5027	-	0.0209	-	-0.0060	-	0.0005	-	2456240	-	2	-	0.0000	-	0.0000	-	-0.0027	-	R_2017_11_07_17_35_45_user_SN2-2-VvAGL11
chr18	30308733	C	T	Regal	IonXpress_009	Homozygous	-	98.0	4432.49	-	SNP	Novel	---	N/A	N/A	30308733	C	T	489	490	-	213	-	277	-	480	210	270	0.5029	-	0.0253	-	-0.0131	-	0.0001	-	2331410	-	2	-	0.0000	-	0.0000	-	0.0037	-	R_2017_11_07_17_35_45_user_SN2-2-VvAGL11
chr18	30308733	C	T	Incrocio Prosperi	IonXpress_007	Heterozygous	-	38.1	555856	-	SNP	Novel	---	N/A	N/A	30308733	C	T	488	488	-	228	-	260	-	186	79	107	0.5429	-	0.0065	-	-0.0014	-	0.0027	-	2367540	-	2	-	0.0000	-	0.0000	-	-0.0763	-	R_2017_11_07_17_35_45_user_SN2-2-VvAGL11
chr18	30308733	C	T	Incrocio Pirovano 77	IonXpress_006	Heterozygous	-	78.8	3309.56	-	SNP	Novel	---	N/A	N/A	30308733	C	T	603	603	-	291	-	312	-	475	226	249	0.5068	-	0.0126	-	0.0007	-	-0.0002	-	2388380	-	2	-	0.0000	-	0.0000	-	-0.0129	-	R_2017_11_07_17_35_45_user_SN2-2-VvAGL11
chr18	30308733	C	T	Duca di Magenta	IonXpress_005	Heterozygous	-	72.4	1664.8	-	SNP	Novel	---	N/A	N/A	30308733	C	T	361	362	-	186	-	176	-	262	135	127	0.5015	-	0.0050	-	-0.0052	-	0.0020	-	2507570	-	2	-	0.0000	-	0.0000	-	0.0038	-	R_2017_11_07_17_35_45_user_SN2-2-VvAGL11
chr18	30308733	C	T	Afrodita	IonXpress_003	Homozygous	-	100.0	5105.01	-	SNP	Novel	---	N/A	N/A	30308733	C	T	530	530	-	254	-	276	-	530	254	276	0.5000	-	0.0280	-	0.0000	-	0.0000	-	2459700	-	2	-	0.0000	-	0.0000	-	0.0000	-	R_2017_11_07_17_35_45_user_SN2-2-VvAGL11
chr18	30308743	C	G	Supernova seedless	IonXpress_002	Homozygous	-	91.8	3099.34	-	SNP	Novel	---	N/A	N/A	30308743	C	G	403	403	-	185	-	218	-	370	170	200	0.5004	-	0.0249	-	-0.0057	-	0.0012	-	1109750	-	1	-	0.0000	-	0.0000	-	0.0008	-	R_2017_11_07_17_35_45_user_SN2-2-VvAGL11
chr18	30308743	C	G	Regal	IonXpress_009	Homozygous	-	100.0	4143.4	-	SNP	Novel	---	N/A	N/A	30308743	C	G	451	445	-	193	-	252	-	445	193	252	0.5000	-	0.0365	-	-0.0205	-	0.0002	-	1070340	-	1	-	0.0000	-	0.0000	-	0.0069	-	R_2017_11_07_17_35_45_user_SN2-2-VvAGL11
chr18	30308743	C	G	Incrocio Prosperi	IonXpress_007	Heterozygous	-	35.1	437351	-	SNP	Novel	---	N/A	N/A	30308743	C	G	462	467	-	217	-	250	-	164	68	96	0.5506	-	0.0211	-	-0.0029	-	0.0094	-	1451560	-	1	-	0.0000	-	0.0000	-	-0.0791	-	R_2017_11_07_17_35_45_user_SN2-2-VvAGL11
chr18	30308743	C	G	Incrocio Pirovano 77	IonXpress_006	Heterozygous	-	77.0	2876.86	-	SNP	Novel	---	N/A	N/A	30308743	C	G	547	548	-	256	-	292	-	422	193	229	0.5099	-	0.0303	-	-0.0083	-	0.0049	-	1151280	-	1	-	0.0000	-	0.0000	-	-0.0167	-	R_2017_11_07_17_35_45_user_SN2-2-VvAGL11
chr18	30308743	C	G	Duca di Magenta	IonXpress_005	Heterozygous	-	70.7	1469.86	-	SNP	Novel	---	N/A	N/A	30308743	C	G	333	335	-	172	-	163	-	237	124	113	0.5098	-	0.0183	-	-0.0072	-	0.0071	-	1253130	-	1	-	0.0000	-	0.0000	-	0.0238	-	R_2017_11_07_17_35_45_user_SN2-2-VvAGL11
chr18	30308743	C	G	Afrodita	IonXpress_003	Homozygous	-	100.0	4601.42	-	SNP	Novel	---	N/A	N/A	30308743	C	G	477	478	-	216	-	262	-	478	216	262	0.5000	-	0.0384	-	0.0000	-	-0.0000	-	1061060	-	1	-	0.0000	-	0.0000	-	-0.0000	-	R_2017_11_07_17_35_45_user_SN2-2-VvAGL11
chr18	30308773	G	C	Supernova seedless	IonXpress_002	Homozygous	-	91.4	2406.9	-	SNP	Novel	---	N/A	N/A	30308773	G	C	314	315	-	140	-	175	-	288	127	161	0.5035	-	0.0332	-	0.0056	-	-0.0007	-	1934670	-	1	-	0.0000	-	0.0000	-	-0.0064	-	R_2017_11_07_17_35_45_user_SN2-2-VvAGL11
chr18	30308773	G	C	Regal	IonXpress_009	Homozygous	-	100.0	2780.97	-	SNP	Novel	---	N/A	N/A	30308773	G	C	300	296	-	117	-	179	-	296	117	179	0.5000	-	0.0501	-	-0.0266	-	0.0004	-	1899400	-	1	-	0.0000	-	0.0000	-	0.0039	-	R_2017_11_07_17_35_45_user_SN2-2-VvAGL11
chr18	30308773	G	C	Incrocio Prosperi	IonXpress_007	Heterozygous	-	30.4	273515	-	SNP	Novel	---	N/A	N/A	30308773	G	C	416	418	-	191	-	227	-	127	51	76	0.5563	-	0.0125	-	-0.0021	-	0.0064	-	2229630	-	1	-	0.0000	-	0.0000	-	-0.0970	-	R_2017_11_07_17_35_45_user_SN2-2-VvAGL11
chr18	30308773	G	C	Incrocio Pirovano 77	IonXpress_006	Heterozygous	-	70.9	1727.02	-	SNP	Novel	---	N/A	N/A	30308773	G	C	391	392	-	183	-	209	-	278	119	159	0.5392	-	0.0342	-	-0.0003	-	0.0002	-	1980370	-	1	-	0.0000	-	0.0000	-	-0.0727	-	R_2017_11_07_17_35_45_user_SN2-2-VvAGL11
chr18	30308773	G	C	Duca di Magenta	IonXpress_005	Heterozygous	-	65.1	943609	-	SNP	Novel	---	N/A	N/A	30308773	G	C	255	255	-	126	-	129	-	166	80	86	0.5122	-	0.0372	-	-0.0042	-	0.0033	-	1931810	-	1	-	0.0000	-	0.0000	-	-0.0227	-	R_2017_11_07_17_35_45_user_SN2-2-VvAGL11
chr18	30308773	G	C	Afrodita	IonXpress_003	Homozygous	-	100.0	2928.04	-	SNP	Novel	---	N/A	N/A	30308773	G	C	305	305	-	133	-	172	-	305	133	172	0.5000	-	0.0443	-	0.0000	-	0.0000	-	1922260	-	1	-	0.0000	-	0.0000	-	0.0000	-	R_2017_11_07_17_35_45_user_SN2-2-VvAGL11
chr18	30308782	G	-	Supernova seedless	IonXpress_002	Homozygous	-	90.7	2105.89	-	DEL	Novel	---	N/A	N/A	30308781	CG	C	279	281	-	125	-	156	-	255	112	143	0.5057	-	0.0503	-	-0.0176	-	0.0079	-	633245	-	1	-	0.0000	-	0.0000	-	-0.0103	-	R_2017_11_07_17_35_45_user_SN2-2-VvAGL11
chr18	30308782	G	-	Regal	IonXpress_009	Homozygous	-	100.0	2461.43	-	DEL	Novel	---	N/A	N/A	30308781	CG	C	265	265	-	105	-	160	-	265	105	160	0.5000	-	0.0621	-	-0.0106	-	0.0008	-	559234	-	1	-	0.0000	-	0.0000	-	-0.0003	-	R_2017_11_07_17_35_45_user_SN2-2-VvAGL11
chr18	30308782	G	-	Incrocio Prosperi	IonXpress_007	Heterozygous	-	28.6	228732	-	DEL	Novel	---	N/A	N/A	30308781	CG	C	409	412	-	190	-	222	-	118	47	71	0.5639	-	0.0267	-	-0.0014	-	0.0195	-	1434020	-	1	-	0.0000	-	0.0000	-	-0.1200	-	R_2017_11_07_17_35_45_user_SN2-2-VvAGL11
chr18	30308782	G	-	Incrocio Pirovano 77	IonXpress_006	Heterozygous	-	68.9	1470.19	-	DEL	Novel	---	N/A	N/A	30308781	CG	C	352	354	-	162	-	192	-	244	98	146	0.5569	-	0.0202	-	-0.0013	-	0.0030	-	873164	-	1	-	0.0000	-	0.0000	-	-0.1075	-	R_2017_11_07_17_35_45_user_SN2-2-VvAGL11
chr18	30308782	G	-	Duca di Magenta	IonXpress_005	Heterozygous	-	61.2	740897	-	DEL	Novel	---	N/A	N/A	30308781	CG	C	228	227	-	114	-	113	-	139	65	74	0.5346	-	0.0321	-	-0.0100	-	0.0365	-	878464	-	1	-	0.0000	-	0.0000	-	-0.0670	-	R_2017_11_07_17_35_45_user_SN2-2-VvAGL11
chr18	30308782	G	-	Afrodita	IonXpress_003	Homozygous	-	100.0	2580.11	-	DEL	Novel	---	N/A	N/A	30308781	CG	C	268	270	-	120	-	150	-	270	120	150	0.5000	-	0.0659	-	0.0000	-	0.0002	-	485615	-	1	-	0.0000	-	0.0000	-	0.0000	-	R_2017_11_07_17_35_45_user_SN2-2-VvAGL11
chr18	30308791	-	GATTT	Supernova seedless	IonXpress_002	Homozygous	-	89.6	1621.08	-	INS	Novel	---	N/A	N/A	30308790	C	CGATTT	255	222	-	111	-	111	-	199	100	99	0.5025	-	0.0676	-	-0.0370	-	0.0040	-	3486890	-	0	-	0.0000	-	0.0000	-	0.1246	-	R_2017_11_07_17_35_45_user_SN2-2-VvAGL11
chr18	30308791	-	GATTT	Regal	IonXpress_009	Homozygous	-	97.6	1863.3	-	INS	Novel	---	N/A	N/A	30308790	C	CGATTT	236	208	-	79	-	129	-	203	78	125	0.5047	-	0.0711	-	-0.0375	-	0.0007	-	3341610	-	0	-	0.0000	-	0.0000	-	0.0377	-	R_2017_11_07_17_35_45_user_SN2-2-VvAGL11
chr18	30308791	-	GATTT	Incrocio Prosperi	IonXpress_007	Heterozygous	-	22.9	110733	-	INS	Novel	---	N/A	N/A	30308790	C	CGATTT	392	376	-	172	-	204	-	86	34	52	0.5632	-	0.0087	-	-0.0098	-	0.0334	-	3204630	-	0	-	0.0000	-	0.0000	-	-0.0857	-	R_2017_11_07_17_35_45_user_SN2-2-VvAGL11
chr18	30308791	-	GATTT	Incrocio Pirovano 77	IonXpress_006	Heterozygous	-	63.3	1001.27	-	INS	Novel	---	N/A	N/A	30308790	C	CGATTT	319	286	-	129	-	157	-	181	69	112	0.5715	-	0.0364	-	-0.0256	-	0.0139	-	3129730	-	0	-	0.0000	-	0.0000	-	-0.0644	-	R_2017_11_07_17_35_45_user_SN2-2-VvAGL11
chr18	30308791	-	GATTT	Duca di Magenta	IonXpress_005	Heterozygous	-	56.9	531113	-	INS	Novel	---	N/A	N/A	30308790	C	CGATTT	199	188	-	94	-	94	-	107	49	58	0.5420	-	0.0334	-	-0.0246	-	0.0189	-	3221600	-	0	-	0.0000	-	0.0000	-	-0.0455	-	R_2017_11_07_17_35_45_user_SN2-2-VvAGL11
chr18	30308791	-	GATTT	Afrodita	IonXpress_003	Homozygous	-	100.0	2067.86	-	INS	Novel	---	N/A	N/A	30308790	C	CGATTT	243	216	-	100	-	116	-	216	100	116	0.5000	-	0.0675	-	0.0000	-	0.0000	-	3420080	-	0	-	0.0000	-	0.0000	-	0.0864	-	R_2017_11_07_17_35_45_user_SN2-2-VvAGL11
chr18	30308804	G	A	Supernova seedless	IonXpress_002	Heterozygous	-	88.0	1572.37	-	SNP	Novel	---	N/A	N/A	30308804	G	A	225	225	-	118	-	107	-	198	102	96	0.5093	-	0.0171	-	0.0001	-	-0.0001	-	1503380	-	1	-	0.0000	-	0.0000	-	-0.0176	-	R_2017_11_07_17_35_45_user_SN2-2-VvAGL11
chr18	30308804	G	A	Regal	IonXpress_009	Homozygous	-	96.5	1749.32	-	SNP	Novel	---	N/A	N/A	30308804	G	A	199	200	-	79	-	121	-	193	77	116	0.5041	-	0.0179	-	-0.0182	-	0.0003	-	1399700	-	1	-	0.0000	-	0.0000	-	0.0039	-	R_2017_11_07_17_35_45_user_SN2-2-VvAGL11
chr18	30308804	G	A	Incrocio Prosperi	IonXpress_007	Heterozygous	-	22.0	979559	-	SNP	Novel	---	N/A	N/A	30308804	G	A	370	372	-	171	-	201	-	82	32	50	0.5707	-	0.0512	-	-0.0041	-	0.0324	-	1931000	-	1	-	0.0000	-	0.0000	-	-0.1158	-	R_2017_11_07_17_35_45_user_SN2-2-VvAGL11
chr18	30308804	G	A	Incrocio Pirovano 77	IonXpress_006	Heterozygous	-	62.5	961599	-	SNP	Novel	---	N/A	N/A	30308804	G	A	282	283	-	136	-	147	-	177	74	103	0.5629	-	0.0326	-	-0.0061	-	0.0066	-	1678280	-	1	-	0.0000	-	0.0000	-	-0.1134	-	R_2017_11_07_17_35_45_user_SN2-2-VvAGL11
chr18	30308804	G	A	Duca di Magenta	IonXpress_005	Heterozygous	-	57.1	519355	-	SNP	Novel	---	N/A	N/A	30308804	G	A	184	184	-	98	-	86	-	105	52	53	0.5373	-	0.0370	-	-0.0075	-	0.0149	-	1821500	-	1	-	0.0000	-	0.0000	-	-0.0687	-	R_2017_11_07_17_35_45_user_SN2-2-VvAGL11
chr18	30308804	G	A	Afrodita	IonXpress_003	Homozygous	-	100.0	2026.95	-	SNP	Novel	---	N/A	N/A	30308804	G	A	212	212	-	96	-	116	-	212	96	116	0.5000	-	0.0210	-	0.0000	-	-0.0001	-	1365200	-	1	-	0.0000	-	0.0000	-	0.0000	-	R_2017_11_07_17_35_45_user_SN2-2-VvAGL11
chr18	30308811	A	G	Supernova seedless	IonXpress_002	Heterozygous	-	88.2	1422.84	-	SNP	Novel	---	N/A	N/A	30308811	A	G	202	203	-	106	-	97	-	179	93	86	0.5026	-	0.0212	-	-0.0186	-	0.0023	-	2549810	-	1	-	0.0000	-	0.0000	-	-0.0043	-	R_2017_11_07_17_35_45_user_SN2-2-VvAGL11
chr18	30308811	A	G	Regal	IonXpress_009	Homozygous	-	97.3	1629.36	-	SNP	Novel	---	N/A	N/A	30308811	A	G	184	184	-	76	-	108	-	179	74	105	0.5004	-	0.0394	-	-0.0288	-	0.0003	-	2561450	-	1	-	0.0000	-	0.0000	-	0.0007	-	R_2017_11_07_17_35_45_user_SN2-2-VvAGL11
chr18	30308811	A	G	Incrocio Prosperi	IonXpress_007	Heterozygous	-	21.8	898479	-	SNP	Novel	---	N/A	N/A	30308811	A	G	353	354	-	162	-	192	-	77	31	46	0.5559	-	0.0187	-	-0.0081	-	0.0242	-	2297570	-	1	-	0.0000	-	0.0000	-	-0.0938	-	R_2017_11_07_17_35_45_user_SN2-2-VvAGL11
chr18	30308811	A	G	Incrocio Pirovano 77	IonXpress_006	Heterozygous	-	60.8	861621	-	SNP	Novel	---	N/A	N/A	30308811	A	G	268	268	-	132	-	136	-	163	69	94	0.5694	-	0.0046	-	-0.0208	-	0.0115	-	2470260	-	1	-	0.0000	-	0.0000	-	-0.1285	-	R_2017_11_07_17_35_45_user_SN2-2-VvAGL11
chr18	30308811	A	G	Duca di Magenta	IonXpress_005	Heterozygous	-	55.4	465487	-	SNP	Novel	---	N/A	N/A	30308811	A	G	175	175	-	95	-	80	-	97	49	48	0.5377	-	0.0037	-	-0.0153	-	0.0121	-	2523460	-	1	-	0.0000	-	0.0000	-	-0.0692	-	R_2017_11_07_17_35_45_user_SN2-2-VvAGL11
chr18	30308811	A	G	Afrodita	IonXpress_003	Homozygous	-	100.0	1890.98	-	SNP	Novel	---	N/A	N/A	30308811	A	G	197	197	-	90	-	107	-	197	90	107	0.5000	-	0.0408	-	0.0000	-	0.0000	-	2708950	-	1	-	0.0000	-	0.0000	-	0.0000	-	R_2017_11_07_17_35_45_user_SN2-2-VvAGL11
chr18	30308828	G	T	Supernova seedless	IonXpress_002	Heterozygous	-	87.0	1161.92	-	SNP	Novel	---	N/A	N/A	30308828	G	T	169	169	-	89	-	80	-	147	77	70	0.5028	-	0.0250	-	-0.0132	-	0.0021	-	2222340	-	1	-	0.0000	-	0.0000	-	-0.0053	-	R_2017_11_07_17_35_45_user_SN2-2-VvAGL11
chr18	30308828	G	T	Regal	IonXpress_009	Homozygous	-	97.5	1426.61	-	SNP	Novel	---	N/A	N/A	30308828	G	T	159	159	-	64	-	95	-	155	62	93	0.5026	-	0.0109	-	-0.0135	-	0.0005	-	2263760	-	1	-	0.0000	-	0.0000	-	-0.0050	-	R_2017_11_07_17_35_45_user_SN2-2-VvAGL11
chr18	30308828	G	T	Incrocio Prosperi	IonXpress_007	Heterozygous	-	19.6	596731	-	SNP	Novel	---	N/A	N/A	30308828	G	T	324	326	-	150	-	176	-	64	24	40	0.5868	-	0.0130	-	-0.0024	-	0.0092	-	2002060	-	1	-	0.0000	-	0.0000	-	-0.1341	-	R_2017_11_07_17_35_45_user_SN2-2-VvAGL11
chr18	30308828	G	T	Incrocio Pirovano 77	IonXpress_006	Heterozygous	-	59.5	796428	-	SNP	Novel	---	N/A	N/A	30308828	G	T	259	259	-	133	-	126	-	154	67	87	0.5782	-	0.0274	-	-0.0141	-	0.0096	-	2038560	-	1	-	0.0000	-	0.0000	-	-0.1446	-	R_2017_11_07_17_35_45_user_SN2-2-VvAGL11
chr18	30308828	G	T	Duca di Magenta	IonXpress_005	Heterozygous	-	52.4	389101	-	SNP	Novel	---	N/A	N/A	30308828	G	T	164	164	-	89	-	75	-	86	40	46	0.5771	-	0.0168	-	-0.0045	-	0.0035	-	2068730	-	1	-	0.0000	-	0.0000	-	-0.1408	-	R_2017_11_07_17_35_45_user_SN2-2-VvAGL11
chr18	30308828	G	T	Afrodita	IonXpress_003	Homozygous	-	100.0	1723.35	-	SNP	Novel	---	N/A	N/A	30308828	G	T	179	179	-	79	-	100	-	179	79	100	0.5000	-	0.0169	-	0.0000	-	0.0000	-	2286490	-	1	-	0.0000	-	0.0000	-	0.0000	-	R_2017_11_07_17_35_45_user_SN2-2-VvAGL11
chr18	30308845	T	A	Supernova seedless	IonXpress_002	Heterozygous	-	84.9	945989	-	SNP	Novel	---	N/A	N/A	30308845	T	A	144	146	-	78	-	68	-	124	68	56	0.5142	-	0.0164	-	-0.0078	-	0.0011	-	1744020	-	2	-	0.0000	-	0.0000	-	0.0128	-	R_2017_11_07_17_35_45_user_SN2-2-VvAGL11
chr18	30308845	T	A	Regal	IonXpress_009	Homozygous	-	95.3	1262.33	-	SNP	Novel	---	N/A	N/A	30308845	T	A	147	149	-	75	-	74	-	142	73	69	0.5107	-	0.0328	-	-0.0023	-	0.0001	-	1756300	-	2	-	0.0000	-	0.0000	-	0.0074	-	R_2017_11_07_17_35_45_user_SN2-2-VvAGL11
chr18	30308845	T	A	Incrocio Prosperi	IonXpress_007	Heterozygous	-	20.1	627882	-	SNP	Novel	---	N/A	N/A	30308845	T	A	312	313	-	141	-	172	-	63	24	39	0.5712	-	0.0117	-	-0.0015	-	0.0070	-	1889520	-	2	-	0.0000	-	0.0000	-	-0.1170	-	R_2017_11_07_17_35_45_user_SN2-2-VvAGL11
chr18	30308845	T	A	Incrocio Pirovano 77	IonXpress_006	Heterozygous	-	63.0	903969	-	SNP	Novel	---	N/A	N/A	30308845	T	A	260	262	-	128	-	134	-	165	69	96	0.5706	-	0.0237	-	-0.0036	-	0.0027	-	1670840	-	2	-	0.0000	-	0.0000	-	-0.1380	-	R_2017_11_07_17_35_45_user_SN2-2-VvAGL11
chr18	30308845	T	A	Duca di Magenta	IonXpress_005	Heterozygous	-	49.3	319027	-	SNP	Novel	---	N/A	N/A	30308845	T	A	151	152	-	86	-	66	-	75	40	35	0.5327	-	0.0160	-	-0.0014	-	0.0016	-	1844120	-	2	-	0.0000	-	0.0000	-	-0.0664	-	R_2017_11_07_17_35_45_user_SN2-2-VvAGL11
chr18	30308845	T	A	Afrodita	IonXpress_003	Homozygous	-	97.5	1442.12	-	SNP	Novel	---	N/A	N/A	30308845	T	A	158	162	-	73	-	89	-	158	73	85	0.5115	-	0.0275	-	-0.2168	-	0.0005	-	1729040	-	2	-	0.0000	-	0.0000	-	0.0000	-	R_2017_11_07_17_35_45_user_SN2-2-VvAGL11
chr18	30308858	A	G	Supernova seedless	IonXpress_002	Heterozygous	-	87.0	782944	-	SNP	Novel	---	N/A	N/A	30308858	A	G	113	115	-	56	-	59	-	100	48	52	0.5070	-	0.0711	-	0.0006	-	-0.0008	-	600478	-	2	-	0.0000	-	0.0000	-	0.0040	-	R_2017_11_07_17_35_45_user_SN2-2-VvAGL11
chr18	30308858	A	G	Regal	IonXpress_009	Homozygous	-	94.0	1213.95	-	SNP	Novel	---	N/A	N/A	30308858	A	G	149	149	-	74	-	75	-	140	72	68	0.5176	-	0.1154	-	-0.0505	-	0.0021	-	594459	-	2	-	0.0000	-	0.0000	-	0.0405	-	R_2017_11_07_17_35_45_user_SN2-2-VvAGL11
chr18	30308858	A	G	Incrocio Prosperi	IonXpress_007	Heterozygous	-	19.9	556877	-	SNP	Novel	---	N/A	N/A	30308858	A	G	286	287	-	128	-	159	-	57	20	37	0.5982	-	0.0691	-	-0.0052	-	0.0227	-	579590	-	2	-	0.0000	-	0.0000	-	-0.1545	-	R_2017_11_07_17_35_45_user_SN2-2-VvAGL11
chr18	30308858	A	G	Incrocio Pirovano 77	IonXpress_006	Heterozygous	-	65.4	908327	-	SNP	Novel	---	N/A	N/A	30308858	A	G	241	243	-	114	-	129	-	159	60	99	0.5932	-	0.0893	-	0.0098	-	-0.0070	-	592780	-	2	-	0.0000	-	0.0000	-	-0.1700	-	R_2017_11_07_17_35_45_user_SN2-2-VvAGL11
chr18	30308858	A	G	Duca di Magenta	IonXpress_005	Heterozygous	-	50.4	290529	-	SNP	Novel	---	N/A	N/A	30308858	A	G	132	133	-	76	-	57	-	67	34	33	0.5641	-	0.0774	-	0.0187	-	-0.0208	-	600270	-	2	-	0.0000	-	0.0000	-	-0.1106	-	R_2017_11_07_17_35_45_user_SN2-2-VvAGL11
chr18	30308858	A	G	Afrodita	IonXpress_003	Homozygous	-	100.0	1555.57	-	SNP	Novel	---	N/A	N/A	30308858	A	G	163	163	-	74	-	89	-	163	74	89	0.5000	-	0.1145	-	0.0000	-	-0.0007	-	627053	-	2	-	0.0000	-	0.0000	-	0.0000	-	R_2017_11_07_17_35_45_user_SN2-2-VvAGL11
chr18	30308878	A	G	Supernova seedless	IonXpress_002	Heterozygous	-	89.3	1095.13	-	SNP	Novel	---	N/A	N/A	30308878	A	G	146	150	-	70	-	80	-	134	61	73	0.5115	-	0.0384	-	-0.0525	-	0.0063	-	1045930	-	1	-	0.0000	-	0.0000	-	-0.0148	-	R_2017_11_07_17_35_45_user_SN2-2-VvAGL11
chr18	30308878	A	G	Regal	IonXpress_009	Homozygous	-	96.2	1596.93	-	SNP	Novel	---	N/A	N/A	30308878	A	G	183	185	-	92	-	93	-	178	90	88	0.5083	-	0.0495	-	-0.0665	-	0.0018	-	1177440	-	1	-	0.0000	-	0.0000	-	0.0109	-	R_2017_11_07_17_35_45_user_SN2-2-VvAGL11
chr18	30308878	A	G	Incrocio Prosperi	IonXpress_007	Homozygous	-	100.0	2865.79	-	SNP	Novel	---	N/A	N/A	30308878	A	G	297	298	-	127	-	171	-	298	127	171	0.5000	-	0.0201	-	0.0000	-	0.0000	-	1433740	-	1	-	0.0000	-	0.0000	-	0.0000	-	R_2017_11_07_17_35_45_user_SN2-2-VvAGL11
chr18	30308878	A	G	Incrocio Pirovano 77	IonXpress_006	Homozygous	-	100.0	2673.02	-	SNP	Novel	---	N/A	N/A	30308878	A	G	278	278	-	127	-	151	-	278	127	151	0.5000	-	0.0208	-	0.0000	-	0.0000	-	1299950	-	1	-	0.0000	-	0.0000	-	0.0000	-	R_2017_11_07_17_35_45_user_SN2-2-VvAGL11
chr18	30308878	A	G	Duca di Magenta	IonXpress_005	Homozygous	-	100.0	1373.85	-	SNP	Novel	---	N/A	N/A	30308878	A	G	143	144	-	85	-	59	-	144	85	59	0.5000	-	0.0354	-	0.0000	-	0.0000	-	1443270	-	1	-	0.0000	-	0.0000	-	-0.0000	-	R_2017_11_07_17_35_45_user_SN2-2-VvAGL11
chr18	30308878	A	G	Conegliano precoce 218	IonXpress_004	Heterozygous	-	25.0	100486	-	SNP	Novel	---	N/A	N/A	30308878	A	G	237	248	-	108	-	140	-	62	18	44	0.6534	-	0.0745	-	-0.0115	-	0.0382	-	1337720	-	1	-	0.0000	-	0.0000	-	-0.2059	-	R_2017_11_07_17_35_45_user_SN2-2-VvAGL11
chr18	30308878	A	G	Afrodita	IonXpress_003	Homozygous	-	100.0	2037.94	-	SNP	Novel	---	N/A	N/A	30308878	A	G	213	213	-	94	-	119	-	213	94	119	0.5000	-	0.0422	-	0.0000	-	0.0000	-	1333630	-	1	-	0.0000	-	0.0000	-	-0.0000	-	R_2017_11_07_17_35_45_user_SN2-2-VvAGL11
chr18	30308887	AATTTT	-	Supernova seedless	IonXpress_002	Homozygous	-	91.1	1054.09	-	DEL	Novel	---	N/A	N/A	30308886	AAATTTT	A	52	146	-	70	-	76	-	133	60	73	0.5284	-	0.0824	-	0.0346	-	-0.0053	-	2213430	-	3	-	0.0000	-	0.0000	-	-0.1556	-	R_2017_11_07_17_35_45_user_SN2-2-VvAGL11
chr18	30308887	AATTTT	-	Regal	IonXpress_009	Homozygous	-	97.7	1489.96	-	DEL	Novel	---	N/A	N/A	30308886	AAATTTT	A	37	171	-	84	-	87	-	167	82	85	0.5002	-	0.0906	-	0.0197	-	-0.0019	-	2232230	-	3	-	0.0000	-	0.0000	-	-0.0510	-	R_2017_11_07_17_35_45_user_SN2-2-VvAGL11
chr18	30308887	AATTTT	-	Incrocio Pirovano 77	IonXpress_006	Homozygous	-	100.0	1799.4	-	DEL	Novel	---	N/A	N/A	30308886	AAATTTT	A	40	191	-	71	-	120	-	191	71	120	0.5000	-	0.1005	-	0.0000	-	-0.0044	-	1739610	-	3	-	0.0000	-	0.0000	-	0.0000	-	R_2017_11_07_17_35_45_user_SN2-2-VvAGL11
chr18	30308887	AATTTT	-	Afrodita	IonXpress_003	Homozygous	-	100.0	1929.38	-	DEL	Novel	---	N/A	N/A	30308886	AAATTTT	A	47	204	-	86	-	118	-	204	86	118	0.5000	-	0.1040	-	0.0000	-	-0.0006	-	2185710	-	3	-	0.0000	-	0.0000	-	0.0000	-	R_2017_11_07_17_35_45_user_SN2-2-VvAGL11
chr18	30308893	A	-	Duca di Magenta	IonXpress_005	Heterozygous	-	83.8	1280.82	-	DEL	Novel	---	N/A	N/A	30308892	TA	T	32	136	-	82	-	54	-	114	68	46	0.5000	-	0.0534	-	0.0000	-	-0.0190	-	2412970	-	1	-	0.0000	-	0.0000	-	0.0000	-	R_2017_11_07_17_35_45_user_SN2-2-VvAGL11
chr18	30308893	A	T	Duca di Magenta	IonXpress_005	Heterozygous	-	16.2	1280.82	-	SNP	Novel	---	N/A	N/A	30308892	TA	TT	32	136	-	82	-	54	-	22	14	8	0.5000	-	0.0512	-	0.0000	-	-0.0034	-	2378930	-	1	-	0.0000	-	0.0000	-	0.0000	-	R_2017_11_07_17_35_45_user_SN2-2-VvAGL11
chr18	30308907	C	A	Supernova seedless	IonXpress_002	Homozygous	-	93.3	2018.07	-	SNP	Novel	---	N/A	N/A	30308907	C	A	253	253	-	98	-	155	-	236	89	147	0.5108	-	0.0338	-	-0.0404	-	0.0005	-	2435050	-	1	-	0.0000	-	0.0000	-	-0.0206	-	R_2017_11_07_17_35_45_user_SN2-2-VvAGL11
chr18	30308907	C	A	Regal	IonXpress_009	Homozygous	-	97.5	2546.86	-	SNP	Novel	---	N/A	N/A	30308907	C	A	284	285	-	121	-	164	-	278	120	158	0.5072	-	0.0280	-	-0.0118	-	0.0001	-	2702960	-	1	-	0.0000	-	0.0000	-	0.0139	-	R_2017_11_07_17_35_45_user_SN2-2-VvAGL11
chr18	30308907	C	A	Incrocio Prosperi	IonXpress_007	Heterozygous	-	30.2	218032	-	SNP	Novel	---	N/A	N/A	30308907	C	A	332	334	-	127	-	207	-	101	34	67	0.5473	-	0.0158	-	-0.0009	-	0.0005	-	1648620	-	1	-	0.0000	-	0.0000	-	-0.0856	-	R_2017_11_07_17_35_45_user_SN2-2-VvAGL11
chr18	30308907	C	A	Incrocio Pirovano 77	IonXpress_006	Heterozygous	-	75.8	2199.59	-	SNP	Novel	---	N/A	N/A	30308907	C	A	421	434	-	166	-	268	-	329	118	211	0.5255	-	0.0185	-	-0.0158	-	0.0032	-	2274660	-	1	-	0.0000	-	0.0000	-	-0.0097	-	R_2017_11_07_17_35_45_user_SN2-2-VvAGL11
chr18	30308907	C	A	Duca di Magenta	IonXpress_005	Heterozygous	-	65.2	932766	-	SNP	Novel	---	N/A	N/A	30308907	C	A	246	253	-	114	-	139	-	165	64	101	0.5641	-	0.0214	-	-0.0215	-	0.0062	-	2302430	-	1	-	0.0000	-	0.0000	-	-0.0857	-	R_2017_11_07_17_35_45_user_SN2-2-VvAGL11
chr18	30308907	C	A	Afrodita	IonXpress_003	Homozygous	-	100.0	3318.85	-	SNP	Novel	---	N/A	N/A	30308907	C	A	347	347	-	132	-	215	-	347	132	215	0.5000	-	0.0288	-	-0.0282	-	0.0000	-	2617570	-	1	-	0.0000	-	0.0000	-	0.0000	-	R_2017_11_07_17_35_45_user_SN2-2-VvAGL11
chr18	30308921	C	A	Conegliano precoce 218	IonXpress_004	Heterozygous	-	27.0	136155	-	SNP	Novel	---	N/A	N/A	30308921	C	A	281	282	-	111	-	171	-	76	28	48	0.5267	-	0.0226	-	-0.0147	-	0.0374	-	1139840	-	1	-	0.0000	-	0.0000	-	-0.0414	-	R_2017_11_07_17_35_45_user_SN2-2-VvAGL11
chr18	30308960	G	A	Supernova seedless	IonXpress_002	Homozygous	-	93.7	3040.98	-	SNP	Novel	---	N/A	N/A	30308960	G	A	377	378	-	174	-	204	-	354	163	191	0.5001	-	0.0570	-	-0.0589	-	0.0073	-	953415	-	3	-	0.0000	-	0.0000	-	-0.0050	-	R_2017_11_07_17_35_45_user_SN2-2-VvAGL11
chr18	30308960	G	A	Regal	IonXpress_009	Homozygous	-	96.7	3710.34	-	SNP	Novel	---	N/A	N/A	30308960	G	A	419	426	-	215	-	211	-	412	208	204	0.5002	-	0.0519	-	-0.0627	-	0.0029	-	888224	-	3	-	0.0000	-	0.0000	-	0.0093	-	R_2017_11_07_17_35_45_user_SN2-2-VvAGL11
chr18	30308960	G	A	Incrocio Prosperi	IonXpress_007	Homozygous	-	100.0	3662.94	-	SNP	Novel	---	N/A	N/A	30308960	G	A	393	392	-	168	-	224	-	392	168	224	0.5000	-	0.0322	-	-0.0771	-	0.0002	-	1123180	-	3	-	0.0000	-	0.0000	-	-0.0028	-	R_2017_11_07_17_35_45_user_SN2-2-VvAGL11
chr18	30308960	G	A	Incrocio Pirovano 77	IonXpress_006	Homozygous	-	100.0	5463.18	-	SNP	Novel	---	N/A	N/A	30308960	G	A	584	584	-	260	-	324	-	584	260	324	0.5000	-	0.0479	-	-0.0895	-	0.0003	-	972244	-	3	-	0.0000	-	0.0000	-	0.0000	-	R_2017_11_07_17_35_45_user_SN2-2-VvAGL11
chr18	30308960	G	A	Duca di Magenta	IonXpress_005	Homozygous	-	100.0	3250.52	-	SNP	Novel	---	N/A	N/A	30308960	G	A	341	341	-	155	-	186	-	341	155	186	0.5000	-	0.0462	-	-0.0296	-	0.0001	-	1003720	-	3	-	0.0000	-	0.0000	-	0.0000	-	R_2017_11_07_17_35_45_user_SN2-2-VvAGL11
chr18	30308960	G	A	Conegliano precoce 218	IonXpress_004	Heterozygous	-	27.6	175007	-	SNP	Novel	---	N/A	N/A	30308960	G	A	337	340	-	164	-	176	-	94	39	55	0.5679	-	0.0064	-	-0.0064	-	0.0180	-	1344860	-	3	-	0.0000	-	0.0000	-	-0.1296	-	R_2017_11_07_17_35_45_user_SN2-2-VvAGL11
chr18	30308960	G	A	Afrodita	IonXpress_003	Homozygous	-	100.0	5097.62	-	SNP	Novel	---	N/A	N/A	30308960	G	A	533	534	-	241	-	293	-	534	241	293	0.5000	-	0.0721	-	-0.0617	-	0.0001	-	920067	-	3	-	0.0000	-	0.0000	-	0.0000	-	R_2017_11_07_17_35_45_user_SN2-2-VvAGL11
chr18	30308964	T	G	Supernova seedless	IonXpress_002	Homozygous	-	93.3	3116.88	-	SNP	Novel	---	N/A	N/A	30308964	T	G	391	390	-	180	-	210	-	364	167	197	0.5028	-	0.0127	-	-0.0362	-	0.0024	-	3010580	-	3	-	0.0000	-	0.0000	-	-0.0053	-	R_2017_11_07_17_35_45_user_SN2-2-VvAGL11
chr18	30308964	T	G	Regal	IonXpress_009	Homozygous	-	97.7	3948.31	-	SNP	Novel	---	N/A	N/A	30308964	T	G	439	438	-	220	-	218	-	428	218	210	0.5071	-	0.0210	-	-0.0374	-	0.0006	-	3056980	-	3	-	0.0000	-	0.0000	-	0.0155	-	R_2017_11_07_17_35_45_user_SN2-2-VvAGL11
chr18	30308964	T	G	Incrocio Prosperi	IonXpress_007	Heterozygous	-	37.8	448527	-	SNP	Novel	---	N/A	N/A	30308964	T	G	400	400	-	172	-	228	-	151	64	87	0.5063	-	0.0250	-	-0.0186	-	0.0281	-	2610100	-	3	-	0.0000	-	0.0000	-	-0.0112	-	R_2017_11_07_17_35_45_user_SN2-2-VvAGL11
chr18	30308964	T	G	Incrocio Pirovano 77	IonXpress_006	Heterozygous	-	80.9	3522.98	-	SNP	Novel	---	N/A	N/A	30308964	T	G	607	606	-	273	-	333	-	490	220	270	0.5015	-	0.0084	-	-0.0390	-	0.0077	-	2853650	-	3	-	0.0000	-	0.0000	-	-0.0018	-	R_2017_11_07_17_35_45_user_SN2-2-VvAGL11
chr18	30308964	T	G	Duca di Magenta	IonXpress_005	Heterozygous	-	74.1	1694.49	-	SNP	Novel	---	N/A	N/A	30308964	T	G	352	351	-	162	-	189	-	260	113	147	0.5272	-	0.0125	-	-0.0354	-	0.0112	-	2801740	-	3	-	0.0000	-	0.0000	-	-0.0581	-	R_2017_11_07_17_35_45_user_SN2-2-VvAGL11
chr18	30308964	T	G	Afrodita	IonXpress_003	Homozygous	-	100.0	5221.04	-	SNP	Novel	---	N/A	N/A	30308964	T	G	550	548	-	251	-	297	-	548	251	297	0.5000	-	0.0160	-	-0.0137	-	0.0000	-	3077540	-	3	-	0.0000	-	0.0000	-	-0.0019	-	R_2017_11_07_17_35_45_user_SN2-2-VvAGL11
chr18	30308991	G	C	Incrocio Prosperi	IonXpress_007	Heterozygous	-	57.6	1236.48	-	SNP	Novel	---	N/A	N/A	30308991	G	C	432	434	-	193	-	241	-	250	104	146	0.5292	-	0.0290	-	-0.0023	-	0.0024	-	915892	-	1	-	0.0000	-	0.0000	-	-0.0548	-	R_2017_11_07_17_35_45_user_SN2-2-VvAGL11
chr18	30309008	-	ATTTTTTAATTAAT	Supernova seedless	IonXpress_002	Homozygous	-	94.0	3083.09	-	INS	Novel	---	N/A	N/A	30309007	A	AATTTTTTAATTAAT	417	417	-	199	-	218	-	392	185	207	0.5053	-	0.0933	-	0.0793	-	-0.0113	-	3275860	-	4	-	0.0000	-	0.0000	-	-0.6081	-	R_2017_11_07_17_35_45_user_SN2-2-VvAGL11
chr18	30309008	-	ATTTTTTAATTAAT	Regal	IonXpress_009	Homozygous	-	100.0	4287.02	-	INS	Novel	---	N/A	N/A	30309007	A	AATTTTTTAATTAAT	460	478	-	255	-	223	-	478	255	223	0.5000	-	0.1099	-	0.0356	-	-0.0060	-	3353010	-	4	-	0.0000	-	0.0000	-	-0.6615	-	R_2017_11_07_17_35_45_user_SN2-2-VvAGL11
chr18	30309008	-	ATTTTTTAATTAAT	Afrodita	IonXpress_003	Homozygous	-	100.0	5411.4	-	INS	Novel	---	N/A	N/A	30309007	A	AATTTTTTAATTAAT	577	596	-	293	-	303	-	596	293	303	0.5000	-	0.1098	-	0.0000	-	-0.0038	-	3333980	-	4	-	0.0000	-	0.0000	-	-0.3622	-	R_2017_11_07_17_35_45_user_SN2-2-VvAGL11
chr18	30309009	A	T	Conegliano precoce 218	IonXpress_004	Heterozygous	-	24.8	146697	-	SNP	Novel	---	N/A	N/A	30309009	A	T	348	400	-	205	-	195	-	99	41	58	0.5979	-	0.0282	-	-0.0094	-	0.0100	-	385811	-	4	-	0.0000	-	0.0000	-	-0.1672	-	R_2017_11_07_17_35_45_user_SN2-2-VvAGL11
chr18	30309010	-	TAAT	Supernova seedless	IonXpress_002	Heterozygous	-	70.4	1807.19	-	INS	Novel	---	N/A	N/A	30309009	A	ATAAT	508	422	-	205	-	217	-	297	162	135	0.5595	-	0.0161	-	0.0063	-	-0.0021	-	3002410	-	0	-	0.0000	-	0.0000	-	0.0994	-	R_2017_11_07_17_35_45_user_SN2-2-VvAGL11
chr18	30309010	-	TAAT	Regal	IonXpress_009	Heterozygous	-	79.2	2684.12	-	INS	Novel	---	N/A	N/A	30309009	A	ATAAT	552	486	-	262	-	224	-	385	239	146	0.5833	-	0.0200	-	0.0076	-	-0.0014	-	3129870	-	0	-	0.0000	-	0.0000	-	0.2013	-	R_2017_11_07_17_35_45_user_SN2-2-VvAGL11
chr18	30309010	-	TAAT	Incrocio Pirovano 77	IonXpress_006	Heterozygous	-	65.0	2317.44	-	INS	Novel	---	N/A	N/A	30309009	A	ATAAT	712	643	-	300	-	343	-	418	230	188	0.5831	-	0.0175	-	0.0076	-	-0.0031	-	2959510	-	0	-	0.0000	-	0.0000	-	0.1508	-	R_2017_11_07_17_35_45_user_SN2-2-VvAGL11
chr18	30309010	-	TAAT	Duca di Magenta	IonXpress_005	Heterozygous	-	60.3	1194.86	-	INS	Novel	---	N/A	N/A	30309009	A	ATAAT	421	385	-	183	-	202	-	232	125	107	0.5632	-	0.0165	-	0.0094	-	-0.0049	-	2943750	-	0	-	0.0000	-	0.0000	-	0.1060	-	R_2017_11_07_17_35_45_user_SN2-2-VvAGL11
chr18	30309010	-	TAAT	Afrodita	IonXpress_003	Heterozygous	-	78.1	3230.01	-	INS	Novel	---	N/A	N/A	30309009	A	ATAAT	716	606	-	301	-	305	-	473	268	205	0.5698	-	0.0210	-	0.0023	-	-0.0005	-	2995830	-	0	-	0.0000	-	0.0000	-	0.1669	-	R_2017_11_07_17_35_45_user_SN2-2-VvAGL11
chr18	30309041	T	C	Supernova seedless	IonXpress_002	Homozygous	-	95.7	4753.56	-	SNP	Novel	---	N/A	N/A	30309041	T	C	559	559	-	277	-	282	-	535	263	272	0.5039	-	0.0205	-	-0.0084	-	0.0003	-	2887730	-	3	-	0.0000	-	0.0000	-	-0.0075	-	R_2017_11_07_17_35_45_user_SN2-2-VvAGL11
chr18	30309041	T	C	Regal	IonXpress_009	Homozygous	-	100.0	5969.02	-	SNP	Novel	---	N/A	N/A	30309041	T	C	641	636	-	318	-	318	-	636	318	318	0.5000	-	0.0251	-	-0.0245	-	-0.0000	-	2743410	-	3	-	0.0000	-	0.0000	-	-0.0015	-	R_2017_11_07_17_35_45_user_SN2-2-VvAGL11
chr18	30309041	T	C	Incrocio Prosperi	IonXpress_007	Heterozygous	-	42.7	739181	-	SNP	Novel	---	N/A	N/A	30309041	T	C	496	496	-	218	-	278	-	212	103	109	0.5465	-	0.0381	-	-0.0031	-	0.0047	-	2875550	-	3	-	0.0000	-	0.0000	-	0.0838	-	R_2017_11_07_17_35_45_user_SN2-2-VvAGL11
chr18	30309041	T	C	Incrocio Pirovano 77	IonXpress_006	Heterozygous	-	84.2	5314.02	-	SNP	Novel	---	N/A	N/A	30309041	T	C	835	837	-	377	-	460	-	705	317	388	0.5008	-	0.0284	-	-0.0022	-	0.0004	-	2836580	-	3	-	0.0000	-	0.0000	-	-0.0015	-	R_2017_11_07_17_35_45_user_SN2-2-VvAGL11
chr18	30309041	T	C	Duca di Magenta	IonXpress_005	Heterozygous	-	81.5	2803.55	-	SNP	Novel	---	N/A	N/A	30309041	T	C	475	475	-	219	-	256	-	387	174	213	0.5115	-	0.0241	-	-0.0001	-	-0.0000	-	3042430	-	3	-	0.0000	-	0.0000	-	-0.0218	-	R_2017_11_07_17_35_45_user_SN2-2-VvAGL11
chr18	30309041	T	C	Afrodita	IonXpress_003	Homozygous	-	100.0	7661.12	-	SNP	Novel	---	N/A	N/A	30309041	T	C	803	803	-	368	-	435	-	803	368	435	0.5000	-	0.0235	-	0.0000	-	0.0000	-	2861200	-	3	-	0.0000	-	0.0000	-	-0.0026	-	R_2017_11_07_17_35_45_user_SN2-2-VvAGL11
chr18	30309069	C	T	Conegliano precoce 218	IonXpress_004	Heterozygous	-	30.2	250432	-	SNP	Novel	---	N/A	N/A	30309069	C	T	385	387	-	201	-	186	-	117	59	58	0.5151	-	0.0264	-	-0.0042	-	0.0114	-	1101200	-	1	-	0.0000	-	0.0000	-	-0.0308	-	R_2017_11_07_17_35_45_user_SN2-2-VvAGL11
chr18	30309070	A	G	Supernova seedless	IonXpress_002	Homozygous	-	96.0	4293.5	-	SNP	Novel	---	N/A	N/A	30309070	A	G	502	503	-	256	-	247	-	483	245	238	0.5017	-	0.0153	-	-0.0595	-	0.0015	-	927538	-	1	-	0.0000	-	0.0000	-	-0.0052	-	R_2017_11_07_17_35_45_user_SN2-2-VvAGL11
chr18	30309070	A	G	Regal	IonXpress_009	Homozygous	-	100.0	5424.06	-	SNP	Novel	---	N/A	N/A	30309070	A	G	583	578	-	311	-	267	-	578	311	267	0.5000	-	0.0100	-	0.0192	-	-0.0001	-	1051700	-	1	-	0.0000	-	0.0000	-	0.0074	-	R_2017_11_07_17_35_45_user_SN2-2-VvAGL11
chr18	30309070	A	G	Incrocio Prosperi	IonXpress_007	Heterozygous	-	43.1	728844	-	SNP	Novel	---	N/A	N/A	30309070	A	G	475	480	-	231	-	249	-	207	108	99	0.5404	-	0.0179	-	-0.0030	-	0.0032	-	1030150	-	1	-	0.0000	-	0.0000	-	0.0714	-	R_2017_11_07_17_35_45_user_SN2-2-VvAGL11
chr18	30309070	A	G	Incrocio Pirovano 77	IonXpress_006	Heterozygous	-	83.2	4775.72	-	SNP	Novel	---	N/A	N/A	30309070	A	G	771	774	-	366	-	408	-	644	310	334	0.5085	-	0.0227	-	-0.0137	-	0.0033	-	942396	-	1	-	0.0000	-	0.0000	-	0.0151	-	R_2017_11_07_17_35_45_user_SN2-2-VvAGL11
chr18	30309070	A	G	Duca di Magenta	IonXpress_005	Heterozygous	-	78.6	2589.58	-	SNP	Novel	---	N/A	N/A	30309070	A	G	472	473	-	227	-	246	-	372	178	194	0.5014	-	0.0259	-	-0.0212	-	0.0040	-	1056090	-	1	-	0.0000	-	0.0000	-	-0.0046	-	R_2017_11_07_17_35_45_user_SN2-2-VvAGL11
chr18	30309070	A	G	Afrodita	IonXpress_003	Homozygous	-	100.0	7055.6	-	SNP	Novel	---	N/A	N/A	30309070	A	G	744	743	-	368	-	375	-	743	368	375	0.5000	-	0.0229	-	-0.0580	-	0.0000	-	978782	-	1	-	0.0000	-	0.0000	-	0.0025	-	R_2017_11_07_17_35_45_user_SN2-2-VvAGL11
chr18	30309100	A	C	Supernova seedless	IonXpress_002	Homozygous	-	95.3	3948.78	-	SNP	Novel	---	N/A	N/A	30309100	A	C	467	468	-	243	-	225	-	446	231	215	0.5013	-	0.0303	-	-0.0388	-	0.0018	-	992607	-	1	-	0.0000	-	0.0000	-	-0.0005	-	R_2017_11_07_17_35_45_user_SN2-2-VvAGL11
chr18	30309100	A	C	Regal	IonXpress_009	Homozygous	-	100.0	5227.38	-	SNP	Novel	---	N/A	N/A	30309100	A	C	556	553	-	294	-	259	-	553	294	259	0.5000	-	0.0410	-	-0.0639	-	0.0002	-	945927	-	1	-	0.0000	-	0.0000	-	0.0039	-	R_2017_11_07_17_35_45_user_SN2-2-VvAGL11
chr18	30309100	A	C	Incrocio Prosperi	IonXpress_007	Heterozygous	-	43.8	716369	-	SNP	Novel	---	N/A	N/A	30309100	A	C	456	457	-	228	-	229	-	200	100	100	0.5011	-	0.0266	-	-0.0130	-	0.0256	-	1175500	-	1	-	0.0000	-	0.0000	-	0.0040	-	R_2017_11_07_17_35_45_user_SN2-2-VvAGL11
chr18	30309100	A	C	Incrocio Pirovano 77	IonXpress_006	Heterozygous	-	83.2	4626.91	-	SNP	Novel	---	N/A	N/A	30309100	A	C	747	749	-	359	-	390	-	623	303	320	0.5071	-	0.0261	-	-0.0298	-	0.0069	-	970375	-	1	-	0.0000	-	0.0000	-	0.0124	-	R_2017_11_07_17_35_45_user_SN2-2-VvAGL11
chr18	30309100	A	C	Duca di Magenta	IonXpress_005	Heterozygous	-	78.3	2445.83	-	SNP	Novel	---	N/A	N/A	30309100	A	C	449	451	-	222	-	229	-	353	174	179	0.5007	-	0.0147	-	-0.0281	-	0.0083	-	1025210	-	1	-	0.0000	-	0.0000	-	-0.0002	-	R_2017_11_07_17_35_45_user_SN2-2-VvAGL11
chr18	30309100	A	C	Conegliano precoce 218	IonXpress_004	Heterozygous	-	33.2	308724	-	SNP	Novel	---	N/A	N/A	30309100	A	C	375	377	-	191	-	186	-	125	61	64	0.5186	-	0.0361	-	-0.0099	-	0.0190	-	1285230	-	1	-	0.0000	-	0.0000	-	-0.0373	-	R_2017_11_07_17_35_45_user_SN2-2-VvAGL11
chr18	30309100	A	C	Afrodita	IonXpress_003	Homozygous	-	100.0	6622.87	-	SNP	Novel	---	N/A	N/A	30309100	A	C	688	688	-	345	-	343	-	688	345	343	0.5000	-	0.0331	-	0.0000	-	0.0000	-	963311	-	1	-	0.0000	-	0.0000	-	0.0000	-	R_2017_11_07_17_35_45_user_SN2-2-VvAGL11
chr18	30309129	T	A	Supernova seedless	IonXpress_002	Homozygous	-	94.7	3574.52	-	SNP	Novel	---	N/A	N/A	30309129	T	A	432	432	-	204	-	228	-	409	192	217	0.5028	-	0.0811	-	-0.0287	-	0.0009	-	966826	-	1	-	0.0000	-	0.0000	-	-0.0053	-	R_2017_11_07_17_35_45_user_SN2-2-VvAGL11
chr18	30309129	T	A	Regal	IonXpress_009	Homozygous	-	100.0	4734.87	-	SNP	Novel	---	N/A	N/A	30309129	T	A	520	512	-	269	-	243	-	512	269	243	0.5000	-	0.0962	-	-0.1698	-	0.0020	-	913586	-	1	-	0.0000	-	0.0000	-	-0.0010	-	R_2017_11_07_17_35_45_user_SN2-2-VvAGL11
chr18	30309129	T	A	Incrocio Prosperi	IonXpress_007	Heterozygous	-	43.4	660236	-	SNP	Novel	---	N/A	N/A	30309129	T	A	427	429	-	202	-	227	-	186	89	97	0.5077	-	0.0595	-	-0.0164	-	0.0205	-	890092	-	1	-	0.0000	-	0.0000	-	0.0140	-	R_2017_11_07_17_35_45_user_SN2-2-VvAGL11
chr18	30309129	T	A	Incrocio Pirovano 77	IonXpress_006	Heterozygous	-	81.5	4149.12	-	SNP	Novel	---	N/A	N/A	30309129	T	A	703	703	-	359	-	344	-	573	298	275	0.5094	-	0.0949	-	-0.0322	-	0.0096	-	903638	-	1	-	0.0000	-	0.0000	-	0.0178	-	R_2017_11_07_17_35_45_user_SN2-2-VvAGL11
chr18	30309129	T	A	Duca di Magenta	IonXpress_005	Heterozygous	-	77.5	2199.09	-	SNP	Novel	---	N/A	N/A	30309129	T	A	414	414	-	200	-	214	-	321	155	166	0.5002	-	0.0921	-	-0.0235	-	0.0081	-	912215	-	1	-	0.0000	-	0.0000	-	-0.0035	-	R_2017_11_07_17_35_45_user_SN2-2-VvAGL11
chr18	30309129	T	A	Conegliano precoce 218	IonXpress_004	Heterozygous	-	36.9	386615	-	SNP	Novel	---	N/A	N/A	30309129	T	A	363	363	-	178	-	185	-	134	64	70	0.5128	-	0.0685	-	-0.0094	-	0.0218	-	898827	-	1	-	0.0000	-	0.0000	-	-0.0226	-	R_2017_11_07_17_35_45_user_SN2-2-VvAGL11
chr18	30309129	T	A	Afrodita	IonXpress_003	Homozygous	-	100.0	6077.69	-	SNP	Novel	---	N/A	N/A	30309129	T	A	642	639	-	320	-	319	-	639	320	319	0.5000	-	0.1022	-	-0.0262	-	0.0001	-	995887	-	1	-	0.0000	-	0.0000	-	-0.0074	-	R_2017_11_07_17_35_45_user_SN2-2-VvAGL11
chr18	30309133	A	-	Incrocio Prosperi	IonXpress_007	Heterozygous	-	54.3	942641	-	DEL	Novel	---	N/A	N/A	30309132	TA	T	389	403	-	190	-	213	-	219	102	117	0.5057	-	0.1230	-	0.0069	-	-0.0081	-	190910	-	5	-	0.0000	-	0.0000	-	-0.0117	-	R_2017_11_07_17_35_45_user_SN2-2-VvAGL11
chr18	30309151	G	-	Incrocio Prosperi	IonXpress_007	Heterozygous	-	56.1	1097.47	-	DEL	Novel	---	N/A	N/A	30309150	AG	A	401	410	-	197	-	213	-	230	106	124	0.5197	-	0.0770	-	0.0306	-	-0.0267	-	366719	-	2	-	0.0000	-	0.0000	-	-0.0395	-	R_2017_11_07_17_35_45_user_SN2-2-VvAGL11
chr18	30309239	T	C	Incrocio Prosperi	IonXpress_007	Heterozygous	-	59.0	1296.91	-	SNP	Novel	---	N/A	N/A	30309239	T	C	429	432	-	219	-	213	-	255	124	131	0.5207	-	0.0425	-	-0.0203	-	0.0145	-	998869	-	2	-	0.0000	-	0.0000	-	-0.0405	-	R_2017_11_07_17_35_45_user_SN2-2-VvAGL11
chr18	30309267	-	T	Supernova seedless	IonXpress_002	Homozygous	-	96.4	3129.03	-	INS	Novel	---	N/A	N/A	30309266	G	GT	423	422	-	216	-	206	-	407	212	195	0.5090	-	0.2984	-	0.0802	-	-0.0010	-	194930	-	3	-	0.0000	-	0.0000	-	-0.0948	-	R_2017_11_07_17_35_45_user_SN2-2-VvAGL11
chr18	30309267	-	T	Incrocio Pirovano 77	IonXpress_006	Heterozygous	-	80.9	2861.37	-	INS	Novel	---	N/A	N/A	30309266	G	GT	604	597	-	339	-	258	-	483	274	209	0.5006	-	0.2760	-	0.0260	-	-0.0044	-	191165	-	3	-	0.0000	-	0.0000	-	-0.0356	-	R_2017_11_07_17_35_45_user_SN2-2-VvAGL11
chr18	30309267	-	T	Duca di Magenta	IonXpress_005	Heterozygous	-	80.1	1625.18	-	INS	Novel	---	N/A	N/A	30309266	G	GT	370	362	-	183	-	179	-	290	151	139	0.5152	-	0.2892	-	0.0214	-	-0.0016	-	191216	-	3	-	0.0000	-	0.0000	-	-0.0442	-	R_2017_11_07_17_35_45_user_SN2-2-VvAGL11
chr18	30309322	T	G	Supernova seedless	IonXpress_002	Homozygous	-	94.9	3896.37	-	SNP	Novel	---	N/A	N/A	30309322	T	G	466	468	-	255	-	213	-	444	243	201	0.5024	-	0.0466	-	-0.0031	-	0.0001	-	2266310	-	4	-	0.0000	-	0.0000	-	0.0084	-	R_2017_11_07_17_35_45_user_SN2-2-VvAGL11
chr18	30309322	T	G	Regal	IonXpress_009	Homozygous	-	97.3	4542.39	-	SNP	Novel	---	N/A	N/A	30309322	T	G	507	512	-	270	-	242	-	498	261	237	0.5033	-	0.0498	-	0.0064	-	-0.0001	-	2218490	-	4	-	0.0000	-	0.0000	-	-0.0029	-	R_2017_11_07_17_35_45_user_SN2-2-VvAGL11
chr18	30309322	T	G	Incrocio Prosperi	IonXpress_007	Heterozygous	-	42.5	618884	-	SNP	Novel	---	N/A	N/A	30309322	T	G	415	421	-	215	-	206	-	179	97	82	0.5313	-	0.0166	-	0.0020	-	-0.0029	-	2313040	-	4	-	0.0000	-	0.0000	-	0.0474	-	R_2017_11_07_17_35_45_user_SN2-2-VvAGL11
chr18	30309322	T	G	Incrocio Pirovano 77	IonXpress_006	Heterozygous	-	84.2	4110.03	-	SNP	Novel	---	N/A	N/A	30309322	T	G	648	650	-	378	-	272	-	547	313	234	0.5096	-	0.0444	-	0.0014	-	-0.0002	-	2351400	-	4	-	0.0000	-	0.0000	-	-0.0156	-	R_2017_11_07_17_35_45_user_SN2-2-VvAGL11
chr18	30309322	T	G	Duca di Magenta	IonXpress_005	Heterozygous	-	81.0	2302.97	-	SNP	Novel	---	N/A	N/A	30309322	T	G	391	395	-	203	-	192	-	320	161	159	0.5108	-	0.0416	-	0.0046	-	-0.0010	-	2221880	-	4	-	0.0000	-	0.0000	-	-0.0207	-	R_2017_11_07_17_35_45_user_SN2-2-VvAGL11
chr18	30309322	T	G	Afrodita	IonXpress_003	Homozygous	-	100.0	6684.57	-	SNP	Novel	---	N/A	N/A	30309322	T	G	708	707	-	381	-	326	-	707	381	326	0.5000	-	0.0473	-	-0.0565	-	0.0000	-	2256080	-	4	-	0.0000	-	0.0000	-	0.0015	-	R_2017_11_07_17_35_45_user_SN2-2-VvAGL11
chr18	30309330	-	G	Incrocio Prosperi	IonXpress_007	Heterozygous	-	30.5	198499	-	INS	Novel	---	N/A	N/A	30309329	T	TG	409	390	-	191	-	199	-	119	83	36	0.7060	-	0.0073	-	-0.1518	-	0.2005	-	131438	-	4	-	0.0000	-	0.0000	-	0.1492	-	R_2017_11_07_17_35_45_user_SN2-2-VvAGL11
chr18	30309373	CTATAG	-	Supernova seedless	IonXpress_002	Homozygous	-	94.2	2532.2	-	DEL	Novel	---	N/A	N/A	30309372	CCTATAG	C	305	309	-	209	-	100	-	291	201	90	0.5166	-	0.0286	-	-0.0204	-	0.0010	-	2510450	-	2	-	0.0000	-	0.4338	-	0.0228	-	R_2017_11_07_17_35_45_user_SN2-2-VvAGL11
chr18	30309373	CTATAG	-	Regal	IonXpress_009	Homozygous	-	98.3	3157.29	-	DEL	Novel	---	N/A	N/A	30309372	CCTATAG	C	342	345	-	213	-	132	-	339	211	128	0.5053	-	0.0259	-	-0.0048	-	0.0001	-	2604720	-	2	-	0.0000	-	0.4338	-	0.0105	-	R_2017_11_07_17_35_45_user_SN2-2-VvAGL11
chr18	30309373	CTATAG	-	Incrocio Prosperi	IonXpress_007	Heterozygous	-	34.9	280944	-	DEL	Novel	---	N/A	N/A	30309372	CCTATAG	C	291	298	-	151	-	147	-	104	67	37	0.6380	-	0.0174	-	-0.0109	-	0.0175	-	2813530	-	2	-	0.0000	-	0.4338	-	0.2332	-	R_2017_11_07_17_35_45_user_SN2-2-VvAGL11
chr18	30309373	CTATAG	-	Incrocio Pirovano 77	IonXpress_006	Heterozygous	-	80.7	2570.39	-	DEL	Novel	---	N/A	N/A	30309372	CCTATAG	C	434	445	-	281	-	164	-	359	237	122	0.5313	-	0.0206	-	-0.0167	-	0.0032	-	2682400	-	2	-	0.0000	-	0.4338	-	0.0499	-	R_2017_11_07_17_35_45_user_SN2-2-VvAGL11
chr18	30309373	CTATAG	-	Duca di Magenta	IonXpress_005	Heterozygous	-	75.6	1451	-	DEL	Novel	---	N/A	N/A	30309372	CCTATAG	C	280	287	-	171	-	116	-	217	138	79	0.5423	-	0.0251	-	-0.0155	-	0.0043	-	2660870	-	2	-	0.0000	-	0.4338	-	0.0809	-	R_2017_11_07_17_35_45_user_SN2-2-VvAGL11
chr18	30309373	CTATAG	-	Conegliano precoce 218	IonXpress_004	Heterozygous	-	23.1	104.64	-	DEL	Novel	---	N/A	N/A	30309372	CCTATAG	C	343	338	-	177	-	161	-	78	58	20	0.7251	-	0.0121	-	-0.0064	-	0.0169	-	3129200	-	2	-	0.0000	-	0.4338	-	0.3730	-	R_2017_11_07_17_35_45_user_SN2-2-VvAGL11
chr18	30309373	CTATAG	-	Afrodita	IonXpress_003	Homozygous	-	100.0	4391.65	-	DEL	Novel	---	N/A	N/A	30309372	CCTATAG	C	454	457	-	292	-	165	-	457	292	165	0.5000	-	0.0280	-	0.0000	-	0.0000	-	2692420	-	2	-	0.0000	-	0.4338	-	-0.0000	-	R_2017_11_07_17_35_45_user_SN2-2-VvAGL11
chr18	30309412	C	A	Supernova seedless	IonXpress_002	Homozygous	-	95.3	4080.35	-	SNP	Novel	---	N/A	N/A	30309412	C	A	482	485	-	226	-	259	-	462	215	247	0.5006	-	0.0070	-	-0.0229	-	0.0006	-	1519380	-	1	-	0.0000	-	0.0000	-	-0.0028	-	R_2017_11_07_17_35_45_user_SN2-2-VvAGL11
chr18	30309412	C	A	Regal	IonXpress_009	Homozygous	-	97.9	4811	-	SNP	Novel	---	N/A	N/A	30309412	C	A	526	533	-	241	-	292	-	522	236	286	0.5001	-	0.0096	-	-0.0205	-	0.0004	-	1579440	-	1	-	0.0000	-	0.0000	-	0.0003	-	R_2017_11_07_17_35_45_user_SN2-2-VvAGL11
chr18	30309412	C	A	Incrocio Prosperi	IonXpress_007	Heterozygous	-	48.0	668242	-	SNP	Novel	---	N/A	N/A	30309412	C	A	329	346	-	143	-	203	-	166	68	98	0.5038	-	0.0084	-	-0.0070	-	0.0066	-	1438760	-	1	-	0.0000	-	0.0000	-	-0.0110	-	R_2017_11_07_17_35_45_user_SN2-2-VvAGL11
chr18	30309412	C	A	Incrocio Pirovano 77	IonXpress_006	Heterozygous	-	86.2	4030.09	-	SNP	Novel	---	N/A	N/A	30309412	C	A	596	603	-	289	-	314	-	520	245	275	0.5081	-	0.0111	-	-0.0090	-	0.0005	-	1558360	-	1	-	0.0000	-	0.0000	-	-0.0201	-	R_2017_11_07_17_35_45_user_SN2-2-VvAGL11
chr18	30309412	C	A	Duca di Magenta	IonXpress_005	Heterozygous	-	82.2	2343.56	-	SNP	Novel	---	N/A	N/A	30309412	C	A	380	388	-	186	-	202	-	319	153	166	0.5002	-	0.0167	-	-0.0020	-	0.0002	-	1478970	-	1	-	0.0000	-	0.0000	-	-0.0023	-	R_2017_11_07_17_35_45_user_SN2-2-VvAGL11
chr18	30309412	C	A	Afrodita	IonXpress_003	Homozygous	-	100.0	6426.48	-	SNP	Novel	---	N/A	N/A	30309412	C	A	660	668	-	307	-	361	-	668	307	361	0.5000	-	0.0075	-	0.0000	-	0.0000	-	1580820	-	1	-	0.0000	-	0.0000	-	0.0000	-	R_2017_11_07_17_35_45_user_SN2-2-VvAGL11
chr18	30309417	T	C	Incrocio Pirovano 77	IonXpress_006	Heterozygous	-	13.0	14316	-	SNP	Novel	---	N/A	N/A	30309417	T	C	597	598	-	285	-	313	-	78	42	36	0.5616	-	0.0127	-	-0.0018	-	0.0147	-	2218010	-	6	-	0.0000	-	0.0000	-	0.0922	-	R_2017_11_07_17_35_45_user_SN2-2-VvAGL11
chr18	30309417	T	C	Duca di Magenta	IonXpress_005	Heterozygous	-	17.4	443826	-	SNP	Novel	---	N/A	N/A	30309417	T	C	390	391	-	186	-	205	-	68	31	37	0.5199	-	0.0205	-	-0.0049	-	0.0239	-	2270750	-	6	-	0.0000	-	0.0000	-	-0.0397	-	R_2017_11_07_17_35_45_user_SN2-2-VvAGL11
chr18	30309450	G	A	Conegliano precoce 218	IonXpress_004	Heterozygous	-	24.9	125582	-	SNP	Novel	---	N/A	N/A	30309450	G	A	325	325	-	153	-	172	-	81	37	44	0.5140	-	0.0107	-	-0.0257	-	0.0181	-	1149150	-	1	-	0.0000	-	0.0000	-	-0.0236	-	R_2017_11_07_17_35_45_user_SN2-2-VvAGL11
chr18	30309454	G	T	Supernova seedless	IonXpress_002	Heterozygous	-	83.1	2288.76	-	SNP	Novel	---	N/A	N/A	30309454	G	T	369	373	-	166	-	207	-	310	129	181	0.5295	-	0.0330	-	0.0093	-	-0.0022	-	1975120	-	1	-	0.0000	-	0.0000	-	-0.0590	-	R_2017_11_07_17_35_45_user_SN2-2-VvAGL11
chr18	30309454	G	T	Regal	IonXpress_009	Homozygous	-	89.9	2898.11	-	SNP	Novel	---	N/A	N/A	30309454	G	T	394	395	-	153	-	242	-	355	128	227	0.5286	-	0.0340	-	0.0085	-	-0.0021	-	1910930	-	1	-	0.0000	-	0.0000	-	-0.0621	-	R_2017_11_07_17_35_45_user_SN2-2-VvAGL11
chr18	30309454	G	T	Incrocio Prosperi	IonXpress_007	Heterozygous	-	44.7	485301	-	SNP	Novel	---	N/A	N/A	30309454	G	T	275	295	-	111	-	184	-	132	39	93	0.5899	-	0.0134	-	0.0013	-	-0.0017	-	1636530	-	1	-	0.0000	-	0.0000	-	-0.1241	-	R_2017_11_07_17_35_45_user_SN2-2-VvAGL11
chr18	30309454	G	T	Incrocio Pirovano 77	IonXpress_006	Homozygous	-	91.4	3337.81	-	SNP	Novel	---	N/A	N/A	30309454	G	T	413	451	-	181	-	270	-	412	154	258	0.5290	-	0.0367	-	0.0086	-	-0.0016	-	1910530	-	1	-	0.0000	-	0.0000	-	-0.0702	-	R_2017_11_07_17_35_45_user_SN2-2-VvAGL11
chr18	30309454	G	T	Conegliano precoce 218	IonXpress_004	Heterozygous	-	24.1	104384	-	SNP	Novel	---	N/A	N/A	30309454	G	T	298	311	-	142	-	169	-	75	34	41	0.5033	-	0.0293	-	-0.0130	-	0.0197	-	1726510	-	1	-	0.0000	-	0.0000	-	0.0312	-	R_2017_11_07_17_35_45_user_SN2-2-VvAGL11
chr18	30309454	G	T	Afrodita	IonXpress_003	Homozygous	-	91.7	3934.44	-	SNP	Novel	---	N/A	N/A	30309454	G	T	506	516	-	218	-	298	-	473	185	288	0.5325	-	0.0384	-	0.0152	-	-0.0030	-	2001020	-	1	-	0.0000	-	0.0000	-	-0.0637	-	R_2017_11_07_17_35_45_user_SN2-2-VvAGL11
chr18	30309456	G	T	Supernova seedless	IonXpress_002	Homozygous	-	92.7	2925.68	-	SNP	Novel	---	N/A	N/A	30309456	G	T	365	370	-	162	-	208	-	343	150	193	0.5005	-	0.0261	-	-0.0007	-	-0.0001	-	2117080	-	1	-	0.0000	-	0.0000	-	0.0047	-	R_2017_11_07_17_35_45_user_SN2-2-VvAGL11
chr18	30309456	G	T	Regal	IonXpress_009	Homozygous	-	97.7	3546.46	-	SNP	Novel	---	N/A	N/A	30309456	G	T	391	395	-	150	-	245	-	386	148	238	0.5039	-	0.0246	-	-0.0166	-	0.0002	-	2024260	-	1	-	0.0000	-	0.0000	-	0.0044	-	R_2017_11_07_17_35_45_user_SN2-2-VvAGL11
chr18	30309456	GT	-	Red Globe	IonXpress_008	Heterozygous	-	51.5	1467.83	-	DEL	Novel	---	N/A	N/A	30309455	TGTT	TT	709	684	-	327	-	357	-	352	179	173	0.5312	-	0.0916	-	-0.0678	-	0.0589	-	1698640	-	1	-	0.0000	-	0.0000	-	0.1735	-	R_2017_11_07_17_35_45_user_SN2-2-VvAGL11
chr18	30309456	G	T	Incrocio Prosperi	IonXpress_007	Heterozygous	-	27.1	1163.96	-	SNP	Novel	---	N/A	N/A	30309456	G	T	245	133	-	37	-	96	-	36	6	30	0.5000	-	0.1196	-	0.0782	-	0.0123	-	927068	-	1	-	0.0000	-	0.0000	-	-0.1458	-	R_2017_11_07_17_35_45_user_SN2-2-VvAGL11
chr18	30309456	G	T	Incrocio Pirovano 77	IonXpress_006	Homozygous	-	100.0	4085.8	-	SNP	Novel	---	N/A	N/A	30309456	G	T	444	442	-	176	-	266	-	442	176	266	0.5000	-	0.0207	-	-0.0450	-	0.0002	-	2140800	-	1	-	0.0000	-	0.0000	-	-0.0023	-	R_2017_11_07_17_35_45_user_SN2-2-VvAGL11
chr18	30309456	G	T	Duca di Magenta	IonXpress_005	Homozygous	-	98.1	2791.9	-	SNP	Novel	---	N/A	N/A	30309456	G	T	303	308	-	128	-	180	-	302	128	174	0.5085	-	0.0185	-	-0.0836	-	0.0003	-	2211300	-	1	-	0.0000	-	0.0000	-	0.0162	-	R_2017_11_07_17_35_45_user_SN2-2-VvAGL11
chr18	30309456	G	T	Conegliano precoce 218	IonXpress_004	Heterozygous	-	26.1	131554	-	SNP	Novel	---	N/A	N/A	30309456	G	T	206	283	-	127	-	156	-	74	33	41	0.5028	-	0.0455	-	-0.0172	-	0.0305	-	1304920	-	1	-	0.0000	-	0.0000	-	0.1668	-	R_2017_11_07_17_35_45_user_SN2-2-VvAGL11
chr18	30309456	G	T	Afrodita	IonXpress_003	Homozygous	-	96.9	4523.23	-	SNP	Novel	---	N/A	N/A	30309456	G	T	515	515	-	215	-	300	-	499	207	292	0.5027	-	0.0218	-	-0.0079	-	0.0002	-	2209710	-	1	-	0.0000	-	0.0000	-	-0.0052	-	R_2017_11_07_17_35_45_user_SN2-2-VvAGL11
chr18	30309457	-	TTTT	Incrocio Prosperi	IonXpress_007	Heterozygous	-	72.9	1163.96	-	INS	Novel	---	N/A	N/A	30309456	G	GTTTT	245	133	-	37	-	96	-	97	31	66	0.5000	-	0.1466	-	-0.1128	-	-0.0146	-	245304	-	6	-	0.0000	-	0.0000	-	-0.7290	-	R_2017_11_07_17_35_45_user_SN2-2-VvAGL11
chr18	30309463	-	G	Duca di Magenta	IonXpress_005	Heterozygous	-	75.2	1452.35	-	INS	Novel	---	N/A	N/A	30309462	T	TG	250	286	-	119	-	167	-	215	85	130	0.5063	-	0.0146	-	0.0195	-	-0.0088	-	1508410	-	0	-	0.0000	-	0.0000	-	0.0192	-	R_2017_11_07_17_35_45_user_SN2-2-VvAGL11
chr18	30309467	A	C	Supernova seedless	IonXpress_002	Homozygous	-	92.6	2865.28	-	SNP	Novel	---	N/A	N/A	30309467	A	C	356	365	-	161	-	204	-	338	147	191	0.5063	-	0.1275	-	-0.0053	-	-0.0002	-	610535	-	3	-	0.0000	-	0.0000	-	-0.0009	-	R_2017_11_07_17_35_45_user_SN2-2-VvAGL11
chr18	30309467	A	C	Regal	IonXpress_009	Homozygous	-	97.7	3525.28	-	SNP	Novel	---	N/A	N/A	30309467	A	C	385	393	-	154	-	239	-	384	146	238	0.5123	-	0.0995	-	-0.1087	-	0.0007	-	672646	-	3	-	0.0000	-	0.0000	-	-0.0033	-	R_2017_11_07_17_35_45_user_SN2-2-VvAGL11
chr18	30309467	A	C	Red Globe	IonXpress_008	Heterozygous	-	50.1	1770.58	-	SNP	Novel	---	N/A	N/A	30309467	A	C	835	842	-	395	-	447	-	422	204	218	0.5143	-	0.0807	-	-0.0007	-	0.0005	-	629178	-	3	-	0.0000	-	0.0000	-	0.0278	-	R_2017_11_07_17_35_45_user_SN2-2-VvAGL11
chr18	30309467	A	C	Incrocio Prosperi	IonXpress_007	Homozygous	-	94.0	2309.21	-	SNP	Novel	---	N/A	N/A	30309467	A	C	268	284	-	96	-	188	-	267	82	185	0.5353	-	0.0972	-	-0.0591	-	0.0009	-	622319	-	3	-	0.0000	-	0.0000	-	-0.0058	-	R_2017_11_07_17_35_45_user_SN2-2-VvAGL11
chr18	30309467	A	C	Incrocio Pirovano 77	IonXpress_006	Homozygous	-	98.2	3996.07	-	SNP	Novel	---	N/A	N/A	30309467	A	C	433	440	-	179	-	261	-	432	171	261	0.5114	-	0.0998	-	-0.0879	-	0.0004	-	668833	-	3	-	0.0000	-	0.0000	-	-0.0056	-	R_2017_11_07_17_35_45_user_SN2-2-VvAGL11
chr18	30309467	A	C	Duca di Magenta	IonXpress_005	Homozygous	-	95.0	2517.58	-	SNP	Novel	---	N/A	N/A	30309467	A	C	295	302	-	130	-	172	-	287	117	170	0.5234	-	0.1180	-	-0.0727	-	0.0017	-	629400	-	3	-	0.0000	-	0.0000	-	-0.0249	-	R_2017_11_07_17_35_45_user_SN2-2-VvAGL11
chr18	30309467	A	C	Conegliano precoce 218	IonXpress_004	Heterozygous	-	27.4	158372	-	SNP	Novel	---	N/A	N/A	30309467	A	C	308	314	-	137	-	177	-	86	34	52	0.5421	-	0.0848	-	0.0048	-	-0.0142	-	609894	-	3	-	0.0000	-	0.0000	-	-0.0639	-	R_2017_11_07_17_35_45_user_SN2-2-VvAGL11
chr18	30309467	A	C	Almeria	IonXpress_010	Homozygous	-	100.0	6865.16	-	SNP	Novel	---	N/A	N/A	30309467	A	C	749	742	-	333	-	409	-	742	333	409	0.5000	-	0.0770	-	-0.0530	-	0.0006	-	655199	-	3	-	0.0000	-	0.0000	-	-0.0077	-	R_2017_11_07_17_35_45_user_SN2-2-VvAGL11
chr18	30309467	A	C	Afrodita	IonXpress_003	Homozygous	-	95.3	4285.82	-	SNP	Novel	---	N/A	N/A	30309467	A	C	486	509	-	224	-	285	-	485	203	282	0.5219	-	0.1035	-	-0.0568	-	0.0009	-	639576	-	3	-	0.0000	-	0.0000	-	-0.0007	-	R_2017_11_07_17_35_45_user_SN2-2-VvAGL11
chr18	30309546	G	A	Red Globe	IonXpress_008	Heterozygous	-	53.1	1786.67	-	SNP	Novel	---	N/A	N/A	30309546	G	A	743	753	-	313	-	440	-	400	172	228	0.5147	-	0.0161	-	-0.0092	-	0.0084	-	3151550	-	1	-	0.0000	-	0.0000	-	0.0261	-	R_2017_11_07_17_35_45_user_SN2-2-VvAGL11
chr18	30309559	A	G	Supernova seedless	IonXpress_002	Homozygous	-	95.2	2448.07	-	SNP	Novel	---	N/A	N/A	30309559	A	G	292	292	-	114	-	178	-	278	111	167	0.5093	-	0.0190	-	-0.0163	-	0.0004	-	2161170	-	2	-	0.0000	-	0.0000	-	0.0177	-	R_2017_11_07_17_35_45_user_SN2-2-VvAGL11
chr18	30309559	A	G	Regal	IonXpress_009	Homozygous	-	96.9	2573.04	-	SNP	Novel	---	N/A	N/A	30309559	A	G	293	293	-	133	-	160	-	284	128	156	0.5032	-	0.0106	-	0.0031	-	-0.0001	-	2278220	-	2	-	0.0000	-	0.0000	-	-0.0062	-	R_2017_11_07_17_35_45_user_SN2-2-VvAGL11
chr18	30309559	A	G	Incrocio Prosperi	IonXpress_007	Heterozygous	-	46.3	486.97	-	SNP	Novel	---	N/A	N/A	30309559	A	G	269	270	-	112	-	158	-	125	53	72	0.5094	-	0.0284	-	-0.0094	-	0.0086	-	1877880	-	2	-	0.0000	-	0.0000	-	0.0142	-	R_2017_11_07_17_35_45_user_SN2-2-VvAGL11
chr18	30309559	A	G	Incrocio Pirovano 77	IonXpress_006	Heterozygous	-	80.0	2281.54	-	SNP	Novel	---	N/A	N/A	30309559	A	G	401	401	-	169	-	232	-	321	131	190	0.5137	-	0.0135	-	-0.0099	-	0.0013	-	2285610	-	2	-	0.0000	-	0.0000	-	-0.0259	-	R_2017_11_07_17_35_45_user_SN2-2-VvAGL11
chr18	30309559	A	G	Duca di Magenta	IonXpress_005	Heterozygous	-	73.4	1180.4	-	SNP	Novel	---	N/A	N/A	30309559	A	G	248	248	-	115	-	133	-	182	83	99	0.5077	-	0.0174	-	-0.0140	-	0.0041	-	2181010	-	2	-	0.0000	-	0.0000	-	-0.0145	-	R_2017_11_07_17_35_45_user_SN2-2-VvAGL11
chr18	30309559	A	G	Conegliano precoce 218	IonXpress_004	Heterozygous	-	36.4	292525	-	SNP	Novel	---	N/A	N/A	30309559	A	G	280	280	-	116	-	164	-	102	44	58	0.5175	-	0.0177	-	-0.0125	-	0.0127	-	2184330	-	2	-	0.0000	-	0.0000	-	0.0309	-	R_2017_11_07_17_35_45_user_SN2-2-VvAGL11
chr18	30309559	A	G	Afrodita	IonXpress_003	Homozygous	-	100.0	3865.59	-	SNP	Novel	---	N/A	N/A	30309559	A	G	402	403	-	169	-	234	-	403	169	234	0.5000	-	0.0121	-	0.0000	-	-0.0000	-	2115940	-	2	-	0.0000	-	0.0000	-	0.0000	-	R_2017_11_07_17_35_45_user_SN2-2-VvAGL11
chr18	30309567	G	A	Conegliano precoce 218	IonXpress_004	Heterozygous	-	37.8	313482	-	SNP	Novel	---	N/A	N/A	30309567	G	A	274	275	-	114	-	161	-	104	44	60	0.5088	-	0.0410	-	0.0107	-	-0.0231	-	713236	-	3	-	0.0000	-	0.0000	-	0.0202	-	R_2017_11_07_17_35_45_user_SN2-2-VvAGL11
chr18	30309588	TG	CA	Supernova seedless	IonXpress_002	Homozygous	-	94.4	1916.26	-	MNP	Novel	---	N/A	N/A	30309588	TG	CA	233	233	-	96	-	137	-	220	90	130	0.5030	-	0.0079	-	-0.0286	-	0.0016	-	2397660	-	2	-	0.0000	-	0.0000	-	-0.0057	-	R_2017_11_07_17_35_45_user_SN2-2-VvAGL11
chr18	30309588	TG	CA	Regal	IonXpress_009	Homozygous	-	96.9	1951.54	-	MNP	Novel	---	N/A	N/A	30309588	TG	CA	221	223	-	107	-	116	-	216	103	113	0.5030	-	0.0036	-	-0.0072	-	0.0003	-	2288580	-	2	-	0.0000	-	0.0000	-	-0.0054	-	R_2017_11_07_17_35_45_user_SN2-2-VvAGL11
chr18	30309588	TG	CA	Incrocio Prosperi	IonXpress_007	Heterozygous	-	41.6	339275	-	MNP	Novel	---	N/A	N/A	30309588	TG	CA	236	238	-	109	-	129	-	99	45	54	0.5035	-	0.0103	-	-0.0071	-	0.0091	-	2192470	-	2	-	0.0000	-	0.0000	-	-0.0048	-	R_2017_11_07_17_35_45_user_SN2-2-VvAGL11
chr18	30309588	TG	CA	Incrocio Pirovano 77	IonXpress_006	Heterozygous	-	77.0	1798.39	-	MNP	Novel	---	N/A	N/A	30309588	TG	CA	343	343	-	153	-	190	-	264	116	148	0.5068	-	0.0021	-	-0.0143	-	0.0039	-	2303220	-	2	-	0.0000	-	0.0000	-	-0.0127	-	R_2017_11_07_17_35_45_user_SN2-2-VvAGL11
chr18	30309588	TG	CA	Duca di Magenta	IonXpress_005	Heterozygous	-	74.9	1063.2	-	MNP	Novel	---	N/A	N/A	30309588	TG	CA	214	215	-	102	-	113	-	161	76	85	0.5024	-	0.0053	-	-0.0180	-	0.0043	-	2283270	-	2	-	0.0000	-	0.0000	-	-0.0060	-	R_2017_11_07_17_35_45_user_SN2-2-VvAGL11
chr18	30309588	T	C	Conegliano precoce 218	IonXpress_004	Heterozygous	-	36.7	261808	-	SNP	Novel	---	N/A	N/A	30309588	T	C	244	245	-	103	-	142	-	90	41	49	0.5356	-	0.0222	-	-0.0002	-	0.0004	-	2452480	-	2	-	0.0000	-	0.0000	-	0.0564	-	R_2017_11_07_17_35_45_user_SN2-2-VvAGL11
chr18	30309588	TG	CA	Afrodita	IonXpress_003	Homozygous	-	100.0	3292.85	-	MNP	Novel	---	N/A	N/A	30309588	TG	CA	341	342	-	145	-	197	-	342	145	197	0.5000	-	0.0110	-	0.0000	-	-0.0000	-	2297100	-	2	-	0.0000	-	0.0000	-	0.0000	-	R_2017_11_07_17_35_45_user_SN2-2-VvAGL11
chr18	30309610	TA	-	Supernova seedless	IonXpress_002	Homozygous	-	95.5	1708.97	-	DEL	Novel	---	N/A	N/A	30309609	CTA	C	201	201	-	85	-	116	-	192	80	112	0.5064	-	0.0097	-	-0.0178	-	0.0006	-	2559330	-	1	-	0.0000	-	0.0000	-	-0.0175	-	R_2017_11_07_17_35_45_user_SN2-2-VvAGL11
chr18	30309610	TA	-	Regal	IonXpress_009	Homozygous	-	97.6	1868.67	-	DEL	Novel	---	N/A	N/A	30309609	CTA	C	203	209	-	97	-	112	-	204	93	111	0.5083	-	0.0118	-	-0.0250	-	0.0004	-	2391510	-	1	-	0.0000	-	0.0000	-	-0.0155	-	R_2017_11_07_17_35_45_user_SN2-2-VvAGL11
chr18	30309610	TA	-	Incrocio Prosperi	IonXpress_007	Heterozygous	-	39.7	267269	-	DEL	Novel	---	N/A	N/A	30309609	CTA	C	207	209	-	101	-	108	-	83	39	44	0.5134	-	0.0095	-	-0.0054	-	0.0100	-	2570820	-	1	-	0.0000	-	0.0000	-	-0.0007	-	R_2017_11_07_17_35_45_user_SN2-2-VvAGL11
chr18	30309610	TA	-	Incrocio Pirovano 77	IonXpress_006	Heterozygous	-	76.8	1705.82	-	DEL	Novel	---	N/A	N/A	30309609	CTA	C	321	328	-	144	-	184	-	252	108	144	0.5106	-	0.0136	-	-0.0009	-	0.0003	-	2668480	-	1	-	0.0000	-	0.0000	-	-0.0148	-	R_2017_11_07_17_35_45_user_SN2-2-VvAGL11
chr18	30309610	TA	-	Duca di Magenta	IonXpress_005	Heterozygous	-	77.2	1027.73	-	DEL	Novel	---	N/A	N/A	30309609	CTA	C	193	193	-	88	-	105	-	149	68	81	0.5004	-	0.0211	-	-0.0094	-	0.0036	-	2570690	-	1	-	0.0000	-	0.0000	-	-0.0062	-	R_2017_11_07_17_35_45_user_SN2-2-VvAGL11
chr18	30309610	TA	-	Afrodita	IonXpress_003	Homozygous	-	100.0	3057.74	-	DEL	Novel	---	N/A	N/A	30309609	CTA	C	313	320	-	126	-	194	-	320	126	194	0.5000	-	0.0162	-	0.0000	-	0.0000	-	2431470	-	1	-	0.0000	-	0.0000	-	0.0000	-	R_2017_11_07_17_35_45_user_SN2-2-VvAGL11
chr18	30309694	T	G	Conegliano precoce 218	IonXpress_004	Heterozygous	-	40.4	325413	-	SNP	Novel	---	N/A	N/A	30309694	T	G	244	245	-	108	-	137	-	99	43	56	0.5066	-	0.0040	-	-0.0034	-	0.0052	-	3214920	-	3	-	0.0000	-	0.0000	-	-0.0150	-	R_2017_11_07_17_35_45_user_SN2-2-VvAGL11
chr18	30309731	-	A	Incrocio Pirovano 77	IonXpress_006	Heterozygous	-	17.0	224654	-	INS	Novel	---	N/A	N/A	30309730	T	TA	347	353	-	155	-	198	-	60	30	30	0.5609	-	0.1364	-	-0.0294	-	-0.1074	-	97429	-	6	-	0.0000	-	0.0000	-	0.0028	-	R_2017_11_07_17_35_45_user_SN2-2-VvAGL11
chr18	30309748	C	T	Supernova seedless	IonXpress_002	Homozygous	-	95.0	1678.1	-	SNP	Novel	---	N/A	N/A	30309748	C	T	201	201	-	97	-	104	-	191	92	99	0.5009	-	0.0215	-	-0.0219	-	0.0007	-	2305380	-	2	-	0.0000	-	0.0000	-	-0.0017	-	R_2017_11_07_17_35_45_user_SN2-2-VvAGL11
chr18	30309748	C	T	Regal	IonXpress_009	Homozygous	-	100.0	2438.57	-	SNP	Novel	---	N/A	N/A	30309748	C	T	259	257	-	126	-	131	-	257	126	131	0.5000	-	0.0185	-	-0.0830	-	0.0001	-	2160430	-	2	-	0.0000	-	0.0000	-	-0.0001	-	R_2017_11_07_17_35_45_user_SN2-2-VvAGL11
chr18	30309748	C	T	Incrocio Prosperi	IonXpress_007	Heterozygous	-	42.7	309.11	-	SNP	Novel	---	N/A	N/A	30309748	C	T	204	206	-	90	-	116	-	88	30	58	0.6000	-	0.0170	-	-0.0038	-	0.0033	-	2093620	-	2	-	0.0000	-	0.0000	-	-0.1710	-	R_2017_11_07_17_35_45_user_SN2-2-VvAGL11
chr18	30309748	C	T	Incrocio Pirovano 77	IonXpress_006	Heterozygous	-	76.8	1990.72	-	SNP	Novel	---	N/A	N/A	30309748	C	T	379	380	-	168	-	212	-	292	124	168	0.5178	-	0.0228	-	-0.0026	-	0.0008	-	1996020	-	2	-	0.0000	-	0.0000	-	-0.0328	-	R_2017_11_07_17_35_45_user_SN2-2-VvAGL11
chr18	30309748	C	T	Duca di Magenta	IonXpress_005	Heterozygous	-	77.2	1134.69	-	SNP	Novel	---	N/A	N/A	30309748	C	T	215	215	-	103	-	112	-	166	81	85	0.5089	-	0.0220	-	-0.0037	-	0.0011	-	2190370	-	2	-	0.0000	-	0.0000	-	0.0167	-	R_2017_11_07_17_35_45_user_SN2-2-VvAGL11
chr18	30309748	C	T	Afrodita	IonXpress_003	Homozygous	-	100.0	3048.84	-	SNP	Novel	---	N/A	N/A	30309748	C	T	317	317	-	132	-	185	-	317	132	185	0.5000	-	0.0281	-	0.0000	-	0.0000	-	2452330	-	2	-	0.0000	-	0.0000	-	0.0000	-	R_2017_11_07_17_35_45_user_SN2-2-VvAGL11
chr18	30309750	G	A	Conegliano precoce 218	IonXpress_004	Heterozygous	-	36.6	241126	-	SNP	Novel	---	N/A	N/A	30309750	G	A	227	227	-	99	-	128	-	83	36	47	0.5024	-	0.0237	-	-0.0094	-	0.0184	-	871585	-	1	-	0.0000	-	0.0000	-	-0.0043	-	R_2017_11_07_17_35_45_user_SN2-2-VvAGL11
chr18	30309758	C	T	Incrocio Pirovano 77	IonXpress_006	Heterozygous	-	23.8	119161	-	SNP	Novel	---	N/A	N/A	30309758	C	T	354	357	-	161	-	196	-	85	42	43	0.5432	-	0.0046	-	-0.0011	-	0.0276	-	2521260	-	1	-	0.0000	-	0.0000	-	0.0951	-	R_2017_11_07_17_35_45_user_SN2-2-VvAGL11
chr18	30309758	C	T	Duca di Magenta	IonXpress_005	Heterozygous	-	22.8	652263	-	SNP	Novel	---	N/A	N/A	30309758	C	T	206	206	-	104	-	102	-	47	21	26	0.5580	-	0.0036	-	-0.0015	-	0.0324	-	2689630	-	1	-	0.0000	-	0.0000	-	-0.0953	-	R_2017_11_07_17_35_45_user_SN2-2-VvAGL11
chr18	30309759	G	T	Supernova seedless	IonXpress_002	Homozygous	-	95.0	1510.97	-	SNP	Novel	---	N/A	N/A	30309759	G	T	181	181	-	91	-	90	-	172	87	85	0.5031	-	0.0132	-	0.0572	-	-0.0018	-	2869160	-	2	-	0.0000	-	0.0000	-	0.0058	-	R_2017_11_07_17_35_45_user_SN2-2-VvAGL11
chr18	30309759	G	T	Regal	IonXpress_009	Homozygous	-	100.0	2242.9	-	SNP	Novel	---	N/A	N/A	30309759	G	T	237	236	-	120	-	116	-	236	120	116	0.5000	-	0.0201	-	0.0243	-	-0.0001	-	3083970	-	2	-	0.0000	-	0.0000	-	-0.0040	-	R_2017_11_07_17_35_45_user_SN2-2-VvAGL11
chr18	30309759	G	T	Incrocio Prosperi	IonXpress_007	Heterozygous	-	40.2	256806	-	SNP	Novel	---	N/A	N/A	30309759	G	T	193	194	-	88	-	106	-	78	33	45	0.5310	-	0.0237	-	0.0090	-	-0.0129	-	2446420	-	2	-	0.0000	-	0.0000	-	-0.0593	-	R_2017_11_07_17_35_45_user_SN2-2-VvAGL11
chr18	30309759	G	T	Incrocio Pirovano 77	IonXpress_006	Heterozygous	-	75.5	1784.64	-	SNP	Novel	---	N/A	N/A	30309759	G	T	355	355	-	162	-	193	-	268	119	149	0.5124	-	0.0231	-	0.0175	-	-0.0009	-	2321410	-	2	-	0.0000	-	0.0000	-	-0.0234	-	R_2017_11_07_17_35_45_user_SN2-2-VvAGL11
chr18	30309759	G	T	Duca di Magenta	IonXpress_005	Heterozygous	-	76.5	1054.45	-	SNP	Novel	---	N/A	N/A	30309759	G	T	204	204	-	104	-	100	-	156	83	73	0.5223	-	0.0185	-	-0.0017	-	0.0001	-	2414300	-	2	-	0.0000	-	0.0000	-	0.0418	-	R_2017_11_07_17_35_45_user_SN2-2-VvAGL11
chr18	30309759	G	T	Afrodita	IonXpress_003	Homozygous	-	100.0	2769.66	-	SNP	Novel	---	N/A	N/A	30309759	G	T	288	288	-	134	-	154	-	288	134	154	0.5000	-	0.0170	-	0.0000	-	0.0000	-	2920840	-	2	-	0.0000	-	0.0000	-	-0.0000	-	R_2017_11_07_17_35_45_user_SN2-2-VvAGL11
chr18	30309762	T	A	Supernova seedless	IonXpress_002	Homozygous	-	94.9	1478.12	-	SNP	Novel	---	N/A	N/A	30309762	T	A	177	177	-	89	-	88	-	168	85	83	0.5031	-	0.0246	-	-0.0028	-	0.0001	-	2433670	-	2	-	0.0000	-	0.0000	-	0.0059	-	R_2017_11_07_17_35_45_user_SN2-2-VvAGL11
chr18	30309762	T	A	Regal	IonXpress_009	Homozygous	-	100.0	2258.31	-	SNP	Novel	---	N/A	N/A	30309762	T	A	240	238	-	122	-	116	-	238	122	116	0.5000	-	0.0251	-	-0.0020	-	0.0000	-	2665920	-	2	-	0.0000	-	0.0000	-	0.0002	-	R_2017_11_07_17_35_45_user_SN2-2-VvAGL11
chr18	30309762	T	A	Incrocio Prosperi	IonXpress_007	Heterozygous	-	40.7	265249	-	SNP	Novel	---	N/A	N/A	30309762	T	A	194	194	-	85	-	109	-	79	33	46	0.5208	-	0.0186	-	-0.0013	-	0.0022	-	1934730	-	2	-	0.0000	-	0.0000	-	-0.0371	-	R_2017_11_07_17_35_45_user_SN2-2-VvAGL11
chr18	30309762	T	A	Incrocio Pirovano 77	IonXpress_006	Heterozygous	-	75.9	3239.37	-	SNP	Novel	---	N/A	N/A	30309762	TG	AG	345	348	-	158	-	190	-	264	117	147	0.5000	-	0.0235	-	0.0000	-	0.0006	-	1948500	-	2	-	0.0000	-	0.0000	-	0.0000	-	R_2017_11_07_17_35_45_user_SN2-2-VvAGL11
chr18	30309762	TG	AT	Incrocio Pirovano 77	IonXpress_006	Heterozygous	-	24.1	3239.37	-	MNP	Novel	---	N/A	N/A	30309762	TG	AT	345	348	-	158	-	190	-	84	41	43	0.5000	-	0.0224	-	0.0000	-	0.0079	-	1346520	-	2	-	0.0000	-	0.0000	-	0.0000	-	R_2017_11_07_17_35_45_user_SN2-2-VvAGL11
chr18	30309762	T	A	Duca di Magenta	IonXpress_005	Heterozygous	-	76.3	1843.39	-	SNP	Novel	---	N/A	N/A	30309762	TG	AG	197	198	-	101	-	97	-	151	81	70	0.5000	-	0.0260	-	0.0000	-	-0.0036	-	2130710	-	2	-	0.0000	-	0.0000	-	0.0000	-	R_2017_11_07_17_35_45_user_SN2-2-VvAGL11
chr18	30309762	TG	AT	Duca di Magenta	IonXpress_005	Heterozygous	-	23.7	1843.39	-	MNP	Novel	---	N/A	N/A	30309762	TG	AT	197	198	-	101	-	97	-	47	20	27	0.5000	-	0.0227	-	0.0000	-	0.0176	-	1342370	-	2	-	0.0000	-	0.0000	-	0.0000	-	R_2017_11_07_17_35_45_user_SN2-2-VvAGL11
chr18	30309762	T	A	Conegliano precoce 218	IonXpress_004	Heterozygous	-	38.0	250.72	-	SNP	Novel	---	N/A	N/A	30309762	T	A	215	216	-	96	-	120	-	82	38	44	0.5191	-	0.0236	-	0.0035	-	-0.0059	-	1829590	-	2	-	0.0000	-	0.0000	-	0.0302	-	R_2017_11_07_17_35_45_user_SN2-2-VvAGL11
chr18	30309762	T	A	Afrodita	IonXpress_003	Homozygous	-	100.0	2693.14	-	SNP	Novel	---	N/A	N/A	30309762	T	A	281	281	-	132	-	149	-	281	132	149	0.5000	-	0.0221	-	0.0000	-	0.0000	-	2412300	-	2	-	0.0000	-	0.0000	-	0.0000	-	R_2017_11_07_17_35_45_user_SN2-2-VvAGL11
chr18	30309772	T	A	Supernova seedless	IonXpress_002	Homozygous	-	94.0	1475.72	-	SNP	Novel	---	N/A	N/A	30309772	T	A	181	182	-	93	-	89	-	171	88	83	0.5036	-	0.0265	-	-0.0033	-	0.0002	-	680212	-	2	-	0.0000	-	0.0000	-	0.0015	-	R_2017_11_07_17_35_45_user_SN2-2-VvAGL11
chr18	30309772	T	A	Regal	IonXpress_009	Homozygous	-	100.0	2289.48	-	SNP	Novel	---	N/A	N/A	30309772	T	A	247	244	-	123	-	121	-	244	123	121	0.5000	-	0.0312	-	-0.0341	-	0.0001	-	688078	-	2	-	0.0000	-	0.0000	-	-0.0038	-	R_2017_11_07_17_35_45_user_SN2-2-VvAGL11
chr18	30309772	T	A	Incrocio Prosperi	IonXpress_007	Heterozygous	-	39.7	245378	-	SNP	Novel	---	N/A	N/A	30309772	T	A	191	189	-	84	-	105	-	75	30	45	0.5454	-	0.0676	-	-0.0005	-	0.0010	-	658579	-	2	-	0.0000	-	0.0000	-	-0.0723	-	R_2017_11_07_17_35_45_user_SN2-2-VvAGL11
chr18	30309772	T	A	Incrocio Pirovano 77	IonXpress_006	Heterozygous	-	76.2	1855.73	-	SNP	Novel	---	N/A	N/A	30309772	T	A	362	362	-	164	-	198	-	276	122	154	0.5111	-	0.0403	-	0.0190	-	-0.0062	-	687124	-	2	-	0.0000	-	0.0000	-	-0.0157	-	R_2017_11_07_17_35_45_user_SN2-2-VvAGL11
chr18	30309772	T	A	Duca di Magenta	IonXpress_005	Heterozygous	-	75.8	1074.37	-	SNP	Novel	---	N/A	N/A	30309772	T	A	211	211	-	109	-	102	-	160	88	72	0.5335	-	0.0336	-	0.0085	-	-0.0027	-	678931	-	2	-	0.0000	-	0.0000	-	0.0629	-	R_2017_11_07_17_35_45_user_SN2-2-VvAGL11
chr18	30309772	T	A	Afrodita	IonXpress_003	Homozygous	-	100.0	2813.27	-	SNP	Novel	---	N/A	N/A	30309772	T	A	295	295	-	136	-	159	-	295	136	159	0.5000	-	0.0456	-	-0.0467	-	-0.0000	-	690797	-	2	-	0.0000	-	0.0000	-	0.0000	-	R_2017_11_07_17_35_45_user_SN2-2-VvAGL11
chr18	30309825	C	T	Supernova seedless	IonXpress_002	Homozygous	-	93.2	1752.86	-	SNP	Novel	---	N/A	N/A	30309825	C	T	218	219	-	118	-	101	-	204	110	94	0.5004	-	0.0914	-	-0.0282	-	0.0014	-	869283	-	2	-	0.0000	-	0.0000	-	-0.0040	-	R_2017_11_07_17_35_45_user_SN2-2-VvAGL11
chr18	30309825	C	T	Regal	IonXpress_009	Homozygous	-	97.6	2201.11	-	SNP	Novel	---	N/A	N/A	30309825	C	T	246	246	-	126	-	120	-	240	123	117	0.5003	-	0.0931	-	-0.0518	-	0.0007	-	913355	-	2	-	0.0000	-	0.0000	-	0.0006	-	R_2017_11_07_17_35_45_user_SN2-2-VvAGL11
chr18	30309825	C	T	Incrocio Prosperi	IonXpress_007	Heterozygous	-	39.1	280504	-	SNP	Novel	---	N/A	N/A	30309825	C	T	216	225	-	107	-	118	-	88	36	52	0.5670	-	0.0701	-	-0.0009	-	0.0009	-	1036110	-	2	-	0.0000	-	0.0000	-	-0.1542	-	R_2017_11_07_17_35_45_user_SN2-2-VvAGL11
chr18	30309825	C	T	Incrocio Pirovano 77	IonXpress_006	Homozygous	-	98.1	3351.41	-	SNP	Novel	---	N/A	N/A	30309825	C	T	370	370	-	172	-	198	-	363	171	192	0.5062	-	0.1011	-	-0.0366	-	0.0009	-	941437	-	2	-	0.0000	-	0.0000	-	0.0091	-	R_2017_11_07_17_35_45_user_SN2-2-VvAGL11
chr18	30309825	C	T	Duca di Magenta	IonXpress_005	Homozygous	-	97.5	1809.55	-	SNP	Novel	---	N/A	N/A	30309825	C	T	203	203	-	102	-	101	-	198	98	100	0.5075	-	0.0847	-	-0.0287	-	0.0005	-	877148	-	2	-	0.0000	-	0.0000	-	-0.0143	-	R_2017_11_07_17_35_45_user_SN2-2-VvAGL11
chr18	30309825	C	T	Conegliano precoce 218	IonXpress_004	Heterozygous	-	33.7	166118	-	SNP	Novel	---	N/A	N/A	30309825	C	T	178	187	-	91	-	96	-	63	31	32	0.5054	-	0.0465	-	-0.0096	-	0.0190	-	868915	-	2	-	0.0000	-	0.0000	-	-0.0336	-	R_2017_11_07_17_35_45_user_SN2-2-VvAGL11
chr18	30309825	C	T	Afrodita	IonXpress_003	Homozygous	-	96.4	2645.85	-	SNP	Novel	---	N/A	N/A	30309825	C	T	305	305	-	160	-	145	-	294	152	142	0.5076	-	0.0788	-	-0.0974	-	0.0014	-	932291	-	2	-	0.0000	-	0.0000	-	-0.0145	-	R_2017_11_07_17_35_45_user_SN2-2-VvAGL11
chr18	30309859	TG	CA	Conegliano precoce 218	IonXpress_004	Heterozygous	-	26.9	925256	-	MNP	Novel	---	N/A	N/A	30309859	TG	CA	181	182	-	92	-	90	-	49	22	27	0.5564	-	0.0325	-	-0.0112	-	0.0333	-	3292460	-	2	-	0.0000	-	0.0000	-	-0.1000	-	R_2017_11_07_17_35_45_user_SN2-2-VvAGL11
chr18	30309868	G	A	Supernova seedless	IonXpress_002	Homozygous	-	94.5	1946.37	-	SNP	Novel	---	N/A	N/A	30309868	G	A	236	236	-	126	-	110	-	223	119	104	0.5003	-	0.0267	-	-0.0434	-	0.0026	-	1397620	-	1	-	0.0000	-	0.0000	-	-0.0005	-	R_2017_11_07_17_35_45_user_SN2-2-VvAGL11
chr18	30309868	G	A	Regal	IonXpress_009	Homozygous	-	98.4	2316.87	-	SNP	Novel	---	N/A	N/A	30309868	G	A	253	253	-	137	-	116	-	249	136	113	0.5047	-	0.0238	-	-0.0121	-	0.0001	-	1460330	-	1	-	0.0000	-	0.0000	-	0.0090	-	R_2017_11_07_17_35_45_user_SN2-2-VvAGL11
chr18	30309868	G	A	Incrocio Prosperi	IonXpress_007	Homozygous	-	100.0	2308.19	-	SNP	Novel	---	N/A	N/A	30309868	G	A	241	241	-	112	-	129	-	241	112	129	0.5000	-	0.0305	-	0.0000	-	0.0001	-	1528460	-	1	-	0.0000	-	0.0000	-	0.0000	-	R_2017_11_07_17_35_45_user_SN2-2-VvAGL11
chr18	30309868	G	A	Incrocio Pirovano 77	IonXpress_006	Homozygous	-	100.0	3620.34	-	SNP	Novel	---	N/A	N/A	30309868	G	A	379	378	-	193	-	185	-	378	193	185	0.5000	-	0.0291	-	-0.0268	-	0.0000	-	1443480	-	1	-	0.0000	-	0.0000	-	-0.0025	-	R_2017_11_07_17_35_45_user_SN2-2-VvAGL11
chr18	30309868	G	A	Duca di Magenta	IonXpress_005	Homozygous	-	100.0	1878.81	-	SNP	Novel	---	N/A	N/A	30309868	G	A	196	196	-	101	-	95	-	196	101	95	0.5000	-	0.0262	-	0.0000	-	0.0000	-	1437740	-	1	-	0.0000	-	0.0000	-	0.0000	-	R_2017_11_07_17_35_45_user_SN2-2-VvAGL11
chr18	30309868	G	A	Conegliano precoce 218	IonXpress_004	Heterozygous	-	28.9	113382	-	SNP	Novel	---	N/A	N/A	30309868	G	A	187	187	-	92	-	95	-	54	26	28	0.5105	-	0.0537	-	-0.0106	-	0.0313	-	1350410	-	1	-	0.0000	-	0.0000	-	-0.0179	-	R_2017_11_07_17_35_45_user_SN2-2-VvAGL11
chr18	30309868	G	A	Afrodita	IonXpress_003	Homozygous	-	100.0	3106.6	-	SNP	Novel	---	N/A	N/A	30309868	G	A	324	324	-	180	-	144	-	324	180	144	0.5000	-	0.0142	-	0.0000	-	0.0000	-	1430840	-	1	-	0.0000	-	0.0000	-	-0.0000	-	R_2017_11_07_17_35_45_user_SN2-2-VvAGL11
chr18	30309876	G	C	Incrocio Prosperi	IonXpress_007	Heterozygous	-	54.4	614576	-	SNP	Novel	---	N/A	N/A	30309876	G	C	239	241	-	117	-	124	-	131	67	64	0.5260	-	0.0332	-	-0.0231	-	0.0204	-	1317280	-	1	-	0.0000	-	0.0000	-	0.0402	-	R_2017_11_07_17_35_45_user_SN2-2-VvAGL11
chr18	30309902	A	T	Incrocio Pirovano 77	IonXpress_006	Heterozygous	-	20.3	81057	-	SNP	Novel	---	N/A	N/A	30309902	A	T	398	403	-	218	-	185	-	82	43	39	0.5166	-	0.0324	-	-0.0049	-	0.0154	-	1902490	-	3	-	0.0000	-	0.0000	-	-0.0176	-	R_2017_11_07_17_35_45_user_SN2-2-VvAGL11
chr18	30309902	A	T	Duca di Magenta	IonXpress_005	Heterozygous	-	25.4	905954	-	SNP	Novel	---	N/A	N/A	30309902	A	T	177	209	-	115	-	94	-	53	25	28	0.5781	-	0.0248	-	-0.0083	-	0.0228	-	1724210	-	3	-	0.0000	-	0.0000	-	-0.0127	-	R_2017_11_07_17_35_45_user_SN2-2-VvAGL11
chr18	30309902	AAA	-	Conegliano precoce 218	IonXpress_004	Heterozygous	-	27.6	118716	-	DEL	Novel	---	N/A	N/A	30309901	CAAA	C	223	225	-	119	-	106	-	62	29	33	0.5609	-	0.0255	-	-0.0110	-	0.0296	-	2650190	-	3	-	0.0000	-	0.0000	-	-0.0909	-	R_2017_11_07_17_35_45_user_SN2-2-VvAGL11
chr18	30309918	C	T	Incrocio Pirovano 77	IonXpress_006	Heterozygous	-	19.6	701424	-	SNP	Novel	---	N/A	N/A	30309918	C	T	398	398	-	212	-	186	-	78	39	39	0.5327	-	0.0097	-	-0.0034	-	0.0167	-	2561030	-	1	-	0.0000	-	0.0000	-	-0.0526	-	R_2017_11_07_17_35_45_user_SN2-2-VvAGL11
chr18	30309918	C	T	Duca di Magenta	IonXpress_005	Heterozygous	-	23.1	708029	-	SNP	Novel	---	N/A	N/A	30309918	C	T	214	216	-	119	-	97	-	50	28	22	0.5092	-	0.0095	-	-0.0045	-	0.0172	-	2691120	-	1	-	0.0000	-	0.0000	-	0.0144	-	R_2017_11_07_17_35_45_user_SN2-2-VvAGL11
chr18	30309951	C	T	Conegliano precoce 218	IonXpress_004	Heterozygous	-	26.4	130569	-	SNP	Novel	---	N/A	N/A	30309951	C	T	282	284	-	147	-	137	-	75	36	39	0.5375	-	0.0435	-	-0.0156	-	0.0432	-	946937	-	1	-	0.0000	-	0.0000	-	-0.0815	-	R_2017_11_07_17_35_45_user_SN2-2-VvAGL11
chr18	30310006	A	G	Supernova seedless	IonXpress_002	Homozygous	-	92.5	2733.51	-	SNP	Novel	---	N/A	N/A	30310006	A	G	348	348	-	175	-	173	-	322	164	158	0.5064	-	0.0126	-	-0.0064	-	0.0005	-	2897670	-	1	-	0.0000	-	0.0000	-	0.0123	-	R_2017_11_07_17_35_45_user_SN2-2-VvAGL11
chr18	30310006	A	G	Regal	IonXpress_009	Homozygous	-	100.0	3239.09	-	SNP	Novel	---	N/A	N/A	30310006	A	G	348	344	-	153	-	191	-	344	153	191	0.5000	-	0.0145	-	0.0185	-	-0.0000	-	2971530	-	1	-	0.0000	-	0.0000	-	-0.0012	-	R_2017_11_07_17_35_45_user_SN2-2-VvAGL11
chr18	30310006	A	G	Incrocio Prosperi	IonXpress_007	Homozygous	-	100.0	2627.36	-	SNP	Novel	---	N/A	N/A	30310006	A	G	274	274	-	115	-	159	-	274	115	159	0.5000	-	0.0055	-	0.0000	-	0.0000	-	3021780	-	1	-	0.0000	-	0.0000	-	0.0000	-	R_2017_11_07_17_35_45_user_SN2-2-VvAGL11
chr18	30310006	A	G	Incrocio Pirovano 77	IonXpress_006	Heterozygous	-	82.7	2682.67	-	SNP	Novel	---	N/A	N/A	30310006	A	G	439	439	-	213	-	226	-	363	179	184	0.5079	-	0.0128	-	0.0048	-	-0.0010	-	2970050	-	1	-	0.0000	-	0.0000	-	0.0150	-	R_2017_11_07_17_35_45_user_SN2-2-VvAGL11
chr18	30310006	A	G	Duca di Magenta	IonXpress_005	Heterozygous	-	75.4	1306.27	-	SNP	Novel	---	N/A	N/A	30310006	A	G	260	260	-	133	-	127	-	196	101	95	0.5038	-	0.0155	-	0.0042	-	-0.0014	-	2927420	-	1	-	0.0000	-	0.0000	-	0.0071	-	R_2017_11_07_17_35_45_user_SN2-2-VvAGL11
chr18	30310006	A	G	Afrodita	IonXpress_003	Homozygous	-	100.0	4176.96	-	SNP	Novel	---	N/A	N/A	30310006	A	G	435	435	-	200	-	235	-	435	200	235	0.5000	-	0.0114	-	0.0000	-	0.0000	-	3010190	-	1	-	0.0000	-	0.0000	-	-0.0000	-	R_2017_11_07_17_35_45_user_SN2-2-VvAGL11
chr18	30310080	A	T	Conegliano precoce 218	IonXpress_004	Heterozygous	-	22.4	777086	-	SNP	Novel	---	N/A	N/A	30310080	A	T	268	281	-	137	-	144	-	63	23	40	0.6233	-	0.0071	-	-0.0042	-	0.0187	-	382114	-	5	-	0.0000	-	0.0000	-	-0.2169	-	R_2017_11_07_17_35_45_user_SN2-2-VvAGL11
chr18	30310091	T	G	Conegliano precoce 218	IonXpress_004	Heterozygous	-	17.6	354746	-	SNP	Novel	---	N/A	N/A	30310091	T	G	272	272	-	128	-	144	-	48	6	42	0.8614	-	0.0189	-	0.0034	-	-0.0163	-	2260730	-	5	-	0.0000	-	0.0000	-	-0.5621	-	R_2017_11_07_17_35_45_user_SN2-2-VvAGL11
chr18	30310093	G	C	Conegliano precoce 218	IonXpress_004	Heterozygous	-	18.5	41082	-	SNP	Novel	---	N/A	N/A	30310093	G	C	257	265	-	123	-	142	-	49	7	42	0.8385	-	0.0224	-	-0.0005	-	0.0037	-	1027340	-	1	-	0.0000	-	0.0000	-	-0.5175	-	R_2017_11_07_17_35_45_user_SN2-2-VvAGL11
chr18	30310101	GT	TC	Conegliano precoce 218	IonXpress_004	Heterozygous	-	19.0	428028	-	MNP	Novel	---	N/A	N/A	30310101	GT	TC	228	242	-	109	-	133	-	46	6	40	0.8451	-	0.0261	-	-0.0007	-	0.0041	-	1408200	-	1	-	0.0000	-	0.0000	-	-0.5277	-	R_2017_11_07_17_35_45_user_SN2-2-VvAGL11
chr18	30310109	G	A	Conegliano precoce 218	IonXpress_004	Heterozygous	-	20.1	507905	-	SNP	Novel	---	N/A	N/A	30310109	G	A	233	244	-	108	-	136	-	49	7	42	0.8264	-	0.0508	-	0.0080	-	-0.0126	-	2083450	-	1	-	0.0000	-	0.0000	-	-0.5035	-	R_2017_11_07_17_35_45_user_SN2-2-VvAGL11
chr18	30310154	T	C	Conegliano precoce 218	IonXpress_004	Heterozygous	-	21.3	492865	-	SNP	Novel	---	N/A	N/A	30310154	T	C	184	188	-	102	-	86	-	40	16	24	0.6401	-	0.0044	-	-0.0049	-	0.0298	-	2313430	-	1	-	0.0000	-	0.0000	-	-0.2136	-	R_2017_11_07_17_35_45_user_SN2-2-VvAGL11
chr18	30310290	G	A	Supernova seedless	IonXpress_002	Homozygous	-	95.9	1258.14	-	SNP	Novel	---	N/A	N/A	30310290	G	A	144	148	-	67	-	81	-	142	67	75	0.5192	-	0.0167	-	-0.0275	-	0.0003	-	1715400	-	1	-	0.0000	-	0.0000	-	0.0380	-	R_2017_11_07_17_35_45_user_SN2-2-VvAGL11
chr18	30310290	G	A	Regal	IonXpress_009	Homozygous	-	100.0	1212.85	-	SNP	Novel	---	N/A	N/A	30310290	G	A	119	129	-	69	-	60	-	129	69	60	0.5000	-	0.0165	-	-0.0048	-	0.0000	-	1760560	-	1	-	0.0000	-	0.0000	-	0.0084	-	R_2017_11_07_17_35_45_user_SN2-2-VvAGL11
chr18	30310290	G	A	Incrocio Prosperi	IonXpress_007	Homozygous	-	100.0	1439.1	-	SNP	Novel	---	N/A	N/A	30310290	G	A	143	151	-	64	-	87	-	151	64	87	0.5000	-	0.0208	-	0.0000	-	-0.0000	-	1615390	-	1	-	0.0000	-	0.0000	-	0.0000	-	R_2017_11_07_17_35_45_user_SN2-2-VvAGL11
chr18	30310290	G	A	Incrocio Pirovano 77	IonXpress_006	Heterozygous	-	79.7	1222.3	-	SNP	Novel	---	N/A	N/A	30310290	G	A	205	217	-	104	-	113	-	173	87	86	0.5236	-	0.0079	-	-0.0183	-	0.0044	-	1622510	-	1	-	0.0000	-	0.0000	-	0.0220	-	R_2017_11_07_17_35_45_user_SN2-2-VvAGL11
chr18	30310290	G	A	Duca di Magenta	IonXpress_005	Heterozygous	-	82.4	791803	-	SNP	Novel	---	N/A	N/A	30310290	G	A	126	131	-	58	-	73	-	108	48	60	0.5017	-	0.0074	-	-0.0117	-	0.0035	-	1488940	-	1	-	0.0000	-	0.0000	-	-0.0027	-	R_2017_11_07_17_35_45_user_SN2-2-VvAGL11
chr18	30310290	G	A	Conegliano precoce 218	IonXpress_004	Heterozygous	-	29.1	701721	-	SNP	Novel	---	N/A	N/A	30310290	G	A	107	110	-	56	-	54	-	32	21	11	0.6479	-	0.0148	-	0.0015	-	-0.0017	-	1921460	-	1	-	0.0000	-	0.0000	-	0.2380	-	R_2017_11_07_17_35_45_user_SN2-2-VvAGL11
chr18	30310290	G	A	Afrodita	IonXpress_003	Homozygous	-	100.0	1932.69	-	SNP	Novel	---	N/A	N/A	30310290	G	A	187	203	-	106	-	97	-	203	106	97	0.5000	-	0.0363	-	0.0000	-	-0.0000	-	1716060	-	1	-	0.0000	-	0.0000	-	0.0000	-	R_2017_11_07_17_35_45_user_SN2-2-VvAGL11
chr18	30310304	G	A	Conegliano precoce 218	IonXpress_004	Heterozygous	-	22.3	318596	-	SNP	Novel	---	N/A	N/A	30310304	G	A	92	112	-	54	-	58	-	25	18	7	0.7340	-	0.0220	-	-0.0117	-	0.0184	-	2498000	-	1	-	0.0000	-	0.0000	-	0.3508	-	R_2017_11_07_17_35_45_user_SN2-2-VvAGL11
chr18	30310306	GA	AG	Red Globe	IonXpress_008	Heterozygous	-	13.1	153609	-	MNP	Novel	---	N/A	N/A	30310306	GA	AG	200	298	-	133	-	165	-	39	7	32	0.7864	-	0.1501	-	-0.0177	-	0.0184	-	215676	-	1	-	0.0000	-	0.0000	-	-0.4861	-	R_2017_11_07_17_35_45_user_SN2-2-VvAGL11
chr18	30310306	G	A	Conegliano precoce 218	IonXpress_004	Heterozygous	-	38.7	127687	-	SNP	Novel	---	N/A	N/A	30310306	G	A	82	111	-	51	-	60	-	43	20	23	0.5057	-	0.0208	-	-0.0102	-	0.0182	-	2238890	-	1	-	0.0000	-	0.0000	-	0.0202	-	R_2017_11_07_17_35_45_user_SN2-2-VvAGL11
chr18	30310307	A	-	Supernova seedless	IonXpress_002	Heterozygous	-	36.0	45.3	-	DEL	Novel	---	N/A	N/A	30310306	GA	G	80	100	-	42	-	58	-	36	15	21	0.5034	-	0.1278	-	-0.1176	-	0.1502	-	74703	-	8	-	0.0000	-	0.0000	-	0.2424	-	R_2017_11_07_17_35_45_user_SN2-2-VvAGL11
chr18	30310330	G	A	Conegliano precoce 218	IonXpress_004	Heterozygous	-	21.6	348365	-	SNP	Novel	---	N/A	N/A	30310330	G	A	94	111	-	40	-	71	-	24	8	16	0.5298	-	0.0323	-	-0.0009	-	0.0024	-	1005690	-	1	-	0.0000	-	0.0000	-	0.0246	-	R_2017_11_07_17_35_45_user_SN2-2-VvAGL11
chr18	30310338	G	A	Supernova seedless	IonXpress_002	Heterozygous	-	79.0	759148	-	SNP	Novel	---	N/A	N/A	30310338	GT	AT	89	100	-	43	-	57	-	79	31	48	0.5215	-	0.0076	-	-0.0428	-	0.0019	-	926231	-	1	-	0.0000	-	0.0000	-	0.0304	-	R_2017_11_07_17_35_45_user_SN2-2-VvAGL11
chr18	30310338	GT	TA	Supernova seedless	IonXpress_002	Heterozygous	-	14.0	759148	-	MNP	Novel	---	N/A	N/A	30310338	GT	TA	89	100	-	43	-	57	-	14	11	3	0.7330	-	0.0141	-	0.0419	-	-0.0046	-	837290	-	1	-	0.0000	-	0.0000	-	0.8485	-	R_2017_11_07_17_35_45_user_SN2-2-VvAGL11
chr18	30310338	G	A	Regal	IonXpress_009	Heterozygous	-	82.4	785213	-	SNP	Novel	---	N/A	N/A	30310338	GT	AT	81	85	-	39	-	46	-	70	25	45	0.5000	-	0.0299	-	0.0000	-	-0.0052	-	722371	-	1	-	0.0000	-	0.0000	-	0.0000	-	R_2017_11_07_17_35_45_user_SN2-2-VvAGL11
chr18	30310338	GT	TA	Regal	IonXpress_009	Heterozygous	-	17.6	785213	-	MNP	Novel	---	N/A	N/A	30310338	GT	TA	81	85	-	39	-	46	-	15	14	1	0.5000	-	0.0078	-	0.0000	-	0.0544	-	752998	-	1	-	0.0000	-	0.0000	-	0.0000	-	R_2017_11_07_17_35_45_user_SN2-2-VvAGL11
chr18	30310338	G	A	Incrocio Prosperi	IonXpress_007	Homozygous	-	92.0	802866	-	SNP	Novel	---	N/A	N/A	30310338	GT	AT	85	88	-	37	-	51	-	81	30	51	0.5000	-	0.0335	-	0.0000	-	-0.0015	-	765472	-	1	-	0.0000	-	0.0000	-	0.0000	-	R_2017_11_07_17_35_45_user_SN2-2-VvAGL11
chr18	30310338	G	A	Incrocio Pirovano 77	IonXpress_006	Heterozygous	-	82.0	1118.35	-	SNP	Novel	---	N/A	N/A	30310338	GT	AT	119	122	-	48	-	74	-	100	33	67	0.5000	-	0.0814	-	-0.0549	-	0.0198	-	686658	-	1	-	0.0000	-	0.0000	-	0.0069	-	R_2017_11_07_17_35_45_user_SN2-2-VvAGL11
chr18	30310338	GT	TA	Incrocio Pirovano 77	IonXpress_006	Heterozygous	-	18.0	1118.35	-	MNP	Novel	---	N/A	N/A	30310338	GT	TA	119	122	-	48	-	74	-	22	15	7	0.5000	-	0.0324	-	-0.1338	-	-0.0085	-	592836	-	1	-	0.0000	-	0.0000	-	0.1024	-	R_2017_11_07_17_35_45_user_SN2-2-VvAGL11
chr18	30310338	G	A	Duca di Magenta	IonXpress_005	Heterozygous	-	88.6	956804	-	SNP	Novel	---	N/A	N/A	30310338	GT	AT	96	105	-	39	-	66	-	93	29	64	0.5000	-	0.0370	-	0.0000	-	0.0003	-	651935	-	1	-	0.0000	-	0.0000	-	0.0000	-	R_2017_11_07_17_35_45_user_SN2-2-VvAGL11
chr18	30310338	GT	TA	Duca di Magenta	IonXpress_005	Heterozygous	-	11.4	956804	-	MNP	Novel	---	N/A	N/A	30310338	GT	TA	96	105	-	39	-	66	-	12	10	2	0.5000	-	0.0514	-	0.0000	-	0.0914	-	494553	-	1	-	0.0000	-	0.0000	-	0.0000	-	R_2017_11_07_17_35_45_user_SN2-2-VvAGL11
chr18	30310338	G	A	Conegliano precoce 218	IonXpress_004	Heterozygous	-	17.3	180397	-	SNP	Novel	---	N/A	N/A	30310338	G	A	97	98	-	33	-	65	-	17	3	14	0.7029	-	0.0131	-	-0.0088	-	0.0294	-	864517	-	1	-	0.0000	-	0.0000	-	-0.3023	-	R_2017_11_07_17_35_45_user_SN2-2-VvAGL11
chr18	30310338	G	A	Afrodita	IonXpress_003	Heterozygous	-	81.4	1197.03	-	SNP	Novel	---	N/A	N/A	30310338	GT	AT	127	129	-	47	-	82	-	105	29	76	0.5000	-	0.0123	-	0.0000	-	-0.0024	-	854363	-	1	-	0.0000	-	0.0000	-	0.0000	-	R_2017_11_07_17_35_45_user_SN2-2-VvAGL11
chr18	30310338	GT	TA	Afrodita	IonXpress_003	Heterozygous	-	18.6	1197.03	-	MNP	Novel	---	N/A	N/A	30310338	GT	TA	127	129	-	47	-	82	-	24	18	6	0.5000	-	0.0096	-	0.0000	-	0.0259	-	715440	-	1	-	0.0000	-	0.0000	-	0.0000	-	R_2017_11_07_17_35_45_user_SN2-2-VvAGL11
chr18	30310340	A	G	Conegliano precoce 218	IonXpress_004	Heterozygous	-	17.0	162619	-	SNP	Novel	---	N/A	N/A	30310340	A	G	98	100	-	32	-	68	-	17	3	14	0.6869	-	0.0081	-	0.0019	-	-0.0038	-	900285	-	6	-	0.0000	-	0.0000	-	-0.2562	-	R_2017_11_07_17_35_45_user_SN2-2-VvAGL11
chr18	30310373	T	-	Conegliano precoce 218	IonXpress_004	Heterozygous	-	21.6	212526	-	DEL	Novel	---	N/A	N/A	30310372	AT	A	91	97	-	21	-	76	-	21	4	17	0.5401	-	0.0117	-	-0.0273	-	0.0418	-	136806	-	6	-	0.0000	-	0.4717	-	0.1260	-	R_2017_11_07_17_35_45_user_SN2-2-VvAGL11
chr18	30310389	A	G	Conegliano precoce 218	IonXpress_004	Heterozygous	-	23.3	396877	-	SNP	Novel	---	N/A	N/A	30310389	A	G	101	103	-	25	-	78	-	24	8	16	0.6093	-	0.0109	-	-0.0032	-	0.0131	-	2471680	-	1	-	0.0000	-	0.0000	-	0.1937	-	R_2017_11_07_17_35_45_user_SN2-2-VvAGL11
chr18	30310392	A	C	Conegliano precoce 218	IonXpress_004	Heterozygous	-	23.8	411537	-	SNP	Novel	---	N/A	N/A	30310392	A	C	101	101	-	25	-	76	-	24	8	16	0.6031	-	0.0268	-	0.0054	-	-0.0175	-	649316	-	3	-	0.0000	-	0.0000	-	0.1717	-	R_2017_11_07_17_35_45_user_SN2-2-VvAGL11
chr18	30310404	TC	CT	Conegliano precoce 218	IonXpress_004	Heterozygous	-	24.3	440697	-	MNP	Novel	---	N/A	N/A	30310404	TC	CT	101	103	-	25	-	78	-	25	8	17	0.5948	-	0.0648	-	0.0111	-	-0.0269	-	555030	-	2	-	0.0000	-	0.0000	-	0.1703	-	R_2017_11_07_17_35_45_user_SN2-2-VvAGL11
chr18	30310405	C	T	Supernova seedless	IonXpress_002	Homozygous	-	95.8	815914	-	SNP	Novel	---	N/A	N/A	30310405	C	T	94	95	-	27	-	68	-	91	27	64	0.5151	-	0.0204	-	0.0135	-	-0.0003	-	2589420	-	1	-	0.0000	-	0.0000	-	0.0291	-	R_2017_11_07_17_35_45_user_SN2-2-VvAGL11
chr18	30310405	C	T	Regal	IonXpress_009	Homozygous	-	98.8	790023	-	SNP	Novel	---	N/A	N/A	30310405	C	T	80	86	-	31	-	55	-	85	30	55	0.5082	-	0.0245	-	0.0722	-	-0.0012	-	2710300	-	1	-	0.0000	-	0.0000	-	-0.0160	-	R_2017_11_07_17_35_45_user_SN2-2-VvAGL11
chr18	30310405	C	T	Incrocio Prosperi	IonXpress_007	Homozygous	-	100.0	910086	-	SNP	Novel	---	N/A	N/A	30310405	C	T	93	96	-	25	-	71	-	96	25	71	0.5000	-	0.0109	-	0.0000	-	0.0000	-	3017940	-	1	-	0.0000	-	0.0000	-	-0.0000	-	R_2017_11_07_17_35_45_user_SN2-2-VvAGL11
chr18	30310405	C	T	Incrocio Pirovano 77	IonXpress_006	Homozygous	-	100.0	1313.46	-	SNP	Novel	---	N/A	N/A	30310405	C	T	137	137	-	23	-	114	-	137	23	114	0.5000	-	0.0119	-	0.0000	-	-0.0000	-	2877190	-	1	-	0.0000	-	0.0000	-	0.0000	-	R_2017_11_07_17_35_45_user_SN2-2-VvAGL11
chr18	30310405	C	T	Duca di Magenta	IonXpress_005	Homozygous	-	100.0	987317	-	SNP	Novel	---	N/A	N/A	30310405	C	T	103	104	-	20	-	84	-	104	20	84	0.5000	-	0.0163	-	0.0000	-	0.0000	-	2900690	-	1	-	0.0000	-	0.0000	-	0.0000	-	R_2017_11_07_17_35_45_user_SN2-2-VvAGL11
chr18	30310405	C	T	Afrodita	IonXpress_003	Homozygous	-	100.0	1275.21	-	SNP	Novel	---	N/A	N/A	30310405	C	T	129	134	-	29	-	105	-	134	29	105	0.5000	-	0.0209	-	0.0000	-	-0.0001	-	2830510	-	1	-	0.0000	-	0.0000	-	-0.0000	-	R_2017_11_07_17_35_45_user_SN2-2-VvAGL11
chr18	30310450	T	C	Conegliano precoce 218	IonXpress_004	Heterozygous	-	31.8	712043	-	SNP	Novel	---	N/A	N/A	30310450	T	C	85	85	-	23	-	62	-	27	9	18	0.5740	-	0.0065	-	-0.0005	-	0.0012	-	3010980	-	5	-	0.0000	-	0.0000	-	0.1276	-	R_2017_11_07_17_35_45_user_SN2-2-VvAGL11
chr18	30310467	A	G	Conegliano precoce 218	IonXpress_004	Heterozygous	-	36.1	822007	-	SNP	Novel	---	N/A	N/A	30310467	A	G	72	72	-	22	-	50	-	26	8	18	0.5025	-	0.0943	-	-0.0034	-	0.0030	-	632984	-	2	-	0.0000	-	0.0000	-	0.0043	-	R_2017_11_07_17_35_45_user_SN2-2-VvAGL11
chr18	30310546	T	A	Supernova seedless	IonXpress_002	Homozygous	-	98.4	1714.6	-	SNP	Novel	---	N/A	N/A	30310546	T	A	185	187	-	104	-	83	-	184	101	83	0.5073	-	0.0283	-	0.0382	-	-0.0003	-	3736330	-	1	-	0.0000	-	0.0000	-	-0.0094	-	R_2017_11_07_17_35_45_user_SN2-2-VvAGL11
chr18	30310546	T	A	Regal	IonXpress_009	Homozygous	-	100.0	2080.67	-	SNP	Novel	---	N/A	N/A	30310546	T	A	219	218	-	120	-	98	-	218	120	98	0.5000	-	0.0321	-	0.0061	-	0.0000	-	3703380	-	1	-	0.0000	-	0.0000	-	-0.0040	-	R_2017_11_07_17_35_45_user_SN2-2-VvAGL11
chr18	30310546	T	A	Incrocio Prosperi	IonXpress_007	Homozygous	-	100.0	2032.68	-	SNP	Novel	---	N/A	N/A	30310546	T	A	209	213	-	126	-	87	-	213	126	87	0.5000	-	0.0407	-	0.0000	-	0.0000	-	3804860	-	1	-	0.0000	-	0.0000	-	-0.0000	-	R_2017_11_07_17_35_45_user_SN2-2-VvAGL11
chr18	30310546	T	A	Incrocio Pirovano 77	IonXpress_006	Homozygous	-	94.8	1760.29	-	SNP	Novel	---	N/A	N/A	30310546	T	A	209	212	-	122	-	90	-	201	115	86	0.5034	-	0.0352	-	-0.0159	-	0.0007	-	3862300	-	1	-	0.0000	-	0.0000	-	-0.0005	-	R_2017_11_07_17_35_45_user_SN2-2-VvAGL11
chr18	30310546	T	A	Duca di Magenta	IonXpress_005	Homozygous	-	92.5	1041.37	-	SNP	Novel	---	N/A	N/A	30310546	T	A	132	133	-	74	-	59	-	123	68	55	0.5036	-	0.0307	-	-0.0220	-	0.0015	-	3709700	-	1	-	0.0000	-	0.0000	-	-0.0085	-	R_2017_11_07_17_35_45_user_SN2-2-VvAGL11
chr18	30310546	T	A	Conegliano precoce 218	IonXpress_004	Heterozygous	-	48.6	81985	-	SNP	Novel	---	N/A	N/A	30310546	T	A	37	37	-	17	-	20	-	18	7	11	0.5718	-	0.0121	-	-0.0044	-	0.0047	-	3768530	-	1	-	0.0000	-	0.0000	-	-0.1262	-	R_2017_11_07_17_35_45_user_SN2-2-VvAGL11
chr18	30310546	T	A	Afrodita	IonXpress_003	Homozygous	-	100.0	2496	-	SNP	Novel	---	N/A	N/A	30310546	T	A	259	261	-	163	-	98	-	261	163	98	0.5000	-	0.0381	-	0.0000	-	0.0000	-	3875700	-	1	-	0.0000	-	0.0000	-	0.0000	-	R_2017_11_07_17_35_45_user_SN2-2-VvAGL11
chr18	30310606	CCTCCACCCCCA	-	Regal	IonXpress_009	Homozygous	-	100.0	940.38	-	DEL	Novel	---	N/A	N/A	30310605	CCCTCCACCCCCA	C	71	100	-	0	-	100	-	100	0	100	0.5000	-	0.0082	-	0.0000	-	-0.0002	-	3507040	-	1	-	0.0000	-	0.0000	-	0.0000	-	R_2017_11_07_17_35_45_user_SN2-2-VvAGL11
chr18	30310606	CCTCCACCCCCA	-	Incrocio Prosperi	IonXpress_007	Homozygous	-	100.0	828619	-	DEL	Novel	---	N/A	N/A	30310605	CCCTCCACCCCCA	C	68	89	-	0	-	89	-	89	0	89	0.5000	-	0.0212	-	0.0000	-	0.0001	-	3732730	-	1	-	0.0000	-	0.0000	-	0.0000	-	R_2017_11_07_17_35_45_user_SN2-2-VvAGL11
chr18	30310606	CCTCCACCCCCA	-	Incrocio Pirovano 77	IonXpress_006	Homozygous	-	100.0	829787	-	DEL	Novel	---	N/A	N/A	30310605	CCCTCCACCCCCA	C	64	89	-	0	-	89	-	89	0	89	0.5000	-	0.0152	-	0.0000	-	-0.0001	-	3357770	-	1	-	0.0000	-	0.0000	-	0.0000	-	R_2017_11_07_17_35_45_user_SN2-2-VvAGL11
chr18	30310606	CCTCCACCCCCA	-	Duca di Magenta	IonXpress_005	Homozygous	-	100.0	409334	-	DEL	Novel	---	N/A	N/A	30310605	CCCTCCACCCCCA	C	31	45	-	0	-	45	-	45	0	45	0.5000	-	0.0104	-	0.0000	-	-0.0000	-	3400660	-	1	-	0.0000	-	0.0000	-	0.0000	-	R_2017_11_07_17_35_45_user_SN2-2-VvAGL11
chr18	30310606	CCTCCACCCCCA	-	Afrodita	IonXpress_003	Heterozygous	-	21.8	50	-	DEL	Novel	---	N/A	N/A	30310605	CCCTCCACCCCCA	C	234	234	-	72	-	162	-	51	0	51	0.0000	-	0.0000	-	0.0000	-	0.0000	-	0.0000	-	0	-	0.0000	-	0.0000	-	0.0000	-	R_2017_11_07_17_35_45_user_SN2-2-VvAGL11
chr18	30310608	TCCACCCCCACC	-	Supernova seedless	IonXpress_002	Homozygous	-	100.0	817518	-	DEL	Novel	---	N/A	N/A	30310607	CTCCACCCCCACC	C	74	88	-	0	-	88	-	88	0	88	0.5000	-	0.0123	-	0.0000	-	0.0003	-	3616380	-	1	-	0.0000	-	0.0000	-	0.0000	-	R_2017_11_07_17_35_45_user_SN2-2-VvAGL11
chr18	30310608	TCCACCCCCACC	-	Afrodita	IonXpress_003	Homozygous	-	100.0	1002.85	-	DEL	Novel	---	N/A	N/A	30310607	CTCCACCCCCACC	C	92	105	-	0	-	105	-	105	0	105	0.5000	-	0.0165	-	0.0000	-	0.0002	-	3733400	-	1	-	0.0000	-	0.0000	-	0.0000	-	R_2017_11_07_17_35_45_user_SN2-2-VvAGL11
chr18	30310667	-	T	Supernova seedless	IonXpress_002	Homozygous	-	100.0	691.35	-	INS	Novel	---	N/A	N/A	30310666	C	CT	182	192	-	54	-	138	-	192	54	138	0.5000	-	0.0752	-	0.1159	-	0.0253	-	75296	-	7	-	0.0000	-	0.0000	-	-0.0068	-	R_2017_11_07_17_35_45_user_SN2-2-VvAGL11
chr18	30310667	-	T	Regal	IonXpress_009	Homozygous	-	100.0	1113.45	-	INS	Novel	---	N/A	N/A	30310666	C	CT	212	231	-	66	-	165	-	231	66	165	0.5000	-	0.0696	-	0.0000	-	0.0017	-	84723	-	7	-	0.0000	-	0.0000	-	-0.0621	-	R_2017_11_07_17_35_45_user_SN2-2-VvAGL11
chr18	30310667	-	T	Incrocio Prosperi	IonXpress_007	Homozygous	-	100.0	784538	-	INS	Novel	---	N/A	N/A	30310666	C	CT	187	188	-	60	-	128	-	188	60	128	0.5000	-	0.0724	-	0.0194	-	0.0334	-	87700	-	7	-	0.0000	-	0.0000	-	-0.0140	-	R_2017_11_07_17_35_45_user_SN2-2-VvAGL11
chr18	30310667	-	T	Incrocio Pirovano 77	IonXpress_006	Homozygous	-	100.0	921903	-	INS	Novel	---	N/A	N/A	30310666	C	CT	208	219	-	64	-	155	-	219	64	155	0.5000	-	0.0177	-	0.1305	-	0.0197	-	86903	-	7	-	0.0000	-	0.0000	-	-0.0254	-	R_2017_11_07_17_35_45_user_SN2-2-VvAGL11
chr18	30310667	-	T	Duca di Magenta	IonXpress_005	Homozygous	-	97.8	566504	-	INS	Novel	---	N/A	N/A	30310666	C	CT	125	135	-	45	-	90	-	132	43	89	0.5086	-	0.1139	-	0.0171	-	0.0317	-	95974	-	7	-	0.0000	-	0.0000	-	-0.0688	-	R_2017_11_07_17_35_45_user_SN2-2-VvAGL11
chr18	30310667	-	T	Afrodita	IonXpress_003	Homozygous	-	100.0	1344.27	-	INS	Novel	---	N/A	N/A	30310666	C	CT	242	251	-	86	-	165	-	251	86	165	0.5000	-	0.1135	-	0.0000	-	0.0038	-	99535	-	7	-	0.0000	-	0.0000	-	-0.0496	-	R_2017_11_07_17_35_45_user_SN2-2-VvAGL11
chr18	30310680	TC	-	Supernova seedless	IonXpress_002	Heterozygous	-	80.9	1582.44	-	DEL	Novel	---	N/A	N/A	30310679	TTCA	TA	172	173	-	54	-	119	-	140	28	112	0.5000	-	0.0214	-	0.0103	-	-0.0021	-	2339030	-	5	-	0.0000	-	0.0000	-	-0.0101	-	R_2017_11_07_17_35_45_user_SN2-2-VvAGL11
chr18	30310680	TC	-	Regal	IonXpress_009	Heterozygous	-	83.8	2117.86	-	DEL	Novel	---	N/A	N/A	30310679	TTCA	TA	224	228	-	72	-	156	-	191	49	142	0.5000	-	0.0260	-	0.0000	-	-0.0003	-	2252090	-	5	-	0.0000	-	0.0000	-	0.0034	-	R_2017_11_07_17_35_45_user_SN2-2-VvAGL11
chr18	30310680	TC	-	Incrocio Prosperi	IonXpress_007	Heterozygous	-	77.7	1655.52	-	DEL	Novel	---	N/A	N/A	30310679	TTCA	TA	172	179	-	61	-	118	-	139	33	106	0.5000	-	0.0209	-	0.0000	-	0.0006	-	2112690	-	5	-	0.0000	-	0.0000	-	-0.0000	-	R_2017_11_07_17_35_45_user_SN2-2-VvAGL11
chr18	30310680	TC	-	Incrocio Pirovano 77	IonXpress_006	Heterozygous	-	82.8	1950.8	-	DEL	Novel	---	N/A	N/A	30310679	TTCA	TA	233	233	-	75	-	158	-	193	43	150	0.5225	-	0.0158	-	0.0001	-	-0.0036	-	2228890	-	5	-	0.0000	-	0.0000	-	-0.0815	-	R_2017_11_07_17_35_45_user_SN2-2-VvAGL11
chr18	30310680	TC	-	Duca di Magenta	IonXpress_005	Heterozygous	-	77.2	1024.11	-	DEL	Novel	---	N/A	N/A	30310679	TTCA	TA	128	136	-	55	-	81	-	105	33	72	0.5378	-	0.0172	-	-0.0074	-	-0.0009	-	2224610	-	5	-	0.0000	-	0.0000	-	-0.0857	-	R_2017_11_07_17_35_45_user_SN2-2-VvAGL11
chr18	30310680	TC	-	Afrodita	IonXpress_003	Heterozygous	-	78.3	2371.75	-	DEL	Novel	---	N/A	N/A	30310679	TTCA	TA	245	254	-	98	-	156	-	199	53	146	0.5000	-	0.0215	-	0.0000	-	0.0005	-	2210620	-	5	-	0.0000	-	0.0000	-	0.0000	-	R_2017_11_07_17_35_45_user_SN2-2-VvAGL11
chr18	30310681	CA	AT	Supernova seedless	IonXpress_002	Heterozygous	-	19.1	1582.44	-	MNP	Novel	---	N/A	N/A	30310679	TTCA	TTAT	172	173	-	54	-	119	-	33	26	7	0.5000	-	0.0140	-	-0.0027	-	0.0163	-	2152610	-	1	-	0.0000	-	0.0000	-	0.0987	-	R_2017_11_07_17_35_45_user_SN2-2-VvAGL11
chr18	30310681	CA	AT	Regal	IonXpress_009	Heterozygous	-	16.2	2117.86	-	MNP	Novel	---	N/A	N/A	30310679	TTCA	TTAT	224	228	-	72	-	156	-	37	23	14	0.5000	-	0.0140	-	0.0000	-	0.0132	-	2044430	-	1	-	0.0000	-	0.0000	-	0.0302	-	R_2017_11_07_17_35_45_user_SN2-2-VvAGL11
chr18	30310681	CA	AT	Incrocio Prosperi	IonXpress_007	Heterozygous	-	22.3	1655.52	-	MNP	Novel	---	N/A	N/A	30310679	TTCA	TTAT	172	179	-	61	-	118	-	40	28	12	0.5000	-	0.0120	-	0.0000	-	0.0187	-	1957110	-	1	-	0.0000	-	0.0000	-	0.0000	-	R_2017_11_07_17_35_45_user_SN2-2-VvAGL11
chr18	30310681	CA	AT	Incrocio Pirovano 77	IonXpress_006	Heterozygous	-	13.7	1950.8	-	MNP	Novel	---	N/A	N/A	30310679	TTCA	TTAT	233	233	-	75	-	158	-	32	27	5	0.5744	-	0.0097	-	0.0035	-	0.0303	-	2001560	-	1	-	0.0000	-	0.0000	-	0.1027	-	R_2017_11_07_17_35_45_user_SN2-2-VvAGL11
chr18	30310681	CA	AT	Duca di Magenta	IonXpress_005	Heterozygous	-	15.4	1024.11	-	MNP	Novel	---	N/A	N/A	30310679	TTCA	TTAT	128	136	-	55	-	81	-	21	15	6	0.5056	-	0.0103	-	-0.0035	-	0.0284	-	2052470	-	1	-	0.0000	-	0.0000	-	0.0469	-	R_2017_11_07_17_35_45_user_SN2-2-VvAGL11
chr18	30310681	CA	AT	Afrodita	IonXpress_003	Heterozygous	-	21.7	2371.75	-	MNP	Novel	---	N/A	N/A	30310679	TTCA	TTAT	245	254	-	98	-	156	-	55	45	10	0.5000	-	0.0166	-	0.0000	-	0.0090	-	2024690	-	1	-	0.0000	-	0.0000	-	0.0000	-	R_2017_11_07_17_35_45_user_SN2-2-VvAGL11
chr18	30310688	-	TTG	Supernova seedless	IonXpress_002	Homozygous	-	96.3	1160.81	-	INS	Novel	---	N/A	N/A	30310687	T	TTTG	197	136	-	28	-	108	-	131	26	105	0.5115	-	0.0411	-	0.0151	-	-0.0003	-	2588210	-	8	-	0.0000	-	0.0000	-	-0.1122	-	R_2017_11_07_17_35_45_user_SN2-2-VvAGL11
chr18	30310688	-	TTG	Regal	IonXpress_009	Homozygous	-	95.6	1520.24	-	INS	Novel	---	N/A	N/A	30310687	T	TTTG	237	181	-	44	-	137	-	173	41	132	0.5084	-	0.0384	-	-0.0025	-	0.0000	-	2692780	-	8	-	0.0000	-	0.0000	-	-0.1141	-	R_2017_11_07_17_35_45_user_SN2-2-VvAGL11
chr18	30310688	-	TTG	Incrocio Prosperi	IonXpress_007	Homozygous	-	98.4	1158.95	-	INS	Novel	---	N/A	N/A	30310687	T	TTTG	211	129	-	27	-	102	-	127	26	101	0.5070	-	0.0342	-	-0.0049	-	0.0000	-	2567010	-	8	-	0.0000	-	0.0000	-	-0.2594	-	R_2017_11_07_17_35_45_user_SN2-2-VvAGL11
chr18	30310688	-	TTG	Incrocio Pirovano 77	IonXpress_006	Homozygous	-	95.3	1581.7	-	INS	Novel	---	N/A	N/A	30310687	T	TTTG	256	190	-	37	-	153	-	181	33	148	0.5203	-	0.0335	-	0.0344	-	-0.0012	-	2626740	-	8	-	0.0000	-	0.0000	-	-0.1721	-	R_2017_11_07_17_35_45_user_SN2-2-VvAGL11
chr18	30310688	-	TTG	Duca di Magenta	IonXpress_005	Homozygous	-	89.8	786.09	-	INS	Novel	---	N/A	N/A	30310687	T	TTTG	160	108	-	32	-	76	-	97	25	72	0.5480	-	0.0439	-	-0.0029	-	0.0001	-	2513730	-	8	-	0.0000	-	0.0000	-	-0.2034	-	R_2017_11_07_17_35_45_user_SN2-2-VvAGL11
chr18	30310688	-	TTG	Afrodita	IonXpress_003	Homozygous	-	98.5	1773.84	-	INS	Novel	---	N/A	N/A	30310687	T	TTTG	275	196	-	46	-	150	-	193	44	149	0.5094	-	0.0443	-	-0.0306	-	0.0001	-	2570340	-	8	-	0.0000	-	0.0000	-	-0.2362	-	R_2017_11_07_17_35_45_user_SN2-2-VvAGL11
chr18	30310730	T	A	Conegliano precoce 218	IonXpress_004	Heterozygous	-	35.6	149781	-	SNP	Novel	---	N/A	N/A	30310730	T	A	146	146	-	78	-	68	-	52	31	21	0.5627	-	0.0074	-	-0.0040	-	0.0097	-	2180220	-	1	-	0.0000	-	0.0000	-	0.1096	-	R_2017_11_07_17_35_45_user_SN2-2-VvAGL11
chr18	30310758	A	C	Supernova seedless	IonXpress_002	Heterozygous	-	77.7	1699.91	-	SNP	Novel	---	N/A	N/A	30310758	A	C	309	318	-	150	-	168	-	247	121	126	0.5182	-	0.0158	-	-0.0636	-	0.0010	-	1995880	-	10	-	0.0000	-	0.0000	-	0.0673	-	R_2017_11_07_17_35_45_user_SN2-2-VvAGL11
chr18	30310758	A	C	Regal	IonXpress_009	Heterozygous	-	79.2	2145.5	-	SNP	Novel	---	N/A	N/A	30310758	A	C	374	385	-	169	-	216	-	305	146	159	0.5399	-	0.0142	-	-0.0649	-	0.0007	-	2155870	-	10	-	0.0000	-	0.0000	-	0.1022	-	R_2017_11_07_17_35_45_user_SN2-2-VvAGL11
chr18	30310758	A	C	Incrocio Prosperi	IonXpress_007	Heterozygous	-	78.6	1740.86	-	SNP	Novel	---	N/A	N/A	30310758	A	C	313	318	-	160	-	158	-	250	132	118	0.5249	-	0.0164	-	-0.0518	-	0.0004	-	2081730	-	10	-	0.0000	-	0.0000	-	0.0593	-	R_2017_11_07_17_35_45_user_SN2-2-VvAGL11
chr18	30310758	-	C	Incrocio Pirovano 77	IonXpress_006	Homozygous	-	95.1	1929.33	-	INS	Novel	---	N/A	N/A	30310757	A	AC	423	388	-	191	-	197	-	369	181	188	0.5018	-	0.0311	-	-0.0446	-	0.0061	-	1935910	-	0	-	0.0000	-	0.0000	-	-0.3256	-	R_2017_11_07_17_35_45_user_SN2-2-VvAGL11
chr18	30310758	A	C	Incrocio Pirovano 77	IonXpress_006	Heterozygous	-	71.0	2020.62	-	SNP	Novel	---	N/A	N/A	30310758	A	C	449	458	-	216	-	242	-	325	169	156	0.5483	-	0.0189	-	-0.0260	-	0.0019	-	2012200	-	10	-	0.0000	-	0.0000	-	0.1169	-	R_2017_11_07_17_35_45_user_SN2-2-VvAGL11
chr18	30310758	-	C	Duca di Magenta	IonXpress_005	Heterozygous	-	89.4	961325	-	INS	Novel	---	N/A	N/A	30310757	A	AC	234	218	-	110	-	108	-	195	100	95	0.5082	-	0.0285	-	-0.0396	-	0.0091	-	1861440	-	0	-	0.0000	-	0.0000	-	-0.2913	-	R_2017_11_07_17_35_45_user_SN2-2-VvAGL11
chr18	30310758	A	C	Duca di Magenta	IonXpress_005	Heterozygous	-	67.2	1025.79	-	SNP	Novel	---	N/A	N/A	30310758	A	C	256	259	-	121	-	138	-	174	93	81	0.5670	-	0.0209	-	-0.0122	-	0.0014	-	1981490	-	10	-	0.0000	-	0.0000	-	0.1400	-	R_2017_11_07_17_35_45_user_SN2-2-VvAGL11
chr18	30310758	AAAAAAG	CAAAAAT	Conegliano precoce 218	IonXpress_004	Heterozygous	-	50.4	313595	-	MNP	Novel	---	N/A	N/A	30310753	GAAAAAAAAAAG	GAAAACAAAAAT	86	123	-	62	-	61	-	62	34	28	0.5443	-	0.0122	-	-0.0184	-	0.0070	-	2670250	-	10	-	0.0000	-	0.0000	-	0.0249	-	R_2017_11_07_17_35_45_user_SN2-2-VvAGL11
chr18	30310758	A	C	Afrodita	IonXpress_003	Heterozygous	-	79.1	2701.48	-	SNP	Novel	---	N/A	N/A	30310758	A	C	475	489	-	239	-	250	-	387	203	184	0.5358	-	0.0198	-	-0.1074	-	0.0008	-	1990370	-	10	-	0.0000	-	0.0000	-	0.1038	-	R_2017_11_07_17_35_45_user_SN2-2-VvAGL11
chr18	30310764	G	A	Supernova seedless	IonXpress_002	Homozygous	-	95.3	2616.96	-	SNP	Novel	---	N/A	N/A	30310764	G	A	289	321	-	151	-	170	-	306	143	163	0.5031	-	0.0152	-	0.0010	-	0.0045	-	479240	-	2	-	0.0000	-	0.0000	-	0.0004	-	R_2017_11_07_17_35_45_user_SN2-2-VvAGL11
chr18	30310764	G	A	Regal	IonXpress_009	Homozygous	-	94.6	3244.47	-	SNP	Novel	---	N/A	N/A	30310764	G	A	370	406	-	184	-	222	-	384	175	209	0.5025	-	0.0332	-	0.0005	-	0.0006	-	519576	-	2	-	0.0000	-	0.0000	-	0.0100	-	R_2017_11_07_17_35_45_user_SN2-2-VvAGL11
chr18	30310764	G	A	Incrocio Prosperi	IonXpress_007	Homozygous	-	94.8	2648.44	-	SNP	Novel	---	N/A	N/A	30310764	G	A	303	326	-	167	-	159	-	309	155	154	0.5107	-	0.0340	-	-0.0010	-	0.0012	-	464566	-	2	-	0.0000	-	0.0000	-	-0.0205	-	R_2017_11_07_17_35_45_user_SN2-2-VvAGL11
chr18	30310764	G	A	Incrocio Pirovano 77	IonXpress_006	Heterozygous	-	88.7	3251.29	-	SNP	Novel	---	N/A	N/A	30310764	G	A	435	469	-	220	-	249	-	416	197	219	0.5045	-	0.0324	-	0.0085	-	-0.0055	-	495783	-	2	-	0.0000	-	0.0000	-	0.0117	-	R_2017_11_07_17_35_45_user_SN2-2-VvAGL11
chr18	30310764	G	A	Duca di Magenta	IonXpress_005	Heterozygous	-	87.0	1703.33	-	SNP	Novel	---	N/A	N/A	30310764	G	A	237	261	-	123	-	138	-	227	108	119	0.5045	-	0.0444	-	-0.0180	-	0.0195	-	467793	-	2	-	0.0000	-	0.0000	-	0.0227	-	R_2017_11_07_17_35_45_user_SN2-2-VvAGL11
chr18	30310764	G	A	Afrodita	IonXpress_003	Homozygous	-	94.0	3952.29	-	SNP	Novel	---	N/A	N/A	30310764	G	A	464	500	-	244	-	256	-	470	224	246	0.5114	-	0.0387	-	0.0074	-	-0.0045	-	488455	-	2	-	0.0000	-	0.0000	-	-0.0192	-	R_2017_11_07_17_35_45_user_SN2-2-VvAGL11
chr18	30310785	G	A	Supernova seedless	IonXpress_002	Homozygous	-	100.0	3311.58	-	SNP	Novel	---	N/A	N/A	30310785	G	A	354	351	-	158	-	193	-	351	158	193	0.5000	-	0.0396	-	-0.0197	-	0.0000	-	896713	-	1	-	0.0000	-	0.0000	-	-0.0090	-	R_2017_11_07_17_35_45_user_SN2-2-VvAGL11
chr18	30310785	G	A	Regal	IonXpress_009	Homozygous	-	100.0	3927.75	-	SNP	Novel	---	N/A	N/A	30310785	G	A	408	408	-	190	-	218	-	408	190	218	0.5000	-	0.0632	-	0.0000	-	-0.0001	-	833563	-	1	-	0.0000	-	0.0000	-	0.0000	-	R_2017_11_07_17_35_45_user_SN2-2-VvAGL11
chr18	30310785	G	A	Red Globe	IonXpress_008	Heterozygous	-	55.1	1153.52	-	SNP	Novel	---	N/A	N/A	30310785	G	A	443	445	-	209	-	236	-	245	124	121	0.5364	-	0.0172	-	-0.0009	-	0.0007	-	786281	-	1	-	0.0000	-	0.0000	-	0.0674	-	R_2017_11_07_17_35_45_user_SN2-2-VvAGL11
chr18	30310785	G	A	Incrocio Prosperi	IonXpress_007	Homozygous	-	100.0	3311.5	-	SNP	Novel	---	N/A	N/A	30310785	G	A	344	345	-	178	-	167	-	345	178	167	0.5000	-	0.0492	-	0.0000	-	-0.0001	-	925864	-	1	-	0.0000	-	0.0000	-	0.0000	-	R_2017_11_07_17_35_45_user_SN2-2-VvAGL11
chr18	30310785	G	A	Incrocio Pirovano 77	IonXpress_006	Homozygous	-	100.0	4670.51	-	SNP	Novel	---	N/A	N/A	30310785	G	A	485	486	-	228	-	258	-	486	228	258	0.5000	-	0.0576	-	0.0000	-	-0.0001	-	904058	-	1	-	0.0000	-	0.0000	-	-0.0000	-	R_2017_11_07_17_35_45_user_SN2-2-VvAGL11
chr18	30310785	G	A	Duca di Magenta	IonXpress_005	Homozygous	-	100.0	2619.83	-	SNP	Novel	---	N/A	N/A	30310785	G	A	273	274	-	127	-	147	-	274	127	147	0.5000	-	0.0527	-	0.0000	-	-0.0001	-	827148	-	1	-	0.0000	-	0.0000	-	0.0000	-	R_2017_11_07_17_35_45_user_SN2-2-VvAGL11
chr18	30310785	G	A	Conegliano precoce 218	IonXpress_004	Heterozygous	-	41.5	251662	-	SNP	Novel	---	N/A	N/A	30310785	G	A	176	176	-	83	-	93	-	73	36	37	0.5216	-	0.0049	-	-0.0060	-	0.0027	-	1178160	-	1	-	0.0000	-	0.0000	-	0.0385	-	R_2017_11_07_17_35_45_user_SN2-2-VvAGL11
chr18	30310785	G	A	Afrodita	IonXpress_003	Homozygous	-	100.0	4942.2	-	SNP	Novel	---	N/A	N/A	30310785	G	A	516	516	-	252	-	264	-	516	252	264	0.5000	-	0.0416	-	-0.0130	-	-0.0000	-	869853	-	1	-	0.0000	-	0.0000	-	0.0000	-	R_2017_11_07_17_35_45_user_SN2-2-VvAGL11
chr18	30310824	T	C	Supernova seedless	IonXpress_002	Homozygous	-	94.7	3293.97	-	SNP	Novel	---	N/A	N/A	30310824	T	C	393	397	-	210	-	187	-	376	198	178	0.5024	-	0.0108	-	-0.0167	-	0.0006	-	2713410	-	4	-	0.0000	-	0.0000	-	-0.0100	-	R_2017_11_07_17_35_45_user_SN2-2-VvAGL11
chr18	30310824	T	C	Regal	IonXpress_009	Homozygous	-	100.0	4381.2	-	SNP	Novel	---	N/A	N/A	30310824	T	C	463	462	-	239	-	223	-	462	239	223	0.5000	-	0.0129	-	0.0022	-	-0.0000	-	2864820	-	4	-	0.0000	-	0.0000	-	0.0002	-	R_2017_11_07_17_35_45_user_SN2-2-VvAGL11
chr18	30310824	T	C	Incrocio Prosperi	IonXpress_007	Homozygous	-	100.0	3487.93	-	SNP	Novel	---	N/A	N/A	30310824	T	C	376	372	-	209	-	163	-	372	209	163	0.5000	-	0.0145	-	-0.0244	-	0.0000	-	2686180	-	4	-	0.0000	-	0.0000	-	-0.0090	-	R_2017_11_07_17_35_45_user_SN2-2-VvAGL11
chr18	30310824	T	C	Incrocio Pirovano 77	IonXpress_006	Homozygous	-	91.4	4278.24	-	SNP	Novel	---	N/A	N/A	30310824	T	C	558	560	-	296	-	264	-	512	277	235	0.5125	-	0.0145	-	-0.0144	-	0.0009	-	2693810	-	4	-	0.0000	-	0.0000	-	0.0236	-	R_2017_11_07_17_35_45_user_SN2-2-VvAGL11
chr18	30310824	T	C	Duca di Magenta	IonXpress_005	Heterozygous	-	86.6	2065.07	-	SNP	Novel	---	N/A	N/A	30310824	T	C	306	306	-	157	-	149	-	265	138	127	0.5077	-	0.0187	-	-0.0118	-	0.0015	-	2865180	-	4	-	0.0000	-	0.0000	-	0.0146	-	R_2017_11_07_17_35_45_user_SN2-2-VvAGL11
chr18	30310824	T	C	Afrodita	IonXpress_003	Homozygous	-	100.0	5202.12	-	SNP	Novel	---	N/A	N/A	30310824	T	C	565	558	-	283	-	275	-	558	283	275	0.5000	-	0.0166	-	-0.0351	-	0.0001	-	2796070	-	4	-	0.0000	-	0.0000	-	-0.0049	-	R_2017_11_07_17_35_45_user_SN2-2-VvAGL11
chr18	30310854	AA	GG	Supernova seedless	IonXpress_002	Homozygous	-	97.9	3484.19	-	MNP	Novel	---	N/A	N/A	30310854	AA	GG	369	387	-	210	-	177	-	379	205	174	0.5018	-	0.0221	-	0.0181	-	-0.0003	-	2352400	-	2	-	0.0000	-	0.0000	-	-0.0025	-	R_2017_11_07_17_35_45_user_SN2-2-VvAGL11
chr18	30310854	AA	GG	Regal	IonXpress_009	Homozygous	-	100.0	4287.32	-	MNP	Novel	---	N/A	N/A	30310854	AA	GG	425	450	-	239	-	211	-	450	239	211	0.5000	-	0.0165	-	0.0000	-	-0.0000	-	2509100	-	2	-	0.0000	-	0.0000	-	0.0000	-	R_2017_11_07_17_35_45_user_SN2-2-VvAGL11
chr18	30310854	AA	GG	Incrocio Prosperi	IonXpress_007	Homozygous	-	100.0	3591.25	-	MNP	Novel	---	N/A	N/A	30310854	AA	GG	354	378	-	210	-	168	-	378	210	168	0.5000	-	0.0177	-	0.0000	-	-0.0000	-	2431610	-	2	-	0.0000	-	0.0000	-	-0.0000	-	R_2017_11_07_17_35_45_user_SN2-2-VvAGL11
chr18	30310854	AA	GG	Incrocio Pirovano 77	IonXpress_006	Homozygous	-	90.9	4408.88	-	MNP	Novel	---	N/A	N/A	30310854	AA	GG	565	595	-	317	-	278	-	541	293	248	0.5089	-	0.0171	-	0.0149	-	-0.0012	-	2372180	-	2	-	0.0000	-	0.0000	-	0.0231	-	R_2017_11_07_17_35_45_user_SN2-2-VvAGL11
chr18	30310854	AA	GG	Duca di Magenta	IonXpress_005	Heterozygous	-	84.8	2033.5	-	MNP	Novel	---	N/A	N/A	30310854	AA	GG	308	316	-	160	-	156	-	268	137	131	0.5049	-	0.0122	-	0.0152	-	-0.0027	-	2437140	-	2	-	0.0000	-	0.0000	-	0.0141	-	R_2017_11_07_17_35_45_user_SN2-2-VvAGL11
chr18	30310854	AA	GG	Afrodita	IonXpress_003	Homozygous	-	100.0	4871.93	-	MNP	Novel	---	N/A	N/A	30310854	AA	GG	490	514	-	268	-	246	-	514	268	246	0.5000	-	0.0193	-	0.0000	-	-0.0000	-	2381850	-	2	-	0.0000	-	0.0000	-	0.0000	-	R_2017_11_07_17_35_45_user_SN2-2-VvAGL11
chr18	30310855	A	G	Conegliano precoce 218	IonXpress_004	Heterozygous	-	36.5	263046	-	SNP	Novel	---	N/A	N/A	30310855	A	G	245	249	-	112	-	137	-	91	41	50	0.5008	-	0.0596	-	0.0022	-	-0.0036	-	703951	-	2	-	0.0000	-	0.0000	-	-0.0064	-	R_2017_11_07_17_35_45_user_SN2-2-VvAGL11
chr18	30310990	GA	-	Supernova seedless	IonXpress_002	Homozygous	-	97.3	4871.87	-	DEL	Novel	---	N/A	N/A	30310989	TGA	T	548	549	-	255	-	294	-	534	249	285	0.5018	-	0.0457	-	-0.0282	-	0.0006	-	2655170	-	1	-	0.0000	-	0.0000	-	0.0034	-	R_2017_11_07_17_35_45_user_SN2-2-VvAGL11
chr18	30310990	GA	-	Regal	IonXpress_009	Homozygous	-	100.0	5146.29	-	DEL	Novel	---	N/A	N/A	30310989	TGA	T	543	542	-	297	-	245	-	542	297	245	0.5000	-	0.0384	-	-0.0293	-	0.0000	-	2561580	-	1	-	0.0000	-	0.0000	-	-0.0048	-	R_2017_11_07_17_35_45_user_SN2-2-VvAGL11
chr18	30310990	GA	-	Incrocio Prosperi	IonXpress_007	Homozygous	-	100.0	4484.33	-	DEL	Novel	---	N/A	N/A	30310989	TGA	T	466	467	-	244	-	223	-	467	244	223	0.5000	-	0.0483	-	0.0000	-	0.0000	-	2602330	-	1	-	0.0000	-	0.0000	-	0.0000	-	R_2017_11_07_17_35_45_user_SN2-2-VvAGL11
chr18	30310990	GA	-	Incrocio Pirovano 77	IonXpress_006	Homozygous	-	100.0	6656.93	-	DEL	Novel	---	N/A	N/A	30310989	TGA	T	688	693	-	379	-	314	-	693	379	314	0.5000	-	0.0405	-	0.0000	-	0.0000	-	2516490	-	1	-	0.0000	-	0.0000	-	0.0000	-	R_2017_11_07_17_35_45_user_SN2-2-VvAGL11
chr18	30310990	GA	-	Duca di Magenta	IonXpress_005	Homozygous	-	100.0	3824.69	-	DEL	Novel	---	N/A	N/A	30310989	TGA	T	398	400	-	208	-	192	-	400	208	192	0.5000	-	0.0470	-	0.0000	-	0.0000	-	2504670	-	1	-	0.0000	-	0.0000	-	0.0000	-	R_2017_11_07_17_35_45_user_SN2-2-VvAGL11
chr18	30310990	GA	-	Conegliano precoce 218	IonXpress_004	Heterozygous	-	34.5	269412	-	DEL	Novel	---	N/A	N/A	30310989	TGA	T	280	296	-	149	-	147	-	102	51	51	0.5034	-	0.0031	-	-0.0124	-	0.0238	-	2516200	-	1	-	0.0000	-	0.0000	-	-0.0465	-	R_2017_11_07_17_35_45_user_SN2-2-VvAGL11
chr18	30310990	GA	-	Afrodita	IonXpress_003	Homozygous	-	100.0	5921.76	-	DEL	Novel	---	N/A	N/A	30310989	TGA	T	615	615	-	310	-	305	-	615	310	305	0.5000	-	0.0424	-	0.0000	-	0.0000	-	2571460	-	1	-	0.0000	-	0.0000	-	-0.0000	-	R_2017_11_07_17_35_45_user_SN2-2-VvAGL11
chr18	30311048	C	G	Supernova seedless	IonXpress_002	Homozygous	-	96.1	4808.95	-	SNP	Novel	---	N/A	N/A	30311048	C	G	557	560	-	245	-	315	-	538	234	304	0.5026	-	0.0299	-	-0.0330	-	0.0009	-	3218260	-	1	-	0.0000	-	0.0000	-	-0.0051	-	R_2017_11_07_17_35_45_user_SN2-2-VvAGL11
chr18	30311048	C	G	Regal	IonXpress_009	Homozygous	-	100.0	5789.55	-	SNP	Novel	---	N/A	N/A	30311048	C	G	611	609	-	330	-	279	-	609	330	279	0.5000	-	0.0373	-	-0.0155	-	0.0000	-	3082000	-	1	-	0.0000	-	0.0000	-	-0.0043	-	R_2017_11_07_17_35_45_user_SN2-2-VvAGL11
chr18	30311048	C	G	Incrocio Prosperi	IonXpress_007	Homozygous	-	100.0	4607.06	-	SNP	Novel	---	N/A	N/A	30311048	C	G	478	478	-	261	-	217	-	478	261	217	0.5000	-	0.0425	-	0.0000	-	0.0000	-	3038370	-	1	-	0.0000	-	0.0000	-	-0.0000	-	R_2017_11_07_17_35_45_user_SN2-2-VvAGL11
chr18	30311048	C	G	Incrocio Pirovano 77	IonXpress_006	Heterozygous	-	88.5	5580.91	-	SNP	Novel	---	N/A	N/A	30311048	C	G	787	790	-	436	-	354	-	699	379	320	0.5098	-	0.0351	-	-0.0391	-	0.0045	-	2977610	-	1	-	0.0000	-	0.0000	-	-0.0200	-	R_2017_11_07_17_35_45_user_SN2-2-VvAGL11
chr18	30311048	C	G	Duca di Magenta	IonXpress_005	Heterozygous	-	83.8	2754.43	-	SNP	Novel	---	N/A	N/A	30311048	C	G	438	438	-	227	-	211	-	367	190	177	0.5006	-	0.0315	-	-0.0398	-	0.0076	-	2924550	-	1	-	0.0000	-	0.0000	-	-0.0010	-	R_2017_11_07_17_35_45_user_SN2-2-VvAGL11
chr18	30311048	C	G	Conegliano precoce 218	IonXpress_004	Heterozygous	-	34.8	307753	-	SNP	Novel	---	N/A	N/A	30311048	C	G	330	330	-	173	-	157	-	115	66	49	0.5500	-	0.0278	-	-0.0147	-	0.0291	-	3046550	-	1	-	0.0000	-	0.0000	-	0.0879	-	R_2017_11_07_17_35_45_user_SN2-2-VvAGL11
chr18	30311048	C	G	Afrodita	IonXpress_003	Homozygous	-	100.0	6137.9	-	SNP	Novel	---	N/A	N/A	30311048	C	G	638	639	-	321	-	318	-	639	321	318	0.5000	-	0.0348	-	0.0000	-	0.0000	-	3172920	-	1	-	0.0000	-	0.0000	-	0.0000	-	R_2017_11_07_17_35_45_user_SN2-2-VvAGL11
chr18	30311078	T	C	Conegliano precoce 218	IonXpress_004	Heterozygous	-	35.5	318695	-	SNP	Novel	---	N/A	N/A	30311078	T	C	330	330	-	180	-	150	-	117	68	49	0.5363	-	0.0348	-	-0.0064	-	0.0115	-	1536930	-	1	-	0.0000	-	0.0000	-	0.0639	-	R_2017_11_07_17_35_45_user_SN2-2-VvAGL11
chr18	30311367	G	A	Almeria	IonXpress_010	Homozygous	-	100.0	5177.48	-	SNP	Novel	---	N/A	N/A	30311367	G	A	556	552	-	238	-	314	-	552	238	314	0.5000	-	0.0322	-	-0.0810	-	0.0043	-	638313	-	2	-	0.0000	-	0.0000	-	0.0006	-	R_2017_11_07_17_35_45_user_SN2-2-VvAGL11
chr18	30311409	T	C	Supernova seedless	IonXpress_002	Homozygous	-	97.0	2667.09	-	SNP	Novel	---	N/A	N/A	30311409	T	C	302	303	-	153	-	150	-	294	148	146	0.5015	-	0.0304	-	-0.0416	-	0.0007	-	2521550	-	2	-	0.0000	-	0.0000	-	0.0002	-	R_2017_11_07_17_35_45_user_SN2-2-VvAGL11
chr18	30311409	T	C	Regal	IonXpress_009	Homozygous	-	100.0	3610.55	-	SNP	Novel	---	N/A	N/A	30311409	T	C	377	377	-	192	-	185	-	377	192	185	0.5000	-	0.0304	-	-0.0278	-	0.0000	-	2621860	-	2	-	0.0000	-	0.0000	-	0.0000	-	R_2017_11_07_17_35_45_user_SN2-2-VvAGL11
chr18	30311409	T	C	Incrocio Prosperi	IonXpress_007	Homozygous	-	100.0	2925.67	-	SNP	Novel	---	N/A	N/A	30311409	T	C	305	305	-	146	-	159	-	305	146	159	0.5000	-	0.0318	-	0.0000	-	0.0000	-	2649380	-	2	-	0.0000	-	0.0000	-	-0.0000	-	R_2017_11_07_17_35_45_user_SN2-2-VvAGL11
chr18	30311409	T	C	Incrocio Pirovano 77	IonXpress_006	Homozygous	-	92.5	4156.67	-	SNP	Novel	---	N/A	N/A	30311409	T	C	530	530	-	281	-	249	-	490	255	235	0.5098	-	0.0306	-	-0.0249	-	0.0016	-	2549890	-	2	-	0.0000	-	0.0000	-	-0.0187	-	R_2017_11_07_17_35_45_user_SN2-2-VvAGL11
chr18	30311409	T	C	Duca di Magenta	IonXpress_005	Heterozygous	-	88.0	1984.36	-	SNP	Novel	---	N/A	N/A	30311409	T	C	284	284	-	136	-	148	-	250	117	133	0.5109	-	0.0229	-	-0.0199	-	0.0022	-	2788440	-	2	-	0.0000	-	0.0000	-	-0.0207	-	R_2017_11_07_17_35_45_user_SN2-2-VvAGL11
chr18	30311409	T	C	Conegliano precoce 218	IonXpress_004	Heterozygous	-	35.4	180.77	-	SNP	Novel	---	N/A	N/A	30311409	T	C	181	181	-	82	-	99	-	64	30	34	0.5158	-	0.0145	-	-0.0090	-	0.0165	-	2686620	-	2	-	0.0000	-	0.0000	-	0.0277	-	R_2017_11_07_17_35_45_user_SN2-2-VvAGL11
chr18	30311409	T	C	Afrodita	IonXpress_003	Homozygous	-	100.0	4396.33	-	SNP	Novel	---	N/A	N/A	30311409	T	C	463	463	-	249	-	214	-	463	249	214	0.5000	-	0.0297	-	-0.0297	-	0.0001	-	2528190	-	2	-	0.0000	-	0.0000	-	-0.0038	-	R_2017_11_07_17_35_45_user_SN2-2-VvAGL11
chr18	30311446	C	T	Supernova seedless	IonXpress_002	Homozygous	-	97.6	3000.15	-	SNP	Novel	---	N/A	N/A	30311446	C	T	333	335	-	184	-	151	-	327	179	148	0.5019	-	0.0310	-	-0.0605	-	0.0008	-	2099380	-	1	-	0.0000	-	0.0000	-	-0.0010	-	R_2017_11_07_17_35_45_user_SN2-2-VvAGL11
chr18	30311446	C	T	Regal	IonXpress_009	Homozygous	-	100.0	3974.89	-	SNP	Novel	---	N/A	N/A	30311446	C	T	414	414	-	219	-	195	-	414	219	195	0.5000	-	0.0337	-	0.0000	-	0.0000	-	2355530	-	1	-	0.0000	-	0.0000	-	0.0000	-	R_2017_11_07_17_35_45_user_SN2-2-VvAGL11
chr18	30311446	C	T	Incrocio Prosperi	IonXpress_007	Homozygous	-	100.0	3263.48	-	SNP	Novel	---	N/A	N/A	30311446	C	T	339	339	-	179	-	160	-	339	179	160	0.5000	-	0.0298	-	0.0000	-	0.0000	-	2277440	-	1	-	0.0000	-	0.0000	-	0.0000	-	R_2017_11_07_17_35_45_user_SN2-2-VvAGL11
chr18	30311446	C	T	Incrocio Pirovano 77	IonXpress_006	Homozygous	-	92.4	4436.83	-	SNP	Novel	---	N/A	N/A	30311446	C	T	567	567	-	324	-	243	-	524	293	231	0.5125	-	0.0341	-	-0.0765	-	0.0046	-	2252910	-	1	-	0.0000	-	0.0000	-	-0.0238	-	R_2017_11_07_17_35_45_user_SN2-2-VvAGL11
chr18	30311446	C	T	Duca di Magenta	IonXpress_005	Heterozygous	-	88.9	2377.04	-	SNP	Novel	---	N/A	N/A	30311446	C	T	333	333	-	187	-	146	-	296	165	131	0.5042	-	0.0304	-	-0.0522	-	0.0055	-	2169230	-	1	-	0.0000	-	0.0000	-	-0.0079	-	R_2017_11_07_17_35_45_user_SN2-2-VvAGL11
chr18	30311446	C	T	Conegliano precoce 218	IonXpress_004	Heterozygous	-	33.0	177778	-	SNP	Novel	---	N/A	N/A	30311446	C	T	211	212	-	107	-	105	-	70	34	36	0.5190	-	0.0285	-	-0.0233	-	0.0375	-	1812460	-	1	-	0.0000	-	0.0000	-	-0.0290	-	R_2017_11_07_17_35_45_user_SN2-2-VvAGL11
chr18	30311446	C	T	Afrodita	IonXpress_003	Homozygous	-	100.0	4782.2	-	SNP	Novel	---	N/A	N/A	30311446	C	T	500	500	-	294	-	206	-	500	294	206	0.5000	-	0.0310	-	-0.0057	-	0.0000	-	2362510	-	1	-	0.0000	-	0.0000	-	0.0000	-	R_2017_11_07_17_35_45_user_SN2-2-VvAGL11
chr18	30311486	A	G	Supernova seedless	IonXpress_002	Homozygous	-	100.0	3266.33	-	SNP	Novel	---	N/A	N/A	30311486	A	G	351	352	-	212	-	140	-	352	212	140	0.5000	-	0.0345	-	-0.0973	-	0.0004	-	1776300	-	1	-	0.0000	-	0.0000	-	0.0024	-	R_2017_11_07_17_35_45_user_SN2-2-VvAGL11
chr18	30311486	A	G	Regal	IonXpress_009	Homozygous	-	100.0	3943.72	-	SNP	Novel	---	N/A	N/A	30311486	A	G	404	413	-	240	-	173	-	413	240	173	0.5000	-	0.0361	-	-0.0247	-	-0.0000	-	1703110	-	1	-	0.0000	-	0.0000	-	-0.0020	-	R_2017_11_07_17_35_45_user_SN2-2-VvAGL11
chr18	30311486	A	G	Incrocio Prosperi	IonXpress_007	Homozygous	-	100.0	3162.62	-	SNP	Novel	---	N/A	N/A	30311486	A	G	323	332	-	187	-	145	-	332	187	145	0.5000	-	0.0312	-	0.0000	-	-0.0000	-	1753160	-	1	-	0.0000	-	0.0000	-	-0.0026	-	R_2017_11_07_17_35_45_user_SN2-2-VvAGL11
chr18	30311486	A	G	Incrocio Pirovano 77	IonXpress_006	Homozygous	-	92.0	4371.41	-	SNP	Novel	---	N/A	N/A	30311486	A	G	547	565	-	338	-	227	-	520	308	212	0.5061	-	0.0184	-	-0.0020	-	0.0002	-	1930150	-	1	-	0.0000	-	0.0000	-	-0.0075	-	R_2017_11_07_17_35_45_user_SN2-2-VvAGL11
chr18	30311486	A	G	Duca di Magenta	IonXpress_005	Heterozygous	-	88.7	2320.78	-	SNP	Novel	---	N/A	N/A	30311486	A	G	316	326	-	201	-	125	-	289	183	106	0.5178	-	0.0245	-	-0.0166	-	0.0015	-	1815170	-	1	-	0.0000	-	0.0000	-	0.0308	-	R_2017_11_07_17_35_45_user_SN2-2-VvAGL11
chr18	30311486	A	G	Afrodita	IonXpress_003	Homozygous	-	100.0	4896.42	-	SNP	Novel	---	N/A	N/A	30311486	A	G	497	510	-	309	-	201	-	510	309	201	0.5000	-	0.0304	-	0.0000	-	0.0000	-	1687360	-	1	-	0.0000	-	0.0000	-	0.0000	-	R_2017_11_07_17_35_45_user_SN2-2-VvAGL11
chr18	30311495	C	G	Supernova seedless	IonXpress_002	Homozygous	-	96.2	3148.98	-	SNP	Novel	---	N/A	N/A	30311495	C	G	367	366	-	203	-	163	-	352	196	156	0.5022	-	0.0150	-	0.0134	-	-0.0001	-	2392630	-	2	-	0.0000	-	0.0000	-	0.0019	-	R_2017_11_07_17_35_45_user_SN2-2-VvAGL11
chr18	30311495	C	G	Regal	IonXpress_009	Homozygous	-	97.9	3936.59	-	SNP	Novel	---	N/A	N/A	30311495	C	G	436	436	-	237	-	199	-	427	231	196	0.5026	-	0.0274	-	0.0525	-	-0.0001	-	2385060	-	2	-	0.0000	-	0.0000	-	-0.0071	-	R_2017_11_07_17_35_45_user_SN2-2-VvAGL11
chr18	30311495	C	G	Incrocio Prosperi	IonXpress_007	Homozygous	-	95.9	2907.97	-	SNP	Novel	---	N/A	N/A	30311495	C	G	341	340	-	171	-	169	-	326	166	160	0.5063	-	0.0213	-	0.0148	-	-0.0004	-	2437860	-	2	-	0.0000	-	0.0000	-	0.0092	-	R_2017_11_07_17_35_45_user_SN2-2-VvAGL11
chr18	30311495	C	G	Incrocio Pirovano 77	IonXpress_006	Homozygous	-	89.5	4144.38	-	SNP	Novel	---	N/A	N/A	30311495	C	G	569	571	-	335	-	236	-	511	303	208	0.5065	-	0.0225	-	-0.0020	-	0.0001	-	2353610	-	2	-	0.0000	-	0.0000	-	0.0090	-	R_2017_11_07_17_35_45_user_SN2-2-VvAGL11
chr18	30311495	C	G	Duca di Magenta	IonXpress_005	Heterozygous	-	86.6	2256.12	-	SNP	Novel	---	N/A	N/A	30311495	C	G	337	335	-	196	-	139	-	290	174	116	0.5154	-	0.0202	-	-0.0189	-	0.0013	-	2397950	-	2	-	0.0000	-	0.0000	-	0.0245	-	R_2017_11_07_17_35_45_user_SN2-2-VvAGL11
chr18	30311495	C	G	Afrodita	IonXpress_003	Homozygous	-	97.4	4707.26	-	SNP	Novel	---	N/A	N/A	30311495	C	G	529	529	-	306	-	223	-	515	304	211	0.5122	-	0.0251	-	0.0191	-	-0.0001	-	2413470	-	2	-	0.0000	-	0.0000	-	0.0217	-	R_2017_11_07_17_35_45_user_SN2-2-VvAGL11
chr18	30311523	ATTTTT	-	Supernova seedless	IonXpress_002	Heterozygous	-	0.8	3584.63	-	DEL	Novel	---	N/A	N/A	30311522	AATTTTTA	AA	314	377	-	197	-	180	-	3	0	3	0.5000	-	0.0304	-	-0.0290	-	-0.0210	-	1778340	-	5	-	0.0000	-	0.0000	-	0.0255	-	R_2017_11_07_17_35_45_user_SN2-2-VvAGL11
chr18	30311523	ATTTTT	-	Regal	IonXpress_009	Heterozygous	-	3.6	4470.4	-	DEL	Novel	---	N/A	N/A	30311522	AATTTTTA	AA	400	467	-	233	-	234	-	17	1	16	0.5000	-	0.0337	-	0.0000	-	-0.0204	-	1735040	-	5	-	0.0000	-	0.0000	-	-0.0000	-	R_2017_11_07_17_35_45_user_SN2-2-VvAGL11
chr18	30311523	ATTTTT	-	Incrocio Prosperi	IonXpress_007	Heterozygous	-	5.7	3507.53	-	DEL	Novel	---	N/A	N/A	30311522	AATTTTTA	AA	319	366	-	171	-	195	-	21	2	19	0.5000	-	0.0404	-	0.0000	-	-0.0224	-	1825730	-	5	-	0.0000	-	0.0000	-	0.0000	-	R_2017_11_07_17_35_45_user_SN2-2-VvAGL11
chr18	30311525	TTTTA	-	Supernova seedless	IonXpress_002	Heterozygous	-	99.2	3584.63	-	DEL	Novel	---	N/A	N/A	30311522	AATTTTTA	AAT	314	377	-	197	-	180	-	374	197	177	0.5000	-	0.0688	-	0.0263	-	-0.0035	-	1794650	-	5	-	0.0000	-	0.0000	-	0.0035	-	R_2017_11_07_17_35_45_user_SN2-2-VvAGL11
chr18	30311525	TTTTA	-	Regal	IonXpress_009	Heterozygous	-	96.4	4470.4	-	DEL	Novel	---	N/A	N/A	30311522	AATTTTTA	AAT	400	467	-	233	-	234	-	450	232	218	0.5000	-	0.0631	-	0.0000	-	-0.0068	-	1750550	-	5	-	0.0000	-	0.0000	-	0.0000	-	R_2017_11_07_17_35_45_user_SN2-2-VvAGL11
chr18	30311525	TTTTA	-	Incrocio Prosperi	IonXpress_007	Heterozygous	-	94.3	3507.53	-	DEL	Novel	---	N/A	N/A	30311522	AATTTTTA	AAT	319	366	-	171	-	195	-	345	169	176	0.5000	-	0.0600	-	0.0000	-	-0.0043	-	1842960	-	5	-	0.0000	-	0.0000	-	0.0000	-	R_2017_11_07_17_35_45_user_SN2-2-VvAGL11
chr18	30311525	TTTTA	-	Incrocio Pirovano 77	IonXpress_006	Homozygous	-	91.5	4577.4	-	DEL	Novel	---	N/A	N/A	30311522	AATTTTTA	AAT	512	600	-	330	-	270	-	549	300	249	0.5064	-	0.0616	-	0.0351	-	-0.0085	-	1776340	-	5	-	0.0000	-	0.0000	-	-0.0300	-	R_2017_11_07_17_35_45_user_SN2-2-VvAGL11
chr18	30311525	TTTTA	-	Duca di Magenta	IonXpress_005	Heterozygous	-	69.9	2280.9	-	DEL	Novel	---	N/A	N/A	30311522	AATTTTTA	AAT	303	346	-	184	-	162	-	242	118	124	0.5087	-	0.0352	-	0.0373	-	-0.0271	-	1938980	-	5	-	0.0000	-	0.0000	-	0.0055	-	R_2017_11_07_17_35_45_user_SN2-2-VvAGL11
chr18	30311525	TTTTA	-	Conegliano precoce 218	IonXpress_004	Heterozygous	-	28.9	142012	-	DEL	Novel	---	N/A	N/A	30311524	TTTTTA	T	201	242	-	115	-	127	-	70	29	41	0.5614	-	0.0081	-	0.0026	-	-0.0073	-	2753660	-	1	-	0.0000	-	0.0000	-	-0.0497	-	R_2017_11_07_17_35_45_user_SN2-2-VvAGL11
chr18	30311525	TTTTA	-	Afrodita	IonXpress_003	Homozygous	-	100.0	5200.4	-	DEL	Novel	---	N/A	N/A	30311522	AATTTTTA	AAT	452	545	-	287	-	258	-	545	287	258	0.5000	-	0.0620	-	0.0000	-	-0.0016	-	1772350	-	5	-	0.0000	-	0.0000	-	-0.0000	-	R_2017_11_07_17_35_45_user_SN2-2-VvAGL11
chr18	30311621	G	C	Supernova seedless	IonXpress_002	Homozygous	-	100.0	5106.14	-	SNP	Novel	---	N/A	N/A	30311621	G	C	557	548	-	270	-	278	-	548	270	278	0.5000	-	0.0631	-	-0.0341	-	0.0005	-	984967	-	1	-	0.0000	-	0.0000	-	0.0083	-	R_2017_11_07_17_35_45_user_SN2-2-VvAGL11
chr18	30311621	G	C	Regal	IonXpress_009	Homozygous	-	100.0	6572.35	-	SNP	Novel	---	N/A	N/A	30311621	G	C	687	687	-	337	-	350	-	687	337	350	0.5000	-	0.0688	-	0.0000	-	0.0001	-	957918	-	1	-	0.0000	-	0.0000	-	0.0027	-	R_2017_11_07_17_35_45_user_SN2-2-VvAGL11
chr18	30311621	G	C	Incrocio Prosperi	IonXpress_007	Homozygous	-	100.0	5299.4	-	SNP	Novel	---	N/A	N/A	30311621	G	C	551	552	-	257	-	295	-	552	257	295	0.5000	-	0.0587	-	0.0000	-	0.0001	-	1017120	-	1	-	0.0000	-	0.0000	-	-0.0000	-	R_2017_11_07_17_35_45_user_SN2-2-VvAGL11
chr18	30311621	G	C	Incrocio Pirovano 77	IonXpress_006	Homozygous	-	91.1	6356.71	-	SNP	Novel	---	N/A	N/A	30311621	G	C	841	842	-	431	-	411	-	767	387	380	0.5073	-	0.0589	-	-0.0212	-	0.0020	-	919806	-	1	-	0.0000	-	0.0000	-	-0.0128	-	R_2017_11_07_17_35_45_user_SN2-2-VvAGL11
chr18	30311621	G	C	Duca di Magenta	IonXpress_005	Heterozygous	-	89.2	3647.83	-	SNP	Novel	---	N/A	N/A	30311621	G	C	505	507	-	275	-	232	-	452	246	206	0.5019	-	0.0631	-	-0.0156	-	0.0021	-	990279	-	1	-	0.0000	-	0.0000	-	0.0040	-	R_2017_11_07_17_35_45_user_SN2-2-VvAGL11
chr18	30311621	G	C	Conegliano precoce 218	IonXpress_004	Heterozygous	-	31.2	250358	-	SNP	Novel	---	N/A	N/A	30311621	G	C	354	356	-	182	-	174	-	111	51	60	0.5517	-	0.0668	-	-0.0031	-	0.0072	-	937487	-	1	-	0.0000	-	0.0000	-	-0.0898	-	R_2017_11_07_17_35_45_user_SN2-2-VvAGL11
chr18	30311621	G	C	Afrodita	IonXpress_003	Homozygous	-	100.0	7805.92	-	SNP	Novel	---	N/A	N/A	30311621	G	C	812	812	-	390	-	422	-	812	390	422	0.5000	-	0.0655	-	0.0000	-	0.0001	-	985420	-	1	-	0.0000	-	0.0000	-	0.0000	-	R_2017_11_07_17_35_45_user_SN2-2-VvAGL11
chr18	30311665	A	T	Supernova seedless	IonXpress_002	Homozygous	-	97.9	5544.09	-	SNP	Novel	---	N/A	N/A	30311665	A	T	611	614	-	320	-	294	-	601	314	287	0.5013	-	0.0085	-	-0.0064	-	0.0001	-	2354020	-	1	-	0.0000	-	0.0000	-	0.0054	-	R_2017_11_07_17_35_45_user_SN2-2-VvAGL11
chr18	30311665	A	T	Regal	IonXpress_009	Homozygous	-	100.0	7329.21	-	SNP	Novel	---	N/A	N/A	30311665	A	T	769	767	-	385	-	382	-	767	385	382	0.5000	-	0.0012	-	0.0000	-	0.0000	-	2366340	-	1	-	0.0000	-	0.0000	-	0.0013	-	R_2017_11_07_17_35_45_user_SN2-2-VvAGL11
chr18	30311665	A	T	Incrocio Prosperi	IonXpress_007	Homozygous	-	100.0	5734.12	-	SNP	Novel	---	N/A	N/A	30311665	A	T	598	599	-	300	-	299	-	599	300	299	0.5000	-	0.0090	-	0.0000	-	-0.0000	-	2404410	-	1	-	0.0000	-	0.0000	-	0.0016	-	R_2017_11_07_17_35_45_user_SN2-2-VvAGL11
chr18	30311665	A	T	Incrocio Pirovano 77	IonXpress_006	Homozygous	-	89.8	6803.14	-	SNP	Novel	---	N/A	N/A	30311665	A	T	931	931	-	492	-	439	-	836	441	395	0.5010	-	0.0062	-	0.0021	-	-0.0002	-	2354710	-	1	-	0.0000	-	0.0000	-	-0.0018	-	R_2017_11_07_17_35_45_user_SN2-2-VvAGL11
chr18	30311665	A	T	Duca di Magenta	IonXpress_005	Heterozygous	-	87.0	3889.73	-	SNP	Novel	---	N/A	N/A	30311665	A	T	567	571	-	312	-	259	-	497	274	223	0.5049	-	0.0061	-	0.0030	-	-0.0004	-	2296190	-	1	-	0.0000	-	0.0000	-	0.0097	-	R_2017_11_07_17_35_45_user_SN2-2-VvAGL11
chr18	30311665	A	T	Conegliano precoce 218	IonXpress_004	Heterozygous	-	31.8	282549	-	SNP	Novel	---	N/A	N/A	30311665	A	T	389	384	-	206	-	178	-	122	59	63	0.5527	-	0.0094	-	-0.0041	-	0.0046	-	1864070	-	1	-	0.0000	-	0.0000	-	-0.0797	-	R_2017_11_07_17_35_45_user_SN2-2-VvAGL11
chr18	30311665	A	T	Afrodita	IonXpress_003	Homozygous	-	100.0	8892.41	-	SNP	Novel	---	N/A	N/A	30311665	A	T	924	925	-	464	-	461	-	925	464	461	0.5000	-	0.0023	-	0.0000	-	-0.0000	-	2391720	-	1	-	0.0000	-	0.0000	-	0.0000	-	R_2017_11_07_17_35_45_user_SN2-2-VvAGL11
chr18	30311675	A	C	Supernova seedless	IonXpress_002	Homozygous	-	98.0	5377.63	-	SNP	Novel	---	N/A	N/A	30311675	A	C	593	594	-	312	-	282	-	582	306	276	0.5005	-	0.0045	-	-0.0148	-	0.0001	-	3449220	-	3	-	0.0000	-	0.0000	-	-0.0006	-	R_2017_11_07_17_35_45_user_SN2-2-VvAGL11
chr18	30311675	A	C	Regal	IonXpress_009	Homozygous	-	100.0	6974.21	-	SNP	Novel	---	N/A	N/A	30311675	A	C	738	734	-	373	-	361	-	734	373	361	0.5000	-	0.0039	-	-0.0190	-	0.0000	-	3553480	-	3	-	0.0000	-	0.0000	-	0.0014	-	R_2017_11_07_17_35_45_user_SN2-2-VvAGL11
chr18	30311675	A	C	Incrocio Prosperi	IonXpress_007	Homozygous	-	100.0	5658.72	-	SNP	Novel	---	N/A	N/A	30311675	A	C	596	594	-	313	-	281	-	594	313	281	0.5000	-	0.0038	-	-0.0184	-	0.0000	-	3500140	-	3	-	0.0000	-	0.0000	-	0.0002	-	R_2017_11_07_17_35_45_user_SN2-2-VvAGL11
chr18	30311675	A	C	Incrocio Pirovano 77	IonXpress_006	Homozygous	-	100.0	8625.55	-	SNP	Novel	---	N/A	N/A	30311675	A	C	907	902	-	473	-	429	-	902	473	429	0.5000	-	0.0047	-	0.0000	-	0.0000	-	3519390	-	3	-	0.0000	-	0.0000	-	-0.0020	-	R_2017_11_07_17_35_45_user_SN2-2-VvAGL11
chr18	30311675	A	C	Duca di Magenta	IonXpress_005	Homozygous	-	100.0	5155.23	-	SNP	Novel	---	N/A	N/A	30311675	A	C	550	549	-	301	-	248	-	549	301	248	0.5000	-	0.0041	-	-0.1378	-	0.0001	-	3437410	-	3	-	0.0000	-	0.0000	-	0.0019	-	R_2017_11_07_17_35_45_user_SN2-2-VvAGL11
chr18	30311675	A	C	Conegliano precoce 218	IonXpress_004	Heterozygous	-	31.3	266989	-	SNP	Novel	---	N/A	N/A	30311675	A	C	377	377	-	203	-	174	-	118	60	58	0.5300	-	0.0122	-	-0.0025	-	0.0047	-	3549730	-	3	-	0.0000	-	0.0000	-	-0.0522	-	R_2017_11_07_17_35_45_user_SN2-2-VvAGL11
chr18	30311675	A	C	Afrodita	IonXpress_003	Homozygous	-	100.0	8428.68	-	SNP	Novel	---	N/A	N/A	30311675	A	C	886	884	-	441	-	443	-	884	441	443	0.5000	-	0.0034	-	0.0000	-	0.0000	-	3535580	-	3	-	0.0000	-	0.0000	-	-0.0022	-	R_2017_11_07_17_35_45_user_SN2-2-VvAGL11
chr18	30311706	A	T	Supernova seedless	IonXpress_002	Homozygous	-	100.0	5953.96	-	SNP	Novel	---	N/A	N/A	30311706	A	T	649	639	-	338	-	301	-	639	338	301	0.5000	-	0.0508	-	-0.0544	-	0.0008	-	1726240	-	1	-	0.0000	-	0.0000	-	-0.0051	-	R_2017_11_07_17_35_45_user_SN2-2-VvAGL11
chr18	30311706	A	T	Regal	IonXpress_009	Homozygous	-	100.0	7555.54	-	SNP	Novel	---	N/A	N/A	30311706	A	T	801	796	-	414	-	382	-	796	414	382	0.5000	-	0.0496	-	-0.0401	-	0.0001	-	1769220	-	1	-	0.0000	-	0.0000	-	0.0038	-	R_2017_11_07_17_35_45_user_SN2-2-VvAGL11
chr18	30311706	A	T	Incrocio Prosperi	IonXpress_007	Homozygous	-	100.0	6125.59	-	SNP	Novel	---	N/A	N/A	30311706	A	T	638	638	-	347	-	291	-	638	347	291	0.5000	-	0.0533	-	0.0000	-	0.0000	-	1716270	-	1	-	0.0000	-	0.0000	-	-0.0014	-	R_2017_11_07_17_35_45_user_SN2-2-VvAGL11
chr18	30311706	A	T	Incrocio Pirovano 77	IonXpress_006	Homozygous	-	100.0	9771.67	-	SNP	Novel	---	N/A	N/A	30311706	A	T	1016	1016	-	541	-	475	-	1016	541	475	0.5000	-	0.0507	-	0.0000	-	0.0000	-	1787990	-	1	-	0.0000	-	0.0000	-	0.0000	-	R_2017_11_07_17_35_45_user_SN2-2-VvAGL11
chr18	30311706	A	T	Duca di Magenta	IonXpress_005	Homozygous	-	100.0	5958.68	-	SNP	Novel	---	N/A	N/A	30311706	A	T	619	619	-	348	-	271	-	619	348	271	0.5000	-	0.0422	-	0.0000	-	0.0000	-	1954480	-	1	-	0.0000	-	0.0000	-	-0.0000	-	R_2017_11_07_17_35_45_user_SN2-2-VvAGL11
chr18	30311706	A	T	Conegliano precoce 218	IonXpress_004	Heterozygous	-	30.8	260517	-	SNP	Novel	---	N/A	N/A	30311706	A	T	383	383	-	218	-	165	-	118	64	54	0.5271	-	0.0281	-	-0.0222	-	0.0369	-	1281080	-	1	-	0.0000	-	0.0000	-	-0.0471	-	R_2017_11_07_17_35_45_user_SN2-2-VvAGL11
chr18	30311706	A	T	Afrodita	IonXpress_003	Homozygous	-	100.0	9290.52	-	SNP	Novel	---	N/A	N/A	30311706	A	T	966	966	-	497	-	469	-	966	497	469	0.5000	-	0.0484	-	0.0000	-	0.0000	-	1767600	-	1	-	0.0000	-	0.0000	-	0.0000	-	R_2017_11_07_17_35_45_user_SN2-2-VvAGL11
chr18	30311744	-	TAA	Supernova seedless	IonXpress_002	Homozygous	-	100.0	5907.75	-	INS	Novel	---	N/A	N/A	30311743	T	TTAA	678	642	-	356	-	286	-	642	356	286	0.5000	-	0.0070	-	-0.0171	-	0.0002	-	3730910	-	3	-	0.0000	-	0.0000	-	-0.0071	-	R_2017_11_07_17_35_45_user_SN2-2-VvAGL11
chr18	30311744	-	TAA	Regal	IonXpress_009	Homozygous	-	100.0	7120.8	-	INS	Novel	---	N/A	N/A	30311743	T	TTAA	787	760	-	414	-	346	-	760	414	346	0.5000	-	0.0068	-	-0.0206	-	0.0000	-	3823420	-	3	-	0.0000	-	0.0000	-	0.0048	-	R_2017_11_07_17_35_45_user_SN2-2-VvAGL11
chr18	30311744	-	TAA	Incrocio Prosperi	IonXpress_007	Homozygous	-	100.0	5913.72	-	INS	Novel	---	N/A	N/A	30311743	T	TTAA	641	618	-	338	-	280	-	618	338	280	0.5000	-	0.0042	-	0.0000	-	-0.0000	-	3746460	-	3	-	0.0000	-	0.0000	-	0.0093	-	R_2017_11_07_17_35_45_user_SN2-2-VvAGL11
chr18	30311744	-	TAA	Incrocio Pirovano 77	IonXpress_006	Homozygous	-	100.0	9608.38	-	INS	Novel	---	N/A	N/A	30311743	T	TTAA	1028	1005	-	545	-	460	-	1005	545	460	0.5000	-	0.0090	-	0.0000	-	-0.0000	-	3832050	-	3	-	0.0000	-	0.0000	-	-0.0093	-	R_2017_11_07_17_35_45_user_SN2-2-VvAGL11
chr18	30311744	-	TAA	Duca di Magenta	IonXpress_005	Homozygous	-	100.0	5696.72	-	INS	Novel	---	N/A	N/A	30311743	T	TTAA	612	598	-	349	-	249	-	598	349	249	0.5000	-	0.0109	-	0.0000	-	0.0000	-	3781950	-	3	-	0.0000	-	0.0000	-	-0.0076	-	R_2017_11_07_17_35_45_user_SN2-2-VvAGL11
chr18	30311744	-	TAA	Conegliano precoce 218	IonXpress_004	Heterozygous	-	31.1	288546	-	INS	Novel	---	N/A	N/A	30311743	T	TTAA	441	425	-	244	-	181	-	132	74	58	0.5138	-	0.0110	-	-0.0010	-	0.0016	-	3522350	-	3	-	0.0000	-	0.0000	-	-0.0516	-	R_2017_11_07_17_35_45_user_SN2-2-VvAGL11
chr18	30311744	-	TAA	Afrodita	IonXpress_003	Homozygous	-	100.0	9277.72	-	INS	Novel	---	N/A	N/A	30311743	T	TTAA	984	970	-	511	-	459	-	970	511	459	0.5000	-	0.0072	-	0.0000	-	-0.0000	-	3760320	-	3	-	0.0000	-	0.0000	-	0.0008	-	R_2017_11_07_17_35_45_user_SN2-2-VvAGL11
chr18	30311756	A	G	Supernova seedless	IonXpress_002	Homozygous	-	97.9	6338.29	-	SNP	Novel	---	N/A	N/A	30311756	A	G	703	704	-	409	-	295	-	689	400	289	0.5004	-	0.0184	-	-0.0337	-	0.0001	-	1995120	-	4	-	0.0000	-	0.0000	-	-0.0024	-	R_2017_11_07_17_35_45_user_SN2-2-VvAGL11
chr18	30311756	A	G	Regal	IonXpress_009	Homozygous	-	100.0	7555.14	-	SNP	Novel	---	N/A	N/A	30311756	A	G	827	817	-	456	-	361	-	817	456	361	0.5000	-	0.0176	-	-0.0394	-	0.0001	-	1993610	-	4	-	0.0000	-	0.0000	-	0.0016	-	R_2017_11_07_17_35_45_user_SN2-2-VvAGL11
chr18	30311756	A	G	Incrocio Prosperi	IonXpress_007	Homozygous	-	97.5	6118.03	-	SNP	Novel	---	N/A	N/A	30311756	A	G	680	685	-	390	-	295	-	668	384	284	0.5056	-	0.0152	-	-0.1345	-	0.0003	-	2021290	-	4	-	0.0000	-	0.0000	-	0.0071	-	R_2017_11_07_17_35_45_user_SN2-2-VvAGL11
chr18	30311756	A	G	Incrocio Pirovano 77	IonXpress_006	Homozygous	-	100.0	10584	-	SNP	Novel	---	N/A	N/A	30311756	A	G	1124	1118	-	619	-	499	-	1118	619	499	0.5000	-	0.0163	-	-0.0453	-	0.0000	-	1991610	-	4	-	0.0000	-	0.0000	-	-0.0002	-	R_2017_11_07_17_35_45_user_SN2-2-VvAGL11
chr18	30311756	A	G	Duca di Magenta	IonXpress_005	Homozygous	-	100.0	5683.13	-	SNP	Novel	---	N/A	N/A	30311756	A	G	617	612	-	361	-	251	-	612	361	251	0.5000	-	0.0162	-	-0.1184	-	0.0002	-	2017480	-	4	-	0.0000	-	0.0000	-	-0.0002	-	R_2017_11_07_17_35_45_user_SN2-2-VvAGL11
chr18	30311756	A	G	Conegliano precoce 218	IonXpress_004	Heterozygous	-	31.5	321174	-	SNP	Novel	---	N/A	N/A	30311756	A	G	441	447	-	261	-	186	-	141	83	58	0.5049	-	0.0143	-	-0.0179	-	0.0135	-	1423100	-	4	-	0.0000	-	0.0000	-	-0.0028	-	R_2017_11_07_17_35_45_user_SN2-2-VvAGL11
chr18	30311756	A	G	Afrodita	IonXpress_003	Homozygous	-	100.0	9877.12	-	SNP	Novel	---	N/A	N/A	30311756	A	G	1041	1038	-	568	-	470	-	1038	568	470	0.5000	-	0.0196	-	0.0000	-	-0.0000	-	2023050	-	4	-	0.0000	-	0.0000	-	-0.0025	-	R_2017_11_07_17_35_45_user_SN2-2-VvAGL11
chr18	30311765	T	-	Supernova seedless	IonXpress_002	Homozygous	-	97.6	6202.1	-	DEL	Novel	---	N/A	N/A	30311764	AT	A	663	708	-	415	-	293	-	691	402	289	0.5045	-	0.0980	-	-0.0245	-	-0.0001	-	306347	-	2	-	0.0000	-	0.0000	-	-0.0085	-	R_2017_11_07_17_35_45_user_SN2-2-VvAGL11
chr18	30311765	T	-	Regal	IonXpress_009	Homozygous	-	100.0	7554.29	-	DEL	Novel	---	N/A	N/A	30311764	AT	A	770	817	-	459	-	358	-	817	459	358	0.5000	-	0.1108	-	-0.0074	-	-0.0004	-	301699	-	2	-	0.0000	-	0.0000	-	0.0053	-	R_2017_11_07_17_35_45_user_SN2-2-VvAGL11
chr18	30311765	T	-	Incrocio Prosperi	IonXpress_007	Homozygous	-	100.0	6393.95	-	DEL	Novel	---	N/A	N/A	30311764	AT	A	626	681	-	390	-	291	-	681	390	291	0.5000	-	0.1065	-	0.0000	-	-0.0003	-	315688	-	2	-	0.0000	-	0.0000	-	-0.0013	-	R_2017_11_07_17_35_45_user_SN2-2-VvAGL11
chr18	30311765	T	-	Incrocio Pirovano 77	IonXpress_006	Homozygous	-	100.0	10481	-	DEL	Novel	---	N/A	N/A	30311764	AT	A	1045	1123	-	629	-	494	-	1123	629	494	0.5000	-	0.1219	-	0.0000	-	-0.0002	-	309740	-	2	-	0.0000	-	0.0000	-	0.0006	-	R_2017_11_07_17_35_45_user_SN2-2-VvAGL11
chr18	30311765	T	-	Duca di Magenta	IonXpress_005	Homozygous	-	100.0	5928.48	-	DEL	Novel	---	N/A	N/A	30311764	AT	A	588	629	-	368	-	261	-	629	368	261	0.5000	-	0.1062	-	0.0000	-	-0.0004	-	315337	-	2	-	0.0000	-	0.0000	-	0.0021	-	R_2017_11_07_17_35_45_user_SN2-2-VvAGL11
chr18	30311765	T	-	Conegliano precoce 218	IonXpress_004	Heterozygous	-	31.6	310407	-	DEL	Novel	---	N/A	N/A	30311764	AT	A	429	443	-	263	-	180	-	140	83	57	0.5009	-	0.1736	-	-0.0111	-	0.0220	-	327329	-	2	-	0.0000	-	0.0000	-	0.0149	-	R_2017_11_07_17_35_45_user_SN2-2-VvAGL11
chr18	30311765	T	-	Afrodita	IonXpress_003	Homozygous	-	100.0	9794.89	-	DEL	Novel	---	N/A	N/A	30311764	AT	A	968	1043	-	587	-	456	-	1043	587	456	0.5000	-	0.1061	-	0.0000	-	-0.0002	-	315212	-	2	-	0.0000	-	0.0000	-	0.0003	-	R_2017_11_07_17_35_45_user_SN2-2-VvAGL11
chr18	30311783	C	T	Duca di Magenta	IonXpress_005	Heterozygous	-	16.7	561211	-	SNP	Novel	---	N/A	N/A	30311783	C	T	646	647	-	394	-	253	-	108	61	47	0.5454	-	0.0186	-	-0.0031	-	0.0151	-	2591910	-	1	-	0.0000	-	0.0000	-	-0.0766	-	R_2017_11_07_17_35_45_user_SN2-2-VvAGL11
chr18	30311837	A	G	Supernova seedless	IonXpress_002	Homozygous	-	97.4	5930.13	-	SNP	Novel	---	N/A	N/A	30311837	A	G	666	666	-	411	-	255	-	649	398	251	0.5041	-	0.0126	-	-0.0023	-	0.0000	-	2129090	-	1	-	0.0000	-	0.0000	-	-0.0059	-	R_2017_11_07_17_35_45_user_SN2-2-VvAGL11
chr18	30311837	A	G	Regal	IonXpress_009	Homozygous	-	100.0	7575.69	-	SNP	Novel	---	N/A	N/A	30311837	A	G	807	801	-	496	-	305	-	801	496	305	0.5000	-	0.0099	-	0.0049	-	-0.0000	-	2081930	-	1	-	0.0000	-	0.0000	-	0.0033	-	R_2017_11_07_17_35_45_user_SN2-2-VvAGL11
chr18	30311837	A	G	Incrocio Prosperi	IonXpress_007	Heterozygous	-	46.1	1222.72	-	SNP	Novel	---	N/A	N/A	30311837	A	G	698	699	-	438	-	261	-	322	207	115	0.5175	-	0.0118	-	0.0000	-	-0.0000	-	2015810	-	1	-	0.0000	-	0.0000	-	0.0328	-	R_2017_11_07_17_35_45_user_SN2-2-VvAGL11
chr18	30311837	A	G	Incrocio Pirovano 77	IonXpress_006	Heterozygous	-	87.9	8351.99	-	SNP	Novel	---	N/A	N/A	30311837	A	G	1196	1202	-	691	-	511	-	1056	616	440	0.5087	-	0.0112	-	-0.0003	-	0.0000	-	1936730	-	1	-	0.0000	-	0.0000	-	0.0178	-	R_2017_11_07_17_35_45_user_SN2-2-VvAGL11
chr18	30311837	A	G	Duca di Magenta	IonXpress_005	Heterozygous	-	82.5	3935.03	-	SNP	Novel	---	N/A	N/A	30311837	A	G	649	650	-	410	-	240	-	536	347	189	0.5180	-	0.0104	-	-0.0063	-	0.0009	-	2128860	-	1	-	0.0000	-	0.0000	-	0.0339	-	R_2017_11_07_17_35_45_user_SN2-2-VvAGL11
chr18	30311837	A	G	Afrodita	IonXpress_003	Homozygous	-	100.0	9632.97	-	SNP	Novel	---	N/A	N/A	30311837	A	G	1004	1004	-	612	-	392	-	1004	612	392	0.5000	-	0.0114	-	0.0000	-	-0.0000	-	1971980	-	1	-	0.0000	-	0.0000	-	0.0012	-	R_2017_11_07_17_35_45_user_SN2-2-VvAGL11
chr18	30312042	G	A	Incrocio Prosperi	IonXpress_007	Heterozygous	-	50.4	1019.67	-	SNP	Novel	---	N/A	N/A	30312042	G	A	475	476	-	257	-	219	-	240	135	105	0.5228	-	0.0021	-	-0.0030	-	0.0025	-	1159070	-	1	-	0.0000	-	0.0000	-	0.0396	-	R_2017_11_07_17_35_45_user_SN2-2-VvAGL11
chr18	30312085	A	G	Incrocio Prosperi	IonXpress_007	Heterozygous	-	51.4	803293	-	SNP	Novel	---	N/A	N/A	30312085	A	G	357	358	-	186	-	172	-	184	97	87	0.5076	-	0.0157	-	-0.0077	-	0.0070	-	2090050	-	1	-	0.0000	-	0.0000	-	0.0113	-	R_2017_11_07_17_35_45_user_SN2-2-VvAGL11
chr18	30312322	G	C	Incrocio Pirovano 77	IonXpress_006	Heterozygous	-	72.4	3822.52	-	SNP	Novel	---	N/A	N/A	30312322	G	C	830	831	-	456	-	375	-	602	327	275	0.5056	-	0.0207	-	-0.0624	-	0.0259	-	923683	-	1	-	0.0000	-	0.0000	-	-0.0109	-	R_2017_11_07_17_35_45_user_SN2-2-VvAGL11
chr18	30312322	G	C	Duca di Magenta	IonXpress_005	Homozygous	-	95.9	6318.91	-	SNP	Novel	---	N/A	N/A	30312322	G	C	739	739	-	396	-	343	-	709	383	326	0.5044	-	0.0610	-	-0.1198	-	0.0042	-	967841	-	1	-	0.0000	-	0.0000	-	0.0098	-	R_2017_11_07_17_35_45_user_SN2-2-VvAGL11
chr18	30312322	G	C	Almeria	IonXpress_010	Heterozygous	-	28.2	252131	-	SNP	Novel	---	N/A	N/A	30312322	G	C	474	475	-	267	-	208	-	134	74	60	0.5100	-	0.0338	-	-0.0258	-	0.0672	-	855070	-	1	-	0.0000	-	0.0000	-	-0.0155	-	R_2017_11_07_17_35_45_user_SN2-2-VvAGL11
chr18	30312337	A	T	Regal	IonXpress_009	Heterozygous	-	16.3	43421	-	SNP	Novel	---	N/A	N/A	30312337	A	T	532	533	-	320	-	213	-	87	43	44	0.6059	-	0.0186	-	-0.0026	-	0.0139	-	2146980	-	1	-	0.0000	-	0.0000	-	-0.1818	-	R_2017_11_07_17_35_45_user_SN2-2-VvAGL11
chr18	30312337	A	T	Incrocio Prosperi	IonXpress_007	Homozygous	-	100.0	5918.76	-	SNP	Novel	---	N/A	N/A	30312337	A	T	596	621	-	354	-	267	-	621	354	267	0.5000	-	0.0182	-	0.0000	-	0.0000	-	2242320	-	1	-	0.0000	-	0.0000	-	-0.0014	-	R_2017_11_07_17_35_45_user_SN2-2-VvAGL11
chr18	30312337	A	T	Incrocio Pirovano 77	IonXpress_006	Heterozygous	-	23.9	298832	-	SNP	Novel	---	N/A	N/A	30312337	A	T	941	951	-	532	-	419	-	227	124	103	0.5133	-	0.0195	-	-0.0028	-	0.0091	-	2135670	-	1	-	0.0000	-	0.0000	-	-0.0428	-	R_2017_11_07_17_35_45_user_SN2-2-VvAGL11
chr18	30312337	A	T	Afrodita	IonXpress_003	Homozygous	-	100.0	3120.26	-	SNP	Novel	---	N/A	N/A	30312337	A	T	318	331	-	192	-	139	-	331	192	139	0.5000	-	0.0159	-	-0.0944	-	0.0004	-	2338450	-	1	-	0.0000	-	0.0000	-	-0.0052	-	R_2017_11_07_17_35_45_user_SN2-2-VvAGL11
chr18	30312365	-	A	Incrocio Prosperi	IonXpress_007	Homozygous	-	100.0	4711.03	-	INS	Novel	---	N/A	N/A	30312364	G	GA	758	739	-	400	-	339	-	739	400	339	0.5000	-	0.2707	-	0.0000	-	0.0015	-	132077	-	5	-	0.0000	-	0.0000	-	0.4522	-	R_2017_11_07_17_35_45_user_SN2-2-VvAGL11
chr18	30312370	T	A	Incrocio Prosperi	IonXpress_007	Homozygous	-	100.0	6918.05	-	SNP	Novel	---	N/A	N/A	30312370	T	A	759	760	-	399	-	361	-	760	399	361	0.5000	-	0.0833	-	-0.1002	-	0.0008	-	387028	-	3	-	0.0000	-	0.0000	-	-0.0155	-	R_2017_11_07_17_35_45_user_SN2-2-VvAGL11
chr18	30312370	T	A	Incrocio Pirovano 77	IonXpress_006	Homozygous	-	98.1	9681.58	-	SNP	Novel	---	N/A	N/A	30312370	T	A	1066	1094	-	637	-	457	-	1073	623	450	0.5017	-	0.0757	-	-0.0080	-	-0.0000	-	402054	-	3	-	0.0000	-	0.0000	-	-0.0083	-	R_2017_11_07_17_35_45_user_SN2-2-VvAGL11
chr18	30312370	T	A	Duca di Magenta	IonXpress_005	Homozygous	-	98.1	9150.77	-	SNP	Novel	---	N/A	N/A	30312370	T	A	1000	1033	-	579	-	454	-	1013	561	452	0.5068	-	0.0714	-	-0.0619	-	0.0009	-	412317	-	3	-	0.0000	-	0.0000	-	-0.0161	-	R_2017_11_07_17_35_45_user_SN2-2-VvAGL11
chr18	30312370	T	A	Almeria	IonXpress_010	Heterozygous	-	35.1	568624	-	SNP	Novel	---	N/A	N/A	30312370	T	A	618	627	-	363	-	264	-	220	119	101	0.5385	-	0.1062	-	-0.0041	-	0.0087	-	386657	-	3	-	0.0000	-	0.0000	-	-0.0864	-	R_2017_11_07_17_35_45_user_SN2-2-VvAGL11
chr18	30312370	T	A	Afrodita	IonXpress_003	Homozygous	-	100.0	3761.33	-	SNP	Novel	---	N/A	N/A	30312370	T	A	396	404	-	231	-	173	-	404	231	173	0.5000	-	0.0925	-	-0.0130	-	-0.0002	-	396441	-	3	-	0.0000	-	0.0000	-	-0.0063	-	R_2017_11_07_17_35_45_user_SN2-2-VvAGL11
chr18	30312453	A	T	Incrocio Pirovano 77	IonXpress_006	Heterozygous	-	72.5	5699.78	-	SNP	Novel	---	N/A	N/A	30312453	A	T	1239	1238	-	744	-	494	-	897	544	353	0.5057	-	0.0073	-	-0.0067	-	0.0024	-	2758230	-	16	-	0.0000	-	0.0000	-	0.0116	-	R_2017_11_07_17_35_45_user_SN2-2-VvAGL11
chr18	30312453	A	T	Duca di Magenta	IonXpress_005	Heterozygous	-	81.2	7286.36	-	SNP	Novel	---	N/A	N/A	30312453	A	T	1247	1247	-	746	-	501	-	1012	566	446	0.5399	-	0.0087	-	-0.0090	-	0.0011	-	2896710	-	16	-	0.0000	-	0.0000	-	-0.0755	-	R_2017_11_07_17_35_45_user_SN2-2-VvAGL11
chr18	30312463	A	T	Regal	IonXpress_009	Heterozygous	-	67.4	2039.98	-	SNP	Novel	---	N/A	N/A	30312463	A	T	143	583	-	273	-	310	-	393	158	235	0.5671	-	0.0975	-	-0.0048	-	0.0581	-	370356	-	16	-	0.0000	-	0.0000	-	-0.1332	-	R_2017_11_07_17_35_45_user_SN2-2-VvAGL11
chr18	30312463	A	T	Red Globe	IonXpress_008	Heterozygous	-	50.6	1299.74	-	SNP	Novel	---	N/A	N/A	30312463	A	T	162	699	-	317	-	382	-	354	122	232	0.6121	-	0.0341	-	-0.0054	-	0.0672	-	359500	-	16	-	0.0000	-	0.0000	-	-0.1711	-	R_2017_11_07_17_35_45_user_SN2-2-VvAGL11
chr18	30312555	AGAGGAG	-	Regal	IonXpress_009	Homozygous	-	92.3	313.04	-	DEL	Novel	---	N/A	N/A	30312554	AAGAGGAG	A	36	39	-	16	-	23	-	36	16	20	0.5349	-	0.0476	-	-0.0060	-	0.0010	-	2640730	-	2	-	0.0000	-	0.0000	-	0.0000	-	R_2017_11_07_17_35_45_user_SN2-2-VvAGL11
chr18	30312555	AGAGGAG	-	Incrocio Pirovano 77	IonXpress_006	Heterozygous	-	26.3	3466.75	-	DEL	Novel	---	N/A	N/A	30312554	AAGAGGAG	A	502	623	-	462	-	161	-	164	72	92	0.5625	-	0.0040	-	-0.0088	-	0.0151	-	4462180	-	2	-	0.0000	-	0.0000	-	-0.0078	-	R_2017_11_07_17_35_45_user_SN2-2-VvAGL11
chr18	30312555	-	AGAGGAGAGAGGAGAGAGGAG	Incrocio Pirovano 77	IonXpress_006	Heterozygous	-	58.4	3466.75	-	INS	Novel	---	N/A	N/A	30312554	AAGAGGAG	AAGAGGAGAGAGGAGAGAGGAGAGAGGAG	502	623	-	462	-	161	-	364	364	0	10000	-	0.0202	-	0.0025	-	0.0110	-	2926430	-	1	-	0.0000	-	0.0000	-	0.9111	-	R_2017_11_07_17_35_45_user_SN2-2-VvAGL11
chr18	30312555	-	AGAGGAG	Duca di Magenta	IonXpress_005	Heterozygous	-	40.9	50	-	INS	Novel	---	N/A	N/A	30312554	A	AAGAGGAG	1289	1289	-	557	-	732	-	527	497	30	0.0000	-	0.0000	-	0.0000	-	0.0000	-	0.0000	-	0	-	0.0000	-	0.0000	-	0.0000	-	R_2017_11_07_17_35_45_user_SN2-2-VvAGL11
chr18	30312555	-	AGAGGAG	Almeria	IonXpress_010	Heterozygous	-	28.1	254254	-	INS	Novel	---	N/A	N/A	30312554	A	AAGAGGAG	484	494	-	256	-	238	-	139	125	14	0.8924	-	0.0634	-	-0.0120	-	0.0305	-	2152860	-	2	-	0.0000	-	0.0000	-	0.7630	-	R_2017_11_07_17_35_45_user_SN2-2-VvAGL11
chr18	30312555	AGAGGAG	-	Afrodita	IonXpress_003	Homozygous	-	92.9	3298.47	-	DEL	Novel	---	N/A	N/A	30312554	AAGAGGAG	A	384	420	-	177	-	243	-	390	168	222	0.5095	-	0.0482	-	-0.0312	-	0.0038	-	2689820	-	2	-	0.0000	-	0.0000	-	-0.0007	-	R_2017_11_07_17_35_45_user_SN2-2-VvAGL11
chr18	30312623	C	T	Regal	IonXpress_009	Homozygous	-	100.0	443592	-	SNP	Novel	---	N/A	N/A	30312623	C	T	45	46	-	17	-	29	-	46	17	29	0.5000	-	0.1195	-	0.0000	-	0.0005	-	761706	-	1	-	0.0000	-	0.0000	-	0.0000	-	R_2017_11_07_17_35_45_user_SN2-2-VvAGL11
chr18	30312623	C	T	Incrocio Prosperi	IonXpress_007	Homozygous	-	100.0	11791.3	-	SNP	Novel	---	N/A	N/A	30312623	C	T	1223	1230	-	458	-	772	-	1230	458	772	0.5000	-	0.0527	-	0.0000	-	0.0000	-	1854240	-	1	-	0.0000	-	0.0000	-	0.0006	-	R_2017_11_07_17_35_45_user_SN2-2-VvAGL11
chr18	30312623	C	T	Incrocio Pirovano 77	IonXpress_006	Homozygous	-	100.0	11032.5	-	SNP	Novel	---	N/A	N/A	30312623	C	T	1148	1159	-	522	-	637	-	1159	522	637	0.5000	-	0.0881	-	0.0000	-	-0.0000	-	799199	-	1	-	0.0000	-	0.0000	-	-0.0021	-	R_2017_11_07_17_35_45_user_SN2-2-VvAGL11
chr18	30312623	C	T	Duca di Magenta	IonXpress_005	Homozygous	-	100.0	10927.6	-	SNP	Novel	---	N/A	N/A	30312623	C	T	1126	1137	-	555	-	582	-	1137	555	582	0.5000	-	0.0827	-	0.0000	-	-0.0000	-	810690	-	1	-	0.0000	-	0.0000	-	0.0000	-	R_2017_11_07_17_35_45_user_SN2-2-VvAGL11
chr18	30312623	C	T	Almeria	IonXpress_010	Heterozygous	-	39.2	958317	-	SNP	Novel	---	N/A	N/A	30312623	C	T	788	796	-	313	-	483	-	312	133	179	0.5341	-	0.0560	-	-0.0090	-	0.0120	-	797094	-	1	-	0.0000	-	0.0000	-	0.0688	-	R_2017_11_07_17_35_45_user_SN2-2-VvAGL11
chr18	30312623	C	T	Afrodita	IonXpress_003	Homozygous	-	100.0	4835.7	-	SNP	Novel	---	N/A	N/A	30312623	C	T	503	506	-	228	-	278	-	506	228	278	0.5000	-	0.1033	-	0.0029	-	0.0000	-	802006	-	1	-	0.0000	-	0.0000	-	-0.0021	-	R_2017_11_07_17_35_45_user_SN2-2-VvAGL11
chr18	30312642	T	C	Incrocio Prosperi	IonXpress_007	Homozygous	-	94.2	10813.4	-	SNP	Novel	---	N/A	N/A	30312642	T	C	1315	1321	-	479	-	842	-	1245	449	796	0.5021	-	0.0400	-	-0.0477	-	0.0026	-	1960210	-	2	-	0.0000	-	0.0000	-	-0.0028	-	R_2017_11_07_17_35_45_user_SN2-2-VvAGL11
chr18	30312754	G	-	Incrocio Prosperi	IonXpress_007	Homozygous	-	95.6	13624.1	-	DEL	Novel	---	N/A	N/A	30312753	AG	A	1538	1625	-	767	-	858	-	1554	735	819	0.5023	-	0.0620	-	0.0049	-	-0.0257	-	2142310	-	1	-	0.0000	-	0.0000	-	0.0046	-	R_2017_11_07_17_35_45_user_SN2-2-VvAGL11
chr18	30312837	A	G	Incrocio Prosperi	IonXpress_007	Homozygous	-	95.0	13618.5	-	SNP	Novel	---	N/A	N/A	30312837	A	G	1643	1632	-	913	-	719	-	1550	865	685	0.5014	-	0.0307	-	-0.0478	-	0.0018	-	2594270	-	1	-	0.0000	-	0.0000	-	-0.0023	-	R_2017_11_07_17_35_45_user_SN2-2-VvAGL11
chr18	30312837	A	G	Almeria	IonXpress_010	Heterozygous	-	40.0	1747.03	-	SNP	Novel	---	N/A	N/A	30312837	A	G	1392	1393	-	740	-	653	-	557	315	242	0.5346	-	0.0174	-	-0.0220	-	0.0252	-	2207550	-	1	-	0.0000	-	0.0000	-	0.0626	-	R_2017_11_07_17_35_45_user_SN2-2-VvAGL11
chr18	30312866	-	TCTC	Incrocio Pirovano 77	IonXpress_006	Heterozygous	-	67.9	7278.08	-	INS	Novel	---	N/A	N/A	30312865	A	ATCTC	1805	1836	-	543	-	1293	-	1247	253	994	0.6226	-	0.0225	-	-0.0296	-	0.0317	-	1638440	-	0	-	0.0000	-	0.0000	-	-0.2772	-	R_2017_11_07_17_35_45_user_SN2-2-VvAGL11
chr18	30312866	-	TCTC	Duca di Magenta	IonXpress_005	Heterozygous	-	69.8	7764.06	-	INS	Novel	---	N/A	N/A	30312865	A	ATCTC	1783	1846	-	490	-	1356	-	1288	252	1036	0.5977	-	0.0209	-	-0.0309	-	0.0285	-	1580980	-	0	-	0.0000	-	0.0000	-	-0.2475	-	R_2017_11_07_17_35_45_user_SN2-2-VvAGL11
chr18	30312883	-	CTCTCTCT	Almeria	IonXpress_010	Heterozygous	-	15.3	81672	-	INS	Novel	---	N/A	N/A	30312882	TC	TCTCTCTCTC	1104	1145	-	387	-	758	-	175	9	166	0.9019	-	0.0945	-	-0.0106	-	0.0975	-	2142490	-	0	-	0.0000	-	0.0000	-	-0.6068	-	R_2017_11_07_17_35_45_user_SN2-2-VvAGL11
chr18	30312905	A	G	Regal	IonXpress_009	Homozygous	-	100.0	865209	-	SNP	Novel	---	N/A	N/A	30312905	A	G	91	91	-	29	-	62	-	91	29	62	0.5000	-	0.0082	-	0.0000	-	-0.0000	-	3060740	-	2	-	0.0000	-	0.0000	-	0.0000	-	R_2017_11_07_17_35_45_user_SN2-2-VvAGL11
chr18	30312905	A	G	Incrocio Prosperi	IonXpress_007	Homozygous	-	100.0	19203.6	-	SNP	Novel	---	N/A	N/A	30312905	A	G	2025	2017	-	462	-	1555	-	2017	462	1555	0.5000	-	0.0072	-	0.0000	-	-0.0000	-	3095180	-	2	-	0.0000	-	0.0000	-	-0.0016	-	R_2017_11_07_17_35_45_user_SN2-2-VvAGL11
chr18	30312905	A	G	Incrocio Pirovano 77	IonXpress_006	Homozygous	-	100.0	28337.2	-	SNP	Novel	---	N/A	N/A	30312905	A	G	3014	2995	-	994	-	2001	-	2995	994	2001	0.5000	-	0.0084	-	0.0000	-	0.0000	-	3133380	-	2	-	0.0000	-	0.0000	-	-0.0022	-	R_2017_11_07_17_35_45_user_SN2-2-VvAGL11
chr18	30312905	A	G	Duca di Magenta	IonXpress_005	Homozygous	-	100.0	27554.8	-	SNP	Novel	---	N/A	N/A	30312905	A	G	2926	2910	-	870	-	2040	-	2910	870	2040	0.5000	-	0.0111	-	0.0000	-	0.0000	-	3099200	-	2	-	0.0000	-	0.0000	-	-0.0017	-	R_2017_11_07_17_35_45_user_SN2-2-VvAGL11
chr18	30312905	A	G	Almeria	IonXpress_010	Heterozygous	-	39.5	2136.95	-	SNP	Novel	---	N/A	N/A	30312905	A	G	1752	1757	-	539	-	1218	-	694	184	510	0.5509	-	0.0182	-	-0.0020	-	0.0030	-	3166900	-	2	-	0.0000	-	0.0000	-	-0.0879	-	R_2017_11_07_17_35_45_user_SN2-2-VvAGL11
chr18	30312905	A	G	Afrodita	IonXpress_003	Homozygous	-	100.0	8445.92	-	SNP	Novel	---	N/A	N/A	30312905	A	G	888	885	-	187	-	698	-	885	187	698	0.5000	-	0.0078	-	0.0000	-	0.0000	-	3020240	-	2	-	0.0000	-	0.0000	-	0.0020	-	R_2017_11_07_17_35_45_user_SN2-2-VvAGL11
chr18	30312991	C	T	Incrocio Prosperi	IonXpress_007	Homozygous	-	100.0	26696.5	-	SNP	Novel	---	N/A	N/A	30312991	C	T	2843	2841	-	1219	-	1622	-	2841	1219	1622	0.5000	-	0.0502	-	0.0134	-	-0.0001	-	644211	-	4	-	0.0000	-	0.0000	-	-0.0002	-	R_2017_11_07_17_35_45_user_SN2-2-VvAGL11
chr18	30312991	C	T	Incrocio Pirovano 77	IonXpress_006	Homozygous	-	100.0	32769.7	-	SNP	Novel	---	N/A	N/A	30312991	C	T	3526	3507	-	1574	-	1933	-	3507	1574	1933	0.5000	-	0.0496	-	0.0292	-	-0.0002	-	646682	-	4	-	0.0000	-	0.0000	-	-0.0054	-	R_2017_11_07_17_35_45_user_SN2-2-VvAGL11
chr18	30312991	C	T	Duca di Magenta	IonXpress_005	Homozygous	-	100.0	35168.7	-	SNP	Novel	---	N/A	N/A	30312991	C	T	3744	3741	-	1571	-	2170	-	3741	1571	2170	0.5000	-	0.0508	-	0.0480	-	-0.0001	-	658458	-	4	-	0.0000	-	0.0000	-	-0.0019	-	R_2017_11_07_17_35_45_user_SN2-2-VvAGL11
chr18	30312991	C	T	Almeria	IonXpress_010	Heterozygous	-	42.1	2962.37	-	SNP	Novel	---	N/A	N/A	30312991	C	T	2094	2107	-	895	-	1212	-	886	353	533	0.5272	-	0.0811	-	0.0155	-	-0.0173	-	576017	-	4	-	0.0000	-	0.0000	-	-0.0512	-	R_2017_11_07_17_35_45_user_SN2-2-VvAGL11
chr18	30312991	C	T	Afrodita	IonXpress_003	Homozygous	-	100.0	11266.3	-	SNP	Novel	---	N/A	N/A	30312991	C	T	1195	1192	-	473	-	719	-	1192	473	719	0.5000	-	0.0485	-	0.0386	-	-0.0000	-	674560	-	4	-	0.0000	-	0.0000	-	-0.0010	-	R_2017_11_07_17_35_45_user_SN2-2-VvAGL11
chr18	30313036	A	G	Afrodita	IonXpress_003	Homozygous	-	97.5	9958.07	-	SNP	Novel	---	N/A	N/A	30313036	A	G	1109	1115	-	511	-	604	-	1087	503	584	0.5045	-	0.0265	-	-0.0527	-	0.0002	-	3430180	-	4	-	0.0000	-	0.0000	-	0.0063	-	R_2017_11_07_17_35_45_user_SN2-2-VvAGL11
chr18	30313076	A	C	Incrocio Prosperi	IonXpress_007	Homozygous	-	95.6	18065.4	-	SNP	Novel	---	N/A	N/A	30313076	A	C	2116	2139	-	1025	-	1114	-	2045	987	1058	0.5034	-	0.0169	-	-0.0902	-	0.0002	-	2758440	-	5	-	0.0000	-	0.0000	-	0.0051	-	R_2017_11_07_17_35_45_user_SN2-2-VvAGL11
chr18	30313076	A	C	Incrocio Pirovano 77	IonXpress_006	Homozygous	-	95.4	23487.2	-	SNP	Novel	---	N/A	N/A	30313076	A	C	2769	2789	-	1379	-	1410	-	2661	1322	1339	0.5024	-	0.0174	-	-0.0714	-	0.0002	-	2946000	-	5	-	0.0000	-	0.0000	-	0.0059	-	R_2017_11_07_17_35_45_user_SN2-2-VvAGL11
chr18	30313076	A	C	Duca di Magenta	IonXpress_005	Homozygous	-	95.8	26178.6	-	SNP	Novel	---	N/A	N/A	30313076	A	C	3062	3089	-	1399	-	1690	-	2958	1333	1625	0.5023	-	0.0179	-	-0.1117	-	0.0002	-	2932220	-	5	-	0.0000	-	0.0000	-	0.0000	-	R_2017_11_07_17_35_45_user_SN2-2-VvAGL11
chr18	30313076	A	C	Almeria	IonXpress_010	Heterozygous	-	44.6	2475.98	-	SNP	Novel	---	N/A	N/A	30313076	A	C	1520	1535	-	708	-	827	-	684	297	387	0.5273	-	0.0104	-	0.0058	-	-0.0068	-	2654870	-	5	-	0.0000	-	0.0000	-	-0.0482	-	R_2017_11_07_17_35_45_user_SN2-2-VvAGL11
chr18	30313076	A	C	Afrodita	IonXpress_003	Homozygous	-	96.6	7901.23	-	SNP	Novel	---	N/A	N/A	30313076	A	C	904	910	-	464	-	446	-	879	440	439	0.5093	-	0.0284	-	-0.0396	-	0.0001	-	2508280	-	5	-	0.0000	-	0.0000	-	-0.0170	-	R_2017_11_07_17_35_45_user_SN2-2-VvAGL11
chr18	30313108	-	A	Incrocio Pirovano 77	IonXpress_006	Homozygous	-	95.1	9814.07	-	INS	Novel	---	N/A	N/A	30313107	G	GA	2461	2215	-	1083	-	1132	-	2107	1037	1070	0.5032	-	0.2166	-	-0.0296	-	0.0508	-	106893	-	6	-	0.0000	-	0.0000	-	-0.0488	-	R_2017_11_07_17_35_45_user_SN2-2-VvAGL11
chr18	30313108	-	A	Duca di Magenta	IonXpress_005	Homozygous	-	99.5	12150.9	-	INS	Novel	---	N/A	N/A	30313107	G	GA	2678	2405	-	1100	-	1305	-	2393	1090	1303	0.5019	-	0.2201	-	0.0133	-	0.0459	-	110105	-	6	-	0.0000	-	0.0000	-	-0.0049	-	R_2017_11_07_17_35_45_user_SN2-2-VvAGL11
chr18	30313247	T	A	Almeria	IonXpress_010	Heterozygous	-	36.1	568507	-	SNP	Novel	---	N/A	N/A	30313247	T	A	518	604	-	229	-	375	-	218	71	147	0.5584	-	0.0164	-	-0.0155	-	0.0271	-	2089350	-	1	-	0.0000	-	0.0000	-	-0.0639	-	R_2017_11_07_17_35_45_user_SN2-2-VvAGL11
chr18	30313608	A	C	Incrocio Prosperi	IonXpress_007	Homozygous	-	94.0	15686.8	-	SNP	Novel	---	N/A	N/A	30313608	A	C	1913	1929	-	1269	-	660	-	1814	1186	628	0.5045	-	0.0401	-	0.0070	-	-0.0007	-	653561	-	2	-	0.0000	-	0.0000	-	-0.0086	-	R_2017_11_07_17_35_45_user_SN2-2-VvAGL11
chr18	30313632	-	GA	Incrocio Prosperi	IonXpress_007	Heterozygous	-	41.9	1236.28	-	INS	Novel	---	N/A	N/A	30313631	T	TGA	1498	874	-	633	-	241	-	366	237	129	0.5884	-	0.0361	-	-0.1187	-	0.2055	-	810140	-	1	-	0.0000	-	0.0000	-	-0.2843	-	R_2017_11_07_17_35_45_user_SN2-2-VvAGL11
chr18	30313632	-	GAAA	Afrodita	IonXpress_003	Heterozygous	-	50.6	50	-	INS	Novel	---	N/A	N/A	30313631	T	TGAAA	395	395	-	278	-	117	-	200	199	1	0.0000	-	0.0000	-	0.0000	-	0.0000	-	0.0000	-	0	-	0.0000	-	0.0000	-	0.0000	-	R_2017_11_07_17_35_45_user_SN2-2-VvAGL11
chr18	30313636	GAGAGAGAGAGAGAGAGTGGGTGGTGCAGATGTAGAAAGTGACTTT	-	Duca di Magenta	IonXpress_005	Heterozygous	-	13.5	50	-	DEL	Novel	---	N/A	N/A	30313635	AGAGAGAGAGAGAGAGAGTGGGTGGTGCAGATGTAGAAAGTGACTTT	A	274	274	-	272	-	34	-	37	3	34	0.0000	-	0.0000	-	0.0000	-	0.0000	-	0.0000	-	0	-	0.0000	-	0.0000	-	0.0000	-	R_2017_11_07_17_35_45_user_SN2-2-VvAGL11
chr18	30313679	T	-	Almeria	IonXpress_010	Heterozygous	-	14.9	221994	-	DEL	Novel	---	N/A	N/A	30313678	CT	C	294	309	-	218	-	91	-	46	38	8	0.6647	-	0.1493	-	-0.0818	-	0.1899	-	119171	-	3	-	0.0000	-	0.0000	-	0.0815	-	R_2017_11_07_17_35_45_user_SN2-2-VvAGL11
chr18	30313682	GA	-	Incrocio Prosperi	IonXpress_007	Homozygous	-	100.0	2238.86	-	DEL	Novel	---	N/A	N/A	30313681	TGA	T	256	247	-	237	-	10	-	247	237	10	0.5000	-	0.2779	-	0.0000	-	0.0004	-	1250620	-	1	-	0.0000	-	0.0000	-	0.1895	-	R_2017_11_07_17_35_45_user_SN2-2-VvAGL11
chr18	30313697	A	G	Afrodita	IonXpress_003	Heterozygous	-	85.0	953374	-	SNP	Novel	---	N/A	N/A	30313697	A	G	141	147	-	143	-	4	-	125	122	3	0.5322	-	0.0691	-	-0.0907	-	0.0282	-	1897870	-	1	-	0.0000	-	0.0000	-	0.0569	-	R_2017_11_07_17_35_45_user_SN2-2-VvAGL11
chr18	30313721	AG	-	Supernova seedless	IonXpress_002	Heterozygous	-	47.7	176148	-	DEL	Novel	---	N/A	N/A	30313720	AAG	A	126	107	-	101	-	6	-	51	50	1	0.7480	-	0.0837	-	-0.1328	-	0.2398	-	271590	-	3	-	0.0000	-	0.0000	-	0.7557	-	R_2017_11_07_17_35_45_user_SN2-2-VvAGL11
chr18	30313721	AG	-	Conegliano precoce 218	IonXpress_004	Heterozygous	-	54.1	487403	-	DEL	Novel	---	N/A	N/A	30313720	AAG	A	232	246	-	242	-	4	-	133	132	1	0.6857	-	0.2137	-	-0.1303	-	0.1860	-	291136	-	3	-	0.0000	-	0.0000	-	0.7904	-	R_2017_11_07_17_35_45_user_SN2-2-VvAGL11
chr18	30313732	G	A	Almeria	IonXpress_010	Heterozygous	-	33.2	197563	-	SNP	Novel	---	N/A	N/A	30313732	G	A	238	253	-	128	-	125	-	84	52	32	0.6134	-	0.0114	-	-0.0160	-	0.0369	-	1463810	-	1	-	0.0000	-	0.0000	-	0.1163	-	R_2017_11_07_17_35_45_user_SN2-2-VvAGL11
chr18	30313741	A	T	Almeria	IonXpress_010	Heterozygous	-	34.7	242351	-	SNP	Novel	---	N/A	N/A	30313741	A	T	258	259	-	134	-	125	-	90	55	35	0.5944	-	0.0127	-	-0.0230	-	0.0482	-	1387760	-	3	-	0.0000	-	0.0000	-	0.1689	-	R_2017_11_07_17_35_45_user_SN2-2-VvAGL11
chr18	30313782	-	AGAGAGAC	Incrocio Pirovano 77	IonXpress_006	Heterozygous	-	19.4	622167	-	INS	Novel	---	N/A	N/A	30313781	G	GAGAGAGAC	357	355	-	259	-	96	-	69	68	1	0.9616	-	0.0991	-	-0.0176	-	0.1056	-	1286020	-	1	-	0.0000	-	0.0000	-	0.7340	-	R_2017_11_07_17_35_45_user_SN2-2-VvAGL11
chr18	30313782	-	AGAGAGAC	Duca di Magenta	IonXpress_005	Heterozygous	-	24.6	122879	-	INS	Novel	---	N/A	N/A	30313781	G	GAGAGAGAC	326	329	-	255	-	74	-	81	80	1	0.9585	-	0.1086	-	-0.0235	-	0.0935	-	1177950	-	1	-	0.0000	-	0.0000	-	0.7658	-	R_2017_11_07_17_35_45_user_SN2-2-VvAGL11
chr18	30313802	A	-	Afrodita	IonXpress_003	Heterozygous	-	78.0	1029.01	-	DEL	Novel	---	N/A	N/A	30313801	GAA	GA	121	123	-	99	-	24	-	96	72	24	0.5000	-	0.0289	-	0.0155	-	0.0074	-	223784	-	2	-	0.0000	-	0.0000	-	0.0000	-	R_2017_11_07_17_35_45_user_SN2-2-VvAGL11
chr18	30313803	-	GA	Almeria	IonXpress_010	Heterozygous	-	21.1	551714	-	INS	Novel	---	N/A	N/A	30313802	A	AGA	93	95	-	80	-	15	-	20	19	1	0.7957	-	0.2006	-	-0.0297	-	0.2427	-	1307080	-	1	-	0.0000	-	0.0000	-	0.6364	-	R_2017_11_07_17_35_45_user_SN2-2-VvAGL11
chr18	30313803	A	G	Afrodita	IonXpress_003	Heterozygous	-	22.0	1029.01	-	SNP	Novel	---	N/A	N/A	30313801	GAA	GAG	121	123	-	99	-	24	-	27	27	0	0.5000	-	0.4226	-	-0.0512	-	0.0841	-	161664	-	2	-	0.0000	-	0.0000	-	-0.0210	-	R_2017_11_07_17_35_45_user_SN2-2-VvAGL11
chr18	30313885	GAG	-	Afrodita	IonXpress_003	Homozygous	-	100.0	2714.87	-	DEL	Novel	---	N/A	N/A	30313884	AGAG	A	348	321	-	95	-	226	-	321	95	226	0.5000	-	0.1757	-	-0.1588	-	0.0008	-	1432500	-	1	-	0.0000	-	0.0000	-	0.3144	-	R_2017_11_07_17_35_45_user_SN2-2-VvAGL11
chr18	30313887	G	-	Incrocio Prosperi	IonXpress_007	Heterozygous	-	65.9	5558.63	-	DEL	Novel	---	N/A	N/A	30313886	AGGGGT	AGGGT	823	905	-	238	-	667	-	596	72	524	0.5000	-	0.8568	-	0.0727	-	0.0742	-	95382	-	4	-	0.0000	-	0.0000	-	0.3013	-	R_2017_11_07_17_35_45_user_SN2-2-VvAGL11
chr18	30313888	-	A	Incrocio Prosperi	IonXpress_007	Heterozygous	-	34.1	5558.63	-	INS	Novel	---	N/A	N/A	30313886	AGGGGT	AGAGGGT	823	905	-	238	-	667	-	309	166	143	0.5000	-	0.1381	-	0.0783	-	0.0577	-	672702	-	0	-	0.0000	-	0.0000	-	0.3271	-	R_2017_11_07_17_35_45_user_SN2-2-VvAGL11
chr18	30313951	G	C	Incrocio Pirovano 77	IonXpress_006	Heterozygous	-	88.6	16566.1	-	SNP	Novel	---	N/A	N/A	30313951	G	C	2333	2341	-	876	-	1465	-	2073	769	1304	0.5035	-	0.0841	-	-0.0573	-	0.0068	-	1957990	-	1	-	0.0000	-	0.0000	-	-0.0057	-	R_2017_11_07_17_35_45_user_SN2-2-VvAGL11
chr18	30313951	G	C	Duca di Magenta	IonXpress_005	Homozygous	-	96.2	21274.2	-	SNP	Novel	---	N/A	N/A	30313951	G	C	2468	2471	-	882	-	1589	-	2376	846	1530	0.5010	-	0.0926	-	-0.0653	-	0.0018	-	1924050	-	1	-	0.0000	-	0.0000	-	-0.0008	-	R_2017_11_07_17_35_45_user_SN2-2-VvAGL11
chr18	30313993	C	T	Incrocio Prosperi	IonXpress_007	Homozygous	-	100.0	22861	-	SNP	Novel	---	N/A	N/A	30313993	C	T	2387	2387	-	973	-	1414	-	2387	973	1414	0.5000	-	0.0412	-	0.0000	-	0.0000	-	987686	-	1	-	0.0000	-	0.0000	-	-0.0006	-	R_2017_11_07_17_35_45_user_SN2-2-VvAGL11
chr18	30313993	C	T	Incrocio Pirovano 77	IonXpress_006	Homozygous	-	100.0	29326.2	-	SNP	Novel	---	N/A	N/A	30313993	C	T	3071	3064	-	1282	-	1782	-	3064	1282	1782	0.5000	-	0.0412	-	0.0000	-	0.0000	-	966853	-	1	-	0.0000	-	0.0000	-	0.0006	-	R_2017_11_07_17_35_45_user_SN2-2-VvAGL11
chr18	30313993	C	T	Duca di Magenta	IonXpress_005	Homozygous	-	100.0	30866.4	-	SNP	Novel	---	N/A	N/A	30313993	C	T	3215	3213	-	1332	-	1881	-	3213	1332	1881	0.5000	-	0.0358	-	0.0000	-	0.0000	-	1021060	-	1	-	0.0000	-	0.0000	-	-0.0007	-	R_2017_11_07_17_35_45_user_SN2-2-VvAGL11
chr18	30313993	C	T	Almeria	IonXpress_010	Heterozygous	-	44.4	2769.11	-	SNP	Novel	---	N/A	N/A	30313993	C	T	1723	1736	-	721	-	1015	-	771	317	454	0.5043	-	0.0220	-	-0.0152	-	0.0170	-	971287	-	1	-	0.0000	-	0.0000	-	-0.0075	-	R_2017_11_07_17_35_45_user_SN2-2-VvAGL11
chr18	30313993	C	T	Afrodita	IonXpress_003	Homozygous	-	100.0	11580.1	-	SNP	Novel	---	N/A	N/A	30313993	C	T	1208	1207	-	517	-	690	-	1207	517	690	0.5000	-	0.0351	-	0.0000	-	0.0000	-	1008840	-	1	-	0.0000	-	0.0000	-	0.0007	-	R_2017_11_07_17_35_45_user_SN2-2-VvAGL11
chr18	30314168	-	A	Incrocio Prosperi	IonXpress_007	Homozygous	-	100.0	19899.9	-	INS	Novel	---	N/A	N/A	30314167	T	TA	3471	3478	-	1685	-	1793	-	3478	1685	1793	0.5000	-	0.1137	-	0.0000	-	0.0001	-	96479	-	5	-	0.0000	-	0.0000	-	-0.0548	-	R_2017_11_07_17_35_45_user_SN2-2-VvAGL11
chr18	30314168	-	A	Incrocio Pirovano 77	IonXpress_006	Homozygous	-	100.0	26716.2	-	INS	Novel	---	N/A	N/A	30314167	T	TA	4921	3950	-	2028	-	1922	-	3950	2028	1922	0.5000	-	0.0611	-	0.0000	-	0.0017	-	132369	-	5	-	0.0000	-	0.0000	-	-0.0663	-	R_2017_11_07_17_35_45_user_SN2-2-VvAGL11
chr18	30314168	-	A	Duca di Magenta	IonXpress_005	Homozygous	-	100.0	27097.9	-	INS	Novel	---	N/A	N/A	30314167	T	TA	5118	3959	-	1969	-	1990	-	3959	1969	1990	0.5000	-	0.1005	-	0.0000	-	0.0024	-	135203	-	5	-	0.0000	-	0.0000	-	-0.0470	-	R_2017_11_07_17_35_45_user_SN2-2-VvAGL11
chr18	30314168	-	A	Almeria	IonXpress_010	Heterozygous	-	39.6	2157.34	-	INS	Novel	---	N/A	N/A	30314167	T	TA	2761	2728	-	1374	-	1354	-	1079	509	570	0.5319	-	0.0365	-	-0.0054	-	-0.0256	-	132714	-	5	-	0.0000	-	0.0000	-	-0.0506	-	R_2017_11_07_17_35_45_user_SN2-2-VvAGL11
chr18	30314168	-	A	Afrodita	IonXpress_003	Homozygous	-	100.0	12562	-	INS	Novel	---	N/A	N/A	30314167	T	TA	1840	1776	-	888	-	888	-	1776	888	888	0.5000	-	0.0848	-	0.0000	-	0.0018	-	139522	-	5	-	0.0000	-	0.0000	-	-0.0482	-	R_2017_11_07_17_35_45_user_SN2-2-VvAGL11
chr18	30314215	-	CCG	Afrodita	IonXpress_003	Homozygous	-	93.4	8743.24	-	INS	Novel	---	N/A	N/A	30314214	T	TCCG	1197	1092	-	181	-	911	-	1020	170	850	0.5017	-	0.0373	-	0.0112	-	-0.0007	-	2828210	-	2	-	0.0000	-	0.0000	-	-0.2007	-	R_2017_11_07_17_35_45_user_SN2-2-VvAGL11
chr18	30314242	C	T	Afrodita	IonXpress_003	Homozygous	-	100.0	11924.7	-	SNP	Novel	---	N/A	N/A	30314242	C	T	1220	1243	-	308	-	935	-	1243	308	935	0.5000	-	0.0194	-	0.0000	-	0.0001	-	1939520	-	1	-	0.0000	-	0.0000	-	0.0005	-	R_2017_11_07_17_35_45_user_SN2-2-VvAGL11
chr18	30314248	T	A	Incrocio Prosperi	IonXpress_007	Homozygous	-	95.6	28378.3	-	SNP	Novel	---	N/A	N/A	30314248	T	A	3336	3348	-	1539	-	1809	-	3201	1493	1708	0.5068	-	0.0298	-	-0.0389	-	0.0019	-	1351840	-	1	-	0.0000	-	0.0000	-	0.0127	-	R_2017_11_07_17_35_45_user_SN2-2-VvAGL11
chr18	30314355	G	T	Afrodita	IonXpress_003	Homozygous	-	100.0	14397.6	-	SNP	Novel	---	N/A	N/A	30314355	G	T	1517	1517	-	738	-	779	-	1517	738	779	0.5000	-	0.1002	-	0.0000	-	0.0000	-	749021	-	3	-	0.0000	-	0.0000	-	0.0012	-	R_2017_11_07_17_35_45_user_SN2-2-VvAGL11
chr18	30314455	T	C	Almeria	IonXpress_010	Heterozygous	-	43.4	3447.02	-	SNP	Novel	---	N/A	N/A	30314455	T	C	2220	2285	-	1179	-	1106	-	991	508	483	0.5034	-	0.0195	-	-0.0054	-	0.0072	-	1680610	-	1	-	0.0000	-	0.0000	-	-0.0325	-	R_2017_11_07_17_35_45_user_SN2-2-VvAGL11
chr18	30314466	G	A	Regal	IonXpress_009	Homozygous	-	100.0	32509.6	-	SNP	Novel	---	N/A	N/A	30314466	G	A	3377	3382	-	1612	-	1770	-	3382	1612	1770	0.5000	-	0.0752	-	0.0000	-	-0.0000	-	654975	-	1	-	0.0000	-	0.0000	-	-0.0003	-	R_2017_11_07_17_35_45_user_SN2-2-VvAGL11
chr18	30314466	G	A	Red Globe	IonXpress_008	Heterozygous	-	68.6	10525.1	-	SNP	Novel	---	N/A	N/A	30314466	G	A	2530	2576	-	1283	-	1293	-	1766	861	905	0.5105	-	0.0585	-	-0.0266	-	0.0141	-	704381	-	1	-	0.0000	-	0.0000	-	-0.0120	-	R_2017_11_07_17_35_45_user_SN2-2-VvAGL11
chr18	30314466	G	A	Incrocio Prosperi	IonXpress_007	Homozygous	-	100.0	30197.9	-	SNP	Novel	---	N/A	N/A	30314466	G	A	3134	3138	-	1462	-	1676	-	3138	1462	1676	0.5000	-	0.0660	-	0.0000	-	0.0000	-	681939	-	1	-	0.0000	-	0.0000	-	0.0000	-	R_2017_11_07_17_35_45_user_SN2-2-VvAGL11
chr18	30314466	G	A	Incrocio Pirovano 77	IonXpress_006	Homozygous	-	100.0	36094.5	-	SNP	Novel	---	N/A	N/A	30314466	G	A	3905	3806	-	1726	-	2080	-	3806	1726	2080	0.5000	-	0.0656	-	0.0000	-	0.0001	-	673224	-	1	-	0.0000	-	0.0000	-	0.0007	-	R_2017_11_07_17_35_45_user_SN2-2-VvAGL11
chr18	30314466	G	A	Duca di Magenta	IonXpress_005	Homozygous	-	100.0	36465.4	-	SNP	Novel	---	N/A	N/A	30314466	G	A	4085	3791	-	1813	-	1978	-	3791	1813	1978	0.5000	-	0.0733	-	0.0000	-	-0.0000	-	663845	-	1	-	0.0000	-	0.0000	-	0.0007	-	R_2017_11_07_17_35_45_user_SN2-2-VvAGL11
chr18	30314466	G	A	Almeria	IonXpress_010	Homozygous	-	100.0	20244.4	-	SNP	Novel	---	N/A	N/A	30314466	G	A	2095	2105	-	969	-	1136	-	2105	969	1136	0.5000	-	0.0571	-	0.0000	-	0.0000	-	704881	-	1	-	0.0000	-	0.0000	-	0.0000	-	R_2017_11_07_17_35_45_user_SN2-2-VvAGL11
chr18	30314466	G	A	Afrodita	IonXpress_003	Homozygous	-	100.0	15271.2	-	SNP	Novel	---	N/A	N/A	30314466	G	A	1587	1590	-	746	-	844	-	1590	746	844	0.5000	-	0.0600	-	0.0000	-	0.0001	-	679460	-	1	-	0.0000	-	0.0000	-	-0.0006	-	R_2017_11_07_17_35_45_user_SN2-2-VvAGL11
chr18	30314533	T	A	Incrocio Prosperi	IonXpress_007	Homozygous	-	100.0	36323.3	-	SNP	Novel	---	N/A	N/A	30314533	T	A	3812	3808	-	1839	-	1969	-	3808	1839	1969	0.5000	-	0.0189	-	0.0000	-	-0.0000	-	1728540	-	1	-	0.0000	-	0.0000	-	-0.0006	-	R_2017_11_07_17_35_45_user_SN2-2-VvAGL11
chr18	30314533	T	A	Incrocio Pirovano 77	IonXpress_006	Heterozygous	-	12.0	22317	-	SNP	Novel	---	N/A	N/A	30314533	T	A	4650	3997	-	1805	-	2192	-	481	200	281	0.5364	-	0.0462	-	-0.0030	-	0.0263	-	1740030	-	1	-	0.0000	-	0.0000	-	-0.0505	-	R_2017_11_07_17_35_45_user_SN2-2-VvAGL11
chr18	30314533	T	A	Almeria	IonXpress_010	Heterozygous	-	43.5	3950.67	-	SNP	Novel	---	N/A	N/A	30314533	T	A	2593	2597	-	1182	-	1415	-	1130	494	636	0.5182	-	0.0331	-	-0.0102	-	0.0128	-	1745110	-	1	-	0.0000	-	0.0000	-	-0.0335	-	R_2017_11_07_17_35_45_user_SN2-2-VvAGL11
chr18	30314533	T	A	Afrodita	IonXpress_003	Homozygous	-	100.0	18324.6	-	SNP	Novel	---	N/A	N/A	30314533	T	A	1910	1909	-	898	-	1011	-	1909	898	1011	0.5000	-	0.0233	-	0.0000	-	-0.0000	-	1677060	-	1	-	0.0000	-	0.0000	-	-0.0001	-	R_2017_11_07_17_35_45_user_SN2-2-VvAGL11
chr18	30314724	C	T	Incrocio Prosperi	IonXpress_007	Homozygous	-	100.0	37525.1	-	SNP	Novel	---	N/A	N/A	30314724	C	T	3979	3956	-	1796	-	2160	-	3956	1796	2160	0.5000	-	0.0689	-	0.0000	-	0.0001	-	802078	-	2	-	0.0000	-	0.0000	-	0.0026	-	R_2017_11_07_17_35_45_user_SN2-2-VvAGL11
chr18	30314724	C	T	Almeria	IonXpress_010	Heterozygous	-	44.2	4790.73	-	SNP	Novel	---	N/A	N/A	30314724	C	T	3040	3037	-	1445	-	1592	-	1343	624	719	0.5112	-	0.0367	-	0.0109	-	-0.0181	-	759329	-	2	-	0.0000	-	0.0000	-	-0.0171	-	R_2017_11_07_17_35_45_user_SN2-2-VvAGL11
chr18	30314724	C	T	Afrodita	IonXpress_003	Homozygous	-	100.0	18623.7	-	SNP	Novel	---	N/A	N/A	30314724	C	T	1949	1949	-	866	-	1083	-	1949	866	1083	0.5000	-	0.0673	-	0.0000	-	-0.0000	-	806380	-	2	-	0.0000	-	0.0000	-	0.0009	-	R_2017_11_07_17_35_45_user_SN2-2-VvAGL11
chr18	30314740	A	T	Afrodita	IonXpress_003	Homozygous	-	100.0	17959.2	-	SNP	Novel	---	N/A	N/A	30314740	A	T	1915	1899	-	875	-	1024	-	1899	875	1024	0.5000	-	0.0265	-	-0.0231	-	0.0000	-	3152680	-	4	-	0.0000	-	0.0000	-	0.0031	-	R_2017_11_07_17_35_45_user_SN2-2-VvAGL11
chr18	30314748	C	T	Incrocio Prosperi	IonXpress_007	Homozygous	-	94.6	31328.4	-	SNP	Novel	---	N/A	N/A	30314748	C	T	3781	3786	-	1764	-	2022	-	3583	1664	1919	0.5015	-	0.0424	-	-0.0387	-	0.0020	-	1326650	-	1	-	0.0000	-	0.0000	-	-0.0029	-	R_2017_11_07_17_35_45_user_SN2-2-VvAGL11
chr18	30314802	A	T	Almeria	IonXpress_010	Heterozygous	-	44.3	3887.89	-	SNP	Novel	---	N/A	N/A	30314802	A	T	2449	2453	-	1141	-	1312	-	1087	509	578	0.5031	-	0.0149	-	-0.0035	-	0.0041	-	1394930	-	1	-	0.0000	-	0.0000	-	0.0049	-	R_2017_11_07_17_35_45_user_SN2-2-VvAGL11
chr18	30314820	T	C	Incrocio Pirovano 77	IonXpress_006	Heterozygous	-	11.6	13173	-	SNP	Novel	---	N/A	N/A	30314820	T	C	3753	3757	-	1642	-	2115	-	437	205	232	0.5323	-	0.0296	-	-0.0013	-	0.0113	-	2208100	-	2	-	0.0000	-	0.0000	-	0.0456	-	R_2017_11_07_17_35_45_user_SN2-2-VvAGL11
chr18	30314820	T	C	Afrodita	IonXpress_003	Homozygous	-	100.0	13055.7	-	SNP	Novel	---	N/A	N/A	30314820	T	C	1376	1374	-	622	-	752	-	1374	622	752	0.5000	-	0.0089	-	0.0000	-	0.0000	-	1960870	-	2	-	0.0000	-	0.0000	-	0.0011	-	R_2017_11_07_17_35_45_user_SN2-2-VvAGL11
chr18	30314879	A	C	Afrodita	IonXpress_003	Homozygous	-	100.0	9720.24	-	SNP	Novel	---	N/A	N/A	30314879	A	C	1049	1048	-	427	-	621	-	1048	427	621	0.5000	-	0.0740	-	-0.1193	-	0.0013	-	928998	-	3	-	0.0000	-	0.0000	-	0.0004	-	R_2017_11_07_17_35_45_user_SN2-2-VvAGL11
chr18	30314902	-	CTTTATTAATATA	Afrodita	IonXpress_003	Homozygous	-	100.0	7563.77	-	INS	Novel	---	N/A	N/A	30314901	G	GCTTTATTAATATA	877	802	-	325	-	477	-	802	325	477	0.5000	-	0.0186	-	-0.0530	-	0.0001	-	3179880	-	0	-	0.0000	-	0.0000	-	0.0667	-	R_2017_11_07_17_35_45_user_SN2-2-VvAGL11
chr18	30314933	G	A	Afrodita	IonXpress_003	Homozygous	-	100.0	7025.15	-	SNP	Novel	---	N/A	N/A	30314933	G	A	734	736	-	273	-	463	-	736	273	463	0.5000	-	0.0241	-	0.0000	-	-0.0000	-	2096680	-	2	-	0.0000	-	0.0000	-	0.0031	-	R_2017_11_07_17_35_45_user_SN2-2-VvAGL11
chr18	30314960	CTGTATT	-	Incrocio Prosperi	IonXpress_007	Homozygous	-	100.0	14404.3	-	DEL	Novel	---	N/A	N/A	30314959	CCTGTATT	C	1480	1504	-	643	-	861	-	1504	643	861	0.5000	-	0.0213	-	0.0000	-	-0.0000	-	3885750	-	2	-	0.0000	-	0.0000	-	-0.0007	-	R_2017_11_07_17_35_45_user_SN2-2-VvAGL11
chr18	30314961	T	C	Almeria	IonXpress_010	Heterozygous	-	43.4	1936.93	-	SNP	Novel	---	N/A	N/A	30314961	T	C	1273	1273	-	529	-	744	-	553	224	329	0.5108	-	0.0085	-	-0.0006	-	0.0008	-	3166050	-	1	-	0.0000	-	0.0000	-	-0.0197	-	R_2017_11_07_17_35_45_user_SN2-2-VvAGL11
chr18	30314961	T	C	Afrodita	IonXpress_003	Homozygous	-	100.0	5416.79	-	SNP	Novel	---	N/A	N/A	30314961	T	C	572	570	-	210	-	360	-	570	210	360	0.5000	-	0.0352	-	-0.0040	-	0.0000	-	3491190	-	1	-	0.0000	-	0.0000	-	0.0004	-	R_2017_11_07_17_35_45_user_SN2-2-VvAGL11
chr18	30314979	C	T	Afrodita	IonXpress_003	Homozygous	-	100.0	4792.67	-	SNP	Novel	---	N/A	N/A	30314979	C	T	516	507	-	185	-	322	-	507	185	322	0.5000	-	0.0118	-	-0.0507	-	0.0002	-	2383580	-	3	-	0.0000	-	0.0000	-	0.0003	-	R_2017_11_07_17_35_45_user_SN2-2-VvAGL11
chr18	30315011	CGATCTACGTAACAAATTTTTTA	-	Almeria	IonXpress_010	Heterozygous	-	43.3	998457	-	DEL	Novel	---	N/A	N/A	30315010	TCGATCTACGTAACAAATTTTTTA	T	602	656	-	233	-	423	-	284	112	172	0.5417	-	0.0177	-	-0.0067	-	0.0105	-	6161700	-	1	-	0.0000	-	0.0000	-	0.0535	-	R_2017_11_07_17_35_45_user_SN2-2-VvAGL11
chr18	30315012	GATCTACG	-	Afrodita	IonXpress_003	Homozygous	-	100.0	3337.93	-	DEL	Novel	---	N/A	N/A	30315011	CGATCTACG	C	353	351	-	123	-	228	-	351	123	228	0.5000	-	0.0163	-	-0.0147	-	0.0000	-	3655150	-	1	-	0.0000	-	0.0000	-	-0.0018	-	R_2017_11_07_17_35_45_user_SN2-2-VvAGL11
chr18	30315027	-	T	Afrodita	IonXpress_003	Homozygous	-	96.7	1701.1	-	INS	Novel	---	N/A	N/A	30315026	A	AT	350	335	-	110	-	225	-	324	102	222	0.5155	-	0.0100	-	-0.0394	-	0.0175	-	116021	-	6	-	0.0000	-	0.0000	-	-0.0509	-	R_2017_11_07_17_35_45_user_SN2-2-VvAGL11
chr18	30315035	C	T	Afrodita	IonXpress_003	Homozygous	-	100.0	3111.83	-	SNP	Novel	---	N/A	N/A	30315035	C	T	334	335	-	105	-	230	-	335	105	230	0.5000	-	0.1109	-	-0.0649	-	0.0007	-	542786	-	3	-	0.0000	-	0.0000	-	-0.0166	-	R_2017_11_07_17_35_45_user_SN2-2-VvAGL11
chr18	30315037	C	T	Incrocio Prosperi	IonXpress_007	Homozygous	-	95.9	9913.11	-	SNP	Novel	---	N/A	N/A	30315037	C	T	1159	1161	-	494	-	667	-	1113	481	632	0.5068	-	0.0250	-	0.0092	-	-0.0004	-	2530720	-	3	-	0.0000	-	0.0000	-	0.0131	-	R_2017_11_07_17_35_45_user_SN2-2-VvAGL11
chr18	30315042	C	T	Almeria	IonXpress_010	Heterozygous	-	53.6	1668.47	-	SNP	Novel	---	N/A	N/A	30315042	C	T	667	686	-	235	-	451	-	368	119	249	0.5216	-	0.0224	-	-0.0078	-	0.0034	-	1256100	-	1	-	0.0000	-	0.0000	-	-0.0250	-	R_2017_11_07_17_35_45_user_SN2-2-VvAGL11
chr18	30315056	G	T	Afrodita	IonXpress_003	Homozygous	-	100.0	2538.13	-	SNP	Novel	---	N/A	N/A	30315056	G	T	270	269	-	86	-	183	-	269	86	183	0.5000	-	0.0761	-	-0.0367	-	0.0001	-	1376030	-	1	-	0.0000	-	0.0000	-	-0.0029	-	R_2017_11_07_17_35_45_user_SN2-2-VvAGL11
chr18	30315080	G	A	Afrodita	IonXpress_003	Homozygous	-	100.0	1772.94	-	SNP	Novel	---	N/A	N/A	30315080	G	A	191	189	-	78	-	111	-	189	78	111	0.5000	-	0.0447	-	-0.0328	-	0.0003	-	3098830	-	1	-	0.0000	-	0.0000	-	-0.0018	-	R_2017_11_07_17_35_45_user_SN2-2-VvAGL11
chr18	30315094	A	G	Afrodita	IonXpress_003	Homozygous	-	100.0	1563.09	-	SNP	Novel	---	N/A	N/A	30315094	A	G	166	165	-	77	-	88	-	165	77	88	0.5000	-	0.0268	-	0.0133	-	0.0000	-	2623830	-	1	-	0.0000	-	0.0000	-	-0.0007	-	R_2017_11_07_17_35_45_user_SN2-2-VvAGL11
chr18	30315123	C	T	Almeria	IonXpress_010	Heterozygous	-	46.1	412739	-	SNP	Novel	---	N/A	N/A	30315123	C	T	229	230	-	94	-	136	-	106	43	63	0.5031	-	0.0254	-	-0.0296	-	0.0244	-	1840890	-	1	-	0.0000	-	0.0000	-	-0.0008	-	R_2017_11_07_17_35_45_user_SN2-2-VvAGL11
chr18	30315132	C	T	Almeria	IonXpress_010	Heterozygous	-	46.1	393544	-	SNP	Novel	---	N/A	N/A	30315132	C	T	219	219	-	93	-	126	-	101	43	58	0.5011	-	0.1032	-	-0.0149	-	0.0270	-	968644	-	1	-	0.0000	-	0.0000	-	0.0020	-	R_2017_11_07_17_35_45_user_SN2-2-VvAGL11
chr18	30315140	C	T	Almeria	IonXpress_010	Heterozygous	-	46.1	365.6	-	SNP	Novel	---	N/A	N/A	30315140	C	T	203	204	-	83	-	121	-	94	39	55	0.5083	-	0.0114	-	-0.0009	-	0.0009	-	2271460	-	1	-	0.0000	-	0.0000	-	0.0195	-	R_2017_11_07_17_35_45_user_SN2-2-VvAGL11
chr18	30315148	A	G	Incrocio Prosperi	IonXpress_007	Homozygous	-	100.0	2689.95	-	SNP	Novel	---	N/A	N/A	30315148	A	G	281	282	-	138	-	144	-	282	138	144	0.5000	-	0.1068	-	-0.0287	-	0.0001	-	1552750	-	1	-	0.0000	-	0.0000	-	0.0033	-	R_2017_11_07_17_35_45_user_SN2-2-VvAGL11
chr18	30315148	A	G	Almeria	IonXpress_010	Heterozygous	-	45.9	323077	-	SNP	Novel	---	N/A	N/A	30315148	A	G	181	181	-	71	-	110	-	83	33	50	0.5056	-	0.0593	-	-0.0050	-	0.0061	-	1796280	-	1	-	0.0000	-	0.0000	-	0.0100	-	R_2017_11_07_17_35_45_user_SN2-2-VvAGL11
chr18	30315148	A	T	Afrodita	IonXpress_003	Homozygous	-	98.9	845939	-	SNP	Novel	---	N/A	N/A	30315148	A	T	93	94	-	46	-	48	-	93	45	48	0.5055	-	0.1016	-	-0.0777	-	0.0014	-	1505010	-	1	-	0.0000	-	0.0000	-	-0.0107	-	R_2017_11_07_17_35_45_user_SN2-2-VvAGL11
chr18	30315174	A	C	Almeria	IonXpress_010	Heterozygous	-	43.8	200104	-	SNP	Novel	---	N/A	N/A	30315174	A	C	121	121	-	49	-	72	-	53	21	32	0.5091	-	0.0120	-	-0.0233	-	0.0312	-	1478350	-	1	-	0.0000	-	0.0000	-	-0.0162	-	R_2017_11_07_17_35_45_user_SN2-2-VvAGL11
chr18	30777932	G	C	Duca di Magenta	IonXpress_005	Homozygous	-	100.0	61379	-	SNP	Novel	---	N/A	N/A	30777932	G	C	7	7	-	7	-	0	-	7	7	0	0.5000	-	0.2198	-	0.0000	-	0.0228	-	503980	-	1	-	0.0000	-	0.0000	-	0.0000	-	R_2017_11_07_17_35_45_user_SN2-2-VvAGL11
